# Supplementary material for: The regulatory landscape of Arabidopsis thaliana roots at single-cell resolution
Source: Nat Commun. 2021 Jun 7;12:3334. doi: 10.1038/s41467-021-23675-y (PMC8184767; doi:10.1038/s41467-021-23675-y)
Supplement: Supplementary file 3 — Supplementary Dataset 1 [file 41467_2021_23675_MOESM3_ESM.xls]

## Sheet: Supplementary_Table_1_MarkersBy
peak	p_val	avg_logFC	pct.1	pct.2	p_val_adj	cluster
Chr1:20005630-20020864	4.29598e-178	0.385979	0.901	0.586	9.77293e-174	0
Chr1:19247775-19254098	2.42541e-173	0.489067	0.786	0.336	5.51757e-169	0
Chr2:12442183-12444891	1.01386e-169	0.746247	0.53	0.14	2.30642e-165	0
Chr5:17042819-17055892	6.90947e-158	0.400692	0.86	0.462	1.57184e-153	0
Chr4:598222-615940	7.87185e-138	-0.518318	0.195	0.567	1.79077e-133	0
Chr1:18194695-18206248	4.35217e-137	-0.460877	0.239	0.603	9.90076e-133	0
Chr4:11693533-11700450	1.66253e-136	0.398311	0.78	0.402	3.78209e-132	0
Chr5:19434415-19448086	2.74896e-135	0.355967	0.861	0.56	6.25362e-131	0
Chr2:15109998-15115042	2.26184e-133	0.491194	0.685	0.301	5.14547e-129	0
Chr5:25646278-25671284	1.39501e-132	0.266996	0.918	0.739	3.17351e-128	0
Chr5:8685330-8690095	1.65652e-117	-0.498563	0.134	0.473	3.76841e-113	0
Chr1:19260463-19263294	3.66409e-116	0.541334	0.544	0.194	8.33544e-112	0
Chr3:4856632-4857888	2.08761e-108	0.680568	0.41	0.114	4.7491e-104	0
Chr2:12051941-12054346	3.92715e-108	0.55041	0.538	0.206	8.93386e-104	0
Chr4:10129086-10137993	1.21683e-107	-0.400397	0.323	0.62	2.76817e-103	0
Chr2:12454323-12456755	9.02003e-107	0.634433	0.437	0.126	2.05197e-102	0
Chr2:14349816-14357354	6.03118e-104	0.412583	0.676	0.326	1.37203e-99	0
Chr2:15845556-15852269	2.19216e-103	0.386234	0.708	0.372	4.98693e-99	0
Chr3:18205037-18211995	4.40805e-103	0.349468	0.767	0.426	1.00279e-98	0
Chr1:4630383-4639143	3.96926e-102	0.399342	0.688	0.366	9.02968e-98	0
Chr5:17503691-17510523	1.55198e-100	0.406795	0.668	0.329	3.53061e-96	0
Chr1:19441311-19445561	4.06162e-99	0.466847	0.579	0.254	9.23979e-95	0
Chr3:7864415-7868730	3.00351e-97	0.374569	0.716	0.363	6.83269e-93	0
Chr5:18187749-18190735	5.80516e-97	0.45498	0.597	0.273	1.32061e-92	0
Chr1:19256411-19258663	1.0997e-96	0.487925	0.532	0.213	2.50172e-92	0
Chr5:23909864-23911442	6.76299e-94	0.625742	0.419	0.14	1.53851e-89	0
Chr5:14224973-14229358	3.23196e-92	0.451297	0.549	0.238	7.35238e-88	0
Chr5:20641801-20647158	3.93128e-89	0.337432	0.725	0.403	8.94326e-85	0
Chr2:6707822-6714622	1.03619e-87	0.295944	0.816	0.526	2.35722e-83	0
Chr4:14818124-14828957	1.36583e-87	0.27075	0.826	0.575	3.10713e-83	0
Chr4:17466860-17469394	4.3151e-87	0.390903	0.631	0.316	9.81642e-83	0
Chr5:15197931-15204650	2.29602e-85	0.43281	0.58	0.274	5.22321e-81	0
Chr2:18319561-18328846	1.20607e-84	0.322803	0.726	0.432	2.74369e-80	0
Chr2:15071304-15075969	3.67833e-84	0.287781	0.782	0.498	8.36784e-80	0
Chr1:9970983-9976822	2.38493e-83	-0.409441	0.258	0.519	5.42549e-79	0
Chr2:15252070-15265237	2.76693e-83	0.263146	0.836	0.594	6.29449e-79	0
Chr1:9986850-9992152	2.83494e-82	-0.398814	0.232	0.505	6.4492e-78	0
Chr1:24621732-24632229	3.07266e-82	-0.407606	0.271	0.532	6.99e-78	0
Chr2:17065466-17070650	1.55964e-81	-0.466498	0.139	0.413	3.54802e-77	0
Chr2:6320906-6323304	3.65776e-81	0.535259	0.436	0.172	8.32103e-77	0
Chr4:12286137-12293839	7.43735e-81	0.323274	0.713	0.419	1.69192e-76	0
Chr4:8964451-8967370	1.79511e-80	0.503929	0.45	0.186	4.08369e-76	0
Chr5:4900818-4907867	2.94506e-80	0.329699	0.71	0.409	6.69971e-76	0
Chr2:1989809-1993840	5.78682e-80	-0.462737	0.12	0.391	1.31644e-75	0
Chr1:20146293-20156937	1.91804e-79	0.261726	0.826	0.563	4.36336e-75	0
Chr1:19209885-19214880	2.54391e-79	0.402	0.574	0.276	5.78713e-75	0
Chr1:21645166-21648793	1.17528e-78	-0.512657	0.083	0.341	2.67364e-74	0
Chr4:5961558-5965885	2.55937e-78	0.427068	0.565	0.281	5.82231e-74	0
Chr3:17270666-17271620	3.3736e-78	0.746229	0.294	0.073	7.67459e-74	0
Chr1:13835953-13839792	9.44309e-78	0.416667	0.547	0.262	2.14821e-73	0
Chr3:2893106-2895233	2.77621e-77	0.481776	0.468	0.206	6.31561e-73	0
Chr1:26437590-26446569	4.04869e-77	-0.347734	0.385	0.609	9.21037e-73	0
Chr3:11029050-11036173	6.14094e-76	0.318665	0.712	0.433	1.397e-71	0
Chr3:2824638-2833841	2.30059e-75	0.265664	0.783	0.546	5.23361e-71	0
Chr2:8256245-8257291	4.36054e-75	0.633264	0.303	0.084	9.9198e-71	0
Chr5:17991887-17995586	5.25958e-75	0.416745	0.581	0.307	1.1965e-70	0
Chr4:17689673-17695838	7.50875e-75	-0.448348	0.181	0.441	1.70816e-70	0
Chr5:17485186-17487148	1.95823e-74	0.438198	0.538	0.253	4.45478e-70	0
Chr1:2325572-2327903	6.305e-74	0.426949	0.491	0.207	1.43432e-69	0
Chr4:2551780-2555652	2.28739e-73	0.400212	0.558	0.274	5.20357e-69	0
Chr1:5534853-5536864	2.48616e-72	0.469347	0.449	0.186	5.65578e-68	0
Chr1:25213220-25219683	9.1353e-72	0.291437	0.732	0.473	2.07819e-67	0
Chr5:23581981-23588552	1.00274e-71	0.266621	0.761	0.501	2.28113e-67	0
Chr4:10069039-10077685	1.10279e-71	0.256929	0.802	0.542	2.50875e-67	0
Chr1:23457760-23462417	1.61103e-71	0.316034	0.695	0.412	3.66492e-67	0
Chr5:8224563-8225517	4.64758e-71	0.762095	0.272	0.072	1.05728e-66	0
Chr5:8940251-8945042	6.69292e-71	-0.516404	0.111	0.358	1.52257e-66	0
Chr4:5810931-5817767	9.6737e-70	0.52008	0.509	0.258	2.20067e-65	0
Chr2:1406425-1408769	1.36765e-69	0.471667	0.446	0.18	3.11127e-65	0
Chr5:17548551-17553292	2.93889e-69	-0.419729	0.161	0.418	6.68567e-65	0
Chr5:17401324-17403746	7.5185e-68	0.357347	0.582	0.3	1.71038e-63	0
Chr2:14431641-14433109	9.69278e-68	0.40263	0.509	0.241	2.20501e-63	0
Chr1:20668216-20672027	1.64571e-67	-0.384787	0.193	0.436	3.74382e-63	0
Chr1:19241280-19243626	1.72513e-67	0.459614	0.399	0.156	3.92449e-63	0
Chr5:20409162-20412842	8.06885e-67	-0.537937	0.093	0.312	1.83558e-62	0
Chr2:18081008-18085521	1.86551e-66	0.432469	0.492	0.24	4.24385e-62	0
Chr2:15371923-15377644	2.07851e-66	0.314978	0.657	0.377	4.72839e-62	0
Chr3:17203686-17209480	2.69132e-66	0.269286	0.713	0.439	6.12249e-62	0
Chr1:18122712-18128473	2.8725e-66	0.308258	0.687	0.417	6.53464e-62	0
Chr1:10232307-10239465	5.65919e-66	0.259293	0.785	0.538	1.28741e-61	0
Chr1:4975389-4979081	1.12599e-65	0.39558	0.507	0.257	2.56152e-61	0
Chr1:4337525-4342508	1.21413e-65	0.334929	0.616	0.343	2.76203e-61	0
Chr3:20441868-20444694	4.09717e-65	0.43848	0.474	0.214	9.32066e-61	0
Chr1:30169563-30174562	9.38937e-65	0.336848	0.615	0.367	2.13599e-60	0
Chr3:4368228-4372642	1.19031e-64	0.339323	0.604	0.312	2.70784e-60	0
Chr2:231911-240934	2.39843e-64	0.266262	0.779	0.535	5.45619e-60	0
Chr1:24440598-24444477	2.52928e-64	0.325162	0.633	0.362	5.75387e-60	0
Chr2:16337860-16340125	3.09883e-64	-0.509347	0.094	0.313	7.04952e-60	0
Chr2:12799067-12800502	2.70064e-63	0.427182	0.466	0.211	6.14367e-59	0
Chr3:9591261-9596804	3.49599e-63	0.299261	0.672	0.414	7.95302e-59	0
Chr2:16496791-16498692	7.53723e-63	0.482664	0.408	0.174	1.71464e-58	0
Chr3:16653208-16661719	2.22764e-62	0.310322	0.668	0.405	5.06765e-58	0
Chr1:4099558-4104248	7.50747e-62	0.292762	0.66	0.39	1.70788e-57	0
Chr3:18853926-18857974	4.1441e-61	0.328827	0.599	0.349	9.42742e-57	0
Chr1:20428855-20433099	5.89711e-61	0.302731	0.642	0.383	1.34153e-56	0
Chr5:6230046-6236317	5.98132e-61	-0.34339	0.3	0.517	1.36069e-56	0
Chr1:18007368-18012994	7.77456e-61	-0.361725	0.19	0.43	1.76863e-56	0
Chr1:22724787-22730028	9.65817e-61	-0.336266	0.272	0.501	2.19714e-56	0
Chr2:1374107-1377801	1.81515e-60	0.425496	0.452	0.197	4.12929e-56	0
Chr1:19225606-19226786	1.83984e-60	0.595936	0.306	0.099	4.18545e-56	0
Chr5:1456316-1462195	2.69216e-60	0.28944	0.67	0.398	6.12438e-56	0
Chr4:8678055-8681175	3.44095e-60	0.405625	0.515	0.264	7.82781e-56	0
Chr1:5158554-5161953	7.48508e-60	0.360305	0.547	0.289	1.70278e-55	0
Chr5:15848679-15851812	8.36878e-60	0.309827	0.629	0.364	1.90381e-55	0
Chr3:11527337-11533465	1.09306e-59	-0.404982	0.176	0.41	2.4866e-55	0
Chr4:13113181-13117632	1.10034e-59	-0.391911	0.229	0.453	2.50317e-55	0
Chr2:15597057-15605576	1.33534e-59	0.253769	0.732	0.499	3.03776e-55	0
Chr1:25381540-25384205	2.1186e-59	-0.483606	0.112	0.333	4.81961e-55	0
Chr2:9025700-9029583	2.24214e-59	0.352173	0.551	0.303	5.10065e-55	0
Chr1:9139848-9146339	2.96525e-59	0.292836	0.634	0.382	6.74564e-55	0
Chr2:10997011-11000868	3.53294e-59	-0.473688	0.112	0.327	8.03708e-55	0
Chr3:9282535-9287174	3.87964e-59	-0.484148	0.121	0.337	8.82579e-55	0
Chr3:5772013-5779506	4.51049e-59	0.263345	0.743	0.507	1.02609e-54	0
Chr5:19431467-19433813	1.54311e-58	0.392767	0.496	0.243	3.51043e-54	0
Chr5:18434771-18440141	2.46785e-58	0.250726	0.741	0.465	5.61411e-54	0
Chr2:812152-817141	2.92072e-58	-0.468583	0.121	0.34	6.64434e-54	0
Chr2:18186824-18189394	6.14585e-58	-0.426537	0.108	0.333	1.39812e-53	0
Chr1:10823295-10828782	7.11218e-58	0.252968	0.716	0.464	1.61795e-53	0
Chr1:27042618-27045092	7.78811e-58	-0.476323	0.107	0.316	1.77172e-53	0
Chr1:24343254-24350837	1.59104e-57	0.302005	0.607	0.333	3.61945e-53	0
Chr2:11945144-11948555	2.27419e-57	-0.451379	0.129	0.351	5.17355e-53	0
Chr1:9806528-9811922	4.19432e-57	-0.394093	0.186	0.404	9.54166e-53	0
Chr1:22711530-22715224	7.53281e-57	0.311749	0.58	0.317	1.71364e-52	0
Chr2:8056944-8061208	1.96676e-56	-0.407621	0.143	0.369	4.47419e-52	0
Chr5:16860040-16864198	3.57445e-56	-0.44275	0.169	0.379	8.13153e-52	0
Chr1:8175599-8182424	4.32295e-56	-0.325263	0.307	0.521	9.83427e-52	0
Chr4:5364654-5366192	6.18672e-56	0.53137	0.3	0.105	1.40742e-51	0
Chr2:11563385-11570312	9.7281e-56	0.255178	0.724	0.479	2.21305e-51	0
Chr1:24491768-24496271	1.52639e-55	0.326069	0.56	0.309	3.4724e-51	0
Chr2:8062002-8065225	1.65777e-55	-0.493931	0.096	0.29	3.77126e-51	0
Chr2:12464564-12466169	1.90864e-55	0.488132	0.346	0.134	4.34196e-51	0
Chr5:22254222-22259736	2.11322e-55	0.274249	0.656	0.408	4.80735e-51	0
Chr4:14094545-14096309	2.14677e-55	0.481857	0.344	0.132	4.8837e-51	0
Chr5:19415864-19418964	2.72797e-55	0.379611	0.45	0.209	6.20587e-51	0
Chr2:14696165-14697527	2.94585e-55	0.580405	0.27	0.083	6.70151e-51	0
Chr3:16445045-16449354	3.21029e-55	-0.378467	0.165	0.385	7.3031e-51	0
Chr5:9205205-9209127	3.96847e-55	0.272822	0.655	0.408	9.02787e-51	0
Chr4:14342184-14347653	4.76117e-55	-0.436842	0.149	0.363	1.08312e-50	0
Chr3:8590968-8595760	4.83727e-55	-0.380303	0.223	0.427	1.10043e-50	0
Chr1:11204531-11216398	6.68826e-55	-0.262371	0.474	0.652	1.52151e-50	0
Chr1:24027941-24031470	6.82195e-55	-0.437277	0.126	0.342	1.55193e-50	0
Chr3:7937548-7943285	2.21639e-54	-0.414192	0.194	0.4	5.04206e-50	0
Chr2:16897851-16902074	4.62974e-54	-0.385276	0.18	0.389	1.05322e-49	0
Chr5:23364388-23372361	4.83597e-54	-0.294473	0.405	0.589	1.10014e-49	0
Chr2:18485824-18489864	4.89881e-54	-0.369622	0.228	0.435	1.11443e-49	0
Chr1:24922547-24925104	9.53029e-54	0.454644	0.392	0.18	2.16804e-49	0
Chr1:26517179-26519933	1.098e-53	-0.480257	0.088	0.292	2.49784e-49	0
Chr5:20383478-20385876	1.39859e-53	-0.473104	0.078	0.274	3.18165e-49	0
Chr1:27290819-27294677	1.46529e-53	-0.378544	0.194	0.407	3.33338e-49	0
Chr1:7256964-7259583	3.61843e-53	0.359389	0.506	0.266	8.23156e-49	0
Chr2:1392042-1394058	3.74034e-53	0.444781	0.376	0.153	8.5089e-49	0
Chr1:24702501-24704481	4.36241e-53	0.414089	0.418	0.197	9.92404e-49	0
Chr1:20602482-20607522	4.58921e-53	0.316499	0.621	0.38	1.044e-48	0
Chr3:18244564-18254602	5.20787e-53	-0.308624	0.381	0.562	1.18474e-48	0
Chr3:18114569-18119156	6.67519e-53	0.28666	0.612	0.361	1.51854e-48	0
Chr3:10179543-10182800	7.05644e-53	0.417068	0.423	0.192	1.60527e-48	0
Chr3:14195420-14200315	1.00338e-52	-0.299802	0.388	0.563	2.2826e-48	0
Chr1:9797971-9803093	1.13608e-52	-0.399488	0.173	0.388	2.58446e-48	0
Chr4:7807429-7812962	1.33686e-52	0.288659	0.612	0.367	3.04122e-48	0
Chr5:15611425-15613292	1.45928e-52	0.36935	0.457	0.215	3.31972e-48	0
Chr5:16226676-16229561	1.80448e-52	0.345074	0.52	0.269	4.10501e-48	0
Chr4:738621-741953	1.95974e-52	0.359467	0.481	0.248	4.4582e-48	0
Chr4:17769071-17781034	2.47288e-52	-0.258193	0.458	0.639	5.62555e-48	0
Chr1:30337873-30342320	2.48316e-52	-0.391659	0.163	0.373	5.64895e-48	0
Chr1:22683577-22686009	3.51118e-52	0.360617	0.447	0.211	7.98758e-48	0
Chr1:11078836-11083245	3.55406e-52	-0.441839	0.124	0.323	8.08514e-48	0
Chr4:2681724-2684468	5.41655e-52	0.482373	0.35	0.143	1.23221e-47	0
Chr2:13699768-13704530	6.6177e-52	0.280493	0.615	0.369	1.50546e-47	0
Chr3:18414861-18418229	1.03028e-51	-0.396179	0.164	0.371	2.34379e-47	0
Chr2:6608233-6610309	1.22633e-51	0.387285	0.475	0.246	2.78977e-47	0
Chr4:7834549-7836709	1.55802e-51	-0.479531	0.08	0.276	3.54434e-47	0
Chr5:9087065-9088753	1.75058e-51	0.509414	0.336	0.132	3.9824e-47	0
Chr5:8654296-8658075	2.68452e-51	-0.392704	0.159	0.363	6.10702e-47	0
Chr1:1860334-1862416	3.21621e-51	0.312391	0.561	0.32	7.31655e-47	0
Chr4:10926490-10929456	4.23094e-51	-0.508643	0.069	0.252	9.62497e-47	0
Chr4:17719162-17726372	4.48369e-51	-0.322943	0.343	0.523	1.01999e-46	0
Chr1:5347861-5351193	6.22445e-51	-0.451034	0.091	0.286	1.416e-46	0
Chr1:20697905-20702062	8.32635e-51	0.415686	0.4	0.185	1.89416e-46	0
Chr2:12349201-12363723	1.30934e-50	-0.264785	0.465	0.633	2.97862e-46	0
Chr5:17413782-17415965	2.02373e-50	0.448678	0.368	0.158	4.60377e-46	0
Chr5:18162381-18165899	2.07809e-50	0.360969	0.489	0.254	4.72744e-46	0
Chr2:1381419-1383661	2.3769e-50	0.358014	0.496	0.253	5.40722e-46	0
Chr1:6505904-6509160	2.39812e-50	0.342697	0.506	0.28	5.45549e-46	0
Chr1:24876340-24878288	3.41328e-50	0.320357	0.535	0.302	7.76486e-46	0
Chr1:23364175-23371716	3.91185e-50	-0.32796	0.267	0.472	8.89906e-46	0
Chr3:9000555-9004113	5.70193e-50	-0.379149	0.191	0.394	1.29713e-45	0
Chr3:4142291-4146701	1.07581e-49	0.253964	0.666	0.423	2.44735e-45	0
Chr5:9644422-9650918	1.12923e-49	0.25023	0.72	0.489	2.56889e-45	0
Chr1:3051979-3054391	1.17204e-49	-0.513019	0.08	0.264	2.66627e-45	0
Chr4:8685968-8688972	1.20528e-49	0.307391	0.567	0.324	2.74189e-45	0
Chr4:14395032-14398240	1.74363e-49	-0.439187	0.117	0.308	3.96658e-45	0
Chr1:8691844-8696511	1.8866e-49	-0.285139	0.335	0.537	4.29182e-45	0
Chr4:15411337-15413819	2.04816e-49	0.324226	0.538	0.3	4.65936e-45	0
Chr2:15724649-15731470	2.38759e-49	-0.346559	0.247	0.443	5.43152e-45	0
Chr2:1682385-1684735	2.92604e-49	-0.387051	0.141	0.347	6.65646e-45	0
Chr3:7114466-7117613	4.30139e-49	0.312416	0.549	0.314	9.78523e-45	0
Chr4:5155198-5159332	4.73397e-49	-0.487977	0.117	0.303	1.07693e-44	0
Chr4:16741678-16743960	4.89651e-49	-0.535313	0.067	0.238	1.11391e-44	0
Chr5:6388928-6393764	6.77585e-49	-0.299135	0.345	0.53	1.54144e-44	0
Chr1:9237396-9242346	6.77835e-49	-0.399434	0.168	0.367	1.54201e-44	0
Chr5:19650875-19654580	7.14551e-49	-0.402714	0.143	0.338	1.62553e-44	0
Chr5:19455483-19458690	7.93658e-49	0.326837	0.511	0.279	1.80549e-44	0
Chr4:401991-405875	8.9547e-49	-0.35877	0.22	0.415	2.03711e-44	0
Chr4:1412043-1416985	9.51423e-49	-0.331662	0.235	0.436	2.16439e-44	0
Chr1:9820794-9825655	1.15047e-48	0.262247	0.648	0.395	2.6172e-44	0
Chr1:5931129-5934669	1.17529e-48	0.27056	0.649	0.408	2.67367e-44	0
Chr5:23912961-23913914	1.21683e-48	0.605856	0.242	0.081	2.76816e-44	0
Chr4:917693-920039	1.3666e-48	0.391345	0.433	0.215	3.10888e-44	0
Chr3:19591034-19602399	1.77396e-48	-0.251622	0.483	0.62	4.03558e-44	0
Chr3:18702544-18711576	1.88053e-48	-0.284551	0.35	0.536	4.27801e-44	0
Chr3:16702798-16704790	1.89312e-48	0.426889	0.346	0.137	4.30666e-44	0
Chr5:21060379-21063413	2.52189e-48	-0.484088	0.091	0.269	5.73704e-44	0
Chr3:8813680-8816911	3.49173e-48	-0.412488	0.141	0.335	7.94333e-44	0
Chr3:16665082-16669994	6.41227e-48	0.301169	0.527	0.297	1.45873e-43	0
Chr5:337343-342801	7.57482e-48	-0.285809	0.388	0.562	1.72319e-43	0
Chr4:12258216-12261546	8.29279e-48	-0.445111	0.117	0.308	1.88653e-43	0
Chr4:6216979-6218924	8.43383e-48	-0.478484	0.082	0.272	1.91861e-43	0
Chr5:18679939-18683880	9.26571e-48	0.320432	0.549	0.326	2.10786e-43	0
Chr1:11725247-11731567	9.48445e-48	-0.440635	0.148	0.334	2.15762e-43	0
Chr1:11348042-11351632	1.08613e-47	-0.334708	0.242	0.45	2.47085e-43	0
Chr2:12591702-12594888	1.33896e-47	-0.362838	0.112	0.307	3.04601e-43	0
Chr3:10602160-10605110	1.49526e-47	0.369655	0.444	0.223	3.40158e-43	0
Chr5:21808680-21814600	1.85196e-47	-0.385165	0.182	0.38	4.21303e-43	0
Chr1:22752125-22755236	5.46235e-47	-0.469752	0.084	0.269	1.24263e-42	0
Chr4:14324690-14327880	6.77923e-47	-0.43722	0.124	0.312	1.54221e-42	0
Chr1:20690576-20692112	6.86605e-47	0.593708	0.223	0.067	1.56196e-42	0
Chr3:17375552-17380048	1.01594e-46	-0.375025	0.179	0.378	2.31117e-42	0
Chr3:4959206-4961561	1.27903e-46	0.371109	0.458	0.242	2.90966e-42	0
Chr2:15563904-15566733	1.4547e-46	-0.329387	0.223	0.426	3.30929e-42	0
Chr1:4457297-4459560	2.09549e-46	0.344117	0.473	0.243	4.76702e-42	0
Chr1:25894504-25897272	2.60991e-46	-0.396543	0.123	0.315	5.93729e-42	0
Chr1:5016203-5021644	3.11629e-46	-0.335508	0.243	0.439	7.08925e-42	0
Chr3:10867984-10873753	3.64282e-46	-0.419062	0.136	0.33	8.28704e-42	0
Chr2:1384248-1386098	3.67665e-46	0.497327	0.317	0.129	8.364e-42	0
Chr1:13852194-13853902	4.0135e-46	0.625893	0.212	0.068	9.13032e-42	0
Chr1:13452035-13456535	4.32842e-46	0.321816	0.542	0.312	9.84672e-42	0
Chr2:19206889-19214307	6.76759e-46	0.253569	0.65	0.417	1.53956e-41	0
Chr4:10181335-10186437	1.09092e-45	0.331858	0.521	0.294	2.48174e-41	0
Chr4:9169958-9174146	1.56048e-45	0.255004	0.616	0.396	3.54994e-41	0
Chr4:8137528-8141538	1.65389e-45	-0.4851	0.095	0.272	3.76244e-41	0
Chr5:20380946-20382973	1.92287e-45	-0.519814	0.065	0.233	4.37433e-41	0
Chr3:3196913-3200187	1.96781e-45	0.254303	0.645	0.424	4.47657e-41	0
Chr5:20056762-20060103	2.18877e-45	0.309001	0.484	0.257	4.97924e-41	0
Chr5:3968296-3974571	2.81601e-45	-0.35591	0.219	0.404	6.40614e-41	0
Chr3:16767933-16771184	3.50791e-45	-0.422901	0.108	0.289	7.98014e-41	0
Chr3:19698711-19703184	4.81686e-45	0.256787	0.607	0.372	1.09579e-40	0
Chr1:2199371-2202002	6.82814e-45	0.307273	0.501	0.273	1.55333e-40	0
Chr2:11993651-11998524	8.42194e-45	-0.343744	0.182	0.379	1.91591e-40	0
Chr4:12769342-12778012	8.82195e-45	-0.303141	0.343	0.519	2.00691e-40	0
Chr5:20332594-20335144	9.95027e-45	-0.424063	0.104	0.281	2.26359e-40	0
Chr1:8846454-8849448	1.07992e-44	-0.52162	0.062	0.22	2.45671e-40	0
Chr3:16633991-16635183	1.91783e-44	0.488226	0.286	0.105	4.36287e-40	0
Chr5:8220192-8221012	2.2703e-44	0.458517	0.3	0.118	5.16471e-40	0
Chr2:537658-541404	2.35263e-44	-0.494403	0.06	0.226	5.35199e-40	0
Chr5:5886418-5891154	2.47412e-44	0.352932	0.445	0.239	5.62837e-40	0
Chr2:2012434-2016532	3.03629e-44	-0.480239	0.095	0.267	6.90725e-40	0
Chr2:744620-747900	3.59136e-44	0.363954	0.416	0.205	8.16998e-40	0
Chr1:20821006-20822602	4.61251e-44	0.424379	0.354	0.159	1.0493e-39	0
Chr1:6518611-6520952	4.83434e-44	-0.439938	0.103	0.284	1.09976e-39	0
Chr2:526509-529933	5.15882e-44	-0.473462	0.086	0.257	1.17358e-39	0
Chr2:8012836-8015822	6.13573e-44	0.30084	0.511	0.296	1.39582e-39	0
Chr1:10549758-10552403	8.12937e-44	-0.429655	0.107	0.286	1.84935e-39	0
Chr5:6591038-6594216	8.33426e-44	-0.496112	0.081	0.247	1.89596e-39	0
Chr3:20427829-20430034	1.07956e-43	-0.488355	0.081	0.251	2.45588e-39	0
Chr1:28913816-28917833	2.24793e-43	-0.34032	0.243	0.427	5.11381e-39	0
Chr4:15062144-15065063	2.27341e-43	0.254793	0.628	0.401	5.17179e-39	0
Chr3:5538134-5541879	4.29452e-43	-0.359401	0.185	0.366	9.76961e-39	0
Chr5:3156203-3159754	6.26207e-43	-0.323064	0.184	0.376	1.42456e-38	0
Chr2:709998-710921	1.0429e-42	0.413843	0.343	0.151	2.37249e-38	0
Chr4:17462594-17466028	1.09425e-42	0.368633	0.375	0.178	2.4893e-38	0
Chr3:20015132-20018140	1.39016e-42	0.270153	0.57	0.363	3.16247e-38	0
Chr1:19267931-19269293	1.46226e-42	0.573459	0.196	0.056	3.32651e-38	0
Chr1:13999265-14001219	1.51255e-42	-0.410826	0.095	0.274	3.4409e-38	0
Chr2:13435713-13442157	4.31969e-42	0.291698	0.577	0.373	9.82687e-38	0
Chr5:19816953-19819524	4.77826e-42	-0.379703	0.131	0.316	1.08701e-37	0
Chr5:23402991-23405208	6.15534e-42	-0.420721	0.12	0.283	1.40028e-37	0
Chr2:12332642-12335992	6.91896e-42	0.321981	0.441	0.233	1.57399e-37	0
Chr5:14730986-14732275	7.44774e-42	0.4326	0.281	0.109	1.69429e-37	0
Chr3:16781727-16785641	7.92134e-42	0.283097	0.503	0.276	1.80203e-37	0
Chr1:16444717-16447521	8.11696e-42	-0.469434	0.092	0.259	1.84653e-37	0
Chr3:86974-91225	8.78976e-42	0.286735	0.61	0.411	1.99958e-37	0
Chr1:28342660-28344921	1.08141e-41	-0.470619	0.075	0.246	2.46009e-37	0
Chr4:2445487-2448671	1.83663e-41	-0.410662	0.113	0.286	4.17814e-37	0
Chr2:2290965-2293326	1.90746e-41	0.304274	0.482	0.271	4.33928e-37	0
Chr1:24430713-24434909	1.91893e-41	0.262957	0.6	0.376	4.36537e-37	0
Chr3:19457085-19464512	2.15541e-41	-0.289921	0.385	0.541	4.90335e-37	0
Chr1:4465740-4469653	2.9065e-41	0.27447	0.537	0.309	6.61201e-37	0
Chr1:28663518-28666548	2.99221e-41	-0.432616	0.111	0.286	6.80698e-37	0
Chr4:8756085-8759053	3.0416e-41	-0.406539	0.127	0.307	6.91935e-37	0
Chr5:6394512-6396468	3.07723e-41	-0.497753	0.074	0.226	7.00039e-37	0
Chr1:25061998-25065622	3.49475e-41	-0.471145	0.069	0.226	7.9502e-37	0
Chr2:3514113-3515005	4.72213e-41	-0.549817	0.048	0.193	1.07424e-36	0
Chr1:17237375-17239434	7.02565e-41	-0.533586	0.063	0.211	1.59827e-36	0
Chr2:7421546-7423249	7.05016e-41	0.398486	0.346	0.163	1.60384e-36	0
Chr3:22042611-22046289	1.02063e-40	-0.445449	0.128	0.292	2.32184e-36	0
Chr5:9008830-9011280	1.22547e-40	0.289245	0.507	0.286	2.78783e-36	0
Chr1:25816468-25820278	1.24332e-40	-0.447362	0.079	0.244	2.82843e-36	0
Chr1:12517784-12520588	1.27525e-40	0.312979	0.452	0.235	2.90106e-36	0
Chr3:17268573-17269269	1.27707e-40	0.732155	0.159	0.039	2.90521e-36	0
Chr5:5221318-5224391	1.34443e-40	-0.478816	0.062	0.218	3.05844e-36	0
Chr2:12509671-12511137	1.41409e-40	0.489547	0.238	0.083	3.21692e-36	0
Chr5:19536428-19542913	1.43181e-40	0.251396	0.628	0.421	3.25722e-36	0
Chr5:4252430-4256409	1.4652e-40	-0.369405	0.185	0.367	3.33318e-36	0
Chr2:12200575-12207018	2.13291e-40	-0.305292	0.305	0.475	4.85216e-36	0
Chr3:21499419-21500623	2.45043e-40	0.518938	0.258	0.1	5.57449e-36	0
Chr5:10648658-10650314	2.86666e-40	-0.51582	0.053	0.2	6.52137e-36	0
Chr1:12004014-12006989	2.93274e-40	-0.383012	0.126	0.311	6.6717e-36	0
Chr5:1702173-1706979	5.76087e-40	-0.328061	0.21	0.385	1.31054e-35	0
Chr4:17736357-17739647	6.03764e-40	-0.497266	0.074	0.237	1.3735e-35	0
Chr2:14413872-14417124	6.99549e-40	-0.376737	0.166	0.342	1.5914e-35	0
Chr2:14330936-14333607	7.79659e-40	-0.424589	0.107	0.269	1.77365e-35	0
Chr4:14913001-14916456	8.26873e-40	-0.397748	0.131	0.304	1.88105e-35	0
Chr1:13366612-13369654	8.32104e-40	-0.403545	0.097	0.266	1.89295e-35	0
Chr1:10867532-10872347	1.06127e-39	0.265398	0.544	0.322	2.41428e-35	0
Chr3:9971060-9974909	1.45435e-39	-0.423343	0.136	0.309	3.30849e-35	0
Chr2:11387189-11391678	1.87153e-39	-0.333112	0.194	0.381	4.25754e-35	0
Chr1:9624832-9629206	2.02301e-39	-0.334061	0.189	0.372	4.60215e-35	0
Chr2:15293416-15294808	2.81584e-39	0.360761	0.372	0.184	6.40576e-35	0
Chr4:15438195-15441409	3.33293e-39	-0.469398	0.079	0.236	7.58207e-35	0
Chr5:20344663-20348791	3.41775e-39	-0.323221	0.267	0.432	7.77505e-35	0
Chr2:16073982-16076368	3.71079e-39	-0.39497	0.096	0.262	8.44167e-35	0
Chr1:18677370-18683018	5.73e-39	-0.334293	0.198	0.383	1.30352e-34	0
Chr1:20937556-20939055	6.1276e-39	0.356397	0.362	0.173	1.39397e-34	0
Chr1:17643232-17647747	9.36522e-39	0.297918	0.493	0.287	2.13049e-34	0
Chr4:14092472-14093743	1.10559e-38	0.552358	0.212	0.073	2.5151e-34	0
Chr5:17119424-17122327	1.44701e-38	-0.296603	0.254	0.423	3.29181e-34	0
Chr5:7666322-7671485	1.53476e-38	-0.312734	0.221	0.405	3.49142e-34	0
Chr2:9231090-9234558	2.35446e-38	-0.387766	0.158	0.325	5.35616e-34	0
Chr5:15392876-15395519	2.82861e-38	-0.508546	0.062	0.199	6.4348e-34	0
Chr4:17656169-17657974	3.45821e-38	-0.475662	0.064	0.218	7.86708e-34	0
Chr4:12853693-12855774	4.20315e-38	-0.46832	0.068	0.223	9.56174e-34	0
Chr3:18593260-18595577	4.69233e-38	0.371055	0.32	0.148	1.06746e-33	0
Chr1:9439098-9441748	5.49052e-38	0.279434	0.489	0.274	1.24904e-33	0
Chr1:25710653-25712689	5.97589e-38	-0.488221	0.056	0.195	1.35946e-33	0
Chr1:27425891-27428557	6.28572e-38	0.299726	0.491	0.299	1.42994e-33	0
Chr1:17207996-17209998	7.12816e-38	-0.511123	0.049	0.196	1.62158e-33	0
Chr4:7737459-7740760	8.94777e-38	-0.473839	0.059	0.211	2.03553e-33	0
Chr1:26159385-26162330	9.74408e-38	-0.432523	0.082	0.248	2.21668e-33	0
Chr4:1538967-1540963	1.02622e-37	0.271731	0.494	0.282	2.33455e-33	0
Chr1:11293261-11294184	1.12824e-37	0.385289	0.295	0.124	2.56663e-33	0
Chr2:7270018-7272024	1.31111e-37	-0.408958	0.095	0.251	2.98264e-33	0
Chr3:6932460-6935261	1.73212e-37	0.259104	0.535	0.313	3.94039e-33	0
Chr2:15688706-15691523	1.89592e-37	-0.460131	0.073	0.219	4.31302e-33	0
Chr3:23457713-23459707	2.1359e-37	-0.481494	0.062	0.214	4.85895e-33	0
Chr5:24692616-24695381	2.25124e-37	-0.411523	0.114	0.274	5.12134e-33	0
Chr3:20525167-20527300	2.29409e-37	-0.486685	0.072	0.222	5.21881e-33	0
Chr1:9949307-9955229	2.29818e-37	-0.275599	0.343	0.505	5.22813e-33	0
Chr5:4514612-4518468	2.45758e-37	0.259383	0.528	0.322	5.59075e-33	0
Chr5:16250203-16254061	3.15842e-37	0.261827	0.528	0.309	7.18508e-33	0
Chr2:12795447-12798512	3.22855e-37	0.319735	0.464	0.269	7.34462e-33	0
Chr2:10554529-10557635	3.79738e-37	-0.432914	0.102	0.255	8.63867e-33	0
Chr3:8580549-8590013	3.86185e-37	-0.286283	0.348	0.5	8.78532e-33	0
Chr5:24349510-24354314	4.22667e-37	-0.328819	0.249	0.408	9.61524e-33	0
Chr3:16363882-16365344	4.67036e-37	-0.456078	0.058	0.201	1.06246e-32	0
Chr1:12183994-12184633	4.89032e-37	0.430503	0.265	0.109	1.1125e-32	0
Chr3:18727578-18729381	5.9431e-37	0.406753	0.286	0.123	1.352e-32	0
Chr5:13610625-13612975	5.95561e-37	-0.420085	0.093	0.251	1.35484e-32	0
Chr5:18016561-18024790	6.85378e-37	-0.264221	0.39	0.546	1.55917e-32	0
Chr4:14740197-14742697	7.34457e-37	0.328057	0.415	0.232	1.67082e-32	0
Chr1:5527573-5529846	7.55236e-37	0.349071	0.352	0.177	1.71809e-32	0
Chr4:2331330-2333951	9.21111e-37	-0.425159	0.092	0.255	2.09544e-32	0
Chr2:9023341-9024715	9.28487e-37	0.453082	0.267	0.106	2.11221e-32	0
Chr1:28378182-28381670	1.01985e-36	-0.358047	0.144	0.319	2.32005e-32	0
Chr4:13643524-13648586	1.08467e-36	-0.33919	0.212	0.381	2.46751e-32	0
Chr3:16944045-16945776	1.12802e-36	-0.457477	0.082	0.228	2.56612e-32	0
Chr3:11903541-11906273	1.15251e-36	-0.484355	0.066	0.214	2.62184e-32	0
Chr5:2181603-2186892	1.28404e-36	-0.299646	0.314	0.469	2.92107e-32	0
Chr2:8048386-8050253	2.10011e-36	-0.54271	0.046	0.18	4.77753e-32	0
Chr2:11139308-11141825	2.34252e-36	-0.364526	0.132	0.29	5.32899e-32	0
Chr5:19426949-19430489	2.58302e-36	0.324743	0.406	0.217	5.87611e-32	0
Chr1:25541153-25544513	2.91663e-36	0.250908	0.561	0.352	6.63503e-32	0
Chr1:2663741-2667749	3.05097e-36	-0.394424	0.112	0.278	6.94066e-32	0
Chr4:12119762-12121505	3.09943e-36	0.379776	0.311	0.139	7.05089e-32	0
Chr3:17240125-17242181	3.39939e-36	0.37245	0.324	0.148	7.73328e-32	0
Chr4:2669230-2671611	3.50895e-36	0.275715	0.513	0.311	7.98251e-32	0
Chr5:1707986-1713109	3.55333e-36	-0.391614	0.143	0.313	8.08347e-32	0
Chr2:15505439-15510079	4.35939e-36	-0.388186	0.146	0.312	9.91718e-32	0
Chr2:15356637-15360205	4.78902e-36	-0.356275	0.16	0.322	1.08946e-31	0
Chr4:13761082-13762771	5.23568e-36	-0.451354	0.086	0.238	1.19107e-31	0
Chr4:1547774-1549896	5.65507e-36	0.326988	0.392	0.203	1.28647e-31	0
Chr1:11377176-11380862	6.7755e-36	-0.393865	0.146	0.308	1.54136e-31	0
Chr3:21364361-21367414	7.92503e-36	-0.441144	0.101	0.252	1.80287e-31	0
Chr5:25861946-25865463	7.9341e-36	-0.405474	0.121	0.282	1.80493e-31	0
Chr5:1526707-1531528	7.94594e-36	-0.370363	0.171	0.337	1.80762e-31	0
Chr5:954218-958017	8.93858e-36	-0.426026	0.116	0.266	2.03344e-31	0
Chr1:1385722-1386581	1.25984e-35	0.468961	0.229	0.079	2.86602e-31	0
Chr5:17140169-17145455	1.53968e-35	-0.318894	0.219	0.386	3.50261e-31	0
Chr1:10122655-10124893	1.62049e-35	0.276937	0.466	0.267	3.68645e-31	0
Chr3:7542848-7545052	1.64691e-35	-0.398728	0.115	0.274	3.74656e-31	0
Chr2:6893277-6896111	1.78028e-35	0.326968	0.489	0.305	4.04997e-31	0
Chr3:16699922-16701694	2.17703e-35	0.377264	0.311	0.145	4.95253e-31	0
Chr5:17110614-17113665	2.25704e-35	-0.42706	0.106	0.255	5.13455e-31	0
Chr5:17932910-17935247	3.31726e-35	0.379421	0.316	0.146	7.54642e-31	0
Chr5:2177195-2181015	3.39395e-35	-0.382733	0.167	0.325	7.7209e-31	0
Chr1:22842255-22845012	3.6488e-35	0.267962	0.498	0.293	8.30066e-31	0
Chr1:5981043-5984876	3.72815e-35	-0.358229	0.177	0.33	8.48117e-31	0
Chr1:17234774-17236429	4.31853e-35	-0.470155	0.088	0.227	9.82422e-31	0
Chr5:21929979-21932375	5.25689e-35	0.378268	0.341	0.171	1.19589e-30	0
Chr3:10879587-10883412	5.51827e-35	-0.32485	0.203	0.369	1.25535e-30	0
Chr1:21313539-21318005	5.73624e-35	0.286815	0.483	0.288	1.30494e-30	0
Chr5:9959797-9962919	6.04775e-35	0.308491	0.437	0.25	1.3758e-30	0
Chr4:12505186-12509212	6.31222e-35	-0.368933	0.164	0.332	1.43597e-30	0
Chr5:18902304-18905470	6.47828e-35	-0.441207	0.11	0.258	1.47374e-30	0
Chr1:20693183-20694669	6.90946e-35	0.334647	0.383	0.196	1.57183e-30	0
Chr3:8599295-8606646	7.41381e-35	-0.276516	0.306	0.474	1.68657e-30	0
Chr1:26641704-26644913	7.69885e-35	-0.432416	0.085	0.232	1.75141e-30	0
Chr1:10552981-10554075	8.75821e-35	-0.523147	0.052	0.185	1.9924e-30	0
Chr4:16709687-16713051	9.62641e-35	-0.337949	0.197	0.358	2.18991e-30	0
Chr2:15710952-15712711	1.02862e-34	-0.441855	0.088	0.231	2.34e-30	0
Chr5:8002337-8004107	1.05501e-34	-0.41794	0.115	0.267	2.40004e-30	0
Chr3:10503034-10509182	1.1746e-34	-0.305281	0.252	0.412	2.67211e-30	0
Chr1:28667442-28673382	1.26485e-34	-0.290058	0.299	0.451	2.87741e-30	0
Chr5:2246077-2248383	1.44408e-34	-0.38308	0.119	0.277	3.28514e-30	0
Chr3:7289168-7291254	1.4748e-34	-0.471055	0.061	0.202	3.35502e-30	0
Chr3:15202465-15205429	1.48481e-34	0.4552	0.338	0.18	3.3778e-30	0
Chr1:18206775-18213672	2.31528e-34	-0.266914	0.412	0.541	5.26702e-30	0
Chr4:15196765-15200145	2.46884e-34	-0.337929	0.168	0.333	5.61637e-30	0
Chr1:4134679-4138032	2.72941e-34	-0.366207	0.144	0.303	6.20915e-30	0
Chr5:25195480-25197671	2.83523e-34	-0.400085	0.096	0.245	6.44987e-30	0
Chr2:8232133-8236401	3.12907e-34	0.276734	0.489	0.299	7.11831e-30	0
Chr3:1076318-1078029	3.23683e-34	0.341648	0.362	0.183	7.36346e-30	0
Chr1:29277967-29282478	3.24992e-34	-0.400877	0.137	0.29	7.39324e-30	0
Chr5:5859800-5864930	4.01625e-34	-0.253513	0.289	0.467	9.13657e-30	0
Chr1:12983617-12987502	5.67127e-34	0.291951	0.466	0.287	1.29016e-29	0
Chr2:16081571-16084986	5.87069e-34	-0.33841	0.158	0.311	1.33552e-29	0
Chr2:10110309-10113800	6.23196e-34	0.258181	0.528	0.323	1.41771e-29	0
Chr5:22970671-22973396	8.52368e-34	0.26819	0.483	0.293	1.93905e-29	0
Chr5:24745858-24748361	8.56193e-34	0.316573	0.392	0.217	1.94775e-29	0
Chr2:4141522-4144171	1.09073e-33	-0.464462	0.071	0.214	2.48131e-29	0
Chr1:3883137-3889245	1.10198e-33	-0.296481	0.303	0.449	2.5069e-29	0
Chr1:27769305-27771642	1.38756e-33	-0.425587	0.102	0.249	3.15655e-29	0
Chr5:8749408-8754793	1.40921e-33	0.262595	0.482	0.287	3.20581e-29	0
Chr4:8042802-8044913	1.51147e-33	0.378372	0.33	0.171	3.43843e-29	0
Chr4:13966403-13971085	1.56502e-33	-0.28876	0.271	0.431	3.56027e-29	0
Chr2:6868069-6870474	1.6368e-33	0.294313	0.41	0.219	3.72356e-29	0
Chr2:4222521-4224844	1.7388e-33	0.34176	0.355	0.173	3.95559e-29	0
Chr3:7509340-7511591	1.85254e-33	0.465483	0.287	0.128	4.21435e-29	0
Chr3:12138930-12141245	2.03024e-33	-0.51795	0.042	0.167	4.61859e-29	0
Chr3:14200841-14203017	2.0488e-33	-0.25459	0.341	0.482	4.66082e-29	0
Chr3:11198663-11200060	2.44328e-33	0.409765	0.28	0.124	5.55821e-29	0
Chr3:22219436-22222759	2.56528e-33	0.269089	0.483	0.3	5.83575e-29	0
Chr2:10260432-10262949	2.8537e-33	-0.414998	0.088	0.237	6.49187e-29	0
Chr2:16757102-16762826	3.04811e-33	-0.272963	0.332	0.484	6.93414e-29	0
Chr4:12548884-12552514	3.17194e-33	-0.398759	0.122	0.272	7.21585e-29	0
Chr3:20692613-20696068	3.25715e-33	0.271954	0.484	0.295	7.40968e-29	0
Chr3:18732682-18733622	4.132e-33	0.414954	0.261	0.111	9.39989e-29	0
Chr2:15020378-15024134	4.54089e-33	0.266164	0.491	0.319	1.03301e-28	0
Chr2:8185568-8189050	4.62527e-33	-0.307487	0.174	0.347	1.0522e-28	0
Chr2:18142192-18144256	5.75998e-33	-0.346395	0.159	0.324	1.31034e-28	0
Chr3:19066304-19067801	6.68006e-33	0.328996	0.347	0.173	1.51965e-28	0
Chr4:13964070-13965898	6.79948e-33	-0.443144	0.069	0.208	1.54681e-28	0
Chr3:2571871-2574409	6.81971e-33	-0.409295	0.119	0.269	1.55142e-28	0
Chr3:6981961-6984368	6.87133e-33	-0.441333	0.062	0.203	1.56316e-28	0
Chr4:14873328-14875322	6.93579e-33	-0.38043	0.118	0.265	1.57782e-28	0
Chr4:2221373-2224635	8.12407e-33	0.310994	0.469	0.288	1.84815e-28	0
Chr4:12600123-12604196	8.79656e-33	0.2538	0.474	0.272	2.00113e-28	0
Chr2:12504185-12505341	9.76553e-33	0.415893	0.23	0.089	2.22156e-28	0
Chr4:16495429-16498638	1.05345e-32	-0.367536	0.133	0.28	2.3965e-28	0
Chr2:7383959-7385310	1.12664e-32	-0.485397	0.079	0.214	2.56299e-28	0
Chr3:8386453-8391735	1.15378e-32	-0.430523	0.113	0.257	2.62473e-28	0
Chr5:7857622-7861923	1.23247e-32	-0.379495	0.173	0.319	2.80375e-28	0
Chr3:19055829-19057281	1.2538e-32	0.335859	0.347	0.177	2.85228e-28	0
Chr1:7931715-7936552	1.48702e-32	-0.298305	0.251	0.409	3.38282e-28	0
Chr2:12790744-12793738	1.55609e-32	-0.386747	0.108	0.261	3.53994e-28	0
Chr1:26956202-26958353	2.65761e-32	-0.511562	0.046	0.169	6.04581e-28	0
Chr5:14216708-14219088	2.71692e-32	0.252429	0.479	0.281	6.18072e-28	0
Chr1:5628269-5636743	2.72585e-32	-0.266659	0.332	0.472	6.20103e-28	0
Chr5:25145403-25150274	3.48224e-32	-0.278747	0.316	0.452	7.92176e-28	0
Chr3:16962894-16965356	3.53434e-32	0.341559	0.348	0.175	8.04027e-28	0
Chr1:2355905-2359340	3.58172e-32	-0.49924	0.087	0.212	8.14805e-28	0
Chr3:21859593-21861405	3.70346e-32	0.406408	0.261	0.116	8.425e-28	0
Chr2:7103636-7106902	4.23465e-32	-0.305789	0.22	0.386	9.63341e-28	0
Chr1:5516802-5519346	5.93258e-32	0.279099	0.425	0.245	1.3496e-27	0
Chr4:8716138-8720901	6.26633e-32	0.255591	0.465	0.283	1.42553e-27	0
Chr1:4686261-4689544	7.03343e-32	-0.44036	0.08	0.222	1.60004e-27	0
Chr3:15702793-15704566	7.1518e-32	0.435938	0.264	0.123	1.62696e-27	0
Chr1:19278418-19279071	7.30624e-32	0.680603	0.128	0.034	1.6621e-27	0
Chr5:10703861-10705487	7.69736e-32	-0.436026	0.08	0.222	1.75107e-27	0
Chr1:4056882-4063646	7.92994e-32	-0.250437	0.393	0.527	1.80398e-27	0
Chr1:4622948-4624656	8.09492e-32	0.520085	0.21	0.088	1.84151e-27	0
Chr3:21374538-21375718	9.16171e-32	-0.503599	0.046	0.173	2.0842e-27	0
Chr2:6740741-6742979	1.12935e-31	-0.430234	0.096	0.234	2.56916e-27	0
Chr4:15078116-15080908	1.18029e-31	-0.333744	0.181	0.337	2.68503e-27	0
Chr5:22688497-22695308	1.24176e-31	-0.253247	0.394	0.53	2.82488e-27	0
Chr2:719763-721020	1.26277e-31	0.350179	0.372	0.21	2.87268e-27	0
Chr4:8449262-8451830	1.28083e-31	-0.376566	0.105	0.256	2.91376e-27	0
Chr2:11652633-11654997	1.31186e-31	-0.380592	0.091	0.238	2.98434e-27	0
Chr1:27074596-27076241	1.4741e-31	-0.506537	0.058	0.181	3.35343e-27	0
Chr1:10863778-10866851	1.52455e-31	0.334567	0.348	0.174	3.46821e-27	0
Chr4:12966036-12967618	1.54392e-31	0.270718	0.422	0.239	3.51226e-27	0
Chr4:12169479-12172010	1.587e-31	0.268697	0.436	0.248	3.61027e-27	0
Chr4:11911149-11911915	1.83416e-31	0.552431	0.175	0.063	4.17253e-27	0
Chr5:6671407-6674750	1.86669e-31	-0.341921	0.184	0.335	4.24653e-27	0
Chr1:9082675-9084916	2.08799e-31	0.604096	0.188	0.069	4.74997e-27	0
Chr5:194591-196193	2.89878e-31	0.429368	0.239	0.102	6.59444e-27	0
Chr3:10597417-10599336	3.18244e-31	0.311249	0.37	0.187	7.23973e-27	0
Chr5:4834170-4837391	3.21021e-31	-0.490195	0.057	0.189	7.3029e-27	0
Chr3:11798405-11799241	3.29592e-31	-0.404639	0.07	0.201	7.49789e-27	0
Chr5:1738071-1743848	3.35761e-31	-0.292963	0.291	0.442	7.63824e-27	0
Chr2:609841-610605	3.53124e-31	0.55257	0.188	0.066	8.03321e-27	0
Chr1:9916935-9918176	4.04014e-31	-0.512749	0.046	0.168	9.19091e-27	0
Chr1:18957829-18960082	5.1599e-31	-0.509346	0.05	0.17	1.17383e-26	0
Chr4:17108337-17110643	5.47502e-31	-0.448351	0.082	0.215	1.24551e-26	0
Chr2:10770773-10772222	5.78208e-31	0.29359	0.376	0.199	1.31536e-26	0
Chr5:24045702-24046820	6.86896e-31	0.378186	0.258	0.115	1.56262e-26	0
Chr3:23161314-23163914	7.57557e-31	-0.366147	0.14	0.287	1.72337e-26	0
Chr1:7269523-7275203	7.87367e-31	-0.270711	0.259	0.419	1.79118e-26	0
Chr3:15226256-15228597	8.39438e-31	-0.449532	0.087	0.224	1.90964e-26	0
Chr1:9787091-9788309	9.1851e-31	-0.547337	0.043	0.16	2.08952e-26	0
Chr5:1158400-1160205	1.09334e-30	0.296667	0.417	0.246	2.48724e-26	0
Chr2:14073452-14075344	1.11018e-30	-0.406432	0.106	0.244	2.52554e-26	0
Chr5:8706000-8708911	1.11869e-30	-0.37079	0.127	0.269	2.5449e-26	0
Chr1:19006656-19007783	1.52733e-30	0.441236	0.208	0.081	3.47452e-26	0
Chr5:16893458-16895421	1.69432e-30	0.263368	0.41	0.23	3.8544e-26	0
Chr3:10189470-10190978	2.14643e-30	0.383275	0.279	0.137	4.88291e-26	0
Chr2:19510343-19513139	2.20902e-30	-0.376071	0.127	0.27	5.02529e-26	0
Chr2:8219584-8220331	2.96036e-30	0.418156	0.254	0.116	6.73453e-26	0
Chr4:8820636-8822399	3.10367e-30	0.356266	0.315	0.153	7.06053e-26	0
Chr2:18088860-18094041	3.12816e-30	0.257912	0.469	0.278	7.11625e-26	0
Chr1:20384609-20387694	3.18338e-30	-0.361742	0.134	0.282	7.24188e-26	0
Chr5:10092389-10094719	4.1431e-30	-0.485156	0.04	0.159	9.42514e-26	0
Chr4:8734660-8736316	4.23528e-30	0.321766	0.343	0.192	9.63483e-26	0
Chr3:16705368-16707248	4.57803e-30	0.682831	0.171	0.066	1.04146e-25	0
Chr3:7025465-7027409	5.5897e-30	0.353163	0.271	0.12	1.2716e-25	0
Chr5:1566286-1567867	5.63046e-30	-0.443924	0.072	0.202	1.28087e-25	0
Chr2:350610-351697	5.76595e-30	-0.45275	0.051	0.181	1.3117e-25	0
Chr2:16324228-16325583	6.9103e-30	-0.502089	0.047	0.166	1.57202e-25	0
Chr4:2217305-2218283	7.19694e-30	0.372551	0.295	0.14	1.63723e-25	0
Chr3:16814383-16815608	7.44061e-30	-0.495766	0.04	0.16	1.69267e-25	0
Chr2:1364231-1367007	8.01737e-30	0.31365	0.369	0.202	1.82387e-25	0
Chr4:7333270-7339894	8.03006e-30	-0.272035	0.314	0.452	1.82676e-25	0
Chr3:4701298-4702001	8.48763e-30	0.622594	0.14	0.04	1.93085e-25	0
Chr5:3856590-3859080	9.96242e-30	-0.372556	0.141	0.28	2.26635e-25	0
Chr3:9328581-9331404	1.16555e-29	-0.354522	0.131	0.27	2.65151e-25	0
Chr2:17144396-17146761	1.39186e-29	-0.462477	0.071	0.202	3.16635e-25	0
Chr2:15526108-15531460	1.4428e-29	-0.270264	0.26	0.416	3.28224e-25	0
Chr1:17538473-17540014	1.46617e-29	-0.50482	0.051	0.17	3.3354e-25	0
Chr2:15974076-15979008	1.47047e-29	-0.267675	0.306	0.453	3.34517e-25	0
Chr5:19411627-19412888	1.87636e-29	0.397475	0.25	0.108	4.26854e-25	0
Chr1:30199229-30205752	1.972e-29	-0.288654	0.256	0.404	4.4861e-25	0
Chr2:15683329-15685562	2.17918e-29	-0.461953	0.053	0.177	4.95742e-25	0
Chr4:12619199-12623750	2.49479e-29	-0.30863	0.243	0.39	5.67539e-25	0
Chr2:8053131-8055165	2.63453e-29	-0.403798	0.085	0.222	5.9933e-25	0
Chr1:24010628-24013519	3.09422e-29	-0.327368	0.208	0.349	7.03904e-25	0
Chr3:4616170-4618905	3.12464e-29	-0.477314	0.066	0.191	7.10824e-25	0
Chr4:28255-29992	3.12724e-29	0.3238	0.314	0.153	7.11417e-25	0
Chr1:12131627-12135455	3.13951e-29	-0.405422	0.108	0.242	7.14207e-25	0
Chr1:26211854-26214422	3.2977e-29	-0.417062	0.079	0.213	7.50195e-25	0
Chr1:26744489-26747757	4.89051e-29	-0.356209	0.138	0.281	1.11254e-24	0
Chr5:5037998-5039109	6.48139e-29	-0.518018	0.027	0.133	1.47445e-24	0
Chr5:25498711-25499652	7.11782e-29	-0.520846	0.042	0.152	1.61923e-24	0
Chr4:17493734-17496160	7.74027e-29	-0.362457	0.152	0.293	1.76083e-24	0
Chr5:914157-918852	7.97802e-29	-0.355079	0.161	0.3	1.81492e-24	0
Chr3:23409809-23412363	8.0121e-29	0.276256	0.462	0.291	1.82267e-24	0
Chr5:8228597-8230199	8.21014e-29	0.265497	0.399	0.219	1.86773e-24	0
Chr1:25530882-25533979	8.69772e-29	-0.361018	0.133	0.271	1.97864e-24	0
Chr5:23139904-23143081	8.70038e-29	-0.48787	0.077	0.198	1.97925e-24	0
Chr3:7491634-7494358	9.00749e-29	0.286175	0.396	0.229	2.04911e-24	0
Chr4:14204843-14205963	1.06329e-28	-0.484836	0.039	0.155	2.41887e-24	0
Chr2:17716816-17719202	1.07465e-28	-0.446076	0.073	0.201	2.44472e-24	0
Chr5:8934721-8936507	1.07927e-28	-0.511281	0.042	0.156	2.45524e-24	0
Chr5:8167475-8168139	1.14399e-28	0.612071	0.143	0.04	2.60246e-24	0
Chr2:1378699-1379362	1.18225e-28	0.489508	0.207	0.085	2.6895e-24	0
Chr2:13910814-13912042	1.19514e-28	-0.437049	0.055	0.178	2.71884e-24	0
Chr2:12346721-12348326	1.23501e-28	-0.487837	0.042	0.159	2.80952e-24	0
Chr1:29981985-29983372	1.31831e-28	0.372563	0.25	0.118	2.99901e-24	0
Chr1:10925083-10927115	1.34211e-28	0.311738	0.345	0.183	3.05316e-24	0
Chr5:20370705-20372133	1.48176e-28	-0.417716	0.076	0.21	3.37085e-24	0
Chr1:590640-591844	1.51044e-28	-0.386911	0.108	0.248	3.4361e-24	0
Chr3:18858707-18860176	1.69012e-28	0.251795	0.449	0.271	3.84486e-24	0
Chr1:16657417-16659272	1.70976e-28	-0.444167	0.065	0.192	3.88953e-24	0
Chr4:12058649-12061770	2.31253e-28	0.264363	0.41	0.234	5.26079e-24	0
Chr3:9844314-9846932	2.5278e-28	-0.416235	0.057	0.186	5.75049e-24	0
Chr1:9272738-9275610	2.71753e-28	-0.397333	0.084	0.221	6.18211e-24	0
Chr4:17603678-17609221	2.73986e-28	-0.287116	0.237	0.382	6.2329e-24	0
Chr5:6978887-6982216	2.76481e-28	-0.340158	0.129	0.272	6.28967e-24	0
Chr5:7047178-7051418	2.86884e-28	-0.310921	0.18	0.322	6.52633e-24	0
Chr2:7954508-7956235	2.96448e-28	-0.421439	0.08	0.208	6.74391e-24	0
Chr1:18295860-18297390	2.99921e-28	0.298084	0.342	0.18	6.82291e-24	0
Chr5:18803807-18805617	3.12136e-28	0.285868	0.394	0.227	7.10078e-24	0
Chr5:21077863-21079325	3.38214e-28	-0.484551	0.036	0.144	7.69404e-24	0
Chr2:445066-448007	3.40341e-28	-0.445171	0.094	0.224	7.74242e-24	0
Chr1:5577163-5578635	3.45522e-28	-0.426095	0.075	0.203	7.86027e-24	0
Chr1:16918243-16920524	3.5544e-28	-0.538535	0.04	0.144	8.0859e-24	0
Chr2:5934429-5937528	3.58783e-28	0.319543	0.365	0.2	8.16194e-24	0
Chr1:6578859-6582011	4.28495e-28	-0.29358	0.237	0.369	9.74784e-24	0
Chr3:18763133-18766159	5.26357e-28	-0.376835	0.076	0.208	1.19741e-23	0
Chr1:12024070-12027536	5.45573e-28	-0.401499	0.121	0.25	1.24112e-23	0
Chr3:3201234-3204678	5.62336e-28	-0.350499	0.135	0.277	1.27926e-23	0
Chr5:496944-499951	5.78069e-28	0.27077	0.395	0.228	1.31505e-23	0
Chr3:1811040-1813397	6.08123e-28	-0.501818	0.047	0.156	1.38342e-23	0
Chr2:19099284-19101763	6.48444e-28	-0.311494	0.176	0.323	1.47515e-23	0
Chr2:10591104-10592214	9.31854e-28	-0.451417	0.056	0.178	2.11987e-23	0
Chr1:7685489-7687066	9.31926e-28	-0.500212	0.043	0.157	2.12004e-23	0
Chr2:13711277-13714396	1.04143e-27	-0.40457	0.108	0.244	2.36914e-23	0
Chr1:23576880-23579305	1.17177e-27	0.389741	0.274	0.134	2.66566e-23	0
Chr5:3574165-3575969	1.22262e-27	0.301673	0.357	0.199	2.78133e-23	0
Chr3:11647102-11648702	1.25951e-27	-0.363419	0.092	0.233	2.86526e-23	0
Chr5:23445560-23448090	1.27259e-27	-0.283278	0.248	0.387	2.89501e-23	0
Chr3:22441137-22444349	1.35464e-27	-0.371859	0.166	0.298	3.08167e-23	0
Chr3:11837510-11838647	1.41392e-27	-0.439653	0.058	0.185	3.21654e-23	0
Chr3:9363376-9364215	1.47946e-27	-0.502167	0.041	0.151	3.36562e-23	0
Chr1:20022068-20024543	1.50183e-27	0.319316	0.344	0.187	3.41651e-23	0
Chr4:6425290-6426390	1.62871e-27	0.38489	0.256	0.115	3.70515e-23	0
Chr1:4758401-4763414	1.93868e-27	-0.28611	0.241	0.389	4.4103e-23	0
Chr1:18297962-18298818	2.01842e-27	0.339283	0.27	0.129	4.59171e-23	0
Chr5:24755945-24758525	2.17862e-27	-0.423665	0.099	0.219	4.95613e-23	0
Chr2:13310905-13312590	2.32573e-27	-0.389558	0.059	0.183	5.2908e-23	0
Chr5:7561326-7565622	2.59787e-27	-0.360627	0.127	0.265	5.9099e-23	0
Chr3:1712454-1713575	2.80104e-27	-0.420061	0.06	0.182	6.37209e-23	0
Chr3:20906193-20907686	3.25899e-27	0.316169	0.34	0.193	7.41388e-23	0
Chr1:8598255-8599180	3.40776e-27	-0.402496	0.074	0.2	7.75232e-23	0
Chr4:17652151-17654252	3.49224e-27	-0.465649	0.046	0.155	7.94449e-23	0
Chr3:6976208-6980929	3.55841e-27	-0.273603	0.252	0.394	8.09503e-23	0
Chr5:8193541-8194278	4.15192e-27	0.462682	0.2	0.086	9.4452e-23	0
Chr2:9736590-9737908	4.24947e-27	-0.367014	0.113	0.249	9.66711e-23	0
Chr1:25744648-25746882	4.70513e-27	-0.493884	0.044	0.152	1.07037e-22	0
Chr5:21098611-21099874	5.62606e-27	-0.455436	0.048	0.16	1.27987e-22	0
Chr1:21186981-21188750	5.78861e-27	0.300579	0.372	0.211	1.31685e-22	0
Chr4:15312380-15315742	5.9261e-27	-0.309921	0.189	0.328	1.34813e-22	0
Chr5:617799-621812	6.05337e-27	-0.315659	0.237	0.363	1.37708e-22	0
Chr1:25057090-25060095	6.46565e-27	-0.449791	0.055	0.173	1.47087e-22	0
Chr3:58930-61976	6.8093e-27	0.266678	0.407	0.237	1.54905e-22	0
Chr2:15780148-15786049	6.89151e-27	-0.287749	0.246	0.393	1.56775e-22	0
Chr2:13313385-13314321	7.2086e-27	-0.407966	0.074	0.194	1.63988e-22	0
Chr5:13984385-13985944	8.25107e-27	0.321736	0.323	0.169	1.87704e-22	0
Chr1:25384727-25387270	8.36419e-27	-0.341623	0.162	0.298	1.90277e-22	0
Chr3:9173387-9174812	9.18641e-27	-0.47331	0.048	0.154	2.08982e-22	0
Chr4:5238205-5239392	9.5503e-27	-0.522045	0.035	0.136	2.1726e-22	0
Chr2:16763796-16767150	9.65087e-27	-0.364434	0.158	0.287	2.19548e-22	0
Chr5:9218536-9220405	1.02016e-26	0.303152	0.338	0.184	2.32075e-22	0
Chr4:2335890-2336860	1.06165e-26	-0.441708	0.053	0.162	2.41515e-22	0
Chr2:13166434-13168380	1.27885e-26	-0.463394	0.07	0.183	2.90926e-22	0
Chr5:20136021-20137301	1.28263e-26	-0.385962	0.093	0.221	2.91786e-22	0
Chr1:21181042-21182044	1.34232e-26	0.362379	0.259	0.12	3.05365e-22	0
Chr2:722615-724220	1.37094e-26	0.423496	0.199	0.082	3.11875e-22	0
Chr5:21075539-21076406	1.38982e-26	-0.48665	0.04	0.148	3.1617e-22	0
Chr1:25461631-25467476	1.39547e-26	-0.262364	0.318	0.44	3.17456e-22	0
Chr2:5837371-5838434	1.51684e-26	0.504491	0.177	0.07	3.45066e-22	0
Chr4:6495232-6496208	1.87162e-26	0.460532	0.184	0.069	4.25775e-22	0
Chr1:29711304-29713078	1.93528e-26	-0.446732	0.053	0.166	4.40256e-22	0
Chr5:7324529-7326108	2.20909e-26	-0.498296	0.039	0.141	5.02546e-22	0
Chr5:17772422-17773222	2.33954e-26	-0.488278	0.026	0.12	5.32222e-22	0
Chr2:15473404-15476271	2.54709e-26	-0.310911	0.157	0.295	5.79437e-22	0
Chr3:17380817-17381836	2.59803e-26	-0.367047	0.102	0.234	5.91027e-22	0
Chr4:11116554-11119663	2.81591e-26	0.292152	0.357	0.197	6.40592e-22	0
Chr3:3841450-3843480	3.10787e-26	-0.387844	0.141	0.261	7.07009e-22	0
Chr2:6380243-6382702	3.20267e-26	0.325519	0.294	0.146	7.28575e-22	0
Chr1:26579376-26581752	3.27143e-26	-0.440593	0.077	0.194	7.44219e-22	0
Chr5:26540599-26542223	3.4332e-26	-0.320013	0.133	0.275	7.81018e-22	0
Chr4:10006023-10007727	3.64547e-26	-0.379664	0.08	0.207	8.29308e-22	0
Chr4:9126708-9130477	4.02044e-26	-0.312596	0.192	0.326	9.14611e-22	0
Chr5:10286924-10288207	4.39659e-26	0.364499	0.238	0.108	1.00018e-21	0
Chr1:9256888-9259905	4.50539e-26	-0.386959	0.07	0.196	1.02493e-21	0
Chr4:17838452-17843116	4.65621e-26	-0.290567	0.268	0.4	1.05924e-21	0
Chr5:17632517-17633398	5.91267e-26	-0.566556	0.028	0.125	1.34507e-21	0
Chr5:22816314-22817831	6.09139e-26	0.291172	0.383	0.23	1.38573e-21	0
Chr5:4408971-4411018	6.138e-26	-0.411274	0.096	0.216	1.39633e-21	0
Chr5:4435780-4438914	6.42323e-26	-0.277786	0.263	0.389	1.46122e-21	0
Chr4:15604929-15609155	6.82541e-26	-0.270148	0.242	0.382	1.55271e-21	0
Chr2:13549109-13550444	7.00147e-26	0.375447	0.253	0.123	1.59276e-21	0
Chr1:8144177-8148963	7.77799e-26	-0.274517	0.262	0.4	1.76941e-21	0
Chr4:16818507-16820618	8.28634e-26	0.257776	0.422	0.26	1.88506e-21	0
Chr1:5506169-5509830	9.44743e-26	-0.34086	0.115	0.243	2.1492e-21	0
Chr2:1695-3914	1.06841e-25	-0.293882	0.208	0.338	2.43052e-21	0
Chr5:6721565-6724964	1.08157e-25	0.268416	0.409	0.248	2.46045e-21	0
Chr3:3125564-3129070	1.09554e-25	-0.377198	0.112	0.236	2.49224e-21	0
Chr3:19740300-19741485	1.22377e-25	0.336609	0.266	0.131	2.78396e-21	0
Chr2:14200277-14204898	1.24038e-25	-0.326105	0.157	0.292	2.82174e-21	0
Chr5:19480524-19482334	1.31259e-25	-0.521895	0.056	0.162	2.98601e-21	0
Chr1:5651398-5653333	1.31708e-25	-0.405797	0.077	0.198	2.99622e-21	0
Chr3:22205360-22206087	1.34927e-25	0.310347	0.289	0.146	3.06946e-21	0
Chr1:28052057-28052788	1.47596e-25	-0.497663	0.032	0.134	3.35767e-21	0
Chr1:26953719-26955637	1.51321e-25	-0.440079	0.07	0.188	3.4424e-21	0
Chr5:2443329-2445082	1.57017e-25	-0.475312	0.042	0.15	3.57197e-21	0
Chr2:11906362-11908701	1.73864e-25	-0.417788	0.079	0.195	3.95522e-21	0
Chr4:10919247-10923370	1.78322e-25	-0.302432	0.202	0.339	4.05664e-21	0
Chr4:16745468-16746967	1.7893e-25	-0.382067	0.124	0.244	4.07047e-21	0
Chr3:10433638-10436461	2.01249e-25	-0.391864	0.095	0.217	4.57821e-21	0
Chr4:619434-620235	2.31974e-25	-0.537743	0.026	0.118	5.27717e-21	0
Chr2:18282632-18283847	2.57078e-25	0.398327	0.214	0.096	5.84826e-21	0
Chr2:14335683-14337741	3.00393e-25	-0.303353	0.205	0.343	6.83364e-21	0
Chr5:13939545-13941104	3.05827e-25	-0.439794	0.05	0.166	6.95725e-21	0
Chr1:10186458-10189807	3.33141e-25	-0.330776	0.154	0.281	7.57862e-21	0
Chr2:12298415-12303271	3.33787e-25	-0.294945	0.17	0.307	7.59331e-21	0
Chr5:5443018-5445447	3.45661e-25	-0.368413	0.089	0.214	7.86344e-21	0
Chr1:26523220-26525197	3.6515e-25	-0.394585	0.082	0.206	8.3068e-21	0
Chr3:6189480-6191970	3.85172e-25	-0.315306	0.185	0.317	8.76228e-21	0
Chr2:1686575-1688215	3.86241e-25	-0.42952	0.051	0.162	8.78661e-21	0
Chr3:2051625-2059250	4.10782e-25	-0.256125	0.306	0.437	9.34489e-21	0
Chr3:6515386-6516647	4.60648e-25	-0.564321	0.023	0.108	1.04793e-20	0
Chr1:26748879-26750716	4.64091e-25	-0.543263	0.032	0.125	1.05576e-20	0
Chr1:26963121-26964645	4.74292e-25	-0.484968	0.052	0.153	1.07897e-20	0
Chr3:272246-273434	4.81555e-25	0.270591	0.361	0.208	1.09549e-20	0
Chr4:7155726-7156545	5.44235e-25	0.350736	0.272	0.141	1.23808e-20	0
Chr1:28946762-28948417	6.03074e-25	-0.378224	0.1	0.231	1.37193e-20	0
Chr4:10948780-10950018	6.96927e-25	-0.539351	0.04	0.136	1.58544e-20	0
Chr1:17841060-17842423	7.22007e-25	-0.421641	0.079	0.194	1.64249e-20	0
Chr2:17307041-17311433	7.50622e-25	-0.309563	0.207	0.339	1.70759e-20	0
Chr4:1256788-1258969	7.51271e-25	-0.438504	0.063	0.175	1.70907e-20	0
Chr1:21640992-21642613	7.84745e-25	-0.418673	0.061	0.18	1.78522e-20	0
Chr1:10502789-10506604	7.93414e-25	-0.256136	0.299	0.43	1.80494e-20	0
Chr5:17114246-17117037	7.93603e-25	-0.423829	0.072	0.189	1.80537e-20	0
Chr1:25973101-25975030	9.41954e-25	-0.4569	0.065	0.173	2.14285e-20	0
Chr1:25569785-25572084	1.18972e-24	-0.396443	0.09	0.208	2.7065e-20	0
Chr3:19063039-19064598	1.20104e-24	0.265066	0.381	0.223	2.73224e-20	0
Chr1:24040156-24041500	1.29656e-24	-0.482301	0.059	0.162	2.94955e-20	0
Chr2:15954533-15956065	1.36091e-24	-0.537082	0.027	0.121	3.09594e-20	0
Chr5:23130074-23131975	1.50424e-24	-0.311148	0.208	0.337	3.422e-20	0
Chr4:13172584-13173117	1.8933e-24	0.495058	0.153	0.056	4.30708e-20	0
Chr5:4101596-4102913	1.9812e-24	-0.40888	0.056	0.165	4.50702e-20	0
Chr2:10304414-10306240	2.07591e-24	-0.388108	0.08	0.199	4.72248e-20	0
Chr3:15183342-15185469	2.11863e-24	-0.305311	0.161	0.296	4.81968e-20	0
Chr2:463704-467154	2.31558e-24	-0.40464	0.099	0.222	5.26771e-20	0
Chr3:16817272-16820679	2.47709e-24	-0.269012	0.221	0.364	5.63514e-20	0
Chr1:25730388-25731209	2.50602e-24	-0.379327	0.085	0.203	5.70094e-20	0
Chr4:9524932-9526665	2.57456e-24	0.317972	0.274	0.137	5.85686e-20	0
Chr1:27660786-27662557	2.95913e-24	-0.430689	0.056	0.163	6.73172e-20	0
Chr4:16521612-16524100	3.17842e-24	-0.330622	0.111	0.239	7.23058e-20	0
Chr1:17226270-17227827	3.28848e-24	-0.44809	0.036	0.142	7.48096e-20	0
Chr5:23590794-23591716	3.37325e-24	-0.554616	0.033	0.122	7.67381e-20	0
Chr2:8178737-8182593	3.49984e-24	-0.278538	0.147	0.285	7.96178e-20	0
Chr4:7765153-7766718	3.68129e-24	-0.490355	0.042	0.138	8.37457e-20	0
Chr3:4044447-4046810	4.61525e-24	-0.441984	0.057	0.16	1.04992e-19	0
Chr1:22323986-22325062	4.64246e-24	-0.324741	0.123	0.247	1.05611e-19	0
Chr4:17265777-17269216	4.7665e-24	-0.379585	0.084	0.202	1.08433e-19	0
Chr2:19513641-19514735	5.06501e-24	-0.487496	0.035	0.13	1.15224e-19	0
Chr5:2174709-2176641	6.16663e-24	-0.38899	0.094	0.209	1.40285e-19	0
Chr3:15222426-15224580	6.19164e-24	-0.38118	0.113	0.229	1.40854e-19	0
Chr3:22947507-22948814	6.24224e-24	-0.480798	0.051	0.147	1.42005e-19	0
Chr1:10201233-10205175	6.55536e-24	-0.358534	0.149	0.268	1.49128e-19	0
Chr5:16054015-16056176	6.81679e-24	-0.395029	0.08	0.196	1.55075e-19	0
Chr3:19019718-19020536	7.73313e-24	0.272615	0.337	0.194	1.75921e-19	0
Chr4:11690385-11692618	8.32493e-24	0.412067	0.187	0.077	1.89384e-19	0
Chr1:11450033-11450650	8.72386e-24	0.548786	0.125	0.04	1.98459e-19	0
Chr1:29512691-29516434	8.79585e-24	-0.292144	0.211	0.338	2.00097e-19	0
Chr4:2772036-2772942	8.84954e-24	-0.439719	0.062	0.17	2.01318e-19	0
Chr5:23822813-23824839	8.89232e-24	-0.355571	0.131	0.255	2.02291e-19	0
Chr5:8072726-8075129	9.05253e-24	-0.39235	0.072	0.182	2.05936e-19	0
Chr1:25001374-25004202	9.31941e-24	-0.287656	0.17	0.298	2.12007e-19	0
Chr1:13462629-13463511	9.56109e-24	0.342333	0.229	0.1	2.17505e-19	0
Chr4:10287222-10289689	9.77105e-24	-0.322354	0.103	0.23	2.22282e-19	0
Chr1:10755303-10759717	1.04154e-23	-0.251864	0.286	0.416	2.36941e-19	0
Chr2:439054-441551	1.2366e-23	-0.347151	0.121	0.251	2.81315e-19	0
Chr5:3230075-3232870	1.24454e-23	-0.40695	0.074	0.184	2.83121e-19	0
Chr4:10097342-10099787	1.68567e-23	-0.463655	0.06	0.167	3.83474e-19	0
Chr1:22386955-22389542	1.71021e-23	-0.273584	0.158	0.302	3.89056e-19	0
Chr5:7420264-7421561	1.76862e-23	-0.39654	0.065	0.173	4.02344e-19	0
Chr5:17574276-17577163	1.82332e-23	-0.306786	0.174	0.291	4.14786e-19	0
Chr5:13992309-13993031	1.97585e-23	0.324159	0.265	0.131	4.49486e-19	0
Chr1:27031609-27035293	2.02853e-23	-0.297063	0.155	0.29	4.6147e-19	0
Chr4:17316202-17320429	2.16285e-23	-0.327995	0.144	0.273	4.92027e-19	0
Chr4:10398062-10399973	2.20785e-23	0.406097	0.286	0.164	5.02264e-19	0
Chr1:20838391-20840261	2.22483e-23	-0.348764	0.111	0.24	5.06127e-19	0
Chr3:4161084-4162706	2.24089e-23	-0.363889	0.076	0.191	5.0978e-19	0
Chr1:17915980-17918791	2.25774e-23	-0.371174	0.087	0.203	5.13613e-19	0
Chr5:10488550-10489640	2.35185e-23	-0.545699	0.024	0.113	5.35023e-19	0
Chr3:19185950-19187300	2.36712e-23	0.288185	0.334	0.193	5.38496e-19	0
Chr1:4358016-4359786	2.53396e-23	-0.393638	0.093	0.206	5.76451e-19	0
Chr1:22223913-22224668	2.53985e-23	-0.485188	0.033	0.121	5.77791e-19	0
Chr1:1611386-1613240	2.63298e-23	-0.376182	0.054	0.165	5.98977e-19	0
Chr5:20368776-20370110	2.63525e-23	-0.493052	0.028	0.115	5.99494e-19	0
Chr2:1994346-1995745	2.89855e-23	-0.522099	0.029	0.115	6.59391e-19	0
Chr4:197273-198951	2.92626e-23	-0.494777	0.047	0.14	6.65694e-19	0
Chr1:21445814-21449330	3.25032e-23	-0.388564	0.116	0.234	7.39416e-19	0
Chr4:9998222-9999038	3.93615e-23	-0.476432	0.033	0.129	8.95435e-19	0
Chr1:1604620-1608779	4.1058e-23	-0.330057	0.185	0.303	9.34029e-19	0
Chr1:367501-370187	4.13907e-23	-0.348475	0.138	0.264	9.41597e-19	0
Chr4:583004-584803	4.19738e-23	-0.501066	0.034	0.128	9.54861e-19	0
Chr1:5425014-5427029	4.38942e-23	-0.358443	0.125	0.242	9.9855e-19	0
Chr5:20406370-20407942	4.42092e-23	-0.445434	0.057	0.158	1.00571e-18	0
Chr4:17459786-17461502	4.51766e-23	0.563602	0.161	0.067	1.02772e-18	0
Chr2:521393-524030	4.63111e-23	-0.266436	0.224	0.349	1.05353e-18	0
Chr4:17147032-17151143	4.864e-23	-0.26452	0.262	0.384	1.10651e-18	0
Chr2:16454543-16456794	4.96087e-23	0.31594	0.251	0.126	1.12855e-18	0
Chr3:22896416-22900815	4.97913e-23	-0.346424	0.146	0.267	1.1327e-18	0
Chr3:14327974-14329368	5.20544e-23	0.409092	0.197	0.088	1.18419e-18	0
Chr1:17627436-17630976	5.37106e-23	-0.351871	0.102	0.211	1.22186e-18	0
Chr5:8945642-8949281	5.48103e-23	-0.253398	0.286	0.403	1.24688e-18	0
Chr2:9340022-9341073	5.55471e-23	0.296908	0.325	0.188	1.26364e-18	0
Chr3:4771166-4774384	5.57432e-23	-0.369588	0.13	0.253	1.2681e-18	0
Chr1:7938531-7939544	5.69146e-23	-0.444773	0.045	0.143	1.29475e-18	0
Chr1:10812751-10815266	5.96457e-23	-0.371084	0.093	0.21	1.35688e-18	0
Chr3:7538314-7539627	6.05367e-23	-0.420748	0.063	0.168	1.37715e-18	0
Chr5:8126988-8127688	6.13522e-23	0.477502	0.158	0.061	1.3957e-18	0
Chr3:22976416-22979646	6.24554e-23	-0.26394	0.266	0.378	1.4208e-18	0
Chr2:15866348-15872657	6.78953e-23	-0.252419	0.322	0.446	1.54455e-18	0
Chr1:1614618-1619208	7.26379e-23	-0.316924	0.188	0.311	1.65244e-18	0
Chr1:28473840-28476089	7.85208e-23	-0.251689	0.21	0.347	1.78627e-18	0
Chr2:19172818-19176213	7.95501e-23	-0.290663	0.134	0.267	1.80968e-18	0
Chr4:10103039-10105403	8.32176e-23	-0.315309	0.182	0.308	1.89312e-18	0
Chr5:13465194-13468069	8.5646e-23	0.273863	0.36	0.208	1.94836e-18	0
Chr2:12781053-12785411	8.82084e-23	-0.266444	0.277	0.394	2.00665e-18	0
Chr5:4737923-4738930	8.85094e-23	0.32554	0.261	0.132	2.0135e-18	0
Chr2:1467037-1468680	9.10224e-23	-0.309023	0.127	0.253	2.07067e-18	0
Chr4:14054731-14055984	9.65001e-23	0.343627	0.209	0.097	2.19528e-18	0
Chr1:22225392-22226053	1.016e-22	-0.371728	0.046	0.149	2.31129e-18	0
Chr3:19844903-19847232	1.01942e-22	-0.387167	0.07	0.183	2.31908e-18	0
Chr1:24660629-24663101	1.02971e-22	0.251304	0.325	0.186	2.34249e-18	0
Chr1:21543375-21545156	1.10538e-22	0.360676	0.205	0.089	2.51463e-18	0
Chr5:1562109-1564447	1.33991e-22	-0.304146	0.137	0.26	3.04817e-18	0
Chr4:16714043-16716938	1.36641e-22	0.303863	0.359	0.223	3.10846e-18	0
Chr1:21657072-21658586	1.43113e-22	-0.416737	0.065	0.172	3.25567e-18	0
Chr1:23159139-23161583	1.47625e-22	-0.348822	0.091	0.206	3.35833e-18	0
Chr5:20158772-20159536	1.49211e-22	-0.567649	0.023	0.106	3.39439e-18	0
Chr3:11447075-11449168	1.56881e-22	-0.40252	0.051	0.157	3.56888e-18	0
Chr2:916433-917682	1.61899e-22	-0.380672	0.093	0.204	3.68303e-18	0
Chr2:7722127-7723210	1.64616e-22	-0.477213	0.043	0.136	3.74486e-18	0
Chr1:26257612-26262590	1.94323e-22	-0.267973	0.25	0.376	4.42066e-18	0
Chr1:11385652-11387618	2.05918e-22	-0.454026	0.055	0.156	4.68442e-18	0
Chr3:2773764-2776426	2.14789e-22	-0.406799	0.066	0.179	4.88624e-18	0
Chr4:14097141-14098859	2.24055e-22	0.390669	0.219	0.106	5.09702e-18	0
Chr2:1566062-1569938	2.36184e-22	0.272393	0.324	0.181	5.37296e-18	0
Chr4:834327-835897	2.40006e-22	0.460586	0.174	0.078	5.4599e-18	0
Chr1:26215223-26216855	2.57018e-22	-0.439566	0.053	0.156	5.8469e-18	0
Chr3:23427974-23431928	2.71185e-22	-0.257049	0.254	0.379	6.16918e-18	0
Chr2:2600546-2601252	2.80988e-22	0.437546	0.177	0.078	6.3922e-18	0
Chr4:15201716-15202477	2.81154e-22	-0.494832	0.04	0.129	6.39596e-18	0
Chr3:2575554-2576903	2.9545e-22	-0.468814	0.055	0.153	6.72119e-18	0
Chr1:23862391-23863295	2.98545e-22	0.342227	0.243	0.125	6.7916e-18	0
Chr1:18165521-18166344	3.05616e-22	-0.434575	0.041	0.14	6.95246e-18	0
Chr1:21637677-21640001	3.48969e-22	-0.384238	0.106	0.221	7.9387e-18	0
Chr4:12993647-12995231	3.55121e-22	-0.457152	0.035	0.123	8.07864e-18	0
Chr1:17631714-17632406	3.62866e-22	-0.454398	0.029	0.118	8.25485e-18	0
Chr2:17477151-17478556	3.85972e-22	-0.439928	0.064	0.162	8.78047e-18	0
Chr5:22701597-22703282	3.9e-22	-0.478409	0.046	0.146	8.8721e-18	0
Chr5:10658761-10660234	4.15688e-22	-0.457029	0.041	0.135	9.45648e-18	0
Chr5:17128462-17133170	4.25007e-22	-0.317618	0.152	0.269	9.66848e-18	0
Chr5:14212865-14213768	4.25459e-22	0.441958	0.181	0.082	9.67876e-18	0
Chr2:9642406-9643255	4.44376e-22	-0.460452	0.029	0.122	1.01091e-17	0
Chr3:19611233-19613370	4.59138e-22	-0.387167	0.067	0.183	1.04449e-17	0
Chr1:23081766-23084969	4.66421e-22	-0.299899	0.167	0.292	1.06106e-17	0
Chr2:16376792-16379613	5.07145e-22	-0.337051	0.131	0.242	1.1537e-17	0
Chr1:10534988-10536172	5.25274e-22	-0.500958	0.034	0.125	1.19495e-17	0
Chr3:7945715-7947226	5.62962e-22	-0.348888	0.077	0.192	1.28068e-17	0
Chr1:24530272-24533338	5.70812e-22	-0.357182	0.095	0.213	1.29854e-17	0
Chr4:15126190-15127420	5.85199e-22	-0.504854	0.051	0.14	1.33127e-17	0
Chr3:15614857-15617224	5.90052e-22	-0.379719	0.078	0.186	1.34231e-17	0
Chr5:17146643-17149304	6.54466e-22	-0.378909	0.085	0.198	1.48884e-17	0
Chr4:7102666-7104769	7.02537e-22	-0.266814	0.2	0.332	1.5982e-17	0
Chr2:15378413-15380247	7.78579e-22	0.268617	0.31	0.176	1.77119e-17	0
Chr4:13306695-13308827	7.7892e-22	0.303876	0.273	0.143	1.77197e-17	0
Chr3:19852634-19855851	7.81023e-22	-0.251338	0.206	0.343	1.77675e-17	0
Chr3:11670526-11672827	8.57934e-22	0.306256	0.265	0.139	1.95171e-17	0
Chr2:1668382-1669825	8.78062e-22	-0.384231	0.09	0.201	1.9975e-17	0
Chr3:16412487-16414081	9.61123e-22	-0.428208	0.065	0.168	2.18646e-17	0
Chr5:7058602-7059739	9.76442e-22	-0.359866	0.103	0.219	2.22131e-17	0
Chr2:9337599-9338741	9.86717e-22	-0.413119	0.063	0.164	2.24468e-17	0
Chr3:7869751-7871311	9.99007e-22	0.307729	0.292	0.161	2.27264e-17	0
Chr4:5245940-5246835	1.00868e-21	-0.450945	0.047	0.146	2.29466e-17	0
Chr5:3131303-3133777	1.03248e-21	-0.343794	0.172	0.283	2.34879e-17	0
Chr2:9785678-9787486	1.14888e-21	-0.453536	0.044	0.143	2.61359e-17	0
Chr2:17671424-17672678	1.17153e-21	-0.482476	0.037	0.126	2.66512e-17	0
Chr5:17399303-17400296	1.48659e-21	0.372475	0.19	0.084	3.38185e-17	0
Chr2:17441358-17445452	1.57652e-21	-0.272329	0.206	0.334	3.58643e-17	0
Chr3:6678367-6680272	2.02464e-21	-0.380207	0.108	0.215	4.60585e-17	0
Chr5:26677981-26680801	2.03236e-21	-0.398429	0.073	0.185	4.6234e-17	0
Chr1:8038966-8041690	2.05035e-21	-0.341824	0.129	0.245	4.66433e-17	0
Chr5:16770670-16771682	2.09952e-21	-0.463773	0.047	0.142	4.77619e-17	0
Chr2:9721525-9722577	2.1089e-21	-0.410374	0.058	0.156	4.79754e-17	0
Chr5:13613859-13615144	2.11486e-21	-0.421046	0.054	0.151	4.81111e-17	0
Chr5:24691047-24692051	2.14408e-21	-0.502084	0.031	0.118	4.87756e-17	0
Chr4:12156462-12157566	2.16584e-21	0.308649	0.248	0.129	4.92706e-17	0
Chr4:8447269-8448696	2.19827e-21	-0.360508	0.083	0.191	5.00085e-17	0
Chr5:21927127-21929217	2.24189e-21	0.291238	0.267	0.139	5.10007e-17	0
Chr2:15713842-15714968	2.29108e-21	-0.509955	0.028	0.115	5.21199e-17	0
Chr1:21965597-21968944	2.36329e-21	-0.261842	0.245	0.369	5.37624e-17	0
Chr3:1305451-1309902	2.5843e-21	-0.285722	0.218	0.334	5.87903e-17	0
Chr5:6668547-6670547	2.88176e-21	-0.447971	0.037	0.125	6.55572e-17	0
Chr5:16270281-16272680	2.96365e-21	-0.433985	0.077	0.176	6.74201e-17	0
Chr4:14339954-14341356	3.00472e-21	-0.435667	0.044	0.139	6.83544e-17	0
Chr4:8760531-8761875	3.25868e-21	-0.488883	0.031	0.116	7.41317e-17	0
Chr3:16996206-16997994	3.83365e-21	0.329739	0.273	0.154	8.72117e-17	0
Chr3:7277908-7279114	3.99227e-21	-0.456513	0.031	0.119	9.08201e-17	0
Chr3:21026363-21029551	4.34869e-21	-0.298345	0.191	0.317	9.89283e-17	0
Chr4:7223808-7228313	4.46428e-21	-0.264718	0.262	0.375	1.01558e-16	0
Chr2:12927648-12931698	4.50785e-21	0.252047	0.418	0.277	1.02549e-16	0
Chr1:281821-282964	4.76769e-21	-0.442429	0.052	0.148	1.0846e-16	0
Chr3:3101361-3104129	4.99737e-21	-0.334422	0.119	0.235	1.13685e-16	0
Chr3:21377626-21379191	5.13593e-21	-0.515551	0.033	0.115	1.16837e-16	0
Chr1:19407881-19410778	5.33362e-21	-0.366339	0.107	0.218	1.21335e-16	0
Chr5:14932533-14937051	6.09464e-21	0.25229	0.402	0.261	1.38647e-16	0
Chr4:8439094-8440200	6.36812e-21	-0.510416	0.034	0.119	1.44868e-16	0
Chr3:5224127-5226546	6.58989e-21	-0.357279	0.093	0.2	1.49913e-16	0
Chr3:130785-133700	6.60344e-21	-0.319416	0.125	0.242	1.50222e-16	0
Chr1:21975538-21976914	7.07196e-21	-0.34591	0.114	0.229	1.6088e-16	0
Chr3:8392746-8393972	7.1471e-21	-0.474009	0.035	0.124	1.62589e-16	0
Chr2:12197131-12199633	7.28576e-21	-0.348051	0.111	0.226	1.65744e-16	0
Chr5:7699413-7700439	8.54567e-21	-0.380394	0.094	0.198	1.94406e-16	0
Chr3:5424984-5429182	8.83495e-21	-0.277627	0.262	0.369	2.00986e-16	0
Chr1:8966506-8971802	8.86492e-21	-0.318875	0.198	0.312	2.01668e-16	0
Chr3:13526261-13528519	9.08222e-21	-0.397454	0.047	0.139	2.06611e-16	0
Chr3:19196693-19198177	9.20578e-21	-0.371602	0.09	0.196	2.09422e-16	0
Chr1:3578106-3581326	1.04357e-20	-0.398448	0.087	0.19	2.37401e-16	0
Chr5:26024188-26024989	1.04686e-20	0.351721	0.187	0.088	2.38151e-16	0
Chr3:18600919-18601604	1.04914e-20	0.385934	0.18	0.078	2.38668e-16	0
Chr1:8183163-8184552	1.22327e-20	-0.399882	0.067	0.166	2.78282e-16	0
Chr5:18622415-18624147	1.32914e-20	-0.531881	0.04	0.128	3.02367e-16	0
Chr3:22394660-22396197	1.44845e-20	-0.432483	0.06	0.152	3.29508e-16	0
Chr2:5766475-5767838	1.45495e-20	0.428178	0.186	0.09	3.30987e-16	0
Chr2:13276352-13279281	1.52303e-20	-0.256543	0.225	0.342	3.46474e-16	0
Chr3:21145968-21147833	1.53768e-20	-0.338943	0.105	0.218	3.49807e-16	0
Chr3:11785162-11787701	1.64318e-20	-0.402488	0.071	0.174	3.73807e-16	0
Chr2:13875444-13877392	1.67702e-20	-0.347481	0.104	0.215	3.81504e-16	0
Chr5:18597383-18598897	1.72436e-20	0.259979	0.356	0.219	3.92274e-16	0
Chr3:12655741-12656439	1.72742e-20	-0.483664	0.022	0.104	3.92972e-16	0
Chr2:13912841-13914460	1.74039e-20	-0.415147	0.039	0.131	3.95921e-16	0
Chr2:7655802-7656817	1.81329e-20	0.331862	0.253	0.136	4.12505e-16	0
Chr3:10925616-10927694	1.85184e-20	-0.437631	0.06	0.152	4.21275e-16	0
Chr5:3642553-3648263	1.92869e-20	-0.25659	0.291	0.4	4.38757e-16	0
Chr2:12385821-12387263	2.56725e-20	0.315985	0.274	0.152	5.84024e-16	0
Chr1:18886017-18887144	2.66585e-20	-0.302568	0.122	0.236	6.06453e-16	0
Chr4:12153096-12154172	2.67267e-20	0.341858	0.207	0.103	6.08006e-16	0
Chr3:10949199-10950302	2.76126e-20	0.254094	0.36	0.226	6.28158e-16	0
Chr2:16896438-16897245	2.91385e-20	-0.469039	0.035	0.118	6.62873e-16	0
Chr2:14698181-14700804	3.02643e-20	0.26081	0.272	0.139	6.88483e-16	0
Chr3:6751454-6752848	3.22689e-20	0.335029	0.234	0.128	7.34085e-16	0
Chr1:18511437-18515162	3.28746e-20	-0.291533	0.151	0.269	7.47864e-16	0
Chr1:29007697-29009023	3.49172e-20	-0.342165	0.093	0.201	7.94332e-16	0
Chr1:24034364-24036554	3.54758e-20	-0.404331	0.083	0.186	8.07039e-16	0
Chr3:7291925-7294745	3.57219e-20	-0.267262	0.212	0.329	8.12637e-16	0
Chr1:16828761-16831307	3.58772e-20	0.293954	0.276	0.162	8.16171e-16	0
Chr4:2421425-2422870	3.77543e-20	-0.390759	0.062	0.162	8.58872e-16	0
Chr1:13464200-13464809	3.93664e-20	0.501942	0.131	0.05	8.95546e-16	0
Chr2:12089536-12092183	4.2243e-20	-0.271351	0.2	0.312	9.60987e-16	0
Chr1:21320644-21321195	4.26119e-20	0.406488	0.129	0.043	9.69377e-16	0
Chr2:10386381-10389433	4.35256e-20	-0.396865	0.074	0.168	9.90164e-16	0
Chr5:25531532-25533279	4.62542e-20	0.267604	0.31	0.188	1.05224e-15	0
Chr5:18293127-18296881	4.73052e-20	-0.338542	0.121	0.228	1.07615e-15	0
Chr2:11003652-11007065	4.93715e-20	-0.340739	0.137	0.243	1.12315e-15	0
Chr3:6153370-6154564	5.23657e-20	-0.353405	0.113	0.217	1.19127e-15	0
Chr1:25067109-25069953	5.25738e-20	-0.402297	0.09	0.184	1.196e-15	0
Chr4:16505161-16507285	5.66518e-20	-0.312329	0.134	0.246	1.28877e-15	0
Chr4:16977555-16981395	5.67666e-20	-0.252905	0.282	0.391	1.29138e-15	0
Chr1:25681988-25682731	5.89815e-20	0.429621	0.176	0.081	1.34177e-15	0
Chr3:17992988-17994424	5.90429e-20	-0.468344	0.048	0.138	1.34317e-15	0
Chr5:5492676-5494490	6.24926e-20	-0.289443	0.251	0.351	1.42164e-15	0
Chr3:4547308-4549732	6.28145e-20	-0.299833	0.127	0.238	1.42897e-15	0
Chr5:4534787-4535795	6.56861e-20	-0.357596	0.079	0.181	1.49429e-15	0
Chr2:16061306-16064792	7.75419e-20	-0.273418	0.201	0.316	1.764e-15	0
Chr5:17869825-17872219	7.86888e-20	-0.312888	0.109	0.223	1.79009e-15	0
Chr2:14215608-14218476	8.26818e-20	-0.264344	0.215	0.33	1.88093e-15	0
Chr5:13559571-13560685	8.50896e-20	0.337219	0.236	0.133	1.9357e-15	0
Chr1:11061308-11062876	9.33282e-20	-0.403995	0.056	0.148	2.12312e-15	0
Chr1:5774624-5776937	9.93951e-20	0.265041	0.334	0.205	2.26114e-15	0
Chr5:1334705-1335743	1.02625e-19	-0.390204	0.07	0.169	2.33461e-15	0
Chr3:12104166-12105490	1.09286e-19	-0.447919	0.032	0.116	2.48614e-15	0
Chr4:11594217-11596894	1.1159e-19	-0.325057	0.106	0.215	2.53857e-15	0
Chr5:3901414-3902568	1.14031e-19	-0.381107	0.082	0.177	2.5941e-15	0
Chr5:25553670-25554825	1.2134e-19	-0.401549	0.077	0.174	2.76037e-15	0
Chr1:28606243-28610622	1.45249e-19	-0.267439	0.213	0.328	3.30426e-15	0
Chr1:10703620-10705942	1.47982e-19	-0.361688	0.117	0.221	3.36645e-15	0
Chr5:7925901-7927617	1.50927e-19	0.253401	0.3	0.171	3.43344e-15	0
Chr2:13791255-13793461	1.7588e-19	-0.401351	0.06	0.155	4.00109e-15	0
Chr3:5534505-5535527	1.85001e-19	-0.507512	0.033	0.115	4.2086e-15	0
Chr4:17241531-17243925	1.85497e-19	-0.273365	0.207	0.323	4.21988e-15	0
Chr5:14958818-14960417	1.9218e-19	-0.497677	0.037	0.116	4.37191e-15	0
Chr4:1260120-1261354	1.97112e-19	-0.440113	0.05	0.139	4.48411e-15	0
Chr3:21417510-21421093	2.04883e-19	-0.299402	0.108	0.223	4.66088e-15	0
Chr4:8444847-8445761	2.06863e-19	-0.400256	0.066	0.162	4.70592e-15	0
Chr3:9597456-9598464	2.12306e-19	0.576614	0.114	0.041	4.82975e-15	0
Chr2:14328324-14329264	2.27676e-19	-0.435029	0.05	0.149	5.1794e-15	0
Chr5:21561836-21563974	2.29248e-19	-0.372839	0.074	0.178	5.21517e-15	0
Chr5:22314274-22316285	2.38627e-19	-0.385941	0.067	0.162	5.42852e-15	0
Chr2:12342061-12344532	2.52885e-19	-0.317639	0.094	0.199	5.75288e-15	0
Chr4:6566200-6569700	2.5674e-19	-0.26698	0.214	0.334	5.84057e-15	0
Chr5:26761083-26763297	2.59696e-19	-0.374401	0.064	0.163	5.90783e-15	0
Chr5:19905787-19909786	2.66184e-19	-0.255034	0.227	0.343	6.05543e-15	0
Chr4:15868283-15869960	2.75361e-19	-0.295653	0.15	0.26	6.26418e-15	0
Chr1:21225320-21225873	2.81288e-19	0.541047	0.114	0.037	6.39903e-15	0
Chr5:19937549-19941451	2.94967e-19	-0.27355	0.229	0.342	6.71021e-15	0
Chr4:15305632-15310723	2.96761e-19	-0.287872	0.202	0.315	6.75101e-15	0
Chr4:9844700-9845449	3.05695e-19	0.476148	0.13	0.046	6.95425e-15	0
Chr2:430980-432860	3.19504e-19	-0.421031	0.052	0.143	7.2684e-15	0
Chr5:18025553-18026714	3.19796e-19	-0.438929	0.057	0.151	7.27505e-15	0
Chr5:16529936-16530543	3.27636e-19	0.36712	0.188	0.086	7.4534e-15	0
Chr1:2239789-2242025	3.67644e-19	-0.350912	0.078	0.177	8.36353e-15	0
Chr3:21362014-21363481	3.81345e-19	-0.454759	0.041	0.122	8.67522e-15	0
Chr3:11968635-11969419	3.92725e-19	-0.361064	0.082	0.181	8.93411e-15	0
Chr4:10212957-10213767	4.33944e-19	-0.511415	0.034	0.111	9.87178e-15	0
Chr1:25676619-25679942	5.20945e-19	-0.250657	0.258	0.37	1.1851e-14	0
Chr1:9803933-9805946	5.49276e-19	-0.481002	0.037	0.12	1.24955e-14	0
Chr3:3129597-3131390	5.84662e-19	-0.36695	0.075	0.174	1.33005e-14	0
Chr3:18529451-18530760	6.00695e-19	-0.34645	0.071	0.165	1.36652e-14	0
Chr5:25888629-25893531	6.04405e-19	-0.265359	0.259	0.361	1.37496e-14	0
Chr1:10071519-10075232	6.44128e-19	0.342838	0.31	0.192	1.46533e-14	0
Chr3:6104443-6106228	6.84419e-19	-0.369124	0.084	0.185	1.55698e-14	0
Chr1:4190190-4191950	7.29216e-19	-0.394894	0.095	0.191	1.65889e-14	0
Chr4:16062949-16064680	7.30088e-19	-0.348949	0.115	0.216	1.66088e-14	0
Chr2:14638164-14640493	7.56512e-19	-0.413528	0.057	0.153	1.72099e-14	0
Chr2:9159580-9161230	7.95825e-19	-0.417047	0.061	0.15	1.81042e-14	0
Chr4:15807312-15808441	8.04167e-19	-0.451082	0.034	0.112	1.8294e-14	0
Chr3:18264902-18266029	8.04311e-19	-0.323845	0.097	0.198	1.82973e-14	0
Chr2:7521860-7523323	8.85389e-19	-0.403093	0.066	0.16	2.01417e-14	0
Chr2:10079896-10081842	9.83883e-19	-0.321021	0.1	0.207	2.23824e-14	0
Chr5:4944103-4946758	1.05905e-18	-0.302774	0.165	0.275	2.40923e-14	0
Chr5:20413488-20414437	1.1467e-18	-0.472509	0.033	0.111	2.60863e-14	0
Chr4:16768716-16771770	1.16027e-18	-0.35165	0.11	0.213	2.6395e-14	0
Chr1:30131150-30132680	1.17693e-18	-0.462511	0.035	0.115	2.67739e-14	0
Chr1:9172290-9175126	1.20691e-18	-0.298434	0.152	0.265	2.7456e-14	0
Chr5:19592781-19596388	1.22837e-18	-0.267747	0.24	0.35	2.79441e-14	0
Chr1:27345436-27346818	1.30473e-18	-0.37046	0.079	0.179	2.96812e-14	0
Chr5:8513877-8515488	1.34523e-18	-0.463188	0.045	0.122	3.06027e-14	0
Chr4:14223750-14225407	1.37833e-18	-0.399834	0.077	0.171	3.13555e-14	0
Chr1:1552487-1555011	1.38695e-18	0.281803	0.267	0.139	3.15518e-14	0
Chr4:16759485-16761572	1.47835e-18	-0.323382	0.088	0.192	3.36309e-14	0
Chr4:7720279-7721906	1.48436e-18	-0.369166	0.068	0.163	3.37678e-14	0
Chr1:19777985-19780133	1.58758e-18	-0.34456	0.11	0.212	3.61158e-14	0
Chr3:19813384-19816982	1.6541e-18	-0.281927	0.175	0.287	3.7629e-14	0
Chr5:23570769-23572958	1.65639e-18	-0.37068	0.093	0.194	3.76812e-14	0
Chr1:4000355-4002017	1.7184e-18	-0.35932	0.099	0.193	3.90918e-14	0
Chr4:8456117-8457100	1.80409e-18	-0.465395	0.033	0.116	4.10413e-14	0
Chr5:8919429-8921110	1.80769e-18	-0.458197	0.04	0.12	4.11231e-14	0
Chr1:20685512-20686729	2.07723e-18	0.36482	0.202	0.106	4.72549e-14	0
Chr1:22687622-22690637	2.08932e-18	0.256773	0.286	0.166	4.75299e-14	0
Chr1:12129146-12131063	2.17801e-18	-0.4778	0.045	0.123	4.95476e-14	0
Chr5:18114233-18115811	2.22354e-18	0.279845	0.224	0.111	5.05834e-14	0
Chr5:22872867-22874074	2.26393e-18	-0.327677	0.121	0.224	5.15022e-14	0
Chr2:1331046-1333444	2.304e-18	-0.362711	0.102	0.202	5.24138e-14	0
Chr5:20291206-20295614	2.38653e-18	0.273279	0.396	0.276	5.42911e-14	0
Chr2:7707491-7708467	2.41958e-18	0.561467	0.125	0.05	5.50431e-14	0
Chr4:10905102-10906188	2.51846e-18	-0.411211	0.053	0.14	5.72924e-14	0
Chr5:18802430-18803019	2.65532e-18	0.376231	0.151	0.062	6.04059e-14	0
Chr1:8876018-8878121	2.66323e-18	-0.428367	0.072	0.163	6.05859e-14	0
Chr3:16145373-16146347	2.73254e-18	-0.360679	0.076	0.168	6.21626e-14	0
Chr3:19727552-19729514	2.80541e-18	-0.402646	0.062	0.154	6.38202e-14	0
Chr5:14517495-14519346	2.88365e-18	0.334637	0.236	0.124	6.56002e-14	0
Chr4:16245346-16247262	2.88389e-18	0.307924	0.214	0.115	6.56055e-14	0
Chr1:28401951-28404675	3.23109e-18	-0.2785	0.171	0.289	7.35042e-14	0
Chr1:28469557-28470507	3.40152e-18	-0.414402	0.056	0.14	7.73813e-14	0
Chr4:785178-786378	3.67693e-18	0.361553	0.179	0.079	8.36464e-14	0
Chr1:28023382-28026012	3.74635e-18	0.251927	0.307	0.179	8.52258e-14	0
Chr3:16941608-16943151	3.76384e-18	-0.396572	0.064	0.155	8.56236e-14	0
Chr1:6503908-6504773	3.79532e-18	-0.433392	0.04	0.12	8.63397e-14	0
Chr3:10720792-10722560	3.85605e-18	-0.435541	0.031	0.109	8.77212e-14	0
Chr5:20163162-20165717	4.13208e-18	-0.382614	0.088	0.182	9.40007e-14	0
Chr3:7922555-7923611	4.21946e-18	-0.449204	0.041	0.123	9.59884e-14	0
Chr4:5788052-5790526	4.27503e-18	-0.323548	0.099	0.197	9.72526e-14	0
Chr1:11195772-11198086	4.37084e-18	-0.361361	0.087	0.183	9.94321e-14	0
Chr5:3723730-3726016	4.90181e-18	-0.411455	0.092	0.181	1.11511e-13	0
Chr1:26168129-26169333	5.3077e-18	-0.443087	0.037	0.113	1.20745e-13	0
Chr5:20341582-20343197	6.48397e-18	-0.291042	0.139	0.247	1.47504e-13	0
Chr5:15659915-15661878	6.53453e-18	-0.352113	0.048	0.139	1.48654e-13	0
Chr5:8408646-8410778	6.59135e-18	-0.361707	0.073	0.172	1.49947e-13	0
Chr2:8183435-8184415	7.1353e-18	-0.360104	0.083	0.18	1.62321e-13	0
Chr2:8676030-8678317	7.79788e-18	-0.342109	0.072	0.165	1.77394e-13	0
Chr2:2321794-2322570	8.02966e-18	-0.445433	0.048	0.13	1.82667e-13	0
Chr1:15649799-15651124	8.31334e-18	-0.35931	0.097	0.191	1.8912e-13	0
Chr3:1879137-1881022	8.66304e-18	0.285732	0.276	0.161	1.97076e-13	0
Chr5:21542209-21543146	8.72799e-18	0.304023	0.243	0.141	1.98553e-13	0
Chr5:23677462-23680679	9.5296e-18	-0.284135	0.123	0.237	2.16789e-13	0
Chr1:24043132-24043906	9.78751e-18	-0.414144	0.054	0.143	2.22656e-13	0
Chr1:18000590-18002250	1.01219e-17	-0.379261	0.05	0.136	2.30263e-13	0
Chr2:12190542-12193210	1.06071e-17	-0.388749	0.075	0.169	2.413e-13	0
Chr3:19582180-19583736	1.06761e-17	-0.434019	0.041	0.124	2.4287e-13	0
Chr5:23126687-23129089	1.09762e-17	-0.389125	0.091	0.179	2.49697e-13	0
Chr4:5601376-5602293	1.10088e-17	-0.329976	0.073	0.166	2.5044e-13	0
Chr2:352619-353774	1.10246e-17	-0.400196	0.051	0.135	2.50799e-13	0
Chr2:16925265-16927586	1.11703e-17	-0.347009	0.109	0.214	2.54114e-13	0
Chr3:16598444-16600360	1.15132e-17	-0.421403	0.039	0.122	2.61913e-13	0
Chr3:3569290-3569967	1.21463e-17	0.389567	0.132	0.051	2.76317e-13	0
Chr1:26902872-26904245	1.26138e-17	-0.409385	0.066	0.148	2.86952e-13	0
Chr1:12163862-12165600	1.27102e-17	0.308933	0.208	0.101	2.89144e-13	0
Chr2:748425-750057	1.33239e-17	0.251434	0.268	0.15	3.03105e-13	0
Chr5:25202301-25203776	1.33949e-17	-0.392835	0.058	0.141	3.04722e-13	0
Chr2:19181769-19183454	1.40114e-17	-0.353196	0.096	0.192	3.18745e-13	0
Chr2:10029546-10031085	1.4588e-17	-0.39243	0.048	0.138	3.31863e-13	0
Chr3:17305807-17307704	1.50219e-17	-0.332314	0.084	0.183	3.41732e-13	0
Chr3:1999302-2001344	1.53839e-17	-0.349267	0.088	0.185	3.49968e-13	0
Chr3:22992816-22995986	1.6245e-17	-0.311001	0.132	0.231	3.69557e-13	0
Chr4:6155685-6156284	1.67026e-17	0.49898	0.113	0.043	3.79968e-13	0
Chr4:17754310-17755436	1.71639e-17	-0.435592	0.031	0.107	3.90462e-13	0
Chr3:18905815-18907077	1.8177e-17	-0.290932	0.173	0.271	4.13509e-13	0
Chr5:24509429-24512612	1.84679e-17	-0.291735	0.145	0.247	4.20126e-13	0
Chr5:9876168-9878292	1.87551e-17	0.287548	0.288	0.167	4.2666e-13	0
Chr1:7784380-7786824	1.88867e-17	-0.294146	0.153	0.261	4.29653e-13	0
Chr2:5776005-5777475	1.89465e-17	-0.45925	0.04	0.115	4.31015e-13	0
Chr5:23164634-23166394	1.93536e-17	-0.3121	0.101	0.2	4.40275e-13	0
Chr5:21673256-21674964	2.02265e-17	-0.365488	0.09	0.184	4.60134e-13	0
Chr2:12595859-12597355	2.04234e-17	-0.408748	0.028	0.101	4.64612e-13	0
Chr4:15122446-15124172	2.09714e-17	-0.405955	0.069	0.156	4.77077e-13	0
Chr4:7037930-7040337	2.16458e-17	0.254312	0.292	0.171	4.9242e-13	0
Chr4:17847795-17850656	2.16751e-17	-0.296696	0.16	0.265	4.93088e-13	0
Chr2:449001-450780	2.22882e-17	-0.360567	0.096	0.187	5.07035e-13	0
Chr4:6008330-6009774	2.2716e-17	-0.315979	0.09	0.19	5.16766e-13	0
Chr2:8408777-8411535	2.34811e-17	0.264901	0.271	0.157	5.34171e-13	0
Chr1:15931957-15932743	2.42023e-17	-0.527026	0.037	0.106	5.50578e-13	0
Chr3:22928968-22929916	2.46159e-17	-0.333272	0.099	0.195	5.59987e-13	0
Chr5:16857923-16859171	2.48575e-17	-0.463199	0.045	0.128	5.65483e-13	0
Chr2:8680814-8682780	2.52063e-17	-0.345002	0.095	0.195	5.73419e-13	0
Chr3:14750328-14752043	2.58154e-17	-0.324216	0.083	0.185	5.87275e-13	0
Chr1:19038577-19040517	2.76353e-17	-0.394971	0.075	0.16	6.28676e-13	0
Chr3:16849049-16851325	2.7665e-17	-0.310252	0.125	0.226	6.29351e-13	0
Chr1:18242732-18244841	2.86882e-17	0.345754	0.202	0.104	6.52628e-13	0
Chr3:17024811-17026433	3.07493e-17	0.313918	0.189	0.099	6.99515e-13	0
Chr3:14760357-14761726	3.12986e-17	-0.375899	0.057	0.14	7.12012e-13	0
Chr5:13708741-13710894	3.18177e-17	0.255822	0.281	0.164	7.23821e-13	0
Chr5:6455538-6459476	3.42652e-17	-0.286183	0.184	0.281	7.79499e-13	0
Chr2:9062009-9063295	3.42916e-17	-0.390784	0.052	0.135	7.80099e-13	0
Chr5:4814905-4819132	3.81246e-17	-0.282563	0.135	0.235	8.67297e-13	0
Chr3:8184084-8188133	3.87836e-17	-0.276511	0.182	0.289	8.82289e-13	0
Chr1:29620596-29623628	3.88591e-17	-0.320508	0.121	0.217	8.84005e-13	0
Chr4:5196001-5198674	4.09417e-17	-0.335166	0.102	0.201	9.31383e-13	0
Chr2:13569748-13572081	4.29121e-17	-0.40993	0.073	0.159	9.76207e-13	0
Chr1:24135593-24138278	4.58348e-17	-0.302054	0.128	0.233	1.0427e-12	0
Chr4:15814827-15815919	4.95141e-17	-0.46786	0.043	0.116	1.1264e-12	0
Chr3:19181420-19182767	5.07982e-17	-0.254775	0.206	0.312	1.15561e-12	0
Chr5:3921662-3924769	5.41013e-17	-0.326213	0.133	0.229	1.23075e-12	0
Chr1:25038643-25041017	5.66673e-17	0.25888	0.286	0.166	1.28913e-12	0
Chr1:1932279-1934588	5.68475e-17	-0.370427	0.093	0.184	1.29322e-12	0
Chr3:7540641-7541663	6.01369e-17	-0.42612	0.03	0.102	1.36805e-12	0
Chr1:3902916-3905810	6.229e-17	-0.309458	0.116	0.218	1.41703e-12	0
Chr5:20389785-20391261	6.25104e-17	-0.465823	0.037	0.112	1.42205e-12	0
Chr3:3884470-3885568	7.35e-17	-0.304696	0.141	0.24	1.67205e-12	0
Chr3:21144423-21145285	7.79645e-17	-0.39406	0.046	0.126	1.77362e-12	0
Chr5:18606823-18607902	8.19447e-17	-0.391103	0.058	0.14	1.86416e-12	0
Chr2:1674286-1678282	8.4357e-17	-0.298056	0.147	0.252	1.91904e-12	0
Chr2:13274270-13275624	8.48047e-17	-0.50106	0.032	0.103	1.92922e-12	0
Chr3:134630-136428	9.01025e-17	-0.421085	0.078	0.165	2.04974e-12	0
Chr1:9913327-9914249	9.02939e-17	-0.478074	0.036	0.106	2.0541e-12	0
Chr4:6989120-6990290	9.25188e-17	0.384539	0.14	0.06	2.10471e-12	0
Chr1:20232133-20233391	1.01473e-16	-0.482269	0.036	0.108	2.30842e-12	0
Chr2:180334-181808	1.04933e-16	-0.361663	0.067	0.154	2.38713e-12	0
Chr1:4319316-4321626	1.05417e-16	0.266137	0.277	0.172	2.39813e-12	0
Chr4:14217360-14218636	1.05947e-16	-0.348465	0.06	0.153	2.41018e-12	0
Chr5:10335259-10336542	1.06615e-16	0.27792	0.243	0.133	2.42539e-12	0
Chr1:20141565-20143257	1.09007e-16	-0.361079	0.076	0.161	2.4798e-12	0
Chr3:14923720-14924636	1.09195e-16	-0.427555	0.035	0.111	2.48407e-12	0
Chr5:13362646-13365544	1.11028e-16	-0.34931	0.113	0.205	2.52577e-12	0
Chr4:5232137-5233442	1.13021e-16	-0.387349	0.053	0.137	2.57112e-12	0
Chr4:15779452-15781356	1.14819e-16	-0.312119	0.125	0.223	2.61201e-12	0
Chr1:1122494-1124349	1.22057e-16	-0.346103	0.063	0.148	2.77667e-12	0
Chr3:2630114-2631213	1.31282e-16	-0.386294	0.048	0.13	2.98652e-12	0
Chr1:25401615-25404259	1.3524e-16	-0.368638	0.099	0.188	3.07658e-12	0
Chr1:17241853-17243314	1.57994e-16	-0.365668	0.082	0.166	3.5942e-12	0
Chr3:1320609-1321822	1.71282e-16	0.363673	0.142	0.059	3.89649e-12	0
Chr5:5215238-5217414	1.71481e-16	-0.326224	0.112	0.204	3.90102e-12	0
Chr5:15316523-15317281	1.75051e-16	-0.43758	0.035	0.105	3.98223e-12	0
Chr4:10000009-10001424	1.76614e-16	-0.43506	0.04	0.115	4.0178e-12	0
Chr5:23238192-23238886	1.77621e-16	-0.431739	0.045	0.127	4.04069e-12	0
Chr2:16543349-16544631	1.88026e-16	-0.378274	0.08	0.164	4.27741e-12	0
Chr4:18428211-18429693	2.09929e-16	-0.367761	0.066	0.156	4.77568e-12	0
Chr5:4581557-4583261	2.11538e-16	-0.252458	0.168	0.279	4.81227e-12	0
Chr1:26575068-26576367	2.12618e-16	-0.46548	0.032	0.108	4.83685e-12	0
Chr1:21226776-21227868	2.19042e-16	0.254645	0.244	0.135	4.98299e-12	0
Chr5:23263148-23264846	2.19328e-16	0.316991	0.175	0.085	4.98949e-12	0
Chr3:3080616-3081492	2.24153e-16	-0.370249	0.048	0.13	5.09926e-12	0
Chr5:20145733-20147542	2.29157e-16	-0.465804	0.049	0.127	5.2131e-12	0
Chr1:17244573-17245977	2.30654e-16	-0.468389	0.034	0.103	5.24715e-12	0
Chr1:22280075-22282619	2.3095e-16	-0.300249	0.136	0.24	5.25389e-12	0
Chr5:17828632-17829477	2.3521e-16	-0.445346	0.036	0.108	5.3508e-12	0
Chr3:16420388-16421922	2.47629e-16	-0.383088	0.077	0.162	5.63331e-12	0
Chr1:9127866-9130033	2.54908e-16	0.2901	0.248	0.141	5.7989e-12	0
Chr5:8938065-8939099	2.73041e-16	-0.466872	0.029	0.101	6.21142e-12	0
Chr2:16860119-16861699	2.74093e-16	-0.350243	0.062	0.149	6.23535e-12	0
Chr1:27440968-27442394	2.93623e-16	-0.338931	0.061	0.154	6.67964e-12	0
Chr2:12185728-12188712	2.97845e-16	-0.355761	0.095	0.185	6.77567e-12	0
Chr3:16487099-16491744	3.10395e-16	-0.298265	0.138	0.233	7.06117e-12	0
Chr3:3469990-3471823	3.28533e-16	0.276417	0.223	0.125	7.47381e-12	0
Chr4:17745854-17747520	3.31314e-16	-0.360058	0.084	0.172	7.53706e-12	0
Chr4:373324-374196	3.43366e-16	-0.375528	0.056	0.145	7.81124e-12	0
Chr2:12602368-12603962	3.53745e-16	-0.408993	0.058	0.137	8.04733e-12	0
Chr1:9190366-9193505	3.57675e-16	-0.283791	0.143	0.247	8.13675e-12	0
Chr3:3121082-3123586	3.815e-16	0.253441	0.284	0.17	8.67874e-12	0
Chr4:2679002-2680665	3.81675e-16	0.294798	0.191	0.094	8.68272e-12	0
Chr2:345290-346080	3.91422e-16	-0.413437	0.056	0.137	8.90447e-12	0
Chr5:26930005-26931315	3.93251e-16	-0.332997	0.062	0.155	8.94607e-12	0
Chr4:7676580-7679541	3.97313e-16	-0.330712	0.148	0.248	9.03846e-12	0
Chr4:16525055-16526608	4.07509e-16	-0.352902	0.08	0.168	9.27042e-12	0
Chr1:2613011-2615279	4.19374e-16	-0.259042	0.204	0.311	9.54034e-12	0
Chr1:27532044-27533836	4.44723e-16	-0.26086	0.191	0.293	1.0117e-11	0
Chr4:8752652-8754947	5.06741e-16	-0.287619	0.124	0.224	1.15278e-11	0
Chr3:20209859-20214159	5.17958e-16	-0.298207	0.161	0.252	1.1783e-11	0
Chr5:3457136-3458050	5.19923e-16	-0.362203	0.078	0.163	1.18277e-11	0
Chr3:5624082-5626129	5.43076e-16	0.270068	0.276	0.161	1.23544e-11	0
Chr5:249620-250215	5.52655e-16	-0.399555	0.033	0.106	1.25724e-11	0
Chr1:3574346-3577585	5.79506e-16	-0.312107	0.183	0.271	1.31832e-11	0
Chr2:17626506-17628159	5.8106e-16	-0.278101	0.125	0.227	1.32185e-11	0
Chr5:1036781-1039088	6.07882e-16	-0.297535	0.157	0.254	1.38287e-11	0
Chr3:21369454-21371142	6.14063e-16	-0.443832	0.044	0.121	1.39693e-11	0
Chr5:14089182-14091031	6.3652e-16	0.288625	0.226	0.131	1.44802e-11	0
Chr5:5948516-5949181	6.46688e-16	0.389675	0.143	0.065	1.47115e-11	0
Chr1:23448572-23449310	6.82767e-16	0.332853	0.19	0.102	1.55323e-11	0
Chr5:23256929-23261493	6.89308e-16	-0.261404	0.233	0.324	1.56811e-11	0
Chr1:4262204-4263963	6.97751e-16	-0.446914	0.051	0.125	1.58731e-11	0
Chr4:14944688-14946045	7.88583e-16	-0.438592	0.033	0.102	1.79395e-11	0
Chr5:9796230-9796912	8.00491e-16	0.433874	0.11	0.041	1.82104e-11	0
Chr3:10860736-10862104	8.17243e-16	-0.26867	0.12	0.222	1.85915e-11	0
Chr2:16341280-16344057	8.25707e-16	-0.29974	0.176	0.274	1.8784e-11	0
Chr2:12787779-12790143	8.57537e-16	-0.268678	0.134	0.237	1.95081e-11	0
Chr3:898702-900423	8.95901e-16	-0.322732	0.108	0.195	2.03809e-11	0
Chr4:8095119-8096147	8.9865e-16	-0.440286	0.043	0.115	2.04434e-11	0
Chr5:17936107-17938205	9.17903e-16	-0.335057	0.131	0.221	2.08814e-11	0
Chr5:22979258-22980968	9.86594e-16	-0.35456	0.082	0.169	2.2444e-11	0
Chr5:16432704-16435617	1.094e-15	-0.281894	0.151	0.25	2.48875e-11	0
Chr1:28810490-28811630	1.14372e-15	-0.373941	0.064	0.151	2.60186e-11	0
Chr5:19826778-19830152	1.16349e-15	-0.292192	0.146	0.246	2.64682e-11	0
Chr3:20120999-20122462	1.19377e-15	-0.398689	0.06	0.144	2.7157e-11	0
Chr2:8444897-8446059	1.19741e-15	0.261075	0.235	0.132	2.72398e-11	0
Chr2:9398905-9401745	1.2774e-15	-0.259483	0.155	0.258	2.90597e-11	0
Chr1:22127630-22129470	1.29093e-15	-0.383671	0.059	0.134	2.93673e-11	0
Chr4:17727173-17728916	1.3095e-15	-0.361014	0.084	0.167	2.97898e-11	0
Chr5:394552-395604	1.32247e-15	-0.452086	0.046	0.121	3.00848e-11	0
Chr1:2388361-2390517	1.32268e-15	-0.359043	0.079	0.165	3.00898e-11	0
Chr2:9791694-9792657	1.51725e-15	-0.318475	0.089	0.181	3.4516e-11	0
Chr1:27763021-27764230	1.54699e-15	-0.314448	0.057	0.148	3.51925e-11	0
Chr2:806906-808002	1.63238e-15	-0.411389	0.063	0.146	3.71351e-11	0
Chr3:6883809-6885092	1.65749e-15	-0.325107	0.075	0.163	3.77062e-11	0
Chr2:9326113-9327405	1.76069e-15	0.366966	0.175	0.088	4.00538e-11	0
Chr1:9306405-9308508	1.76823e-15	-0.377199	0.096	0.18	4.02254e-11	0
Chr5:1973783-1976261	1.77651e-15	-0.414523	0.063	0.141	4.04138e-11	0
Chr2:6689532-6691009	1.7772e-15	0.379318	0.162	0.08	4.04295e-11	0
Chr5:22558008-22562035	1.91945e-15	-0.284352	0.19	0.279	4.36656e-11	0
Chr5:7233168-7234364	2.14215e-15	-0.433632	0.055	0.126	4.87318e-11	0
Chr1:970025-972072	2.15406e-15	-0.290632	0.107	0.197	4.90027e-11	0
Chr2:16391367-16392505	2.15939e-15	-0.368942	0.09	0.167	4.91239e-11	0
Chr1:19809927-19814179	2.1815e-15	-0.265119	0.243	0.33	4.9627e-11	0
Chr5:24531254-24533453	2.20968e-15	-0.309885	0.114	0.202	5.0268e-11	0
Chr1:1702404-1703115	2.21302e-15	0.31716	0.131	0.058	5.0344e-11	0
Chr5:25796394-25798375	2.21405e-15	-0.351582	0.064	0.144	5.03675e-11	0
Chr1:2909603-2911470	2.22947e-15	-0.307669	0.118	0.221	5.07183e-11	0
Chr3:2542124-2543334	2.26267e-15	-0.433416	0.05	0.123	5.14736e-11	0
Chr1:25528218-25529772	2.28075e-15	-0.329051	0.079	0.168	5.18847e-11	0
Chr3:17004035-17006217	2.52911e-15	0.256791	0.289	0.177	5.75346e-11	0
Chr1:11439229-11440710	2.79219e-15	-0.310887	0.119	0.209	6.35196e-11	0
Chr3:2603758-2606405	2.86574e-15	-0.328239	0.124	0.21	6.51928e-11	0
Chr1:25953603-25955463	2.99681e-15	-0.389098	0.066	0.147	6.81744e-11	0
Chr3:11344466-11345647	3.20988e-15	-0.400906	0.056	0.135	7.30215e-11	0
Chr1:8187422-8189332	3.35073e-15	-0.336963	0.065	0.148	7.62258e-11	0
Chr4:10210377-10212129	3.38614e-15	-0.421956	0.049	0.129	7.70313e-11	0
Chr1:19739081-19741367	3.43504e-15	-0.2838	0.133	0.228	7.81438e-11	0
Chr3:5845125-5846227	3.51481e-15	-0.320996	0.075	0.16	7.99584e-11	0
Chr5:8697265-8698387	3.55315e-15	-0.290776	0.078	0.172	8.08305e-11	0
Chr3:8884624-8886513	3.58792e-15	-0.367658	0.06	0.139	8.16216e-11	0
Chr4:12458732-12460583	3.61078e-15	-0.312201	0.095	0.188	8.21416e-11	0
Chr1:27036800-27038271	3.69449e-15	-0.348569	0.064	0.151	8.40459e-11	0
Chr2:7186780-7188803	3.84842e-15	-0.371914	0.08	0.165	8.75477e-11	0
Chr3:4577986-4579163	3.98741e-15	-0.431069	0.037	0.111	9.07096e-11	0
Chr5:15125840-15126968	3.98848e-15	-0.360898	0.073	0.154	9.07338e-11	0
Chr2:9128594-9133870	4.07266e-15	-0.253627	0.229	0.324	9.26489e-11	0
Chr5:15531389-15532622	4.23718e-15	-0.366991	0.049	0.123	9.63917e-11	0
Chr1:11383128-11384891	4.36249e-15	-0.315679	0.096	0.184	9.92424e-11	0
Chr5:6903597-6904860	4.41135e-15	-0.37547	0.05	0.134	1.00354e-10	0
Chr3:9367698-9369944	4.46764e-15	-0.35359	0.097	0.187	1.01634e-10	0
Chr1:3764230-3765257	4.62989e-15	-0.285135	0.159	0.25	1.05325e-10	0
Chr5:9662827-9663938	4.67983e-15	-0.339968	0.066	0.15	1.06462e-10	0
Chr2:11549639-11551505	4.9229e-15	-0.34414	0.081	0.168	1.11991e-10	0
Chr2:8044693-8045739	5.07576e-15	-0.330338	0.072	0.157	1.15469e-10	0
Chr1:12000584-12003111	5.24555e-15	-0.277631	0.102	0.192	1.19331e-10	0
Chr4:17732074-17733662	5.29112e-15	-0.281414	0.122	0.215	1.20368e-10	0
Chr5:17638821-17641176	5.35703e-15	-0.315225	0.107	0.198	1.21867e-10	0
Chr1:6231352-6232572	5.5748e-15	-0.321041	0.064	0.15	1.26821e-10	0
Chr1:10665452-10669752	5.57779e-15	-0.279236	0.158	0.251	1.26889e-10	0
Chr5:23143997-23145135	5.57783e-15	-0.433144	0.041	0.111	1.2689e-10	0
Chr3:158869-160629	5.59154e-15	0.304884	0.171	0.086	1.27202e-10	0
Chr5:17264335-17266284	5.82714e-15	0.258897	0.202	0.104	1.32562e-10	0
Chr5:9210055-9211276	6.03337e-15	0.418909	0.161	0.085	1.37253e-10	0
Chr2:12254445-12256209	6.20366e-15	-0.366111	0.074	0.159	1.41127e-10	0
Chr1:28598191-28599322	6.29454e-15	0.470356	0.105	0.044	1.43195e-10	0
Chr5:20160632-20161740	6.75406e-15	-0.445135	0.048	0.119	1.53648e-10	0
Chr4:8797330-8798712	6.83817e-15	-0.359393	0.036	0.11	1.55562e-10	0
Chr1:19348927-19349907	6.91531e-15	-0.422578	0.063	0.137	1.57316e-10	0
Chr2:18145232-18146032	7.06647e-15	-0.441908	0.041	0.114	1.60755e-10	0
Chr5:9656808-9659040	7.19337e-15	-0.39599	0.056	0.133	1.63642e-10	0
Chr3:18547985-18549392	7.26156e-15	-0.439621	0.049	0.116	1.65193e-10	0
Chr5:17333686-17334299	7.63581e-15	0.36101	0.122	0.051	1.73707e-10	0
Chr1:8233089-8235321	8.39482e-15	-0.293389	0.129	0.215	1.90974e-10	0
Chr3:5423301-5424092	8.49386e-15	-0.433696	0.041	0.114	1.93227e-10	0
Chr3:19623277-19624656	8.7023e-15	-0.349258	0.098	0.183	1.97969e-10	0
Chr3:22832935-22836420	8.97936e-15	-0.250307	0.197	0.294	2.04271e-10	0
Chr1:8106657-8110279	9.11354e-15	-0.270751	0.153	0.242	2.07324e-10	0
Chr2:11893222-11894405	9.13094e-15	-0.331384	0.056	0.138	2.0772e-10	0
Chr1:11599622-11603089	9.78598e-15	-0.272273	0.151	0.249	2.22621e-10	0
Chr5:17514861-17516447	9.88037e-15	-0.288496	0.107	0.192	2.24769e-10	0
Chr5:18310492-18311390	9.93498e-15	0.260063	0.219	0.125	2.26011e-10	0
Chr1:21742647-21744289	1.0297e-14	-0.364468	0.053	0.134	2.34247e-10	0
Chr2:12932375-12933883	1.06752e-14	0.264357	0.22	0.126	2.4285e-10	0
Chr2:681430-683019	1.16369e-14	-0.403155	0.053	0.127	2.64728e-10	0
Chr2:9456506-9458240	1.17601e-14	-0.303647	0.121	0.214	2.67531e-10	0
Chr4:850748-851782	1.18584e-14	0.362568	0.157	0.08	2.69767e-10	0
Chr1:10557613-10558931	1.18909e-14	-0.421868	0.036	0.103	2.70507e-10	0
Chr5:3514949-3517820	1.34743e-14	-0.290261	0.122	0.213	3.06527e-10	0
Chr4:18288051-18290762	1.37039e-14	-0.250451	0.194	0.293	3.1175e-10	0
Chr2:19294761-19295884	1.40185e-14	-0.323705	0.071	0.149	3.18907e-10	0
Chr5:22965776-22968586	1.43612e-14	-0.293179	0.177	0.263	3.26703e-10	0
Chr2:18444709-18446462	1.44001e-14	-0.36816	0.068	0.145	3.27587e-10	0
Chr4:12466940-12469887	1.44713e-14	-0.258386	0.185	0.274	3.29209e-10	0
Chr3:23138869-23140968	1.48095e-14	-0.400712	0.066	0.142	3.369e-10	0
Chr2:8051110-8052470	1.52001e-14	-0.363352	0.06	0.138	3.45786e-10	0
Chr4:13889962-13891394	1.52454e-14	-0.325716	0.065	0.143	3.46817e-10	0
Chr4:2215789-2216474	1.53341e-14	0.444049	0.107	0.043	3.48835e-10	0
Chr1:24055797-24058253	1.56142e-14	-0.336837	0.094	0.174	3.55207e-10	0
Chr5:19913513-19914834	1.60595e-14	-0.404175	0.036	0.106	3.65338e-10	0
Chr5:26789513-26791792	1.6953e-14	-0.28985	0.145	0.237	3.85663e-10	0
Chr1:23429177-23430363	1.74803e-14	-0.350109	0.05	0.125	3.9766e-10	0
Chr3:18271867-18272775	1.81248e-14	-0.39203	0.063	0.137	4.12322e-10	0
Chr3:21085135-21086746	1.93778e-14	-0.354913	0.058	0.137	4.40826e-10	0
Chr1:16537148-16537994	1.95673e-14	-0.39329	0.052	0.127	4.45136e-10	0
Chr1:17525366-17528160	1.96692e-14	-0.417354	0.074	0.151	4.47455e-10	0
Chr1:20229249-20230773	1.97203e-14	-0.350125	0.061	0.14	4.48617e-10	0
Chr4:14335629-14337167	2.03009e-14	-0.367913	0.056	0.133	4.61824e-10	0
Chr1:19701028-19701719	2.04825e-14	-0.372501	0.06	0.129	4.65957e-10	0
Chr2:13803822-13806455	2.05526e-14	-0.312418	0.09	0.183	4.67551e-10	0
Chr1:26645423-26647372	2.09859e-14	-0.362482	0.075	0.156	4.77408e-10	0
Chr5:14597704-14599776	2.10447e-14	-0.291977	0.103	0.195	4.78747e-10	0
Chr1:21133126-21134917	2.14823e-14	-0.254939	0.18	0.268	4.887e-10	0
Chr3:10714443-10715957	2.14891e-14	-0.275146	0.147	0.236	4.88856e-10	0
Chr3:10365031-10367097	2.22416e-14	-0.35777	0.085	0.165	5.05975e-10	0
Chr1:26140618-26142202	2.23203e-14	-0.364997	0.067	0.143	5.07764e-10	0
Chr2:17239949-17241281	2.51837e-14	-0.378716	0.071	0.147	5.72904e-10	0
Chr4:9583167-9587228	2.51973e-14	-0.304574	0.153	0.236	5.73213e-10	0
Chr3:18782062-18783009	2.53261e-14	-0.378505	0.049	0.128	5.76144e-10	0
Chr4:14200254-14204245	2.54179e-14	-0.275243	0.135	0.236	5.78232e-10	0
Chr1:12144176-12149309	2.6014e-14	-0.27086	0.183	0.273	5.91792e-10	0
Chr5:25049292-25050303	2.62224e-14	-0.412014	0.051	0.118	5.96534e-10	0
Chr4:6256069-6257512	2.63146e-14	-0.387401	0.068	0.14	5.98632e-10	0
Chr1:13496589-13497689	2.66195e-14	-0.360157	0.056	0.131	6.05567e-10	0
Chr1:12040454-12041150	2.67156e-14	0.334449	0.132	0.059	6.07754e-10	0
Chr2:12423381-12425250	2.76072e-14	-0.373551	0.061	0.139	6.28036e-10	0
Chr5:21613584-21614591	2.83376e-14	-0.404447	0.069	0.14	6.44651e-10	0
Chr4:14099932-14101591	2.84443e-14	0.374266	0.168	0.09	6.4708e-10	0
Chr1:24995965-24996929	2.89174e-14	-0.385181	0.033	0.101	6.57842e-10	0
Chr5:17610471-17611401	2.96119e-14	-0.374612	0.066	0.139	6.7364e-10	0
Chr1:6071671-6072547	2.96589e-14	-0.403238	0.054	0.128	6.74709e-10	0
Chr2:19222845-19224703	3.03758e-14	-0.334718	0.079	0.161	6.91019e-10	0
Chr1:10049231-10051680	3.07959e-14	-0.350486	0.064	0.143	7.00575e-10	0
Chr5:17774694-17775796	3.12494e-14	-0.276212	0.114	0.201	7.10892e-10	0
Chr2:9309167-9310392	3.15469e-14	0.251428	0.256	0.161	7.1766e-10	0
Chr5:1997306-1998958	3.2101e-14	-0.291626	0.106	0.199	7.30265e-10	0
Chr5:8994420-8995093	3.2173e-14	-0.433549	0.043	0.111	7.31904e-10	0
Chr5:5284465-5285863	3.23808e-14	-0.366625	0.049	0.122	7.36632e-10	0
Chr1:25380093-25380972	3.42211e-14	-0.35705	0.068	0.142	7.78497e-10	0
Chr2:11012302-11015008	3.43184e-14	0.265146	0.216	0.12	7.80708e-10	0
Chr3:11958454-11959248	3.58543e-14	-0.472459	0.041	0.107	8.15649e-10	0
Chr1:19511373-19512839	3.71453e-14	-0.403659	0.059	0.13	8.45019e-10	0
Chr2:11641534-11642522	3.72711e-14	-0.415423	0.034	0.103	8.4788e-10	0
Chr1:24619249-24620661	3.77431e-14	-0.420983	0.049	0.122	8.58617e-10	0
Chr1:22730640-22731883	3.82526e-14	-0.410972	0.047	0.115	8.70208e-10	0
Chr3:5035168-5036159	3.82606e-14	-0.441996	0.04	0.104	8.7039e-10	0
Chr5:9201488-9203547	3.907e-14	0.286993	0.183	0.102	8.88803e-10	0
Chr5:3963243-3964987	3.94189e-14	-0.269084	0.158	0.255	8.9674e-10	0
Chr2:7956788-7958378	3.9988e-14	-0.291561	0.119	0.203	9.09686e-10	0
Chr4:12763343-12766394	4.03861e-14	-0.275907	0.136	0.226	9.18743e-10	0
Chr1:10052371-10053932	4.08571e-14	-0.362388	0.078	0.158	9.29457e-10	0
Chr1:1161353-1163049	4.39494e-14	-0.319772	0.091	0.178	9.99804e-10	0
Chr2:18103909-18104952	4.56026e-14	-0.403762	0.039	0.109	1.03741e-09	0
Chr2:12235287-12237158	4.73097e-14	-0.327466	0.119	0.199	1.07625e-09	0
Chr5:10860851-10862705	4.88904e-14	-0.331114	0.088	0.166	1.11221e-09	0
Chr4:80117-83206	4.96848e-14	-0.300659	0.101	0.188	1.13028e-09	0
Chr1:26144333-26144995	5.10658e-14	-0.326407	0.066	0.143	1.1617e-09	0
Chr1:5046613-5050063	5.20087e-14	-0.255997	0.188	0.276	1.18315e-09	0
Chr3:20729248-20730234	5.48057e-14	-0.288363	0.118	0.206	1.24678e-09	0
Chr1:2047146-2048182	5.55347e-14	-0.32978	0.09	0.172	1.26336e-09	0
Chr3:2228758-2229720	6.15931e-14	0.276482	0.175	0.09	1.40118e-09	0
Chr3:8597076-8598506	6.17469e-14	-0.398728	0.063	0.134	1.40468e-09	0
Chr4:4655837-4656892	6.42046e-14	0.316026	0.129	0.06	1.46059e-09	0
Chr1:13321910-13322658	6.43271e-14	-0.355502	0.043	0.119	1.46338e-09	0
Chr2:12921483-12922550	6.7353e-14	-0.306182	0.074	0.158	1.53221e-09	0
Chr3:16262271-16263545	6.76439e-14	-0.426638	0.046	0.115	1.53883e-09	0
Chr5:20510152-20512276	6.92977e-14	-0.265725	0.145	0.238	1.57645e-09	0
Chr4:14910896-14911640	7.71483e-14	-0.40758	0.038	0.104	1.75505e-09	0
Chr5:2421534-2422952	7.76279e-14	0.273981	0.204	0.12	1.76596e-09	0
Chr4:8837077-8839714	8.01101e-14	-0.250879	0.196	0.285	1.82242e-09	0
Chr4:9354740-9355796	8.33885e-14	-0.406904	0.04	0.109	1.89701e-09	0
Chr1:22514855-22517322	8.37878e-14	-0.321981	0.12	0.201	1.90609e-09	0
Chr4:11940103-11941261	8.38186e-14	-0.385993	0.051	0.118	1.90679e-09	0
Chr1:29233934-29234709	8.45045e-14	-0.419123	0.051	0.122	1.92239e-09	0
Chr3:1112064-1114930	9.06599e-14	-0.257931	0.152	0.246	2.06242e-09	0
Chr5:16571119-16572672	9.14629e-14	-0.309985	0.106	0.193	2.08069e-09	0
Chr1:7110726-7112975	9.24729e-14	-0.264158	0.11	0.204	2.10367e-09	0
Chr1:29508292-29509931	9.98869e-14	-0.339784	0.06	0.14	2.27233e-09	0
Chr1:11624757-11625655	1.01455e-13	-0.388532	0.053	0.119	2.30801e-09	0
Chr2:15945509-15947958	1.02632e-13	-0.315239	0.097	0.18	2.33478e-09	0
Chr1:20424028-20425317	1.13441e-13	-0.330928	0.05	0.127	2.58067e-09	0
Chr2:14956927-14958334	1.18175e-13	-0.324622	0.091	0.171	2.68836e-09	0
Chr1:16874429-16876791	1.22452e-13	-0.310407	0.082	0.164	2.78567e-09	0
Chr2:11227065-11229224	1.28916e-13	-0.266741	0.156	0.249	2.93271e-09	0
Chr2:1339115-1340260	1.29149e-13	-0.339527	0.058	0.142	2.93801e-09	0
Chr3:21969261-21970538	1.34685e-13	-0.360259	0.09	0.163	3.06394e-09	0
Chr5:23848395-23850139	1.34962e-13	-0.451159	0.043	0.107	3.07025e-09	0
Chr1:6494233-6495584	1.35353e-13	-0.2861	0.139	0.222	3.07915e-09	0
Chr1:27050138-27051416	1.36765e-13	-0.312701	0.098	0.181	3.11127e-09	0
Chr1:22359467-22360513	1.37667e-13	0.307729	0.168	0.092	3.13178e-09	0
Chr1:18801824-18804474	1.44132e-13	-0.349588	0.074	0.157	3.27886e-09	0
Chr4:5150399-5152040	1.44713e-13	-0.326254	0.082	0.161	3.29209e-09	0
Chr5:1629115-1629734	1.53128e-13	0.420883	0.12	0.054	3.4835e-09	0
Chr2:17322450-17324042	1.54221e-13	-0.334239	0.078	0.163	3.50838e-09	0
Chr3:18341978-18345621	1.54783e-13	-0.256049	0.161	0.251	3.52115e-09	0
Chr1:428132-428893	1.56058e-13	0.325918	0.166	0.089	3.55017e-09	0
Chr3:6341353-6344547	1.57333e-13	-0.288597	0.117	0.2	3.57917e-09	0
Chr4:8436893-8438566	1.60234e-13	-0.268741	0.123	0.211	3.64517e-09	0
Chr1:28138439-28139461	1.6414e-13	-0.356143	0.057	0.132	3.73403e-09	0
Chr2:7091413-7092949	1.76785e-13	-0.304216	0.104	0.185	4.02168e-09	0
Chr1:10701875-10702522	1.78808e-13	-0.405426	0.047	0.117	4.06771e-09	0
Chr2:16387876-16388799	1.87329e-13	-0.347471	0.077	0.152	4.26154e-09	0
Chr2:7747851-7749120	1.91224e-13	-0.365557	0.066	0.141	4.35015e-09	0
Chr5:5879247-5880061	2.00267e-13	-0.333891	0.093	0.173	4.55587e-09	0
Chr2:16841906-16843805	2.09475e-13	-0.307477	0.108	0.19	4.76535e-09	0
Chr4:591745-593651	2.19057e-13	-0.318232	0.105	0.19	4.98334e-09	0
Chr2:16712487-16713406	2.34671e-13	-0.415482	0.039	0.104	5.33854e-09	0
Chr5:24213247-24214123	2.42605e-13	-0.314336	0.075	0.15	5.51902e-09	0
Chr3:11923782-11924705	2.4375e-13	-0.327927	0.061	0.14	5.54506e-09	0
Chr2:9510280-9512489	2.45099e-13	-0.255089	0.177	0.262	5.57576e-09	0
Chr2:10325806-10328306	2.52711e-13	-0.261401	0.114	0.206	5.74893e-09	0
Chr3:1858492-1862177	2.54664e-13	-0.259635	0.146	0.23	5.79334e-09	0
Chr2:13233524-13235027	2.64831e-13	-0.381933	0.06	0.128	6.02463e-09	0
Chr3:17115194-17116758	2.66716e-13	-0.437888	0.047	0.116	6.06752e-09	0
Chr5:5172145-5173238	2.75976e-13	-0.475422	0.036	0.103	6.27818e-09	0
Chr3:8777233-8779322	2.80451e-13	-0.268363	0.146	0.237	6.37999e-09	0
Chr1:6780616-6781677	2.80542e-13	-0.396652	0.066	0.136	6.38206e-09	0
Chr4:6679217-6679977	2.97268e-13	0.299171	0.171	0.096	6.76254e-09	0
Chr5:16414840-16416614	3.03447e-13	-0.282896	0.176	0.256	6.90312e-09	0
Chr1:11950652-11952900	3.54041e-13	-0.338357	0.083	0.161	8.05407e-09	0
Chr2:17584612-17586023	3.75691e-13	-0.376896	0.058	0.128	8.5466e-09	0
Chr3:8450337-8451863	3.83741e-13	-0.315809	0.084	0.159	8.72972e-09	0
Chr1:29962133-29963361	3.98543e-13	-0.407658	0.046	0.116	9.06646e-09	0
Chr5:21665235-21666997	4.06759e-13	-0.329154	0.075	0.15	9.25335e-09	0
Chr1:28974739-28976155	4.07371e-13	-0.293835	0.094	0.177	9.26728e-09	0
Chr3:11092766-11093518	4.19784e-13	-0.385416	0.043	0.108	9.54967e-09	0
Chr4:7633523-7635526	4.22134e-13	0.296417	0.163	0.086	9.60312e-09	0
Chr1:27178941-27182956	4.30087e-13	-0.288028	0.142	0.226	9.78404e-09	0
Chr2:14433891-14437410	4.4129e-13	-0.252302	0.198	0.279	1.00389e-08	0
Chr1:5638075-5639316	4.43853e-13	-0.41914	0.051	0.118	1.00972e-08	0
Chr4:6180380-6182044	4.65125e-13	-0.436611	0.043	0.11	1.05811e-08	0
Chr1:7542052-7543653	4.80367e-13	-0.38108	0.065	0.136	1.09279e-08	0
Chr1:8697049-8698618	4.83332e-13	-0.285309	0.108	0.187	1.09953e-08	0
Chr4:18421739-18423784	5.21736e-13	-0.306392	0.089	0.17	1.1869e-08	0
Chr3:18057374-18057966	5.2468e-13	-0.361242	0.048	0.115	1.1936e-08	0
Chr1:19093281-19093922	5.34745e-13	0.292971	0.149	0.078	1.21649e-08	0
Chr4:4884156-4884668	5.4047e-13	0.510438	0.101	0.045	1.22951e-08	0
Chr5:9027148-9029296	5.4314e-13	-0.382428	0.091	0.158	1.23559e-08	0
Chr3:10600038-10600757	5.53529e-13	0.336799	0.132	0.064	1.25922e-08	0
Chr5:25628305-25630573	5.6086e-13	-0.351523	0.089	0.168	1.2759e-08	0
Chr4:5898492-5899365	5.67867e-13	0.326546	0.167	0.095	1.29184e-08	0
Chr4:16691260-16692758	5.76216e-13	-0.443364	0.049	0.11	1.31083e-08	0
Chr5:4947444-4949091	5.77566e-13	-0.368708	0.056	0.13	1.3139e-08	0
Chr3:9175492-9177144	6.53438e-13	-0.352174	0.063	0.136	1.48651e-08	0
Chr5:7189350-7190969	6.75838e-13	-0.322354	0.083	0.16	1.53746e-08	0
Chr2:8274367-8276248	7.1173e-13	-0.444617	0.056	0.116	1.61911e-08	0
Chr2:6324882-6325449	7.13177e-13	0.407545	0.108	0.048	1.62241e-08	0
Chr4:16059927-16062062	7.69343e-13	-0.342468	0.05	0.119	1.75018e-08	0
Chr1:8414544-8417190	7.71465e-13	-0.250198	0.174	0.263	1.75501e-08	0
Chr4:15394240-15397367	7.80258e-13	-0.261278	0.184	0.257	1.77501e-08	0
Chr1:17807988-17809619	7.84324e-13	-0.419673	0.039	0.106	1.78426e-08	0
Chr1:24871931-24872545	7.98187e-13	0.363674	0.121	0.058	1.8158e-08	0
Chr1:1273518-1274506	8.50154e-13	0.31511	0.154	0.08	1.93401e-08	0
Chr5:24727617-24728799	9.00666e-13	-0.346989	0.045	0.113	2.04893e-08	0
Chr5:3252273-3254245	9.57189e-13	-0.292758	0.127	0.204	2.17751e-08	0
Chr5:4645765-4647198	9.58695e-13	-0.32392	0.063	0.134	2.18094e-08	0
Chr1:20172800-20174240	9.70426e-13	-0.30766	0.105	0.181	2.20762e-08	0
Chr5:22036886-22040080	1.04541e-12	-0.315181	0.115	0.192	2.37821e-08	0
Chr4:10800626-10801824	1.0475e-12	-0.364362	0.059	0.128	2.38297e-08	0
Chr5:16129892-16130531	1.05158e-12	0.343	0.138	0.071	2.39225e-08	0
Chr1:27527728-27528728	1.07057e-12	-0.383987	0.054	0.124	2.43545e-08	0
Chr2:14817174-14820997	1.0734e-12	-0.295434	0.135	0.215	2.44187e-08	0
Chr4:9982038-9983132	1.20488e-12	-0.366184	0.069	0.143	2.74097e-08	0
Chr5:563443-564558	1.20503e-12	-0.460961	0.046	0.104	2.74131e-08	0
Chr5:23946630-23949226	1.21389e-12	-0.352573	0.062	0.13	2.76148e-08	0
Chr1:3890275-3892193	1.229e-12	-0.301265	0.106	0.188	2.79586e-08	0
Chr2:644244-645218	1.23079e-12	-0.32768	0.076	0.147	2.79994e-08	0
Chr1:25537076-25540243	1.2653e-12	-0.269833	0.097	0.186	2.87844e-08	0
Chr5:2168593-2173389	1.29727e-12	-0.257824	0.177	0.261	2.95115e-08	0
Chr5:24505918-24506650	1.3325e-12	-0.355976	0.062	0.136	3.0313e-08	0
Chr4:870331-871452	1.33274e-12	-0.354948	0.071	0.144	3.03185e-08	0
Chr1:3036957-3039493	1.36661e-12	-0.322008	0.074	0.154	3.1089e-08	0
Chr5:22494769-22497194	1.41726e-12	-0.297022	0.093	0.177	3.22413e-08	0
Chr2:7300707-7301738	1.46302e-12	-0.417056	0.048	0.109	3.32822e-08	0
Chr2:9314886-9315916	1.53639e-12	0.278762	0.212	0.132	3.49513e-08	0
Chr1:11837500-11838132	1.53752e-12	-0.409699	0.039	0.102	3.49771e-08	0
Chr5:20527805-20528640	1.56787e-12	-0.413472	0.041	0.104	3.56675e-08	0
Chr2:6057719-6059640	1.61255e-12	-0.321586	0.089	0.17	3.66839e-08	0
Chr5:7708844-7709480	1.61454e-12	-0.405785	0.042	0.105	3.67292e-08	0
Chr4:17159158-17160929	1.6283e-12	-0.355083	0.048	0.111	3.70422e-08	0
Chr3:16135204-16139061	1.68996e-12	-0.285744	0.149	0.226	3.84448e-08	0
Chr5:21453626-21455499	1.7298e-12	-0.313825	0.089	0.165	3.93511e-08	0
Chr5:2640185-2641678	1.80266e-12	-0.276983	0.117	0.195	4.10087e-08	0
Chr3:18238056-18238770	1.83201e-12	0.317799	0.141	0.073	4.16764e-08	0
Chr3:17639298-17640673	1.89593e-12	0.276803	0.204	0.122	4.31306e-08	0
Chr4:9456707-9457453	1.92408e-12	-0.385878	0.047	0.115	4.37708e-08	0
Chr1:27946852-27948357	1.95008e-12	-0.32663	0.059	0.128	4.43624e-08	0
Chr4:12004269-12004980	1.98047e-12	-0.373968	0.044	0.112	4.50538e-08	0
Chr3:11524174-11525644	1.9956e-12	-0.258625	0.123	0.201	4.5398e-08	0
Chr5:2220673-2221820	1.9994e-12	-0.293809	0.087	0.165	4.54843e-08	0
Chr5:5147595-5149489	2.03947e-12	-0.28518	0.105	0.184	4.63959e-08	0
Chr4:7588874-7592060	2.06176e-12	-0.279283	0.113	0.2	4.69029e-08	0
Chr1:12850594-12853392	2.11732e-12	-0.26655	0.132	0.212	4.8167e-08	0
Chr1:592359-594693	2.15373e-12	-0.31083	0.086	0.166	4.89951e-08	0
Chr3:10235970-10238776	2.25502e-12	-0.280025	0.147	0.225	5.12995e-08	0
Chr1:766509-769776	2.2855e-12	-0.27304	0.183	0.264	5.19928e-08	0
Chr3:5162150-5164005	2.28755e-12	0.255307	0.196	0.111	5.20394e-08	0
Chr3:10976291-10977859	2.38389e-12	0.287199	0.217	0.134	5.42311e-08	0
Chr3:1746579-1749543	2.5065e-12	-0.25759	0.17	0.254	5.70204e-08	0
Chr2:18166256-18168010	2.68286e-12	-0.29634	0.107	0.186	6.10325e-08	0
Chr4:10798148-10799206	2.7784e-12	-0.379976	0.044	0.112	6.32059e-08	0
Chr2:12834142-12835560	2.82425e-12	-0.369472	0.059	0.126	6.42488e-08	0
Chr1:1709001-1709874	2.87865e-12	0.287793	0.137	0.068	6.54865e-08	0
Chr3:21188194-21189193	2.91676e-12	-0.3454	0.065	0.132	6.63533e-08	0
Chr4:367119-368543	2.94955e-12	-0.342226	0.063	0.131	6.70993e-08	0
Chr4:14338764-14339397	3.02106e-12	-0.404074	0.044	0.106	6.87261e-08	0
Chr2:15663942-15665313	3.05049e-12	-0.387912	0.047	0.113	6.93957e-08	0
Chr1:8852578-8854393	3.16608e-12	-0.349673	0.067	0.136	7.20252e-08	0
Chr4:18314169-18314802	3.20092e-12	-0.408496	0.042	0.102	7.28177e-08	0
Chr4:7991725-7993879	3.20257e-12	-0.299389	0.12	0.2	7.28553e-08	0
Chr4:8402732-8403937	3.33777e-12	-0.380305	0.043	0.113	7.5931e-08	0
Chr1:13642647-13643535	3.48546e-12	-0.415308	0.04	0.103	7.92908e-08	0
Chr3:20107537-20108593	3.51802e-12	-0.391387	0.056	0.119	8.00315e-08	0
Chr5:6445864-6447190	3.52066e-12	-0.297293	0.079	0.152	8.00916e-08	0
Chr2:18260866-18262470	3.54333e-12	-0.265809	0.108	0.188	8.06072e-08	0
Chr2:14615310-14617280	3.82799e-12	-0.325585	0.062	0.135	8.7083e-08	0
Chr1:24518252-24519855	3.83794e-12	-0.359853	0.059	0.124	8.73094e-08	0
Chr5:20632790-20635911	4.40657e-12	-0.251078	0.172	0.254	1.00245e-07	0
Chr2:5851683-5852601	4.49446e-12	0.289947	0.126	0.061	1.02244e-07	0
Chr1:87943-89342	4.54002e-12	-0.274736	0.135	0.22	1.03281e-07	0
Chr3:18760486-18762114	4.7257e-12	-0.361421	0.048	0.113	1.07505e-07	0
Chr1:15976381-15977285	4.75687e-12	-0.368826	0.048	0.112	1.08214e-07	0
Chr4:662823-663677	4.99146e-12	-0.267178	0.104	0.184	1.13551e-07	0
Chr1:2216466-2220794	5.05517e-12	-0.257762	0.145	0.234	1.15e-07	0
Chr1:12392821-12393953	5.09223e-12	0.325551	0.163	0.093	1.15843e-07	0
Chr2:2283717-2284337	5.30281e-12	-0.368073	0.049	0.112	1.20634e-07	0
Chr1:10537108-10538264	5.35317e-12	-0.355561	0.058	0.125	1.21779e-07	0
Chr3:8718866-8719949	5.4374e-12	0.251157	0.224	0.142	1.23695e-07	0
Chr5:16150351-16152796	5.62136e-12	-0.334254	0.101	0.17	1.2788e-07	0
Chr1:16141437-16143184	5.65936e-12	-0.328912	0.08	0.152	1.28745e-07	0
Chr1:21662214-21663491	5.65955e-12	-0.429439	0.041	0.101	1.28749e-07	0
Chr5:10261995-10264400	6.08353e-12	-0.258745	0.127	0.213	1.38394e-07	0
Chr1:6703276-6703966	6.17083e-12	0.391655	0.101	0.047	1.4038e-07	0
Chr1:20562952-20564418	6.2721e-12	-0.307481	0.045	0.115	1.42684e-07	0
Chr1:8388192-8389257	6.44041e-12	0.3394	0.107	0.045	1.46513e-07	0
Chr4:13942196-13944382	6.54462e-12	-0.288899	0.089	0.17	1.48884e-07	0
Chr5:15089190-15090889	6.6296e-12	0.269392	0.197	0.118	1.50817e-07	0
Chr4:6555237-6555837	6.7437e-12	-0.337016	0.053	0.119	1.53412e-07	0
Chr1:22532145-22535937	7.16725e-12	-0.261247	0.146	0.225	1.63048e-07	0
Chr2:7975329-7978180	7.30749e-12	-0.318153	0.091	0.164	1.66238e-07	0
Chr1:22580366-22581851	7.90881e-12	-0.347222	0.075	0.14	1.79918e-07	0
Chr5:6663307-6665600	8.27517e-12	-0.363309	0.066	0.133	1.88252e-07	0
Chr5:5802039-5802967	8.53852e-12	-0.345345	0.045	0.11	1.94243e-07	0
Chr5:5962023-5962956	8.6143e-12	-0.351347	0.052	0.118	1.95967e-07	0
Chr1:29902793-29903661	8.70191e-12	-0.348085	0.072	0.138	1.9796e-07	0
Chr3:16368293-16369562	8.79399e-12	-0.346531	0.062	0.125	2.00054e-07	0
Chr1:24680602-24681583	8.83639e-12	-0.277506	0.124	0.199	2.01019e-07	0
Chr4:14220045-14221590	8.94949e-12	-0.404624	0.055	0.12	2.03592e-07	0
Chr2:827330-829227	9.144e-12	-0.309155	0.092	0.16	2.08017e-07	0
Chr1:26092688-26093750	9.16362e-12	-0.30228	0.081	0.157	2.08463e-07	0
Chr3:6193935-6194848	9.33772e-12	-0.319294	0.107	0.177	2.12424e-07	0
Chr2:11646388-11648601	9.99151e-12	-0.288091	0.122	0.194	2.27297e-07	0
Chr4:8188037-8189190	1.04034e-11	-0.284135	0.103	0.179	2.36668e-07	0
Chr4:7376497-7378496	1.04926e-11	-0.273695	0.081	0.159	2.38696e-07	0
Chr1:8344698-8345930	1.06322e-11	-0.42352	0.039	0.101	2.41873e-07	0
Chr5:24697907-24698736	1.11032e-11	-0.348851	0.058	0.125	2.52588e-07	0
Chr3:22355918-22357497	1.13885e-11	-0.302269	0.099	0.171	2.59076e-07	0
Chr1:20236692-20238220	1.15742e-11	-0.354842	0.074	0.141	2.63301e-07	0
Chr1:7549068-7551196	1.21171e-11	-0.313013	0.062	0.129	2.75653e-07	0
Chr5:17634756-17637056	1.22144e-11	-0.288968	0.097	0.178	2.77866e-07	0
Chr5:8923142-8923777	1.24837e-11	-0.298538	0.052	0.125	2.83992e-07	0
Chr5:15015850-15017730	1.25582e-11	-0.281273	0.1	0.171	2.85686e-07	0
Chr4:15110528-15112098	1.29735e-11	-0.282344	0.131	0.21	2.95134e-07	0
Chr5:16775496-16776614	1.30494e-11	-0.279334	0.123	0.195	2.96861e-07	0
Chr2:16144532-16147650	1.35586e-11	-0.252861	0.148	0.223	3.08444e-07	0
Chr4:11736008-11736787	1.41001e-11	-0.377006	0.057	0.118	3.20763e-07	0
Chr4:16828052-16830663	1.45308e-11	-0.323331	0.081	0.149	3.30561e-07	0
Chr5:5243086-5244916	1.55361e-11	-0.304051	0.087	0.158	3.53431e-07	0
Chr1:5102115-5102958	1.62451e-11	-0.394789	0.05	0.109	3.6956e-07	0
Chr4:7209197-7211192	1.63092e-11	-0.290938	0.108	0.189	3.71018e-07	0
Chr4:7435802-7437576	1.68055e-11	0.252275	0.189	0.112	3.82307e-07	0
Chr5:4283171-4283896	1.76851e-11	-0.31851	0.056	0.124	4.02318e-07	0
Chr1:5737924-5739383	1.78303e-11	-0.306206	0.087	0.158	4.05622e-07	0
Chr1:4570708-4573250	1.80066e-11	-0.268967	0.157	0.23	4.09633e-07	0
Chr5:3488971-3491054	1.81335e-11	-0.286587	0.122	0.188	4.1252e-07	0
Chr1:28309736-28310586	1.88267e-11	-0.321359	0.071	0.139	4.2829e-07	0
Chr5:24729329-24730338	1.90542e-11	-0.37968	0.059	0.123	4.33463e-07	0
Chr5:3172446-3173822	1.95478e-11	-0.25713	0.121	0.199	4.44694e-07	0
Chr3:18425211-18426635	1.95841e-11	-0.304129	0.077	0.15	4.4552e-07	0
Chr1:24676567-24677507	1.99057e-11	-0.343947	0.06	0.129	4.52834e-07	0
Chr4:6090396-6091300	1.99618e-11	-0.363898	0.084	0.151	4.5411e-07	0
Chr3:19902316-19903844	2.08707e-11	-0.266207	0.085	0.158	4.74787e-07	0
Chr5:9090512-9091631	2.25398e-11	0.298963	0.101	0.046	5.12758e-07	0
Chr2:10705405-10708550	2.25636e-11	-0.273854	0.109	0.181	5.13299e-07	0
Chr2:10299712-10302663	2.31422e-11	-0.251662	0.141	0.221	5.26462e-07	0
Chr5:13959516-13960174	2.45047e-11	-0.381307	0.039	0.102	5.57457e-07	0
Chr5:7473486-7475403	2.50336e-11	-0.323518	0.082	0.145	5.6949e-07	0
Chr1:9188562-9189336	2.64109e-11	-0.313918	0.063	0.13	6.00821e-07	0
Chr1:27561819-27563463	2.73993e-11	0.301069	0.17	0.097	6.23307e-07	0
Chr3:21649983-21651180	2.87341e-11	-0.373735	0.052	0.115	6.53673e-07	0
Chr3:20418045-20420023	3.01725e-11	-0.315128	0.07	0.136	6.86395e-07	0
Chr3:19252536-19255003	3.02088e-11	-0.250572	0.11	0.195	6.8722e-07	0
Chr4:8766100-8767134	3.09105e-11	-0.265085	0.087	0.168	7.03182e-07	0
Chr5:4463096-4465042	3.14294e-11	-0.259384	0.135	0.212	7.14986e-07	0
Chr2:16373406-16374634	3.16584e-11	-0.35667	0.048	0.107	7.20197e-07	0
Chr1:24472394-24473290	3.25184e-11	0.352446	0.126	0.068	7.39761e-07	0
Chr3:748444-749834	3.34037e-11	-0.340279	0.064	0.13	7.59901e-07	0
Chr5:5656042-5656751	3.63496e-11	-0.310768	0.075	0.142	8.26917e-07	0
Chr3:22866677-22868183	3.72146e-11	-0.264681	0.128	0.21	8.46595e-07	0
Chr5:22652861-22655783	3.74701e-11	-0.297413	0.074	0.137	8.52406e-07	0
Chr3:8228786-8231450	3.77174e-11	-0.269403	0.145	0.225	8.58033e-07	0
Chr5:5020555-5021831	3.79743e-11	-0.377635	0.05	0.112	8.63878e-07	0
Chr5:16112243-16113498	3.85922e-11	-0.325701	0.066	0.133	8.77933e-07	0
Chr5:7641337-7643722	3.86566e-11	-0.375694	0.058	0.119	8.79398e-07	0
Chr5:7479601-7480719	3.88739e-11	-0.294064	0.096	0.17	8.84343e-07	0
Chr3:297960-299810	4.09313e-11	-0.297496	0.098	0.169	9.31146e-07	0
Chr4:14183254-14184917	4.09762e-11	0.269047	0.188	0.116	9.32168e-07	0
Chr1:15906644-15907544	4.28168e-11	-0.391854	0.051	0.109	9.74039e-07	0
Chr2:4421854-4422653	4.54134e-11	0.306196	0.114	0.053	1.03311e-06	0
Chr5:25522095-25523299	4.59784e-11	-0.353353	0.055	0.118	1.04596e-06	0
Chr3:19059678-19060591	4.70846e-11	0.282955	0.168	0.098	1.07113e-06	0
Chr1:4957292-4960022	4.82799e-11	-0.269295	0.136	0.216	1.09832e-06	0
Chr3:11070947-11071860	4.84781e-11	0.357055	0.105	0.051	1.10283e-06	0
Chr3:20819508-20821082	4.89429e-11	-0.261629	0.108	0.184	1.1134e-06	0
Chr1:4355163-4356736	4.89715e-11	-0.411762	0.048	0.107	1.11405e-06	0
Chr3:19260501-19262473	4.95693e-11	-0.332417	0.074	0.139	1.12765e-06	0
Chr1:17308234-17309788	5.48631e-11	-0.341898	0.064	0.129	1.24808e-06	0
Chr4:8273515-8274212	5.80686e-11	0.284446	0.135	0.072	1.321e-06	0
Chr3:1470467-1471597	5.84593e-11	-0.252589	0.103	0.183	1.32989e-06	0
Chr5:7735082-7737178	5.8655e-11	-0.291898	0.125	0.2	1.33434e-06	0
Chr1:23035882-23036620	5.96556e-11	0.337112	0.104	0.047	1.3571e-06	0
Chr3:11961488-11962269	5.99216e-11	-0.291431	0.075	0.14	1.36316e-06	0
Chr3:6789522-6791591	6.19322e-11	-0.338233	0.08	0.141	1.4089e-06	0
Chr4:10978769-10980086	6.38191e-11	-0.339483	0.078	0.15	1.45182e-06	0
Chr3:4622773-4625379	6.58681e-11	-0.32504	0.067	0.133	1.49843e-06	0
Chr5:9337044-9339863	6.62777e-11	-0.267603	0.102	0.174	1.50775e-06	0
Chr5:12557959-12558701	6.80873e-11	0.262099	0.183	0.114	1.54892e-06	0
Chr1:13364219-13365828	6.86869e-11	-0.299844	0.058	0.127	1.56256e-06	0
Chr4:18308280-18309257	7.13144e-11	-0.283563	0.097	0.167	1.62233e-06	0
Chr5:8814087-8814783	7.24886e-11	-0.332597	0.068	0.132	1.64904e-06	0
Chr5:23167461-23168102	7.26827e-11	-0.345167	0.051	0.111	1.65346e-06	0
Chr5:9-2810	7.67433e-11	-0.294834	0.113	0.181	1.74583e-06	0
Chr1:21899781-21902559	7.7225e-11	-0.296266	0.106	0.179	1.75679e-06	0
Chr2:7978741-7980823	7.74068e-11	-0.273535	0.077	0.153	1.76093e-06	0
Chr1:10057553-10058261	7.74757e-11	-0.381278	0.052	0.109	1.7625e-06	0
Chr1:28918656-28919862	8.35595e-11	-0.319195	0.07	0.135	1.90089e-06	0
Chr5:17799547-17800720	8.56944e-11	-0.367985	0.047	0.108	1.94946e-06	0
Chr3:9891577-9893152	8.71523e-11	-0.295787	0.086	0.161	1.98263e-06	0
Chr5:541022-542765	8.87531e-11	-0.274704	0.121	0.199	2.01904e-06	0
Chr2:10145843-10146793	8.95837e-11	-0.335704	0.061	0.124	2.03794e-06	0
Chr4:15987726-15989764	9.03663e-11	-0.255333	0.125	0.198	2.05574e-06	0
Chr3:20024625-20025634	9.19997e-11	-0.257031	0.117	0.19	2.0929e-06	0
Chr1:11697616-11699200	9.43603e-11	-0.280185	0.096	0.17	2.1466e-06	0
Chr4:7062534-7063383	1.05506e-10	-0.29269	0.081	0.149	2.40015e-06	0
Chr5:26065832-26068394	1.05776e-10	-0.252172	0.096	0.167	2.4063e-06	0
Chr1:22354228-22355431	1.0747e-10	-0.329617	0.044	0.108	2.44483e-06	0
Chr3:261721-262640	1.12798e-10	-0.309454	0.048	0.105	2.56605e-06	0
Chr4:4195368-4196064	1.26347e-10	0.296528	0.173	0.112	2.87426e-06	0
Chr4:17730164-17731184	1.27692e-10	-0.295334	0.07	0.138	2.90486e-06	0
Chr2:15767476-15768622	1.2901e-10	-0.379094	0.049	0.105	2.93485e-06	0
Chr5:15747286-15749227	1.31217e-10	-0.293681	0.108	0.177	2.98506e-06	0
Chr4:12354499-12355838	1.31721e-10	-0.339239	0.05	0.107	2.99652e-06	0
Chr1:29004348-29005459	1.34098e-10	0.263274	0.118	0.055	3.05059e-06	0
Chr5:4676216-4678458	1.42908e-10	-0.332463	0.071	0.138	3.25102e-06	0
Chr4:6553788-6554508	1.4516e-10	-0.327419	0.069	0.129	3.30225e-06	0
Chr1:8882078-8884486	1.45373e-10	-0.261088	0.13	0.204	3.30708e-06	0
Chr5:3625779-3627815	1.51039e-10	-0.280468	0.081	0.149	3.43599e-06	0
Chr1:11069187-11070215	1.61261e-10	-0.33083	0.049	0.11	3.66853e-06	0
Chr3:2169129-2170404	1.64027e-10	-0.282016	0.09	0.16	3.73145e-06	0
Chr1:20646423-20650386	1.64674e-10	-0.250773	0.132	0.209	3.74618e-06	0
Chr1:26171485-26172253	1.66745e-10	-0.297114	0.052	0.111	3.79328e-06	0
Chr1:20677815-20679489	1.71878e-10	-0.328884	0.082	0.146	3.91004e-06	0
Chr5:17758689-17759869	1.7375e-10	-0.296878	0.087	0.156	3.95264e-06	0
Chr5:4950493-4951758	1.83197e-10	-0.33998	0.058	0.124	4.16755e-06	0
Chr2:15692462-15693675	1.85313e-10	-0.366008	0.052	0.111	4.21568e-06	0
Chr1:25024487-25026225	1.90887e-10	-0.289682	0.098	0.167	4.34248e-06	0
Chr5:15003928-15005299	1.9579e-10	-0.304529	0.101	0.165	4.45402e-06	0
Chr2:1002512-1003328	1.96688e-10	-0.257417	0.108	0.178	4.47445e-06	0
Chr5:26039658-26040219	2.04792e-10	0.309728	0.104	0.049	4.65882e-06	0
Chr2:16273267-16274426	2.20306e-10	-0.309976	0.052	0.113	5.01175e-06	0
Chr2:11182637-11184076	2.24522e-10	-0.321953	0.045	0.106	5.10764e-06	0
Chr3:6107972-6109971	2.25204e-10	-0.291386	0.088	0.156	5.12317e-06	0
Chr5:2487025-2488546	2.27948e-10	-0.285276	0.09	0.158	5.18559e-06	0
Chr3:20668809-20671637	2.30001e-10	-0.307776	0.099	0.163	5.23229e-06	0
Chr2:10816471-10817147	2.49635e-10	-0.327992	0.052	0.113	5.67894e-06	0
Chr2:7417150-7418860	2.50597e-10	0.271732	0.187	0.123	5.70082e-06	0
Chr1:24777065-24778612	2.55161e-10	-0.315647	0.07	0.134	5.80465e-06	0
Chr1:7760243-7761000	2.6007e-10	-0.338144	0.048	0.111	5.91632e-06	0
Chr4:6222722-6224656	2.67088e-10	-0.259275	0.151	0.222	6.07597e-06	0
Chr1:1118692-1121587	2.70155e-10	-0.264465	0.081	0.151	6.14576e-06	0
Chr5:1033208-1035913	2.7951e-10	-0.262416	0.124	0.204	6.35858e-06	0
Chr2:1132170-1133031	2.8648e-10	-0.37567	0.054	0.109	6.51712e-06	0
Chr1:13154208-13155539	2.87816e-10	-0.305022	0.086	0.146	6.54752e-06	0
Chr2:7100642-7102956	2.9265e-10	-0.290512	0.075	0.146	6.6575e-06	0
Chr1:9344866-9345946	3.1378e-10	-0.28743	0.092	0.154	7.13817e-06	0
Chr5:18611431-18612621	3.41346e-10	-0.284377	0.074	0.135	7.76529e-06	0
Chr1:17965532-17967164	3.71366e-10	-0.26965	0.149	0.213	8.44821e-06	0
Chr3:3207001-3208482	3.75129e-10	-0.328704	0.052	0.11	8.53381e-06	0
Chr1:5463734-5465648	3.80211e-10	-0.267232	0.1	0.172	8.64941e-06	0
Chr1:21185010-21186429	3.8191e-10	0.283663	0.145	0.078	8.68807e-06	0
Chr5:23825633-23827149	3.90662e-10	-0.369771	0.051	0.108	8.88716e-06	0
Chr1:1864238-1865300	3.96107e-10	0.287448	0.144	0.077	9.01105e-06	0
Chr1:24341218-24342474	4.03854e-10	0.370672	0.109	0.058	9.18728e-06	0
Chr5:2693432-2695151	4.2333e-10	-0.260173	0.109	0.182	9.63033e-06	0
Chr5:26506340-26507629	4.33313e-10	-0.271423	0.058	0.12	9.85744e-06	0
Chr5:16597856-16599103	4.34105e-10	-0.25339	0.109	0.178	9.87546e-06	0
Chr1:920066-922550	4.34387e-10	-0.306502	0.086	0.152	9.88187e-06	0
Chr4:16728172-16729363	4.52617e-10	-0.306786	0.052	0.113	1.02966e-05	0
Chr3:10091794-10093242	4.7329e-10	-0.287403	0.099	0.162	1.07669e-05	0
Chr4:1184344-1186288	4.77861e-10	-0.305438	0.097	0.165	1.08709e-05	0
Chr2:1556764-1557670	4.86997e-10	-0.336936	0.049	0.107	1.10787e-05	0
Chr3:21110969-21112371	4.9351e-10	-0.309532	0.073	0.136	1.12268e-05	0
Chr3:3403517-3406036	5.0711e-10	-0.256322	0.148	0.222	1.15362e-05	0
Chr3:4489667-4490719	5.22644e-10	-0.32929	0.049	0.105	1.18896e-05	0
Chr2:12049149-12050004	5.43176e-10	-0.367569	0.059	0.115	1.23567e-05	0
Chr1:13483-15760	5.70414e-10	-0.26716	0.088	0.158	1.29764e-05	0
Chr3:21962909-21964104	6.03793e-10	-0.390173	0.051	0.104	1.37357e-05	0
Chr2:12517301-12520828	6.09147e-10	-0.250895	0.186	0.25	1.38575e-05	0
Chr4:8781402-8782250	6.38391e-10	0.293841	0.149	0.092	1.45228e-05	0
Chr4:8710788-8712482	6.45761e-10	-0.2508	0.079	0.151	1.46904e-05	0
Chr4:8189771-8191116	6.54273e-10	-0.322948	0.078	0.136	1.48841e-05	0
Chr5:26291260-26293038	6.58043e-10	-0.348045	0.055	0.111	1.49698e-05	0
Chr5:10136705-10138191	6.81591e-10	-0.279998	0.087	0.156	1.55055e-05	0
Chr4:7433332-7434002	6.91536e-10	0.297278	0.124	0.064	1.57317e-05	0
Chr3:11801827-11802822	6.91701e-10	-0.274192	0.048	0.111	1.57355e-05	0
Chr4:8452416-8454295	7.10462e-10	-0.303359	0.056	0.119	1.61623e-05	0
Chr5:20532382-20533222	7.1381e-10	-0.29848	0.058	0.118	1.62385e-05	0
Chr5:3316784-3318738	7.22779e-10	-0.278757	0.132	0.203	1.64425e-05	0
Chr1:26137630-26138628	7.25598e-10	-0.363153	0.049	0.102	1.65066e-05	0
Chr5:19049989-19051789	7.72819e-10	-0.310489	0.067	0.126	1.75809e-05	0
Chr5:6397690-6398749	7.98093e-10	-0.312096	0.065	0.126	1.81558e-05	0
Chr4:15611809-15614783	8.07689e-10	-0.263613	0.091	0.16	1.83741e-05	0
Chr1:26630410-26631749	8.21008e-10	-0.420347	0.049	0.101	1.86771e-05	0
Chr1:25480039-25481313	8.5245e-10	-0.332715	0.061	0.119	1.93924e-05	0
Chr1:25378682-25379466	8.93275e-10	-0.303415	0.066	0.132	2.03211e-05	0
Chr4:6689932-6690601	9.04742e-10	-0.267177	0.06	0.125	2.0582e-05	0
Chr1:20992427-20994035	9.22121e-10	-0.323962	0.079	0.138	2.09773e-05	0
Chr1:13532975-13533663	9.63761e-10	-0.264083	0.102	0.168	2.19246e-05	0
Chr5:14223065-14224406	9.69732e-10	0.318305	0.114	0.059	2.20604e-05	0
Chr1:12458385-12459665	9.79166e-10	-0.29156	0.064	0.131	2.2275e-05	0
Chr4:2351137-2352402	9.93619e-10	-0.274743	0.123	0.186	2.26038e-05	0
Chr2:18636600-18637623	1.01704e-09	-0.301031	0.086	0.151	2.31368e-05	0
Chr1:3472233-3473164	1.02377e-09	-0.287996	0.096	0.161	2.32897e-05	0
Chr5:19532306-19534325	1.025e-09	-0.2684	0.139	0.201	2.33177e-05	0
Chr3:3474331-3476196	1.03818e-09	-0.339671	0.069	0.131	2.36175e-05	0
Chr3:9352353-9354164	1.04614e-09	-0.325042	0.062	0.124	2.37987e-05	0
Chr2:5190243-5190855	1.04982e-09	-0.300971	0.072	0.134	2.38823e-05	0
Chr4:5295236-5296290	1.06493e-09	-0.324566	0.06	0.12	2.4226e-05	0
Chr1:18290041-18291877	1.0954e-09	-0.344256	0.075	0.128	2.49193e-05	0
Chr2:8217984-8218772	1.11799e-09	0.30107	0.129	0.067	2.54333e-05	0
Chr1:8452126-8453376	1.14093e-09	-0.258821	0.089	0.156	2.59549e-05	0
Chr1:1904564-1905986	1.17699e-09	-0.314544	0.083	0.145	2.67754e-05	0
Chr5:12588268-12589232	1.22374e-09	-0.272073	0.071	0.135	2.78389e-05	0
Chr5:4285731-4287150	1.2382e-09	-0.288049	0.075	0.143	2.81679e-05	0
Chr4:13005720-13007166	1.23832e-09	-0.269819	0.086	0.147	2.81706e-05	0
Chr5:5891668-5892559	1.2401e-09	0.363764	0.12	0.065	2.8211e-05	0
Chr4:1251709-1252857	1.24728e-09	-0.376139	0.066	0.118	2.83743e-05	0
Chr3:17627674-17629716	1.2879e-09	-0.301224	0.058	0.114	2.92984e-05	0
Chr1:12659492-12660669	1.30976e-09	-0.271107	0.068	0.129	2.97957e-05	0
Chr1:5115234-5117175	1.37009e-09	-0.33884	0.088	0.149	3.11683e-05	0
Chr3:6016541-6017365	1.40404e-09	-0.314621	0.065	0.128	3.19406e-05	0
Chr4:5564512-5567645	1.44994e-09	-0.274351	0.137	0.205	3.29846e-05	0
Chr1:7681837-7684354	1.45585e-09	-0.304975	0.077	0.138	3.31191e-05	0
Chr2:10043157-10044796	1.46297e-09	-0.312434	0.09	0.148	3.32812e-05	0
Chr5:18605039-18605630	1.50593e-09	-0.287341	0.059	0.119	3.42585e-05	0
Chr2:8332994-8334494	1.53439e-09	-0.332672	0.061	0.12	3.49058e-05	0
Chr4:14453587-14455566	1.54255e-09	-0.29854	0.094	0.161	3.50915e-05	0
Chr5:7803046-7804142	1.54692e-09	-0.304648	0.065	0.126	3.51909e-05	0
Chr5:20155031-20156652	1.58008e-09	-0.3374	0.049	0.105	3.59452e-05	0
Chr5:24769868-24771383	1.61723e-09	-0.287366	0.071	0.135	3.67904e-05	0
Chr1:9162540-9163815	1.72765e-09	-0.326772	0.076	0.137	3.93023e-05	0
Chr1:13558662-13559869	1.75554e-09	-0.324407	0.059	0.119	3.99367e-05	0
Chr4:8212770-8214103	1.78881e-09	-0.387087	0.06	0.113	4.06937e-05	0
Chr5:13231117-13231691	1.834e-09	-0.31713	0.053	0.115	4.17216e-05	0
Chr3:227972-229453	1.8738e-09	-0.299435	0.106	0.167	4.2627e-05	0
Chr5:1010188-1010961	1.92154e-09	-0.363551	0.052	0.101	4.37131e-05	0
Chr4:17814775-17816021	2.029e-09	-0.358178	0.051	0.106	4.61577e-05	0
Chr1:6855404-6856658	2.03501e-09	-0.256317	0.09	0.155	4.62944e-05	0
Chr2:14373617-14375368	2.2612e-09	-0.306554	0.069	0.127	5.14401e-05	0
Chr5:21187478-21188075	2.33156e-09	0.280035	0.124	0.07	5.30406e-05	0
Chr1:1195058-1196189	2.37978e-09	-0.263648	0.075	0.138	5.41376e-05	0
Chr4:10166989-10167603	2.38064e-09	-0.308714	0.061	0.122	5.41571e-05	0
Chr3:15974164-15975555	2.44062e-09	-0.264505	0.106	0.175	5.55216e-05	0
Chr5:3266872-3268542	2.58433e-09	-0.298796	0.083	0.144	5.8791e-05	0
Chr5:7738362-7739959	2.60117e-09	-0.361739	0.053	0.109	5.9174e-05	0
Chr5:9370086-9371748	2.67517e-09	-0.331238	0.084	0.142	6.08574e-05	0
Chr3:5295-6615	2.68679e-09	-0.303421	0.084	0.147	6.11219e-05	0
Chr1:18908738-18909416	2.85601e-09	-0.289827	0.06	0.124	6.49714e-05	0
Chr2:16919365-16920640	2.98612e-09	-0.271674	0.101	0.154	6.79312e-05	0
Chr5:2189352-2190871	3.05265e-09	-0.290903	0.072	0.131	6.94448e-05	0
Chr4:13448064-13448892	3.1129e-09	-0.274893	0.07	0.132	7.08155e-05	0
Chr2:15364211-15365251	3.38304e-09	-0.364325	0.049	0.103	7.69607e-05	0
Chr5:22462039-22463398	3.44802e-09	-0.335597	0.073	0.13	7.84391e-05	0
Chr1:5374404-5375068	3.56014e-09	0.295455	0.111	0.057	8.09897e-05	0
Chr5:24312312-24313592	3.63086e-09	-0.274959	0.1	0.165	8.25984e-05	0
Chr4:10937124-10937743	3.68134e-09	-0.292699	0.062	0.12	8.37468e-05	0
Chr3:21563880-21565148	3.74897e-09	-0.307634	0.089	0.144	8.52852e-05	0
Chr5:689091-691230	3.75983e-09	-0.27627	0.114	0.177	8.55323e-05	0
Chr3:22392318-22394096	3.80417e-09	-0.258122	0.128	0.19	8.65411e-05	0
Chr1:9147010-9147578	3.87382e-09	0.258446	0.129	0.073	8.81256e-05	0
Chr3:21379928-21381236	3.88455e-09	-0.300906	0.091	0.153	8.83696e-05	0
Chr3:6157267-6158866	3.90043e-09	-0.29319	0.087	0.144	8.87309e-05	0
Chr4:5386433-5387671	4.0502e-09	0.282588	0.145	0.088	9.2138e-05	0
Chr3:13060797-13061504	4.13156e-09	0.370142	0.139	0.082	9.39889e-05	0
Chr3:22814720-22816334	4.15875e-09	-0.25029	0.068	0.134	9.46073e-05	0
Chr3:16249701-16251389	4.16043e-09	-0.328707	0.061	0.112	9.46457e-05	0
Chr1:17662105-17664711	4.17181e-09	-0.315218	0.058	0.116	9.49044e-05	0
Chr1:26769979-26771448	4.30643e-09	-0.27872	0.085	0.143	9.79671e-05	0
Chr5:8027439-8028621	4.3184e-09	-0.325642	0.054	0.109	9.82393e-05	0
Chr3:16662309-16664118	4.46906e-09	-0.294354	0.069	0.122	0.000101667	0
Chr2:7540567-7541458	4.73117e-09	-0.263859	0.073	0.126	0.000107629	0
Chr5:18068982-18071819	4.97073e-09	-0.282647	0.099	0.164	0.000113079	0
Chr5:17680137-17682101	5.33631e-09	-0.315309	0.081	0.137	0.000121396	0
Chr3:16481181-16482284	5.54802e-09	-0.2656	0.13	0.192	0.000126212	0
Chr3:5679040-5679668	5.70355e-09	-0.324744	0.066	0.121	0.00012975	0
Chr1:30307059-30308664	5.92195e-09	-0.310715	0.078	0.134	0.000134719	0
Chr4:18265029-18266378	5.97017e-09	-0.282589	0.083	0.138	0.000135815	0
Chr1:1219762-1221396	5.97396e-09	-0.26357	0.09	0.154	0.000135902	0
Chr4:17205830-17207489	5.98288e-09	-0.27814	0.098	0.161	0.000136104	0
Chr1:27880194-27881392	6.42723e-09	-0.329903	0.049	0.101	0.000146213	0
Chr3:21621309-21624097	6.47472e-09	-0.271804	0.098	0.16	0.000147293	0
Chr1:1197396-1198870	6.58484e-09	-0.252493	0.131	0.195	0.000149799	0
Chr4:4636903-4637604	7.42021e-09	0.290022	0.109	0.056	0.000168802	0
Chr1:10055350-10056651	7.52988e-09	-0.319035	0.051	0.107	0.000171297	0
Chr1:6762144-6764065	7.58744e-09	-0.284912	0.114	0.172	0.000172607	0
Chr3:10377568-10378169	7.62271e-09	0.338346	0.111	0.059	0.000173409	0
Chr4:14551980-14554053	7.66339e-09	-0.339596	0.082	0.131	0.000174335	0
Chr1:19514812-19516442	7.76909e-09	-0.273757	0.071	0.133	0.000176739	0
Chr3:22931015-22932522	7.85864e-09	-0.305442	0.062	0.119	0.000178776	0
Chr3:6012277-6013065	7.92414e-09	-0.289506	0.064	0.122	0.000180266	0
Chr2:16838665-16840168	8.09166e-09	-0.298041	0.046	0.101	0.000184077	0
Chr3:2821192-2824015	8.40243e-09	-0.297343	0.088	0.146	0.000191147	0
Chr1:26018749-26021010	8.73655e-09	-0.32959	0.072	0.126	0.000198748	0
Chr3:16861268-16862869	8.95748e-09	-0.305618	0.087	0.146	0.000203774	0
Chr3:8819276-8820942	9.00634e-09	-0.31402	0.051	0.105	0.000204885	0
Chr3:20256727-20258964	9.20504e-09	-0.255499	0.121	0.186	0.000209406	0
Chr5:18963729-18965367	9.24966e-09	-0.357197	0.057	0.11	0.000210421	0
Chr4:1569339-1570263	9.88542e-09	-0.271519	0.053	0.105	0.000224883	0
Chr5:548730-551457	1.01017e-08	-0.27217	0.097	0.158	0.000229803	0
Chr2:17502331-17503767	1.05224e-08	-0.299367	0.074	0.121	0.000239373	0
Chr3:6692951-6693994	1.08246e-08	-0.28956	0.082	0.142	0.000246248	0
Chr5:14589830-14591176	1.09599e-08	0.287173	0.169	0.109	0.000249328	0
Chr1:1689462-1690548	1.1269e-08	-0.322008	0.057	0.107	0.000256358	0
Chr3:17582780-17584287	1.13123e-08	-0.357144	0.061	0.111	0.000257344	0
Chr3:18490909-18493152	1.14426e-08	-0.287297	0.086	0.144	0.000260308	0
Chr2:19270898-19272959	1.15624e-08	-0.280067	0.059	0.117	0.000263033	0
Chr5:5374840-5376177	1.17986e-08	-0.30232	0.066	0.125	0.000268406	0
Chr2:8026597-8028452	1.2004e-08	-0.293799	0.077	0.134	0.00027308	0
Chr5:23516625-23517722	1.20714e-08	-0.323708	0.065	0.118	0.000274612	0
Chr5:6681568-6683026	1.24005e-08	-0.285671	0.121	0.172	0.000282098	0
Chr1:25174610-25175235	1.25274e-08	-0.290438	0.064	0.123	0.000284985	0
Chr1:232202-233562	1.2581e-08	-0.28017	0.082	0.14	0.000286205	0
Chr3:19403937-19404929	1.32517e-08	-0.30009	0.085	0.143	0.000301464	0
Chr2:13129139-13129877	1.33243e-08	-0.291822	0.056	0.114	0.000303115	0
Chr2:9861131-9862484	1.33607e-08	-0.291967	0.063	0.12	0.000303942	0
Chr5:13934141-13935480	1.35317e-08	-0.317525	0.056	0.111	0.000307833	0
Chr3:9263360-9264884	1.4006e-08	-0.318459	0.058	0.109	0.000318623	0
Chr1:30142548-30144285	1.42537e-08	-0.29933	0.075	0.124	0.000324258	0
Chr1:20273212-20274145	1.43751e-08	-0.293396	0.065	0.125	0.000327019	0
Chr4:6742952-6745157	1.44304e-08	-0.300489	0.074	0.133	0.000328278	0
Chr3:20689134-20690750	1.47451e-08	-0.268916	0.08	0.14	0.000335436	0
Chr4:10651688-10652729	1.51113e-08	-0.296493	0.047	0.101	0.000343766	0
Chr5:23810925-23811765	1.6e-08	-0.324444	0.06	0.112	0.000363984	0
Chr5:21025924-21027926	1.65182e-08	-0.313775	0.062	0.114	0.000375772	0
Chr2:13773614-13776259	1.80791e-08	-0.281403	0.106	0.166	0.000411282	0
Chr3:2770709-2772497	1.84348e-08	-0.250001	0.121	0.179	0.000419374	0
Chr2:9411029-9415428	1.86044e-08	-0.285598	0.117	0.167	0.00042323	0
Chr1:29018207-29020063	1.93121e-08	-0.265056	0.074	0.132	0.000439331	0
Chr1:319084-320443	2.02441e-08	-0.256753	0.114	0.176	0.000460533	0
Chr1:30221459-30222834	2.09917e-08	-0.346343	0.062	0.109	0.00047754	0
Chr4:2799297-2800208	2.11102e-08	-0.270966	0.061	0.123	0.000480235	0
Chr3:2323488-2325183	2.21871e-08	-0.286401	0.048	0.108	0.000504734	0
Chr3:16462521-16463666	2.27877e-08	0.27282	0.172	0.109	0.000518398	0
Chr4:8788415-8789052	2.28576e-08	0.311359	0.101	0.055	0.000519989	0
Chr5:4848732-4850121	2.28903e-08	-0.307987	0.065	0.117	0.000520731	0
Chr2:6174861-6176168	2.52723e-08	0.252864	0.144	0.09	0.00057492	0
Chr5:21815561-21817703	2.54936e-08	-0.255509	0.094	0.154	0.000579954	0
Chr5:3500132-3501503	2.71794e-08	-0.317414	0.058	0.108	0.000618304	0
Chr3:11540073-11541433	2.93032e-08	-0.25952	0.056	0.111	0.000666618	0
Chr1:11067488-11068652	2.97041e-08	-0.269624	0.078	0.133	0.000675738	0
Chr1:20303604-20305311	2.98631e-08	-0.290782	0.09	0.143	0.000679357	0
Chr2:7806716-7807341	3.03347e-08	-0.34045	0.06	0.106	0.000690084	0
Chr1:19315323-19316191	3.18636e-08	-0.289829	0.076	0.133	0.000724864	0
Chr5:18998667-18999305	3.37993e-08	-0.289096	0.048	0.102	0.0007689	0
Chr5:7207318-7209156	3.67226e-08	-0.310292	0.077	0.129	0.000835403	0
Chr1:22409353-22411084	3.74454e-08	-0.255129	0.105	0.166	0.000851845	0
Chr4:1249641-1250274	3.95747e-08	-0.339591	0.051	0.103	0.000900285	0
Chr3:20662958-20663650	4.04344e-08	0.259776	0.101	0.05	0.000919842	0
Chr1:5051294-5052391	4.1071e-08	-0.317231	0.054	0.108	0.000934323	0
Chr1:4720988-4721935	4.15673e-08	-0.273688	0.062	0.111	0.000945613	0
Chr5:21628263-21628844	4.18983e-08	-0.290621	0.059	0.115	0.000953144	0
Chr2:737965-738765	4.70204e-08	-0.327882	0.061	0.11	0.00106967	0
Chr5:7416210-7417382	4.80987e-08	-0.315165	0.072	0.124	0.0010942	0
Chr4:5578765-5579699	4.84393e-08	-0.289209	0.075	0.133	0.00110194	0
Chr5:13592918-13593935	4.95313e-08	0.261191	0.109	0.06	0.00112679	0
Chr2:437123-437937	5.04588e-08	-0.303371	0.051	0.101	0.00114789	0
Chr1:6442575-6444721	5.30928e-08	-0.299204	0.092	0.147	0.00120781	0
Chr5:5199085-5200080	5.33056e-08	-0.269117	0.071	0.129	0.00121265	0
Chr1:25022215-25023983	5.51023e-08	-0.285875	0.077	0.133	0.00125352	0
Chr5:25924867-25925803	5.73783e-08	-0.360787	0.056	0.105	0.0013053	0
Chr2:11949667-11950585	5.81118e-08	-0.330974	0.066	0.116	0.00132198	0
Chr1:19774951-19777359	5.90148e-08	-0.251748	0.119	0.17	0.00134253	0
Chr5:4608249-4609251	5.95135e-08	-0.326505	0.055	0.106	0.00135387	0
Chr3:19175406-19177576	5.96391e-08	-0.29441	0.085	0.137	0.00135673	0
Chr5:4317902-4318782	6.55275e-08	-0.283416	0.07	0.123	0.00149069	0
Chr1:21085761-21087173	6.65624e-08	-0.298209	0.06	0.11	0.00151423	0
Chr2:15004825-15007279	6.74387e-08	-0.266928	0.089	0.147	0.00153416	0
Chr5:3153053-3154381	6.97503e-08	-0.278186	0.056	0.113	0.00158675	0
Chr3:21566106-21567038	7.04701e-08	-0.276349	0.09	0.147	0.00160312	0
Chr4:2449370-2450697	7.5581e-08	-0.301397	0.06	0.108	0.00171939	0
Chr3:21868403-21869615	7.80626e-08	-0.251517	0.071	0.125	0.00177585	0
Chr2:112826-113609	8.12099e-08	-0.250139	0.118	0.178	0.00184744	0
Chr3:1919397-1920817	8.24132e-08	-0.338029	0.064	0.11	0.00187482	0
Chr4:13900123-13901690	8.34569e-08	-0.265308	0.069	0.123	0.00189856	0
Chr5:9176563-9177169	8.51685e-08	0.262271	0.17	0.115	0.0019375	0
Chr4:12789429-12790742	8.65048e-08	-0.322611	0.083	0.131	0.0019679	0
Chr1:7670286-7670990	8.67372e-08	0.309853	0.112	0.061	0.00197318	0
Chr5:21890752-21892561	8.77202e-08	-0.289473	0.082	0.134	0.00199555	0
Chr1:25373200-25374612	8.90589e-08	-0.276701	0.075	0.131	0.002026	0
Chr5:25271472-25272308	9.58099e-08	-0.339647	0.062	0.106	0.00217958	0
Chr3:10717145-10718604	1.03829e-07	-0.301336	0.068	0.12	0.00236201	0
Chr3:20516695-20518618	1.04413e-07	-0.310691	0.061	0.111	0.00237529	0
Chr5:3441220-3441995	1.10147e-07	-0.297806	0.055	0.102	0.00250574	0
Chr4:1180161-1182162	1.1061e-07	-0.276705	0.087	0.14	0.00251626	0
Chr5:4109738-4110831	1.12068e-07	-0.290352	0.091	0.146	0.00254944	0
Chr1:6394370-6396205	1.12509e-07	-0.274168	0.12	0.172	0.00255947	0
Chr1:4030801-4031646	1.1314e-07	-0.275687	0.059	0.106	0.00257383	0
Chr2:17711935-17712693	1.14493e-07	-0.279702	0.053	0.102	0.00260461	0
Chr3:9854050-9855749	1.24037e-07	0.254996	0.118	0.068	0.00282171	0
Chr1:28385058-28386064	1.29036e-07	-0.271364	0.092	0.144	0.00293544	0
Chr3:7020364-7021946	1.30189e-07	-0.252415	0.102	0.157	0.00296166	0
Chr2:17784656-17785618	1.32895e-07	-0.257913	0.105	0.164	0.00302324	0
Chr2:14195410-14196918	1.33849e-07	-0.284652	0.094	0.144	0.00304494	0
Chr2:3496841-3498639	1.36648e-07	-0.264802	0.122	0.176	0.00310861	0
Chr3:3462862-3463774	1.38865e-07	-0.284624	0.056	0.104	0.00315904	0
Chr2:18403397-18404258	1.46374e-07	-0.309202	0.063	0.112	0.00332986	0
Chr5:8911788-8912766	1.56988e-07	-0.271296	0.07	0.122	0.00357132	0
Chr3:15753004-15753869	1.6044e-07	-0.274847	0.077	0.126	0.00364984	0
Chr2:9637563-9639806	1.62406e-07	-0.291825	0.123	0.174	0.00369457	0
Chr5:3960600-3961936	1.78918e-07	-0.286304	0.075	0.124	0.0040702	0
Chr3:4207975-4208627	1.87838e-07	-0.294585	0.057	0.104	0.00427312	0
Chr2:817720-819176	2.12887e-07	-0.265684	0.106	0.162	0.00484296	0
Chr5:8742519-8744437	2.21588e-07	-0.280964	0.069	0.124	0.0050409	0
Chr4:17834687-17835961	2.23804e-07	-0.287746	0.086	0.138	0.00509131	0
Chr4:10599658-10600610	2.28588e-07	-0.345423	0.059	0.102	0.00520014	0
Chr2:14790334-14791874	2.28717e-07	-0.287914	0.056	0.109	0.00520309	0
Chr1:1519835-1520965	2.31716e-07	-0.260547	0.104	0.158	0.00527132	0
Chr2:10482376-10483728	2.33464e-07	-0.315767	0.066	0.112	0.00531107	0
Chr4:15476611-15477548	2.37356e-07	-0.341891	0.061	0.102	0.00539962	0
Chr1:27056794-27057488	2.45074e-07	-0.316756	0.069	0.113	0.00557518	0
Chr5:15450566-15452189	2.53955e-07	-0.295102	0.056	0.102	0.00577723	0
Chr5:22446659-22448907	2.63831e-07	-0.258135	0.094	0.151	0.00600189	0
Chr1:21136205-21138960	2.6595e-07	-0.281788	0.09	0.136	0.00605009	0
Chr2:332213-333228	2.72397e-07	-0.253572	0.115	0.165	0.00619676	0
Chr1:29209927-29210899	2.92091e-07	-0.275873	0.1	0.146	0.00664477	0
Chr3:19049131-19050417	3.00451e-07	-0.275947	0.074	0.123	0.00683496	0
Chr1:5366326-5367137	3.02085e-07	-0.314453	0.075	0.122	0.00687213	0
Chr5:8680822-8682976	3.07074e-07	-0.297578	0.07	0.118	0.00698564	0
Chr1:20496028-20496641	3.14667e-07	0.275931	0.114	0.068	0.00715835	0
Chr3:9119184-9120112	3.20334e-07	-0.258341	0.101	0.16	0.00728729	0
Chr3:19656596-19658676	3.27777e-07	-0.336371	0.067	0.112	0.0074566	0
Chr4:1478534-1479450	3.43203e-07	-0.324053	0.063	0.104	0.00780752	0
Chr5:5373035-5374251	3.49157e-07	-0.28482	0.057	0.103	0.00794298	0
Chr1:10309541-10311570	3.54749e-07	-0.317372	0.064	0.113	0.00807019	0
Chr2:7663600-7664284	3.83564e-07	-0.30516	0.058	0.11	0.00872569	0
Chr5:15744262-15745758	3.86642e-07	-0.28553	0.068	0.11	0.00879573	0
Chr1:17334136-17336173	4.02603e-07	-0.261426	0.089	0.141	0.0091588	0
Chr5:16713941-16714851	4.07729e-07	-0.32098	0.068	0.112	0.00927543	0
Chr5:1589593-1590951	4.16272e-07	-0.299564	0.062	0.108	0.00946977	0
Chr5:9444539-9445966	4.28558e-07	-0.277026	0.087	0.138	0.00974927	0
Chr2:13431963-13432977	4.28833e-07	-0.265674	0.072	0.123	0.00975553	0
Chr5:17102156-17104636	4.51964e-07	-0.309546	0.079	0.128	0.0102817	0
Chr1:22821543-22822809	4.63237e-07	-0.285169	0.09	0.139	0.0105382	0
Chr4:16476215-16478053	4.66418e-07	-0.263673	0.108	0.158	0.0106105	0
Chr2:19339971-19341987	4.82225e-07	-0.312127	0.056	0.102	0.0109701	0
Chr3:3011044-3012255	5.11876e-07	-0.26084	0.069	0.118	0.0116447	0
Chr1:19013595-19014688	5.15164e-07	-0.251435	0.097	0.144	0.0117195	0
Chr5:15618791-15620120	5.25512e-07	0.25833	0.113	0.07	0.0119549	0
Chr5:580975-581687	5.44217e-07	-0.251228	0.095	0.149	0.0123804	0
Chr1:1949714-1951412	5.49832e-07	-0.268141	0.074	0.125	0.0125081	0
Chr3:9922129-9923505	5.76061e-07	-0.270539	0.059	0.112	0.0131048	0
Chr3:1676141-1677147	5.77555e-07	-0.29731	0.06	0.102	0.0131388	0
Chr5:25964567-25965595	5.82366e-07	-0.312366	0.078	0.125	0.0132482	0
Chr2:5931215-5932889	5.85364e-07	0.31329	0.14	0.1	0.0133164	0
Chr4:2778560-2779153	5.90847e-07	-0.334545	0.056	0.101	0.0134412	0
Chr1:12213196-12215585	6.05679e-07	-0.263777	0.151	0.196	0.0137786	0
Chr3:16128370-16129819	6.58339e-07	-0.295614	0.062	0.103	0.0149766	0
Chr2:2025604-2026345	6.68804e-07	-0.283479	0.069	0.122	0.0152146	0
Chr2:14055585-14058804	7.0999e-07	-0.265157	0.088	0.139	0.0161516	0
Chr2:780368-781592	7.16634e-07	-0.315031	0.06	0.105	0.0163027	0
Chr1:24974745-24976378	7.19646e-07	-0.309969	0.075	0.121	0.0163712	0
Chr3:4294548-4295249	7.63487e-07	-0.269867	0.077	0.124	0.0173686	0
Chr2:7303206-7304670	7.63682e-07	-0.263761	0.085	0.133	0.017373	0
Chr1:26755407-26756203	7.64721e-07	-0.265243	0.067	0.11	0.0173966	0
Chr4:1607180-1608944	7.72401e-07	-0.265227	0.074	0.122	0.0175714	0
Chr1:3065815-3067004	7.72991e-07	-0.298124	0.066	0.111	0.0175848	0
Chr5:6104779-6105864	8.15139e-07	-0.268509	0.055	0.103	0.0185436	0
Chr1:26668278-26669981	8.34686e-07	-0.290367	0.071	0.113	0.0189883	0
Chr1:28444289-28444902	9.03795e-07	-0.315027	0.06	0.105	0.0205604	0
Chr2:7382269-7383376	9.32799e-07	-0.301244	0.059	0.104	0.0212202	0
Chr5:190236-191181	1.00018e-06	-0.273859	0.108	0.154	0.022753	0
Chr3:6186156-6187562	1.06e-06	-0.295307	0.064	0.104	0.0241138	0
Chr1:18418646-18420510	1.23103e-06	-0.301717	0.075	0.117	0.0280046	0
Chr1:27831680-27832859	1.23861e-06	0.252599	0.127	0.08	0.0281772	0
Chr1:19667991-19670052	1.25814e-06	-0.275934	0.071	0.113	0.0286214	0
Chr1:352174-353433	1.28699e-06	-0.264105	0.057	0.102	0.0292777	0
Chr1:28015260-28017261	1.7447e-06	-0.256916	0.079	0.122	0.0396901	0
Chr3:12357567-12358426	1.75576e-06	-0.28183	0.093	0.14	0.0399419	0
Chr4:8886717-8887928	1.83734e-06	-0.285569	0.077	0.119	0.0417977	0
Chr1:24925933-24927004	2.08936e-06	0.259778	0.114	0.069	0.047531	0
Chr2:855602-857011	2.20078e-06	-0.265294	0.078	0.126	0.0500655	0
Chr1:1324237-1325416	2.21759e-06	-0.250268	0.065	0.114	0.0504479	0
Chr2:7741604-7744323	2.38208e-06	-0.263803	0.105	0.155	0.0541899	0
Chr5:15396229-15398683	2.49252e-06	-0.254195	0.107	0.154	0.0567023	0
Chr2:11377239-11378378	2.52087e-06	-0.312354	0.062	0.107	0.0573472	0
Chr4:9569715-9570496	2.55016e-06	-0.257955	0.08	0.122	0.0580136	0
[truncated: 9,556 more rows]
