# Supplementary material for: The regulatory landscape of Arabidopsis thaliana roots at single-cell resolution
Source: Nat Commun. 2021 Jun 7;12:3334. doi: 10.1038/s41467-021-23675-y (PMC8184767; doi:10.1038/s41467-021-23675-y)
Supplement: Supplementary file 4 — Supplementary Dataset 2 [file 41467_2021_23675_MOESM4_ESM.xls]

## Sheet: Supplementary_Table_2_MarkersBy
gene	p_val	avg_logFC	pct.1	pct.2	p_val_adj	cluster
AT1G51860	6.54976e-126	0.362405	0.624	0.233	2.14839e-121	0
AT1G51840	1.13496e-108	0.340836	0.572	0.211	3.72277e-104	0
AT2G28960	1.88271e-98	0.266521	0.427	0.127	6.17546e-94	0
AT5G00580	4.04492e-95	0.348359	0.612	0.278	1.32677e-90	0
AT1G51850	2.53838e-90	0.309478	0.568	0.246	8.32614e-86	0
AT2G28990	1.0877e-89	0.256256	0.462	0.153	3.56776e-85	0
AT3G45410	6.40341e-87	0.299544	0.53	0.226	2.10038e-82	0
AT2G33980	1.25492e-82	0.348072	0.713	0.416	4.11627e-78	0
AT5G43580	3.00776e-82	0.250523	0.457	0.17	9.86576e-78	0
AT2G35910	6.84187e-82	0.296994	0.587	0.274	2.2442e-77	0
AT1G30720	1.77174e-81	0.308433	0.623	0.307	5.8115e-77	0
AT4G15230	4.00624e-81	0.344957	0.638	0.338	1.31409e-76	0
AT5G58350	5.33629e-80	0.320381	0.674	0.361	1.75036e-75	0
AT4G09110	7.65826e-80	0.27097	0.33	0.099	2.51199e-75	0
AT2G28270	1.4363e-78	0.260785	0.431	0.163	4.71122e-74	0
AT2G35980	1.90566e-78	0.254941	0.477	0.188	6.25076e-74	0
AT2G18690	1.66159e-74	0.294351	0.616	0.319	5.45018e-70	0
AT5G58340	1.74202e-73	0.318279	0.697	0.419	5.71401e-69	0
AT5G45070	3.30622e-73	0.270137	0.513	0.231	1.08447e-68	0
AT5G43520	1.59571e-69	0.27167	0.521	0.244	5.23408e-65	0
AT2G27080	1.13742e-66	0.291895	0.708	0.44	3.73086e-62	0
AT2G40460	1.19036e-66	-0.295476	0.193	0.429	3.9045e-62	0
AT2G29995	5.75814e-63	0.272102	0.544	0.27	1.88873e-58	0
AT1G65730	3.92419e-61	0.255538	0.553	0.283	1.28717e-56	0
AT3G12977	4.02781e-61	0.258542	0.604	0.336	1.32116e-56	0
AT2G35990	2.1253e-59	0.252302	0.546	0.282	6.97121e-55	0
AT1G25400	5.91432e-59	0.275077	0.631	0.368	1.93996e-54	0
AT5G24270	9.9217e-59	0.282684	0.676	0.438	3.25442e-54	0
AT4G15340	1.69597e-58	-0.26243	0.167	0.393	5.56295e-54	0
AT3G29250	2.6504e-58	0.260171	0.551	0.3	8.69359e-54	0
AT2G15390	2.98488e-58	0.251308	0.554	0.278	9.79072e-54	0
AT1G54740	5.60315e-58	0.25318	0.572	0.317	1.83789e-53	0
AT1G78000	8.96735e-51	0.265521	0.746	0.542	2.94138e-46	0
AT4G12270	1.19953e-47	0.251631	0.655	0.427	3.93459e-43	0
AT1G49225	2.79011e-45	-0.279988	0.252	0.433	9.15185e-41	0
AT3G06365	3.41018e-34	-0.26133	0.362	0.502	1.11857e-29	0
AT1G49225.1	1.05233e-78	0.420963	0.628	0.362	3.45174e-74	1
AT3G46700	2.71919e-68	-0.274049	0.086	0.408	8.91921e-64	1
AT5G58350.1	1.79967e-64	-0.321975	0.148	0.463	5.90311e-60	1
AT1G14480	8.88076e-63	0.261952	0.341	0.112	2.91298e-58	1
AT5G24780	1.88018e-62	-0.278893	0.11	0.42	6.16719e-58	1
AT2G01940	3.93035e-62	0.25078	0.312	0.103	1.28919e-57	1
AT1G54740.1	1.12502e-54	-0.25444	0.12	0.404	3.69017e-50	1
AT2G18690.1	1.14484e-53	-0.262254	0.12	0.416	3.75518e-49	1
AT3G28455	1.70409e-52	0.273317	0.38	0.163	5.58959e-48	1
AT1G33440	2.01217e-52	0.250803	0.362	0.169	6.60013e-48	1
AT1G34040	4.73725e-52	-0.251659	0.13	0.412	1.55387e-47	1
AT1G33170	3.90832e-51	0.26249	0.352	0.163	1.28197e-46	1
AT2G31910	1.72758e-50	0.256301	0.344	0.152	5.66663e-46	1
AT5G00580.1	1.87237e-49	-0.253772	0.109	0.378	6.14156e-45	1
AT5G38450	7.10221e-49	0.258643	0.373	0.166	2.3296e-44	1
AT1G72210	1.94998e-47	0.253013	0.359	0.172	6.39611e-43	1
AT3G60720	4.09539e-47	0.271891	0.416	0.211	1.34333e-42	1
AT5G58340.1	2.10741e-46	-0.292428	0.234	0.509	6.91251e-42	1
AT4G10380	5.27737e-45	-0.267166	0.221	0.497	1.73103e-40	1
AT1G09153	1.36097e-42	0.256988	0.382	0.191	4.46413e-38	1
AT3G63445	9.23612e-42	0.287319	0.579	0.428	3.02954e-37	1
AT1G10750	2.65946e-39	0.261385	0.432	0.27	8.72331e-35	1
AT2G25460	2.94878e-37	-0.256539	0.354	0.61	9.67228e-33	1
AT3G26440	9.55199e-37	-0.250577	0.382	0.635	3.13315e-32	1
AT1G42470	2.55179e-35	0.253175	0.387	0.238	8.37013e-31	1
AT2G33980.1	4.11466e-31	-0.252816	0.28	0.503	1.34965e-26	1
AT5G13250	1.00279e-29	0.265119	0.524	0.419	3.28927e-25	1
AT5G07835	5.39344e-69	0.298439	0.434	0.142	1.7691e-64	2
AT5G07845	2.4809e-63	0.270927	0.373	0.112	8.13762e-59	2
AT2G16990	9.043e-63	0.342909	0.532	0.24	2.96619e-58	2
AT3G23430	6.82101e-57	0.323745	0.514	0.249	2.23736e-52	2
AT3G27025	5.58729e-56	0.260034	0.38	0.129	1.83269e-51	2
AT1G68740	6.08142e-51	0.259092	0.373	0.155	1.99477e-46	2
AT1G08990	3.02636e-47	-0.260104	0.172	0.433	9.92677e-43	2
AT2G18196	4.93869e-47	0.268474	0.467	0.235	1.61994e-42	2
AT2G18690.2	1.73218e-45	-0.250943	0.152	0.41	5.68173e-41	2
AT1G49225.2	2.62389e-34	0.254481	0.579	0.371	8.60661e-30	2
AT2G29320	2.93897e-82	0.296118	0.523	0.145	9.64013e-78	3
AT3G26290	1.61614e-79	0.294594	0.532	0.167	5.30109e-75	3
AT3G24420	1.18583e-54	0.27738	0.635	0.303	3.88964e-50	3
AT5G58340.2	1.49751e-53	0.294273	0.769	0.429	4.91199e-49	3
AT5G58350.2	1.34666e-51	0.277474	0.719	0.377	4.41718e-47	3
AT4G29740	1.80301e-49	0.280743	0.629	0.303	5.91406e-45	3
AT3G58550	9.67045e-99	0.333495	0.419	0.066	3.172e-94	4
AT5G22500	7.13039e-91	0.359834	0.456	0.079	2.33884e-86	4
AT1G28470	1.28312e-81	0.359698	0.491	0.132	4.20875e-77	4
AT3G32980	5.3123e-74	0.351881	0.47	0.123	1.74249e-69	4
AT5G36110	1.10218e-72	0.272758	0.36	0.055	3.61526e-68	4
AT1G45201	5.82223e-72	0.428588	0.566	0.203	1.90975e-67	4
AT2G27920	2.15995e-69	0.385928	0.513	0.205	7.08484e-65	4
AT4G22680	1.31405e-68	0.292205	0.429	0.116	4.3102e-64	4
AT3G44540	1.55731e-64	0.32267	0.452	0.125	5.10812e-60	4
AT1G24430	3.26492e-63	0.337306	0.431	0.124	1.07093e-58	4
AT5G12270	1.04752e-55	0.322212	0.503	0.174	3.43597e-51	4
AT3G44550	3.09523e-53	0.302663	0.411	0.131	1.01527e-48	4
AT5G10278	3.19899e-53	0.353657	0.519	0.187	1.0493e-48	4
AT1G05903	3.55219e-50	0.31501	0.491	0.2	1.16515e-45	4
AT5G43690	4.71876e-50	0.294531	0.45	0.161	1.5478e-45	4
AT5G12970	1.30312e-49	0.288618	0.444	0.155	4.27438e-45	4
AT2G40460.1	8.3171e-46	0.339579	0.652	0.357	2.72809e-41	4
AT3G47790	1.73121e-44	0.275836	0.464	0.158	5.67853e-40	4
AT2G16890	2.28134e-43	0.340668	0.601	0.335	7.48304e-39	4
AT1G28100	1.18079e-42	0.290556	0.485	0.206	3.87312e-38	4
AT2G41170	4.47776e-41	0.292398	0.54	0.283	1.46875e-36	4
AT4G15393	1.23766e-34	0.26184	0.47	0.227	4.05963e-30	4
AT3G46650	1.30082e-28	0.251218	0.573	0.349	4.26683e-24	4
AT1G61590	2.61975e-27	0.255872	0.468	0.27	8.59304e-23	4
AT4G21910	6.86134e-25	0.261466	0.683	0.507	2.25059e-20	4
AT2G07806	1.40508e-15	0.360762	0.29	0.281	4.6088e-11	5
AT2G05195	2.44142e-12	0.355135	0.341	0.362	8.00811e-08	5
AT2G05215	9.77115e-12	0.308387	0.268	0.279	3.20504e-07	5
AT2G07629	1.11561e-11	0.254037	0.219	0.197	3.6593e-07	5
AT2G00460	1.6599e-09	0.286066	0.248	0.262	5.44464e-05	5
AT2G07638	1.761e-09	0.270426	0.268	0.264	5.77625e-05	5
AT2G05205	7.78006e-09	0.261204	0.234	0.258	0.000255194	5
AT3G23470	6.82534e-28	0.257153	0.427	0.124	2.23878e-23	7
AT5G35770	1.99837e-20	0.298448	0.564	0.301	6.55484e-16	7
AT3G06365.1	2.1203e-15	0.317055	0.664	0.466	6.95479e-11	7
AT1G31710	1.33749e-14	-0.295745	0.427	0.614	4.38711e-10	7
AT3G01516	5.25174e-13	0.259623	0.51	0.312	1.72262e-08	7
AT1G14580	1.32395e-55	0.372322	0.551	0.086	4.3427e-51	8
AT2G38380	2.55338e-37	0.285653	0.458	0.077	8.37534e-33	8
AT2G02070	2.95243e-36	0.34475	0.547	0.136	9.68425e-32	8
AT4G36610	6.90074e-34	0.301306	0.493	0.116	2.26351e-29	8
AT5G58910	4.50928e-32	0.280685	0.484	0.11	1.47909e-27	8
AT5G10278.1	2.67844e-29	0.352694	0.587	0.201	8.78555e-25	8
AT3G22600	8.71388e-29	0.288461	0.484	0.133	2.85824e-24	8
AT3G32980.1	9.02068e-29	0.286844	0.533	0.138	2.95887e-24	8
AT5G66390	8.7996e-27	0.266781	0.551	0.186	2.88636e-22	8
AT5G16770	1.89306e-25	0.256337	0.498	0.153	6.20942e-21	8
AT4G33330	6.5095e-25	0.266652	0.564	0.187	2.13518e-20	8
AT1G64780	1.177e-24	0.262904	0.507	0.176	3.86068e-20	8
AT4G28790	2.48752e-24	0.269393	0.52	0.167	8.15931e-20	8
AT5G65225	1.04552e-23	0.290374	0.631	0.281	3.42942e-19	8
AT5G24550	6.21436e-22	0.273291	0.52	0.181	2.03837e-17	8
AT1G31650	2.27826e-20	0.284199	0.729	0.408	7.47294e-16	8
AT5G52790	8.19506e-20	0.271734	0.498	0.202	2.68806e-15	8
AT1G29000	8.44232e-34	0.386457	0.475	0.058	2.76917e-29	10
AT1G68862	1.57973e-24	0.318426	0.461	0.106	5.18167e-20	10
AT3G02415	1.26309e-23	0.26216	0.376	0.05	4.14308e-19	10
AT3G44540.1	1.2124e-22	0.368272	0.525	0.145	3.9768e-18	10
AT4G24140	1.39241e-21	0.285057	0.355	0.058	4.56724e-17	10
AT3G32980.2	1.40236e-19	0.306613	0.532	0.144	4.59987e-15	10
AT5G10278.2	1.44306e-19	0.376296	0.589	0.208	4.73337e-15	10
AT3G10340	1.0504e-18	0.330917	0.574	0.224	3.44541e-14	10
AT2G38110	4.53622e-17	0.289134	0.461	0.127	1.48793e-12	10
AT5G66390.1	6.35407e-17	0.292606	0.504	0.193	2.0842e-12	10
AT2G03200	1.2237e-16	0.257846	0.404	0.095	4.01387e-12	10
AT1G62030	8.87456e-16	0.258388	0.376	0.118	2.91094e-11	10
AT3G22600.1	5.54044e-15	0.286236	0.44	0.14	1.81732e-10	10
AT2G40370	5.87042e-15	0.257509	0.454	0.141	1.92556e-10	10
AT2G24430	3.6651e-14	0.269055	0.397	0.137	1.20219e-09	10
AT1G74970	4.08091e-14	0.268641	0.489	0.221	1.33858e-09	10
AT1G43800	6.20372e-14	0.289589	0.418	0.121	2.03488e-09	10
AT5G65225.1	9.39408e-14	0.308113	0.582	0.288	3.08135e-09	10
AT1G48700	1.24954e-12	0.263057	0.511	0.19	4.09863e-08	10
AT5G13570	1.5073e-12	0.256088	0.426	0.163	4.94409e-08	10
AT1G48698	2.93105e-12	0.286833	0.603	0.29	9.61413e-08	10
AT5G38810	3.73124e-12	0.250535	0.404	0.177	1.22389e-07	10
AT1G45201.1	3.98844e-12	0.256259	0.574	0.228	1.30825e-07	10
AT3G24460	4.11503e-11	0.287382	0.511	0.25	1.34977e-06	10
AT3G01385	1.11898e-33	0.341133	0.387	0.047	3.67038e-29	11
AT1G67870	8.76469e-28	0.280167	0.255	0.026	2.87491e-23	11
AT2G30540	6.45513e-27	0.342586	0.365	0.072	2.11735e-22	11
AT3G04030	2.52937e-26	0.325851	0.321	0.065	8.29659e-22	11
AT1G69970	7.33873e-25	0.325283	0.336	0.074	2.40718e-20	11
AT5G18245	1.56821e-24	0.410191	0.562	0.252	5.1439e-20	11
AT3G21600	6.04289e-23	0.315426	0.358	0.086	1.98213e-18	11
AT4G01050	1.41861e-22	0.351427	0.438	0.133	4.65317e-18	11
AT3G04300	1.73911e-21	0.265466	0.234	0.034	5.70444e-17	11
AT2G39830	3.76995e-21	0.322482	0.372	0.1	1.23658e-16	11
AT5G17450	2.7606e-19	0.291144	0.292	0.046	9.05505e-15	11
AT5G04080	5.47721e-19	0.270977	0.285	0.074	1.79658e-14	11
AT5G59080	1.41182e-18	0.34797	0.482	0.219	4.6309e-14	11
AT3G28770	1.48839e-18	0.338289	0.27	0.082	4.88207e-14	11
AT1G07640	4.78735e-16	0.284468	0.358	0.111	1.5703e-11	11
AT5G39330	6.91664e-15	0.266628	0.263	0.095	2.26873e-10	11
AT3G21610	9.46741e-15	0.314872	0.372	0.168	3.1054e-10	11
AT2G16740	1.13342e-14	0.250375	0.292	0.093	3.71772e-10	11
AT5G18240	1.72573e-14	0.26079	0.387	0.162	5.66056e-10	11
AT1G45201.2	2.8029e-14	0.341423	0.496	0.23	9.1938e-10	11
AT4G14400	3.67833e-14	0.375136	0.482	0.28	1.20653e-09	11
AT1G34040.1	1.02968e-13	-0.261248	0.109	0.38	3.37746e-09	11
AT5G58690	1.30256e-13	0.255435	0.372	0.156	4.27253e-09	11
AT4G22200	1.53452e-13	0.270611	0.336	0.152	5.03337e-09	11
AT5G29000	2.51778e-13	0.312287	0.431	0.264	8.25856e-09	11
AT4G27435	5.07803e-13	0.313221	0.292	0.123	1.66564e-08	11
AT4G35987	7.64212e-13	0.308034	0.38	0.186	2.50669e-08	11
AT5G65970	1.25911e-12	0.3135	0.423	0.235	4.13e-08	11
AT4G36410	1.55208e-12	0.263169	0.263	0.1	5.09097e-08	11
AT3G62060	1.66163e-12	0.25941	0.307	0.111	5.45031e-08	11
AT5G02600	1.75461e-12	0.271914	0.358	0.17	5.75528e-08	11
AT4G10120	3.09619e-12	0.304599	0.489	0.281	1.01558e-07	11
AT1G25400.1	7.60987e-12	-0.267802	0.161	0.425	2.49611e-07	11
AT3G60720.1	1.2188e-11	0.326122	0.431	0.234	3.99777e-07	11
AT1G27620	1.97639e-11	0.287474	0.416	0.209	6.48274e-07	11
AT5G58350.3	2.27453e-11	-0.282691	0.175	0.427	7.46068e-07	11
AT5G51310	2.39258e-11	0.258926	0.467	0.269	7.84789e-07	11
AT5G13290	6.61647e-11	0.274457	0.54	0.309	2.17027e-06	11
AT5G60760	7.63335e-11	0.256628	0.358	0.191	2.50381e-06	11
AT5G40970	1.41735e-10	0.30091	0.445	0.289	4.64905e-06	11
AT1G32240	2.84913e-10	0.255374	0.409	0.203	9.34542e-06	11
AT4G19840	3.48674e-10	0.251285	0.336	0.194	1.14369e-05	11
AT4G36400	7.15484e-10	0.276671	0.394	0.248	2.34686e-05	11
AT2G42600	9.029e-10	0.277836	0.38	0.238	2.9616e-05	11
AT4G27520	9.82411e-10	0.253699	0.401	0.224	3.22241e-05	11
AT4G10380.1	1.27168e-09	-0.250877	0.212	0.466	4.17123e-05	11
AT4G02130	1.70079e-09	0.26201	0.387	0.218	5.57876e-05	11
AT1G09450	4.84956e-09	0.252854	0.409	0.243	0.00015907	11
AT3G26440.1	9.65909e-09	-0.283618	0.394	0.606	0.000316828	11
AT5G22090	1.19452e-08	0.289653	0.569	0.459	0.000391815	11
AT4G28250	1.48069e-08	0.278004	0.504	0.332	0.00048568	11
AT4G19390	1.03799e-07	0.250656	0.343	0.251	0.00340472	11
AT1G74720	1.26855e-07	0.258359	0.387	0.271	0.00416097	11
