# Supplementary material for: The regulatory landscape of Arabidopsis thaliana roots at single-cell resolution
Source: Nat Commun. 2021 Jun 7;12:3334. doi: 10.1038/s41467-021-23675-y (PMC8184767; doi:10.1038/s41467-021-23675-y)
Supplement: Supplementary file 5 — Supplementary Dataset 3 [file 41467_2021_23675_MOESM5_ESM.xls]

## Sheet: Sheet1
gene	p_val_ATAC	p_val_adj_ATAC	avg_logFC_ATAC	cluster_ATAC	cell_group_RNA	mean_expression_RNA	specificity_RNA	p_val_RNA	p_val_adj_RNA
AT1G51850	2.53838e-90	8.32614e-86	0.309478	0	non-hair	1.02352	0.426108	0	0
AT1G65730	3.92419e-61	1.28717e-56	0.255538	0	rootcap	0.566356	0.556502	0	0
AT1G78000	8.96735e-51	2.94138e-46	0.265521	0	non-hair	4.83644	0.38272	0	0
AT2G29995	5.75814e-63	1.88873e-58	0.272102	0	rootcap	1.87293	0.311776	0	0
AT3G29250	2.6504e-58	8.69359e-54	0.260171	0	non-hair	12.245	0.360652	0	0
AT3G29250	2.6504e-58	8.69359e-54	0.260171	0	rootcap	6.59351	0.225364	7.34723e-195	1.47239e-189
AT5G43580	3.00776e-82	9.86576e-78	0.250523	0	non-hair	7.63786	0.280556	1.57562e-263	3.15755e-258
AT5G43580	3.00776e-82	9.86576e-78	0.250523	0	rootcap	10.256	0.351206	0	0
AT4G10380	5.27737e-45	1.73103e-40	-0.267166	1	non-hair	2.94145	0.272754	0	0
AT2G18196	4.93869e-47	1.61994e-42	0.268474	2	phloem_1	1.3522	0.619691	5.75346e-122	1.15299e-116
AT3G24420	1.18583e-54	3.88964e-50	0.27738	3	cortex	0.982837	0.389437	0	0
AT1G61590	2.61975e-27	8.59303e-23	0.255872	4	endodermis	4.65496	0.763998	0	0
AT3G32980	5.3123e-74	1.74249e-69	0.351881	4	endodermis	9.63759	0.676436	0	0
AT4G15393	1.23766e-34	4.05963e-30	0.26184	4	rootcap	0.927379	0.589811	0	0
AT1G14580	1.32395e-55	4.3427e-51	0.372322	8	endodermis	0.50016	0.638792	0	0
AT3G22600	8.71388e-29	2.85824e-24	0.288461	8	endodermis	55.8649	0.629122	0	0
AT3G32980	9.02068e-29	2.95887e-24	0.286844	8	endodermis	9.63759	0.676436	0	0
AT5G66390	8.7996e-27	2.88636e-22	0.266782	8	endodermis	18.7213	0.660627	0	0
AT3G10340	1.0504e-18	3.44541e-14	0.330917	10	stele	0.865009	0.453334	0	0
AT3G22600	5.54044e-15	1.81732e-10	0.286236	10	endodermis	55.8649	0.629122	0	0
AT3G32980	1.40236e-19	4.59987e-15	0.306613	10	endodermis	9.63759	0.676436	0	0
AT5G66390	6.35407e-17	2.0842e-12	0.292606	10	endodermis	18.7213	0.660627	0	0
AT1G07640	4.78735e-16	1.5703e-11	0.284468	11	phloem_1	1.47716	0.570299	6.55879e-156	1.31438e-150
AT2G16740	1.13342e-14	3.71772e-10	0.250375	11	phloem_1	13.1891	0.839225	0	0
AT2G39830	3.76995e-21	1.23658e-16	0.322482	11	phloem_1	0.962199	0.7728	1.26506e-169	2.53519e-164
AT3G04300	1.73911e-21	5.70444e-17	0.265466	11	phloem_1	1.41615	0.781061	5.06239e-176	1.0145e-170
AT3G21600	6.04288e-23	1.98213e-18	0.315426	11	phloem_1	1.304	0.80342	6.88676e-279	1.38011e-273
AT4G10380	1.27168e-09	4.17123e-05	-0.250877	11	non-hair	2.94145	0.272754	0	0
AT4G19840	3.48674e-10	1.14369e-05	0.251285	11	phloem_1	12.3587	0.871065	0	0
AT4G27520	9.82411e-10	3.22241e-05	0.253699	11	phloem_1	7.16879	0.634828	0	0
AT4G36410	1.55208e-12	5.09097e-08	0.263169	11	phloem_1	1.16939	0.78269	6.16038e-165	1.23454e-159
AT5G02600	1.75461e-12	5.75528e-08	0.271914	11	phloem_1	2.2018	0.74111	1.9218e-283	3.85129e-278
AT5G04080	5.47721e-19	1.79658e-14	0.270977	11	phloem_1	61.0548	0.843497	0	0
AT5G22090	1.19452e-08	0.000391815	0.289653	11	phloem_1	7.669	0.852074	0	0
	gene	p_val_ATAC	p_val_adj_ATAC	avg_logFC_ATAC	cluster_ATAC	cell_group_RNA	mean_expression_RNA	specificity_RNA
1
2
3
4
5
6
7
8
9
10
11
12
	p_val_RNA	p_val_adj_RNA
1
2
3
4
5
6
7
8
9
10
11
12
