# Supplementary material for: The regulatory landscape of Arabidopsis thaliana roots at single-cell resolution
Source: Nat Commun. 2021 Jun 7;12:3334. doi: 10.1038/s41467-021-23675-y (PMC8184767; doi:10.1038/s41467-021-23675-y)
Supplement: Supplementary file 6 — Supplementary Dataset 4 [file 41467_2021_23675_MOESM6_ESM.xls]

## Sheet: Supplementary_Table_4_endodermi
gene	p_val	avg_logFC	pct.1	pct.2	p_val_adj
AT3G22600	3.42224e-305	26.1099	1	0.998	7.26747e-301
AT1G02900.x	5.99263e-304	14.3497	1	0.959	1.27259e-299
AT1G02900.y	5.99263e-304	14.3497	1	0.959	1.27259e-299
AT3G48350	6.80735e-302	1.58677	0.982	0.543	1.44561e-297
AT1G10360.x	1.01271e-301	1.89365	0.991	0.611	2.1506e-297
AT1G10360.y	1.01271e-301	1.89365	0.991	0.611	2.1506e-297
AT4G33565	1.60631e-293	3.95956	1	0.986	3.41116e-289
AT5G03545	1.29045e-291	4.0068	1	0.93	2.7404e-287
AT3G45070	1.21986e-289	27.6212	1	0.998	2.59049e-285
AT1G21980	9.04487e-289	8.90671	1	1	1.92077e-284
AT3G05050	2.09308e-288	4.96579	1	1	4.44487e-284
AT1G01120.x	2.46658e-288	3.2419	1	0.946	5.23804e-284
AT1G01120.y	2.46658e-288	3.2419	1	0.946	5.23804e-284
AT1G36160	3.85689e-288	3.76015	1	0.999	8.1905e-284
AT1G79600	1.03713e-287	1.43193	1	0.977	2.20245e-283
AT2G04400	4.13593e-285	3.79899	1	1	8.78307e-281
AT1G23040	1.85295e-283	5.45089	1	0.989	3.93492e-279
AT3G23090	3.91218e-281	5.90514	1	0.996	8.3079e-277
AT1G52690	1.23252e-280	23.1507	1	1	2.61738e-276
AT3G13520	6.21084e-280	24.2512	1	1	1.31893e-275
AT4G21410	1.62854e-277	2.19301	0.996	0.882	3.45838e-273
AT1G80640	8.42889e-276	1.31605	0.991	0.739	1.78996e-271
AT5G25770	1.28296e-274	5.78495	1	0.999	2.72449e-270
AT5G12340	7.59233e-273	5.59681	1	0.996	1.61231e-268
AT1G62975	3.38828e-272	6.62763	1	0.974	7.19535e-268
AT4G05100	3.96847e-272	6.24731	1	0.968	8.42744e-268
AT3G59210	8.7502e-271	3.78747	1	0.999	1.85819e-266
AT1G27760	7.93512e-270	4.93485	1	1	1.6851e-265
AT5G20270	8.82043e-270	2.14576	0.991	0.835	1.87311e-265
AT4G39780	7.06689e-269	2.97688	1	0.968	1.50072e-264
AT4G16447	2.16122e-268	6.8645	0.987	0.558	4.58956e-264
AT5G01600	2.67812e-268	5.11256	1	1	5.68726e-264
AT3G32980	3.32991e-268	6.78903	0.996	0.803	7.07139e-264
AT1G18290	3.5791e-268	1.53236	1	0.971	7.60059e-264
AT1G62370	1.46501e-267	4.71189	0.991	0.944	3.1111e-263
AT2G41705	3.26298e-267	1.65535	1	0.977	6.92927e-263
AT1G13195.x	5.93534e-266	5.04071	1	0.995	1.26043e-261
AT1G13195.y	5.93534e-266	5.04071	1	0.995	1.26043e-261
AT4G15330	2.06374e-265	3.57754	0.996	0.873	4.38255e-261
AT2G27505	5.50306e-265	1.97675	0.991	0.828	1.16863e-260
AT5G37550	2.00923e-263	1.67529	0.996	0.902	4.26681e-259
AT5G01850	1.08808e-262	1.7999	1	0.99	2.31066e-258
AT5G58375	6.37774e-262	3.13276	1	1	1.35438e-257
AT1G08800	7.13275e-262	5.5688	1	0.999	1.51471e-257
AT5G43780	1.06716e-260	3.96766	1	1	2.26621e-256
AT1G69490	4.47014e-260	3.53955	0.996	0.938	9.49279e-256
AT1G44170	6.11483e-260	4.3337	1	0.996	1.29855e-255
AT5G62880	6.59105e-260	3.22895	1	0.997	1.39967e-255
AT2G28305	4.10584e-259	13.2785	1	0.984	8.71916e-255
AT1G61795	4.49974e-259	8.18864	1	0.835	9.55564e-255
AT2G16720	1.09074e-258	5.46019	1	0.999	2.31629e-254
AT5G42030	1.61961e-258	3.76191	1	0.965	3.43941e-254
AT1G27020	1.5468e-257	1.626	0.978	0.722	3.28479e-253
AT3G63170	8.30319e-257	1.62835	0.982	0.631	1.76327e-252
AT4G04840	3.40671e-254	27.366	1	1	7.2345e-250
AT1G43700	7.83646e-254	2.39388	1	0.996	1.66415e-249
AT2G48130	9.01024e-254	3.49584	0.96	0.232	1.91341e-249
AT5G18680	3.41785e-253	8.60267	1	1	7.25814e-249
AT5G37540	7.38852e-253	4.88239	1	0.973	1.56903e-248
AT2G15340	1.02827e-252	3.19559	0.987	0.48	2.18363e-248
AT1G14690	2.54894e-252	2.21973	1	0.934	5.41293e-248
AT4G29700	7.32382e-252	3.36232	1	0.903	1.55529e-247
AT2G41540	7.56175e-252	2.65278	1	0.974	1.60581e-247
AT5G51040	9.65044e-252	5.50784	1	1	2.04937e-247
AT2G28800	9.1637e-251	1.74195	1	0.988	1.946e-246
AT1G09090	1.07162e-250	4.5303	1	0.777	2.2757e-246
AT3G57120	1.94919e-250	4.31779	1	0.994	4.13931e-246
AT5G61820	4.01545e-250	-2.31572	1	0.996	8.52721e-246
AT1G74080	4.27673e-249	2.15134	0.996	0.735	9.08207e-245
AT3G22620	7.16482e-249	28.6485	1	0.916	1.52152e-244
AT4G01070	7.47867e-249	4.87253	1	1	1.58817e-244
AT3G56240	2.14924e-248	-9.08737	1	1	4.56414e-244
AT2G16980	4.71665e-247	5.7141	0.996	0.929	1.00163e-242
AT5G43880	3.29974e-246	2.74487	1	0.992	7.00732e-242
AT1G02305.x	1.87763e-245	4.14533	1	1	3.98734e-241
AT1G02305.y	1.87763e-245	4.14533	1	1	3.98734e-241
AT5G42655	2.27028e-245	5.43633	0.964	0.273	4.82116e-241
AT2G18170	2.72517e-245	2.06371	1	0.997	5.78717e-241
AT1G16510	6.67547e-245	2.25305	1	0.869	1.4176e-240
AT4G19700	6.22466e-244	3.17652	1	0.969	1.32187e-239
AT1G72630	1.65176e-243	2.91319	1	1	3.50769e-239
AT1G18490.x	2.5556e-243	1.28833	0.987	0.764	5.42707e-239
AT1G18490.y	2.5556e-243	1.28833	0.987	0.764	5.42707e-239
AT1G29195	4.8521e-243	2.51024	1	0.994	1.03039e-238
AT2G16700	8.20671e-242	3.24614	1	0.94	1.74278e-237
AT5G57940	1.03632e-241	1.19271	1	0.915	2.20073e-237
AT1G35260	9.29491e-241	2.85497	0.996	0.778	1.97387e-236
AT1G17170.x	1.98098e-240	3.57388	1	1	4.2068e-236
AT1G17170.y	1.98098e-240	3.57388	1	1	4.2068e-236
AT5G20820	3.94695e-240	-3.07535	1	0.994	8.38174e-236
AT5G14780	2.89427e-238	1.79981	1	0.971	6.14627e-234
AT4G25030	4.26152e-238	4.36197	1	1	9.04975e-234
AT2G17990	7.51855e-238	2.48323	1	1	1.59664e-233
AT5G47240	9.76058e-238	3.96759	0.991	0.932	2.07276e-233
AT3G09770	3.4046e-237	2.15269	1	1	7.23e-233
AT1G61590	1.24201e-235	-9.75138	0.996	0.706	2.63754e-231
AT4G36860	1.11247e-229	2.07329	1	0.991	2.36245e-225
AT3G17420	4.07799e-228	4.63884	1	1	8.66001e-224
AT4G22610	8.20377e-228	-5.49064	1	0.994	1.74215e-223
AT5G63590	5.63684e-227	5.76847	0.978	0.655	1.19704e-222
AT1G78420	1.69113e-226	2.13976	1	1	3.59129e-222
AT1G23120	2.13825e-226	4.46813	1	0.804	4.54078e-222
AT2G22080	2.97649e-226	3.7247	1	0.999	6.32088e-222
AT3G45080	5.11427e-226	3.37833	1	0.704	1.08607e-221
AT3G06778	7.00713e-226	6.18886	1	0.988	1.48803e-221
AT1G53470	8.89742e-226	2.19489	1	0.99	1.88946e-221
AT5G20280	5.23392e-225	1.39148	1	0.928	1.11147e-220
AT2G07180	5.26266e-225	1.78777	0.987	0.79	1.11758e-220
AT2G43340	1.76903e-224	-7.9067	1	1	3.75671e-220
AT5G67350	2.61451e-224	4.03186	1	1	5.55218e-220
AT4G20140	9.15393e-224	1.41046	0.987	0.692	1.94393e-219
AT3G27890	6.15717e-222	3.53251	1	1	1.30754e-217
AT5G66730	1.3779e-221	1.42761	1	0.997	2.92611e-217
AT3G22240	1.50027e-221	2.69582	0.991	0.871	3.18598e-217
AT5G23920	4.60946e-221	3.62219	0.969	0.523	9.78866e-217
AT1G23090	4.85486e-220	1.45729	0.964	0.317	1.03098e-215
AT5G07830	1.00589e-219	2.30994	0.978	0.813	2.1361e-215
AT5G54810	1.07608e-218	6.65079	1	0.997	2.28516e-214
AT2G44730	4.19268e-218	2.32314	1	0.998	8.90357e-214
AT1G61240	4.21309e-218	1.29566	1	0.969	8.94693e-214
AT1G09970.x	7.68368e-218	2.26532	1	0.999	1.63171e-213
AT1G09970.y	7.68368e-218	2.26532	1	0.999	1.63171e-213
AT5G42500	2.44674e-217	3.35047	0.996	0.898	5.1959e-213
AT5G57123	1.33187e-216	5.32042	1	1	2.82835e-212
AT3G22540	8.20704e-216	2.94788	1	0.988	1.74285e-211
AT1G04440.x	2.89678e-215	2.16771	1	1	6.1516e-211
AT1G04440.y	2.89678e-215	2.16771	1	1	6.1516e-211
AT2G14900	4.61962e-215	-11.494	1	0.968	9.81023e-211
AT3G23800	1.10567e-214	2.01855	1	0.937	2.348e-210
AT4G18930	4.11569e-214	2.97354	1	1	8.74009e-210
AT5G22270	5.30889e-214	1.12753	0.996	0.773	1.1274e-209
AT1G13245.x	3.29805e-212	6.17881	1	0.998	7.00375e-208
AT1G13245.y	3.29805e-212	6.17881	1	0.998	7.00375e-208
AT5G15790	5.76704e-212	1.01231	0.996	0.82	1.22469e-207
AT3G07720	1.67006e-210	3.12719	1	1	3.54655e-206
AT4G26200	2.64547e-210	1.03456	0.991	0.749	5.61791e-206
AT5G66420	1.02432e-209	1.29502	1	0.996	2.17524e-205
AT3G09032	1.89199e-209	2.81565	1	0.988	4.01782e-205
AT5G10930	6.44638e-209	2.14526	1	0.997	1.36895e-204
AT5G43760	7.03695e-209	2.73645	1	0.991	1.49437e-204
AT5G55850	8.6085e-209	-4.62802	1	1	1.8281e-204
AT2G27510	9.15725e-209	3.65653	1	1	1.94463e-204
AT4G29930	1.2819e-208	2.49508	1	0.985	2.72225e-204
AT3G32030	1.90592e-208	1.91383	0.982	0.478	4.0474e-204
AT1G75370	4.31234e-208	1.75283	1	1	9.15768e-204
AT1G60140	1.18258e-207	1.03558	1	0.999	2.51132e-203
AT5G43910	3.18608e-207	3.05021	1	0.994	6.76596e-203
AT4G22110	1.74896e-206	2.9268	0.991	0.716	3.71409e-202
AT3G09270	1.77473e-206	8.64535	1	0.998	3.76881e-202
AT2G22660	9.48799e-206	2.05491	1	0.999	2.01487e-201
AT1G22470	1.41492e-205	-2.59324	1	0.998	3.00472e-201
AT1G43160	2.24761e-205	-21.3753	1	1	4.77302e-201
AT5G63595	3.23446e-205	2.25603	0.991	0.686	6.86869e-201
AT3G24120	3.93751e-205	3.52389	1	0.991	8.3617e-201
AT5G40450	1.19556e-204	-2.3705	1	0.994	2.53889e-200
AT5G13180	4.03481e-204	-5.83057	1	1	8.56832e-200
AT5G04860	7.34751e-204	2.11789	1	0.999	1.56032e-199
AT3G23920	4.84683e-203	-17.1905	1	1	1.02927e-198
AT5G53460	1.0657e-202	4.48587	1	1	2.26313e-198
AT3G52870	3.82773e-202	1.9444	1	0.94	8.12856e-198
AT4G17300	3.03781e-201	1.59702	1	0.983	6.45109e-197
AT4G19390	3.46911e-200	1.5422	1	0.967	7.36701e-196
AT4G15920	4.7452e-199	2.5704	1	1	1.00769e-194
AT1G11210.x	9.35081e-199	2.58065	1	0.99	1.98574e-194
AT1G11210.y	9.35081e-199	2.58065	1	0.99	1.98574e-194
AT5G67340	1.67837e-198	1.77098	0.978	0.791	3.56418e-194
AT3G52740	3.00458e-198	2.57043	1	0.998	6.38052e-194
AT1G49580	5.42912e-197	2.04089	1	0.983	1.15293e-192
AT5G57620	1.14872e-196	5.1612	0.991	0.688	2.43942e-192
AT5G21090	1.17705e-196	3.18196	1	1	2.49959e-192
AT5G24270	2.83062e-196	2.70145	1	0.995	6.0111e-192
AT2G40890	6.60448e-196	4.66197	1	0.99	1.40253e-191
AT5G62570	5.26971e-195	1.37348	1	0.973	1.11908e-190
AT4G05150	5.32943e-194	2.67932	1	1	1.13176e-189
AT2G37180	1.27843e-192	4.44289	1	0.979	2.71488e-188
AT5G59490	2.73887e-192	-16.1568	1	1	5.81626e-188
AT3G29180	1.25132e-191	2.2636	1	1	2.6573e-187
AT1G32170	3.98201e-191	2.01432	1	0.994	8.4562e-187
AT5G39670	4.60693e-191	5.80106	1	0.99	9.78328e-187
AT1G69920	8.21084e-190	2.04929	0.987	0.596	1.74365e-185
AT1G09560.x	1.61736e-189	2.04472	1	1	3.43463e-185
AT1G09560.y	1.61736e-189	2.04472	1	1	3.43463e-185
AT1G78610	2.11614e-188	1.20293	1	0.993	4.49384e-184
AT1G13420	1.97642e-187	14.2123	1	1	4.19713e-183
AT5G45800	2.62628e-187	1.33486	0.996	0.738	5.57718e-183
AT4G16380	3.08542e-187	-4.69209	1	1	6.5522e-183
AT3G53420	1.68466e-186	-11.6198	1	1	3.57754e-182
AT1G66880	2.79521e-186	2.63282	1	0.956	5.9359e-182
AT2G45680	3.05141e-186	4.38811	1	0.98	6.47998e-182
AT3G61420	7.99921e-185	1.0326	1	0.986	1.69871e-180
AT3G54640	4.04564e-183	2.36697	1	0.997	8.59132e-179
AT1G76700	6.19937e-183	2.25836	1	0.995	1.3165e-178
AT1G56230	7.437e-181	1.70923	0.991	0.809	1.57932e-176
AT4G29950	2.14945e-179	2.14701	1	1	4.56458e-175
AT5G52510	3.64629e-179	1.23014	1	1	7.74326e-175
AT3G26980	4.65422e-179	1.91668	1	0.994	9.88371e-175
AT1G03040.x	5.20209e-179	2.38312	1	0.993	1.10472e-174
AT1G03040.y	5.20209e-179	2.38312	1	0.993	1.10472e-174
AT3G04810	1.43937e-177	2.42717	1	0.99	3.05665e-173
AT5G04410	9.08997e-176	2.24733	1	1	1.93035e-171
AT1G15740.x	1.89479e-175	1.94248	1	0.994	4.02378e-171
AT1G15740.y	1.89479e-175	1.94248	1	0.994	4.02378e-171
AT5G36180	2.19448e-175	2.12363	1	0.948	4.6602e-171
AT1G78310	4.6366e-175	1.64735	1	0.996	9.84628e-171
AT2G16750	9.55068e-175	1.14336	0.956	0.203	2.02818e-170
AT5G61960	3.25714e-174	1.01444	1	1	6.91687e-170
AT4G30530	9.66349e-174	-42.9179	1	1	2.05214e-169
AT4G28880	5.2984e-172	1.9527	1	1	1.12517e-167
AT3G19100	8.9804e-171	1.87092	1	1	1.90708e-166
AT4G19880	2.56056e-170	7.27263	1	1	5.43761e-166
AT1G61890	3.21132e-169	-9.98549	1	1	6.81955e-165
AT4G10610	2.97351e-168	2.13218	1	1	6.31454e-164
AT2G27360	1.51344e-167	2.00796	0.978	0.707	3.21394e-163
AT2G46680	7.65554e-167	2.10508	1	0.994	1.62573e-162
AT5G01810	8.3119e-167	1.72389	1	0.996	1.76512e-162
AT1G23800	2.19051e-166	2.5446	1	0.987	4.65177e-162
AT4G21830	1.12963e-164	-89.7542	1	1	2.39889e-160
AT1G16010.x	5.21064e-164	1.64721	1	0.994	1.10653e-159
AT1G16010.y	5.21064e-164	1.64721	1	0.994	1.10653e-159
AT1G73080	1.43781e-163	1.96421	1	0.997	3.05332e-159
AT5G05600	2.06553e-163	1.27832	1	1	4.38637e-159
AT3G02750	2.8229e-163	1.72784	1	1	5.99472e-159
AT5G19900	3.29303e-163	2.14185	1	0.999	6.99309e-159
AT2G25710	4.29855e-163	1.41139	1	0.962	9.12841e-159
AT1G53570	3.64174e-162	1.0048	1	1	7.73361e-158
AT4G35790	1.00719e-161	1.60038	1	1	2.13886e-157
AT3G63210	2.39856e-161	1.26743	0.973	0.691	5.09357e-157
AT3G25640	3.71492e-161	1.03668	0.991	0.642	7.889e-157
AT2G30740	4.89359e-161	1.63662	1	1	1.0392e-156
AT4G17900	7.14627e-161	-1.2047	1	0.999	1.51758e-156
AT1G04100.x	2.13267e-160	1.48499	1	0.998	4.52893e-156
AT1G04100.y	2.13267e-160	1.48499	1	0.998	4.52893e-156
AT2G40160	5.16779e-159	1.84259	0.982	0.524	1.09743e-154
AT2G43150	2.71911e-158	-1.55806	1	1	5.7743e-154
AT5G01830	3.69692e-158	1.96317	1	0.999	7.85078e-154
AT3G16240	2.07142e-157	-10.6737	1	1	4.39887e-153
AT2G06925	8.0288e-157	2.17324	0.987	0.72	1.705e-152
AT2G25150	1.71146e-156	2.94398	0.991	0.665	3.63446e-152
AT4G12000	1.78533e-156	2.68238	1	1	3.79133e-152
AT5G48930	1.94185e-156	1.27572	1	0.997	4.12372e-152
AT5G57150	3.64105e-152	2.35953	1	1	7.73213e-148
AT3G57880	1.45348e-150	1.29896	1	0.977	3.08661e-146
AT2G46140	1.76087e-150	-58.5633	1	1	3.73939e-146
AT3G21690	3.03504e-150	1.60358	0.996	0.927	6.44521e-146
AT4G27745	2.5153e-149	1.03216	1	0.992	5.34149e-145
AT1G50640	2.82426e-149	3.46988	1	1	5.9976e-145
AT2G34310	4.95158e-149	-5.68598	1	0.959	1.05152e-144
AT1G73680	6.29467e-149	1.17204	0.987	0.563	1.33674e-144
AT2G22680	5.40849e-148	1.08561	1	0.982	1.14855e-143
AT4G39940	9.73802e-148	1.60634	0.991	0.7	2.06797e-143
AT1G55330	7.89772e-147	-7.17513	1	1	1.67716e-142
AT1G55210	1.8378e-145	-107.922	1	1	3.90274e-141
AT4G21600	2.68935e-145	-4.41131	0.898	1	5.71111e-141
AT2G41420	9.86895e-145	-1.89683	1	1	2.09577e-140
AT1G23390	1.20873e-144	1.44702	1	0.993	2.56687e-140
AT1G11260	1.78561e-144	-1.32636	0.484	0.977	3.79191e-140
AT5G57887	2.87355e-144	1.87374	0.996	0.954	6.10227e-140
AT1G60750	3.18736e-143	1.25292	1	0.964	6.76868e-139
AT4G25390	7.56661e-143	1.55548	1	0.989	1.60684e-138
AT4G30350	9.82914e-143	1.37398	1	0.997	2.08732e-138
AT4G24960	1.00353e-141	-27.2158	1	1	2.13109e-137
AT3G55770	1.21203e-141	-7.70447	1	1	2.57386e-137
AT2G40095	5.5838e-141	1.61558	1	0.995	1.18578e-136
AT1G72900	8.84877e-141	1.43415	0.996	0.928	1.87912e-136
AT2G32300	5.18801e-140	5.87653	0.991	0.837	1.10173e-135
AT3G10740	1.67237e-139	-3.37032	1	0.999	3.55144e-135
AT4G25100	1.90323e-139	-4.51776	1	1	4.04169e-135
AT4G19860	2.17475e-139	1.13473	1	1	4.6183e-135
AT1G27150	3.07523e-138	1.20471	1	0.996	6.53055e-134
AT5G02230	3.2547e-138	-52.2376	1	1	6.91168e-134
AT3G23570	2.20472e-137	1.19647	0.991	0.8	4.68194e-133
AT3G21240	9.46558e-137	2.72119	0.996	0.932	2.01011e-132
AT4G34050	9.95109e-137	-16.6099	1	1	2.11321e-132
AT4G15390	3.13824e-136	2.02184	0.987	0.751	6.66437e-132
AT4G39980	1.00245e-135	-1.21876	1	1	2.1288e-131
AT3G01513	1.14557e-135	-1.24932	1	0.996	2.43273e-131
AT1G76690	2.01897e-135	-10.8471	1	1	4.28748e-131
AT5G62500	6.16723e-135	2.0057	1	1	1.30967e-130
AT3G48530	8.27371e-135	1.57852	1	1	1.75701e-130
AT5G38200	1.86436e-134	-7.65515	0.867	0.991	3.95916e-130
AT4G37590	4.43344e-134	-3.12589	0.991	1	9.41485e-130
AT4G08770	8.19913e-134	3.69899	0.991	0.907	1.74117e-129
AT3G01290	2.94025e-133	-15.4352	0.938	0.998	6.24392e-129
AT4G03510	4.04207e-131	-1.95241	1	1	8.58374e-127
AT1G74100	5.0839e-131	1.32031	1	0.997	1.07962e-126
AT3G11340	1.8284e-130	-2.78334	1	0.999	3.88279e-126
AT1G20110.x	2.5038e-130	1.09823	1	1	5.31707e-126
AT1G20110.y	2.5038e-130	1.09823	1	1	5.31707e-126
AT5G12080	9.11289e-130	1.01752	0.996	0.871	1.93521e-125
AT4G24380	9.76324e-130	-8.44245	1	1	2.07332e-125
AT3G52290	8.55969e-129	-29.1659	0.991	1	1.81773e-124
AT3G14560	1.32012e-128	-15.0047	0.844	0.996	2.8034e-124
AT2G36310	2.44576e-128	1.2598	1	1	5.19381e-124
AT5G07110	2.02896e-127	-3.51924	0.893	0.988	4.30871e-123
AT1G66760	7.13616e-127	1.14616	1	0.985	1.51544e-122
AT1G78080	2.35514e-126	1.26245	1	0.998	5.00137e-122
AT5G42980	2.28951e-125	-129.929	1	1	4.86201e-121
AT1G22490	4.74049e-125	1.36859	0.987	0.763	1.00669e-120
AT4G34500	1.26788e-124	1.57269	0.996	0.951	2.69247e-120
AT3G57520	3.7259e-124	2.05191	1	0.999	7.91232e-120
AT1G05260.x	1.76993e-123	8.39252	1	0.999	3.75862e-119
AT1G05260.y	1.76993e-123	8.39252	1	0.999	3.75862e-119
AT2G27000	3.5046e-123	1.36925	1	0.991	7.44237e-119
AT2G38400	3.59251e-123	2.06922	1	1	7.62905e-119
AT5G28646	7.78658e-123	2.27964	0.996	0.827	1.65356e-118
AT3G08690	3.42079e-121	-3.2006	1	1	7.26439e-117
AT2G40970	8.83038e-121	-1.00791	1	0.995	1.87522e-116
AT5G66400	9.43814e-121	-5.80246	1	0.989	2.00428e-116
AT5G11860	1.73849e-120	1.30084	1	1	3.69186e-116
AT1G67060	2.54721e-120	1.49797	1	1	5.40925e-116
AT4G37790	4.64573e-120	-2.4826	1	1	9.86568e-116
AT2G29995	5.14508e-120	-3.01455	0.991	0.994	1.09261e-115
AT2G16790	8.80197e-120	-1.69119	1	0.999	1.86919e-115
AT4G24220	9.89454e-120	-2.78872	1	1	2.1012e-115
AT5G59220	3.50817e-119	-2.3689	1	0.989	7.44994e-115
AT4G38810	4.68048e-119	-10.0626	1	1	9.93947e-115
AT4G37530	5.45836e-119	-2.55453	0.933	0.98	1.15914e-114
AT1G50020	9.69629e-119	1.10928	1	1	2.0591e-114
AT2G30870	7.94451e-118	11.8412	1	1	1.6871e-113
AT4G09030	9.44848e-118	-30.0266	1	0.997	2.00648e-113
AT1G56200	6.45238e-117	1.50104	1	1	1.37023e-112
AT1G71340	1.52757e-116	1.01275	1	1	3.24394e-112
AT3G02780	2.56729e-116	-74.1412	1	1	5.45189e-112
AT5G65310	3.47475e-116	1.77275	1	0.996	7.37897e-112
AT5G21280	6.41894e-116	1.7028	1	0.996	1.36313e-111
AT1G18300	7.18727e-116	1.66689	1	0.991	1.52629e-111
AT1G76900	7.40974e-116	1.22904	1	1	1.57353e-111
AT3G49360	2.41841e-115	1.55075	0.991	0.489	5.13573e-111
AT2G30860	2.40489e-114	-11.0701	1	0.998	5.10703e-110
AT1G51760	5.9758e-114	-7.76946	1	1	1.26902e-109
AT1G17970.x	1.21408e-113	1.30402	1	0.814	2.57823e-109
AT1G17970.y	1.21408e-113	1.30402	1	0.814	2.57823e-109
AT4G34920	1.85043e-113	2.38654	1	0.961	3.92958e-109
AT4G15080	6.2361e-113	1.29132	1	0.976	1.3243e-108
AT4G34710	1.09779e-112	3.3242	1	1	2.33127e-108
AT1G73010	2.68534e-112	-7.08765	0.449	0.951	5.70259e-108
AT3G02460	2.44852e-111	1.02431	1	0.998	5.19969e-107
AT5G56630	3.91485e-111	1.45849	1	0.999	8.31357e-107
AT3G02360	5.70854e-111	-4.80092	1	1	1.21227e-106
AT4G39070	6.40962e-111	2.13533	1	0.987	1.36115e-106
AT3G16460	8.74108e-111	-54.2074	1	1	1.85625e-106
AT4G02380	2.13917e-109	-24.9075	1	1	4.54275e-105
AT2G36830	2.59663e-109	6.15287	1	1	5.51421e-105
AT4G01960	2.79035e-109	1.23257	1	1	5.92559e-105
AT1G72940	6.73436e-108	-3.478	1	0.912	1.43011e-103
AT4G35090	4.73646e-107	1.54079	1	1	1.00583e-102
AT3G52230	5.59453e-107	1.16551	1	1	1.18805e-102
AT4G30960	9.66785e-107	-4.67057	1	1	2.05306e-102
AT1G57560	2.15576e-106	-6.02032	0.48	0.944	4.57798e-102
AT4G33120	1.56626e-105	-25.978	1	1	3.32612e-101
AT2G34730	3.04203e-105	1.06963	1	0.992	6.46005e-101
AT2G39420	6.8978e-105	-1.4913	1	1	1.46482e-100
AT2G47060	9.20252e-105	-5.89907	1	0.998	1.95425e-100
AT2G21130	1.07178e-103	-3.70433	1	1	2.27604e-99
AT5G06320	1.08971e-103	1.42819	1	1	2.31411e-99
AT3G19680	3.52052e-103	-1.17085	0.564	0.972	7.47618e-99
AT1G64060	4.11756e-103	1.20949	1	0.996	8.74405e-99
AT4G36800	5.12932e-103	-7.89701	1	1	1.08926e-98
AT3G43800	1.30021e-102	-1.95662	1	1	2.76113e-98
AT2G23610	2.01717e-102	-1.05416	0.542	0.842	4.28367e-98
AT4G33110	2.04317e-102	-5.48176	0.898	0.991	4.33888e-98
AT3G02770	3.22426e-102	-3.90411	1	0.999	6.84704e-98
AT5G25170	3.9113e-101	-1.96768	0.982	0.997	8.30605e-97
AT4G13020	5.56111e-101	1.14908	1	1	1.18096e-96
AT1G22220	6.18546e-101	2.15294	1	0.909	1.31354e-96
AT4G17220	1.18831e-100	1.4025	1	0.802	2.52349e-96
AT3G06380	1.26669e-100	1.22396	1	1	2.68995e-96
AT2G46150	3.974e-100	-5.80385	0.991	0.997	8.43919e-96
AT2G38120	5.08479e-100	-5.21385	0.689	0.967	1.07981e-95
AT5G01380	7.69029e-100	-2.73228	1	0.997	1.63311e-95
AT1G22640	1.22909e-99	-7.93473	1	0.995	2.61009e-95
AT1G33590	1.81498e-99	-3.59079	0.858	0.989	3.85429e-95
AT3G51910	2.26657e-99	1.77827	1	0.991	4.81329e-95
AT2G45300	2.49342e-99	1.38003	1	0.999	5.29502e-95
AT3G50970	3.10947e-99	-33.2147	1	1	6.60328e-95
AT5G27380	3.84854e-99	1.08031	1	0.994	8.17277e-95
AT4G12560	1.20344e-98	1.10202	1	1	2.55563e-94
AT1G80120	6.44509e-98	-15.3662	0.822	0.991	1.36868e-93
AT3G06590	6.96503e-98	1.10283	1	0.999	1.47909e-93
AT5G64750	1.2993e-97	-4.59604	1	1	2.75919e-93
AT1G70410	1.73673e-97	-54.9361	1	1	3.68812e-93
AT3G57530	2.14218e-97	1.47578	1	1	4.54914e-93
AT1G48860	3.11265e-97	1.12104	1	0.976	6.61003e-93
AT5G24530	9.96103e-97	-3.10126	1	1	2.11532e-92
AT3G18820	2.33816e-96	1.33336	1	1	4.96532e-92
AT1G61250	5.95502e-96	1.5224	1	1	1.26461e-91
AT2G30990	8.73717e-96	1.05745	1	0.998	1.85543e-91
AT3G25597	9.07566e-96	-34.9414	1	1	1.92731e-91
AT3G27190	2.33639e-95	1.17749	1	1	4.96157e-91
AT5G20150	2.64009e-95	-36.9618	1	1	5.6065e-91
AT5G03760	4.05205e-95	-3.50838	0.809	0.94	8.60493e-91
AT5G40760	4.17788e-95	1.08167	1	1	8.87215e-91
AT2G48030	9.1646e-95	1.30576	1	0.926	1.94619e-90
AT3G01820	1.12325e-94	-8.06155	1	1	2.38534e-90
AT5G13490	1.38151e-94	-7.30619	1	1	2.93376e-90
AT1G50740	1.4692e-94	2.15107	1	1	3.11998e-90
AT1G10690	2.3089e-94	-1.9467	1	0.989	4.90318e-90
AT5G17990	2.94178e-94	1.09416	1	0.984	6.24716e-90
AT4G35020	3.00985e-94	1.12024	1	0.881	6.39172e-90
AT1G06000.x	3.17018e-94	1.11149	1	0.999	6.73219e-90
AT1G06000.y	3.17018e-94	1.11149	1	0.999	6.73219e-90
AT4G32710	2.08621e-93	1.20476	0.996	0.804	4.43028e-89
AT2G37170	2.16753e-93	9.83218	1	1	4.60296e-89
AT3G63260	3.04186e-93	1.28495	1	1	6.4597e-89
AT2G05632	4.07078e-93	1.29131	1	0.987	8.6447e-89
AT2G46500	8.55768e-93	1.1921	1	1	1.81731e-88
AT1G79160	2.91461e-92	-2.35213	0.893	0.937	6.18947e-88
AT2G17450	3.5749e-92	-7.87891	1	1	7.59166e-88
AT2G43430	7.11192e-92	1.00313	1	1	1.51029e-87
AT1G73165	1.05972e-91	-3.18804	0.667	0.964	2.25041e-87
AT3G19450	2.70605e-91	-4.719	1	0.999	5.74657e-87
AT1G06550	3.2157e-91	1.26973	1	0.998	6.82886e-87
AT3G06035	4.29306e-91	-4.9852	0.849	0.975	9.11673e-87
AT4G23050	6.68909e-91	1.17632	1	1	1.42049e-86
AT2G47270	3.39551e-90	-6.24164	1	1	7.21071e-86
AT4G21960	4.31586e-90	-95.6746	1	1	9.16517e-86
AT4G02130	4.77624e-90	-2.91181	0.978	0.997	1.01428e-85
AT5G02840	1.27817e-89	1.22055	1	1	2.71433e-85
AT1G30110	1.72155e-89	-3.27781	0.756	0.997	3.65589e-85
AT1G69526	1.86811e-89	-2.35634	0.502	0.903	3.96712e-85
AT5G18310	3.52233e-89	-22.1031	1	0.992	7.48002e-85
AT3G06780	3.5793e-89	1.48229	1	1	7.60101e-85
AT2G23810	7.57785e-89	-39.0108	1	0.999	1.60923e-84
AT2G42060	1.43561e-88	1.15648	0.916	0.438	3.04866e-84
AT5G62390	2.41219e-88	-5.72627	1	1	5.12252e-84
AT5G39580	2.92435e-88	-14.5754	1	1	6.21016e-84
AT4G38740	3.53472e-88	-65.584	1	1	7.50634e-84
AT3G09940	1.1712e-87	-25.1386	1	1	2.48716e-83
AT5G01820	1.41227e-87	-9.26873	1	1	2.99909e-83
AT1G66280	3.43038e-87	-88.9791	1	1	7.28475e-83
AT1G02400.x	6.17363e-87	-24.4826	1	0.998	1.31103e-82
AT1G02400.y	6.17363e-87	-24.4826	1	0.998	1.31103e-82
AT1G02360.x	7.27684e-87	-1.057	0.573	0.959	1.54531e-82
AT1G02360.y	7.27684e-87	-1.057	0.573	0.959	1.54531e-82
AT4G30190	7.28485e-87	-8.04745	1	1	1.54701e-82
AT4G23620	1.05497e-86	-3.31562	0.124	0.816	2.24034e-82
AT3G03990	1.44191e-86	-30.9868	1	1	3.06204e-82
AT3G48100	1.86544e-86	-6.88073	0.911	0.992	3.96144e-82
AT1G76920	7.97343e-86	1.01366	1	1	1.69324e-81
AT1G56700	9.93215e-86	-12.2884	1	1	2.10919e-81
AT4G38400	1.06961e-85	-4.18392	0.729	0.958	2.27142e-81
AT2G42490	3.67439e-85	1.05571	1	1	7.80293e-81
AT5G28020	4.48756e-85	-1.96758	1	0.982	9.52978e-81
AT1G04680.x	5.264e-85	-9.98422	0.627	0.971	1.11786e-80
AT1G04680.y	5.264e-85	-9.98422	0.627	0.971	1.11786e-80
AT5G63370	6.26806e-85	2.23754	1	1	1.33108e-80
AT5G11950	7.96829e-85	-2.84991	1	1	1.69215e-80
AT1G76680	1.45296e-84	-13.0215	1	1	3.08551e-80
AT1G69530	8.05474e-84	-21.0006	0.858	0.991	1.71051e-79
AT3G04730	1.00526e-83	-10.6407	1	1	2.13477e-79
AT3G03280	4.07591e-83	-3.94307	1	0.997	8.65559e-79
AT3G05840	2.84736e-82	1.14802	1	1	6.04665e-78
AT3G25930	4.65693e-82	-14.7976	1	0.995	9.88947e-78
AT4G18380	9.41434e-82	-1.30949	1	0.999	1.99923e-77
AT3G16410	4.04529e-81	-3.42286	0.876	0.995	8.59058e-77
AT1G19300	4.99745e-81	-1.38168	0.276	0.861	1.06126e-76
AT1G52540	5.74785e-81	-2.44151	1	1	1.22061e-76
AT1G03220.x	7.18875e-81	-103.067	1	0.996	1.5266e-76
AT1G03220.y	7.18875e-81	-103.067	1	0.996	1.5266e-76
AT1G48330	8.86057e-81	-10.8494	0.813	0.97	1.88163e-76
AT2G01490	1.10644e-80	-2.76393	1	1	2.34963e-76
AT1G53560	1.73004e-80	-3.49744	1	1	3.67391e-76
AT4G32020	5.11544e-80	-26.5015	1	1	1.08631e-75
AT1G03230.x	6.28381e-80	-13.0919	0.951	0.99	1.33443e-75
AT1G03230.y	6.28381e-80	-13.0919	0.951	0.99	1.33443e-75
AT3G45970	7.56466e-80	-12.7796	1	0.989	1.60643e-75
AT2G22000	8.41341e-80	-6.52399	0.991	0.59	1.78667e-75
AT5G57090	2.06323e-79	-2.13754	0.267	0.907	4.38147e-75
AT4G26080	2.10778e-79	-14.228	1	1	4.47609e-75
AT3G04230	2.11531e-79	-3.59001	0.627	0.919	4.49208e-75
AT3G47380	6.60181e-79	-7.11491	0.964	0.982	1.40196e-74
AT3G57750	8.34221e-79	1.05126	1	0.997	1.77155e-74
AT2G30970	8.46891e-79	-6.61574	1	0.996	1.79846e-74
AT3G06350	1.66794e-78	1.36104	1	1	3.54203e-74
AT3G15300	1.85246e-78	1.86676	1	0.979	3.93388e-74
AT3G22890	2.51068e-78	-15.8207	1	1	5.33167e-74
AT5G37260	2.84195e-78	1.00031	1	0.985	6.03516e-74
AT1G55360	4.12595e-78	-13.2479	0.413	0.933	8.76186e-74
AT3G22630	4.27e-78	-6.49512	1	0.999	9.06777e-74
AT5G53050	1.28266e-77	1.11812	1	1	2.72386e-73
AT4G36360	1.40477e-77	-2.50898	0.836	0.965	2.98318e-73
AT1G41830	1.45966e-77	-7.07909	0.991	0.987	3.09973e-73
AT3G48990	1.54219e-77	-6.47188	1	1	3.275e-73
AT5G11740	1.85929e-77	-140.671	1	1	3.94839e-73
AT5G56760	1.95086e-77	-1.24377	1	1	4.14284e-73
AT1G53060	2.07209e-77	-1.25903	0.796	0.92	4.4003e-73
AT2G29980	2.13744e-77	-4.01548	1	0.999	4.53907e-73
AT5G63320	2.21359e-77	1.00076	1	1	4.70077e-73
AT3G47960	2.65158e-77	-4.24317	1	0.996	5.6309e-73
AT2G28670	2.89601e-77	-69.4474	1	0.977	6.14996e-73
AT1G01380	3.7331e-77	-1.07543	0.658	0.938	7.92761e-73
AT1G27030	5.43814e-77	1.02208	0.996	0.936	1.15484e-72
AT5G67510	5.57091e-77	-40.027	0.916	0.972	1.18304e-72
AT5G66390	1.14692e-76	-8.8882	0.978	0.771	2.4356e-72
AT4G02930	1.3177e-76	-25.7583	0.876	0.964	2.79826e-72
AT5G43260	2.53464e-76	1.12815	1	0.998	5.38256e-72
AT1G77330	2.89089e-76	-50.6888	1	0.997	6.13909e-72
AT4G11290	3.07586e-76	13.7501	1	0.995	6.5319e-72
AT5G19190	3.57046e-76	-4.49703	0.929	0.963	7.58223e-72
AT5G40390	4.47201e-76	1.46277	1	1	9.49675e-72
AT1G05810.x	5.77331e-76	-34.1882	1	1	1.22602e-71
AT1G05810.y	5.77331e-76	-34.1882	1	1	1.22602e-71
AT4G13660	6.13349e-76	1.16269	1	0.998	1.30251e-71
AT1G45015	6.56143e-76	-2.46815	0.222	0.898	1.39339e-71
AT1G28190	7.00767e-76	-1.03204	1	0.998	1.48815e-71
AT1G25230	7.60968e-76	-7.75445	1	1	1.61599e-71
AT2G45170	1.36532e-75	-81.1862	1	1	2.89939e-71
AT5G28630	1.79918e-75	-3.94931	0.418	0.913	3.82074e-71
AT2G34070	1.97072e-75	-14.45	1	0.991	4.18502e-71
AT4G39640	2.70562e-75	-2.78108	0.356	0.908	5.74565e-71
AT3G02550	3.1732e-75	-1.18964	1	0.991	6.73861e-71
AT5G39740	4.53255e-75	-244.037	1	1	9.62532e-71
AT5G45110	5.82416e-75	-11.3847	1	1	1.23682e-70
AT5G35940	6.68103e-75	-77.0272	1	0.997	1.41878e-70
AT5G62540	8.35918e-75	-52.9241	1	1	1.77516e-70
AT5G06570	1.10011e-74	-1.22023	0.142	0.86	2.3362e-70
AT4G32870	2.70386e-74	-11.7232	1	0.999	5.74193e-70
AT3G29075	3.64452e-74	-1.29017	1	1	7.7395e-70
AT2G41730	3.75276e-74	-4.05075	0.778	0.936	7.96935e-70
AT2G26230	3.79151e-74	1.05053	1	1	8.05166e-70
AT5G04160	4.961e-74	-2.72829	0.889	0.994	1.05352e-69
AT3G22750	5.29305e-74	-1.74871	0.84	0.957	1.12403e-69
AT5G61890	6.64012e-74	-1.25867	1	0.996	1.4101e-69
AT1G30700	6.77301e-74	-6.93661	0.849	0.974	1.43832e-69
AT3G10985	6.83377e-74	-6.46241	1	1	1.45122e-69
AT2G27970	1.04879e-73	-1.25143	0.658	0.905	2.22721e-69
AT2G19460	1.25313e-73	-8.14169	0.933	0.994	2.66114e-69
AT3G12710	1.48872e-73	-3.72327	0.929	0.994	3.16145e-69
AT3G53460	2.57125e-73	-2.60617	0.587	0.896	5.46031e-69
AT5G65690	2.57687e-73	-10.0593	1	0.998	5.47224e-69
AT1G18630.x	3.17139e-73	-5.70509	0.92	0.976	6.73477e-69
AT1G18630.y	3.17139e-73	-5.70509	0.92	0.976	6.73477e-69
AT1G52340	6.09416e-73	-4.23278	0.973	0.999	1.29416e-68
AT5G26280	6.5726e-73	-24.0475	1	1	1.39576e-68
AT5G45775	7.23736e-73	-166.572	0.92	0.987	1.53693e-68
AT4G17615	2.09134e-72	-3.29625	1	1	4.44116e-68
AT5G54510	2.19395e-72	-1.58352	0.907	0.975	4.65908e-68
AT2G04780	2.36325e-72	-50.9235	1	1	5.01861e-68
AT5G52470	2.37423e-72	-47.5047	0.591	0.875	5.04192e-68
AT2G19620	2.5628e-72	-1.18154	1	0.995	5.44237e-68
AT5G24140	3.80118e-72	-8.79282	0.827	0.977	8.07218e-68
AT4G23420	3.85542e-72	-4.35187	1	0.994	8.18736e-68
AT1G69680	4.71679e-72	-15.5716	1	1	1.00166e-67
AT1G29160	4.85262e-72	-1.26883	0.582	0.847	1.0305e-67
AT3G54770	8.41427e-72	-15.6865	0.733	0.99	1.78686e-67
AT5G02380	9.40701e-72	-71.2741	1	1	1.99767e-67
AT1G74000	1.25222e-71	-1.07006	0.707	0.967	2.6592e-67
AT5G51440	1.70762e-71	-1.88385	1	0.993	3.62631e-67
AT1G03610	1.72305e-71	-1.04773	0.996	0.998	3.65908e-67
AT3G56000	1.755e-71	-1.59751	0.969	0.959	3.72692e-67
AT3G08730	2.12981e-71	-7.42498	1	1	4.52287e-67
AT2G46370	2.22694e-71	-10.3396	1	1	4.72914e-67
AT3G13120	2.99416e-71	-1.92962	1	0.997	6.35841e-67
AT1G15580.x	4.13108e-71	-7.17391	0.173	0.863	8.77277e-67
AT1G15580.y	4.13108e-71	-7.17391	0.173	0.863	8.77277e-67
AT3G02040	5.1912e-71	-20.2848	0.973	0.998	1.1024e-66
AT1G12740.x	6.3508e-71	-10.6686	0.867	0.991	1.34866e-66
AT1G12740.y	6.3508e-71	-10.6686	0.867	0.991	1.34866e-66
AT1G01470.x	6.36829e-71	-65.3864	1	1	1.35237e-66
AT1G01470.y	6.36829e-71	-65.3864	1	1	1.35237e-66
AT2G01880	7.94966e-71	-6.19471	1	1	1.68819e-66
AT5G42050	8.4761e-71	-1.96547	1	1	1.79998e-66
AT4G32000	8.97716e-71	-2.37862	0.52	0.919	1.90639e-66
AT2G20750	1.08728e-70	-4.54928	0.831	0.98	2.30895e-66
AT5G66860	1.32087e-70	-6.23672	0.36	0.817	2.80501e-66
AT4G25560	1.32522e-70	1.08202	0.947	0.355	2.81423e-66
AT3G11510	1.37307e-70	-156.855	1	1	2.91585e-66
AT5G63980	2.24289e-70	1.00912	1	0.998	4.76301e-66
AT4G01700	2.56428e-70	-9.05304	1	0.996	5.44551e-66
AT2G37860	2.57709e-70	-2.03373	0.253	0.758	5.4727e-66
AT2G36300	3.24462e-70	-1.06769	1	0.998	6.89029e-66
AT4G16500	5.29747e-70	-21.3857	1	1	1.12497e-65
AT4G18030	6.61191e-70	-4.1142	0.969	0.982	1.40411e-65
AT5G60670	8.01661e-70	-89.8344	0.658	0.944	1.70241e-65
AT4G34670	1.08353e-69	-143.714	1	0.989	2.30099e-65
AT5G08180	1.14363e-69	-34.7955	0.64	0.894	2.42861e-65
AT5G12050	1.27634e-69	-19.6237	0.676	0.976	2.71043e-65
AT5G48760	1.35774e-69	-40.0684	0.884	0.93	2.8833e-65
AT2G18193	1.72173e-69	-6.90967	1	1	3.65626e-65
AT5G15265	1.76675e-69	-3.26877	0.996	1	3.75187e-65
AT4G01575	1.79844e-69	-1.13435	1	0.998	3.81916e-65
AT5G66800	1.87131e-69	-2.27289	0.173	0.856	3.97392e-65
AT3G52470	2.44008e-69	-5.21195	1	1	5.18174e-65
AT5G03380	3.84183e-69	-1.73311	1	1	8.15851e-65
AT1G54410	3.94619e-69	-86.9695	1	1	8.38013e-65
AT2G19740	5.76698e-69	-53.4784	0.898	0.976	1.22468e-64
AT2G29470	6.56353e-69	-1.91428	1	0.99	1.39383e-64
AT3G49010	9.39832e-69	-170.968	1	0.996	1.99583e-64
AT3G25540	1.26971e-68	-1.65177	0.991	0.991	2.69636e-64
AT2G32270	1.8261e-68	-13.523	0.569	0.943	3.87791e-64
AT1G12110	2.86705e-68	-1.07584	0.276	0.842	6.08847e-64
AT1G19530.x	2.9553e-68	-2.72445	0.942	0.982	6.27587e-64
AT1G19530.y	2.9553e-68	-2.72445	0.942	0.982	6.27587e-64
AT2G32060	3.96977e-68	-176.927	1	0.994	8.43021e-64
AT1G69700	4.36875e-68	-4.1452	0.636	0.909	9.27748e-64
AT5G67070	6.51862e-68	-2.26631	0.867	0.959	1.3843e-63
AT5G03240	6.68683e-68	-70.7108	1	1	1.42002e-63
AT2G24300	7.5246e-68	-1.19895	0.933	0.954	1.59792e-63
AT3G57490	1.11846e-67	-8.73354	0.142	0.755	2.37516e-63
AT4G00895	1.20185e-67	-1.80255	0.978	0.969	2.55224e-63
AT4G33910	2.11439e-67	1.107	1	1	4.49012e-63
AT5G48110	2.63942e-67	-1.00499	0.982	0.991	5.60506e-63
AT5G60300	3.95344e-67	1.36087	1	0.995	8.39552e-63
AT2G21540	5.39907e-67	-4.49044	0.422	0.911	1.14655e-62
AT3G48340	1.39013e-66	-61.3665	1	1	2.95209e-62
AT2G27190	1.47367e-66	-3.75454	1	0.998	3.12949e-62
AT1G79440	1.51854e-66	-1.30898	1	0.995	3.22477e-62
AT2G03090	1.70453e-66	-21.2792	0.244	0.771	3.61973e-62
AT4G18730	3.11717e-66	-192.22	1	1	6.61963e-62
AT5G41040	3.54982e-66	-2.24145	0.956	0.192	7.5384e-62
AT4G29905	4.24429e-66	-48.5484	0.924	0.989	9.01318e-62
AT1G70600	5.1678e-66	-334.607	1	1	1.09743e-61
AT4G02290	5.19149e-66	-4.2734	0.693	0.963	1.10247e-61
AT3G24420	5.59531e-66	3.62454	1	0.958	1.18822e-61
AT2G19310	7.72278e-66	-2.16653	1	0.992	1.64001e-61
AT1G06040.x	8.7525e-66	-1.11334	1	0.997	1.85868e-61
AT1G06040.y	8.7525e-66	-1.11334	1	0.997	1.85868e-61
AT1G52300	1.11804e-65	-181.219	1	0.999	2.37426e-61
AT4G25900	1.1631e-65	-4.30208	0.973	0.997	2.46995e-61
AT3G57800	1.4655e-65	-1.58639	0.987	0.992	3.11213e-61
AT3G63380	1.48453e-65	-1.17493	0.942	0.982	3.15254e-61
AT4G25890	1.55289e-65	-21.9963	0.773	0.964	3.29773e-61
AT2G09990	3.19472e-65	-58.6036	0.987	0.961	6.78431e-61
AT3G48930	3.71365e-65	-155.851	1	1	7.88631e-61
AT2G18960	3.74167e-65	-6.19431	1	1	7.94581e-61
AT4G19230	4.17337e-65	-28.9397	1	0.999	8.86258e-61
AT1G73965	7.47207e-65	-2.24336	0.449	0.934	1.58677e-60
AT1G15930	9.86113e-65	-266.408	1	0.999	2.09411e-60
AT5G12940	1.06259e-64	-14.9602	0.618	0.956	2.25652e-60
AT2G41800	1.06869e-64	-20.0798	0.867	0.989	2.26947e-60
AT3G56070	1.24444e-64	-41.3137	0.24	0.767	2.64268e-60
AT2G43290	2.72141e-64	-3.89159	1	1	5.77919e-60
AT1G69760	3.02855e-64	-41.7824	1	1	6.43142e-60
AT2G32150	5.38889e-64	-81.4951	1	1	1.14438e-59
AT2G43780	1.15958e-63	-7.41186	0.964	0.947	2.46249e-59
AT1G27390	1.21758e-63	-1.44417	0.987	0.985	2.58566e-59
AT3G05390	1.25352e-63	-1.94558	0.387	0.807	2.66197e-59
AT1G30070	1.28561e-63	-1.77191	1	0.992	2.73012e-59
AT3G19460	1.66458e-63	-1.22094	1	0.99	3.53491e-59
AT3G17120	1.74024e-63	-3.6363	1	0.988	3.69557e-59
AT3G62870	2.03074e-63	-261.313	1	0.998	4.31248e-59
AT2G22122	4.34646e-63	-2.65392	0.329	0.808	9.23015e-59
AT3G61110	4.99913e-63	-113.219	1	0.999	1.06162e-58
AT3G55030	5.44431e-63	-3.77587	1	1	1.15615e-58
AT1G53625	5.97259e-63	-1.09679	0.507	0.883	1.26834e-58
AT2G44290	7.19897e-63	-1.8959	0.24	0.805	1.52877e-58
AT3G07110	8.15091e-63	-198.529	1	0.995	1.73093e-58
AT3G57410	8.53751e-63	-1.87641	1	1	1.81302e-58
AT1G62570	1.4067e-62	-35.443	1	1	2.98726e-58
AT1G10380	1.59346e-62	-6.06215	0.067	0.704	3.38387e-58
AT2G37270	1.87106e-62	-118.48	1	1	3.97338e-58
AT5G23840	1.99077e-62	-31.0885	1	1	4.22761e-58
AT5G48657	2.02872e-62	-12.9369	0.769	0.936	4.30819e-58
AT4G37450	2.27593e-62	-10.8953	0.964	0.961	4.83317e-58
AT1G01780.x	3.2801e-62	-9.69278	0.569	0.938	6.96561e-58
AT1G01780.y	3.2801e-62	-9.69278	0.569	0.938	6.96561e-58
AT3G05560	3.49803e-62	-129.396	1	0.998	7.42842e-58
AT4G39670	4.12777e-62	-12.3514	0.987	0.999	8.76572e-58
AT5G27850	4.75238e-62	-440.179	1	1	1.00922e-57
AT2G03220	4.91849e-62	-1.04551	1	0.996	1.04449e-57
AT2G22430	5.73401e-62	-2.22634	1	0.999	1.21767e-57
AT5G16830	6.6101e-62	-2.12273	1	1	1.40372e-57
AT1G64390	8.47838e-62	-6.0124	1	0.99	1.80047e-57
AT1G74458	1.17628e-61	-1.34366	0.769	0.844	2.49795e-57
AT5G21105	1.21137e-61	-8.5811	0.964	0.964	2.57247e-57
AT4G24780	2.13487e-61	-11.0053	0.836	0.876	4.53361e-57
AT1G53920	2.1684e-61	-5.14026	1	1	4.6048e-57
AT5G07090	2.20536e-61	-117.256	0.987	0.997	4.6833e-57
AT2G31345	2.53563e-61	-9.71135	0.756	0.926	5.38465e-57
AT3G16080	2.63392e-61	-128.072	0.978	0.982	5.59338e-57
AT5G56710	3.86438e-61	-201.424	1	1	8.2064e-57
AT4G29410	4.12587e-61	-63.1581	0.947	0.957	8.7617e-57
AT4G17215	5.94138e-61	-5.30654	0.987	0.835	1.26171e-56
AT4G34200	9.7535e-61	-13.622	1	0.997	2.07125e-56
AT2G40340	1.41407e-60	-6.24959	1	0.986	3.00292e-56
AT4G31700	1.47441e-60	-92.9823	1	1	3.13105e-56
AT3G16350	1.72276e-60	-4.22139	1	0.996	3.65845e-56
AT4G18100	2.22545e-60	-197.431	1	1	4.72597e-56
AT5G18380	3.23327e-60	-260.165	1	1	6.86616e-56
AT1G72770	3.37004e-60	1.11452	1	1	7.15663e-56
AT1G52342	3.75425e-60	-5.5977	0.991	0.986	7.97253e-56
AT2G37940	3.7879e-60	-3.13433	1	1	8.04399e-56
AT3G22230	4.03434e-60	-135.222	1	0.998	8.56733e-56
AT3G12630	4.44781e-60	-7.30612	1	1	9.44537e-56
AT1G61740	6.43356e-60	-1.76972	1	0.952	1.36623e-55
AT1G22330	7.22329e-60	-1.01645	0.991	0.952	1.53394e-55
AT1G24440	8.66317e-60	-6.994	1	0.998	1.83971e-55
AT3G17790	1.62679e-59	-3.05984	1	0.955	3.45465e-55
AT5G65140	2.02323e-59	-2.5571	0.462	0.968	4.29652e-55
AT2G39400	2.97502e-59	-25.0861	0.853	0.91	6.31776e-55
AT5G62190	4.06619e-59	-11.0577	0.956	0.949	8.63496e-55
AT2G45760	4.0706e-59	-11.3383	0.996	0.992	8.64433e-55
AT5G57290	5.01795e-59	-215.127	1	1	1.06561e-54
AT5G43350	5.07415e-59	-15.366	0.742	0.938	1.07755e-54
AT4G32460	5.5523e-59	-14.081	0.996	0.984	1.17909e-54
AT3G61430	6.36279e-59	3.03101	1	1	1.3512e-54
AT1G22360	6.90377e-59	-2.20733	1	0.989	1.46608e-54
AT2G31085	7.06449e-59	-4.19082	0.302	0.849	1.50022e-54
AT1G14060.x	8.26928e-59	-2.65876	0.209	0.666	1.75606e-54
AT1G14060.y	8.26928e-59	-2.65876	0.209	0.666	1.75606e-54
AT4G21850	8.37346e-59	#NAME?	1	1	1.77819e-54
AT2G44120	1.00745e-58	-110.404	0.996	0.977	2.13941e-54
AT5G47740	1.05323e-58	-6.28039	0.298	0.874	2.23664e-54
AT1G74560	1.44939e-58	-24.5744	0.356	0.763	3.07792e-54
AT1G27100	1.71824e-58	-2.78215	1	0.999	3.64885e-54
AT1G25260	1.79582e-58	-36.4046	0.88	0.921	3.81361e-54
AT5G62920	1.8749e-58	-1.7027	0.991	0.989	3.98153e-54
AT4G12080	2.19761e-58	-11.6587	1	1	4.66684e-54
AT2G21060	2.21119e-58	-9.12371	1	0.987	4.69569e-54
AT1G19000	2.23476e-58	-2.98255	1	1	4.74575e-54
AT1G10200.x	2.81069e-58	-12.0465	1	1	5.96879e-54
AT1G10200.y	2.81069e-58	-12.0465	1	1	5.96879e-54
AT5G23220	3.39376e-58	-22.1371	1	1	7.20699e-54
AT1G67430	4.48085e-58	-299.65	1	1	9.51553e-54
AT2G47710	4.85685e-58	-5.06849	1	1	1.0314e-53
AT3G14600	7.40357e-58	-103.765	1	0.996	1.57222e-53
AT1G21360	9.43158e-58	-5.20763	0.276	0.932	2.00289e-53
AT1G33230	1.13584e-57	-3.24003	1	1	2.41206e-53
AT3G23990	1.4429e-57	-14.3643	0.733	0.9	3.06414e-53
AT1G78850	1.49954e-57	-13.9065	1	1	3.18442e-53
AT1G80240	1.73921e-57	-8.45886	0.809	0.944	3.69339e-53
AT2G40360	2.16016e-57	-4.32785	0.436	0.771	4.58731e-53
AT5G07030	2.40428e-57	-8.67294	0.547	0.906	5.10573e-53
AT2G27710	2.78306e-57	-217.727	1	1	5.9101e-53
AT2G04160	5.35931e-57	-3.92848	0.316	0.906	1.1381e-52
AT5G18860	5.36451e-57	-1.61319	0.996	0.978	1.13921e-52
AT5G28060	6.8802e-57	-194.248	1	0.999	1.46108e-52
AT1G56045	7.30856e-57	-50.6566	1	0.995	1.55205e-52
AT5G48850	7.5958e-57	-1.88819	0.622	0.951	1.61304e-52
AT1G14870.x	7.90914e-57	-168.721	1	1	1.67959e-52
AT1G14870.y	7.90914e-57	-168.721	1	1	1.67959e-52
AT5G04120	8.44074e-57	-37.3946	1	0.999	1.79248e-52
AT5G02050	8.49568e-57	-9.59039	0.191	0.682	1.80414e-52
AT5G63990	1.01844e-56	-12.5348	0.996	0.997	2.16277e-52
AT5G44790	1.0748e-56	2.25478	1	1	2.28245e-52
AT3G12955	1.20306e-56	-1.74688	0.636	0.822	2.55483e-52
AT5G15200	1.26923e-56	-508.989	1	1	2.69533e-52
AT2G45470	1.97256e-56	-42.8362	0.844	0.936	4.18892e-52
AT5G47680	2.32653e-56	-1.00646	1	0.984	4.94062e-52
AT1G68440	2.66256e-56	-18.7245	1	1	5.65421e-52
AT4G14560	3.92855e-56	-58.7189	0.307	0.788	8.34267e-52
AT4G15000	4.58981e-56	-189.2	1	1	9.74692e-52
AT1G09690	5.20862e-56	-185.234	1	0.999	1.1061e-51
AT4G35390	6.23206e-56	-1.17366	0.871	0.827	1.32344e-51
AT4G16720	6.77754e-56	-266.758	1	0.999	1.43928e-51
AT2G21580	7.84984e-56	-149.85	1	0.998	1.66699e-51
AT5G67600	8.39969e-56	-13.2572	1	1	1.78376e-51
AT1G47510	1.23629e-55	-1.08079	0.622	0.911	2.62538e-51
AT5G67620	1.2693e-55	-3.4004	0.951	0.959	2.69548e-51
AT5G02870	1.48101e-55	-81.6959	1	0.999	3.14508e-51
AT1G22440	1.59066e-55	-1.16957	1	0.998	3.37792e-51
AT5G26010	1.63167e-55	-4.67528	0.871	0.93	3.46502e-51
AT5G18690	2.40311e-55	-1.19836	1	0.929	5.10325e-51
AT5G20290	2.68819e-55	-482.942	1	1	5.70865e-51
AT3G15210	2.80339e-55	-14.9277	1	0.999	5.95328e-51
AT1G27400	3.35573e-55	-173.768	1	0.988	7.12623e-51
AT3G46660	3.65387e-55	1.93765	1	0.937	7.75935e-51
AT5G41800	4.00541e-55	-1.10128	0.942	0.974	8.50589e-51
AT5G08790	4.37463e-55	-32.6874	1	1	9.28996e-51
AT3G16510	4.40501e-55	-3.94809	1	1	9.35448e-51
AT1G18080	4.57409e-55	-19.0243	1	0.963	9.71354e-51
AT5G59820	4.97073e-55	-67.9867	1	1	1.05559e-50
AT2G37600	5.09371e-55	-20.5049	0.133	0.701	1.0817e-50
AT4G33660	5.50367e-55	-14.1269	0.92	0.944	1.16876e-50
AT2G42570	5.81171e-55	-43.1746	1	1	1.23417e-50
AT3G26610	6.65191e-55	-4.80226	0.467	0.648	1.4126e-50
AT3G19660	6.73768e-55	-10.2331	1	0.996	1.43081e-50
AT4G26130	7.464e-55	-1.2041	0.884	0.923	1.58506e-50
AT3G19030	1.38836e-54	-4.26247	1	1	2.94831e-50
AT2G29640	1.60855e-54	-3.3812	0.773	0.965	3.41591e-50
AT5G60460	1.69774e-54	-2.02528	1	1	3.60531e-50
AT2G37190	2.28291e-54	-176.814	1	0.99	4.84798e-50
AT5G63800	2.29287e-54	-2.18503	0.68	0.89	4.86914e-50
AT4G16141	2.61673e-54	-4.38272	0.489	0.751	5.55688e-50
AT2G31020	2.7118e-54	-4.12857	0.924	0.976	5.75878e-50
AT4G25740	2.9109e-54	-56.2872	0.996	0.977	6.18158e-50
AT5G09510	3.24026e-54	-64.25	1	0.998	6.88102e-50
AT3G43250	4.10679e-54	-13.8332	0.996	0.991	8.72119e-50
AT1G32580	4.23814e-54	-12.7879	0.942	0.896	9.00011e-50
AT1G43170	4.24391e-54	-235.3	1	0.999	9.01236e-50
AT4G01110	5.26887e-54	-7.76397	0.324	0.799	1.1189e-49
AT4G16830	6.22894e-54	-3.15722	1	0.997	1.32278e-49
AT1G04480.x	1.04052e-53	-46.6002	1	1	2.20965e-49
AT1G04480.y	1.04052e-53	-46.6002	1	1	2.20965e-49
AT3G07270	1.0942e-53	-2.23202	1	0.998	2.32365e-49
AT2G20562	1.33514e-53	-2.82648	0.991	0.999	2.83531e-49
AT3G02220	1.53432e-53	-5.63714	1	0.983	3.25829e-49
AT1G33600	1.60235e-53	-1.4504	0.542	0.842	3.40275e-49
AT4G27090	1.79863e-53	-398.327	1	1	3.81958e-49
AT3G09630	1.91634e-53	-36.6063	1	0.987	4.06954e-49
AT3G24830	2.53529e-53	-205.864	1	1	5.38394e-49
AT3G22660	2.97639e-53	-8.03877	0.156	0.612	6.32066e-49
AT5G63790	3.03681e-53	-56.0874	1	1	6.44897e-49
AT2G38310	3.27968e-53	-3.01791	1	1	6.96474e-49
AT3G51670	3.98279e-53	-28.8882	0.311	0.819	8.45785e-49
AT4G34555	4.44731e-53	-12.8061	0.96	0.984	9.4443e-49
AT5G11890	4.93977e-53	-1.94065	0.96	0.96	1.04901e-48
AT2G34930	5.46559e-53	-3.09591	1	0.999	1.16067e-48
AT1G65840	5.81562e-53	-9.17711	1	1	1.23501e-48
AT5G22440	5.87078e-53	-154.663	1	0.991	1.24672e-48
AT1G07610	6.83169e-53	-86.8449	1	0.999	1.45078e-48
AT2G38090	6.9059e-53	-1.66834	0.818	0.906	1.46654e-48
AT1G48745	7.72223e-53	-23.8965	0.884	0.961	1.63989e-48
AT3G18130	7.94999e-53	-20.5808	0.102	0.681	1.68826e-48
AT3G56340	8.00626e-53	-164.524	1	1	1.70021e-48
AT1G13930.x	9.67859e-53	-14.2527	1	0.988	2.05535e-48
AT1G13930.y	9.67859e-53	-14.2527	1	0.988	2.05535e-48
AT4G09320	1.00462e-52	-66.7101	1	1	2.1334e-48
AT3G28950	1.01624e-52	-3.48373	1	1	2.15808e-48
AT1G14320.x	1.11004e-52	-209.429	1	1	2.35727e-48
AT1G14320.y	1.11004e-52	-209.429	1	1	2.35727e-48
AT5G16130	1.38246e-52	-235.408	1	0.993	2.93579e-48
AT5G04080	1.45664e-52	-100.275	0.6	0.904	3.09331e-48
AT5G13710	1.52388e-52	-13.3678	1	1	3.23611e-48
AT5G65650	1.69484e-52	-3.98701	0.951	0.982	3.59917e-48
AT3G53480	1.87809e-52	-3.11303	0.938	0.997	3.98831e-48
AT4G23750	1.96968e-52	-2.25335	0.062	0.555	4.18282e-48
AT3G06680	2.01549e-52	-19.1239	0.653	0.884	4.2801e-48
AT3G28900	2.05524e-52	-68.9833	1	0.995	4.36452e-48
AT4G17270	2.22766e-52	-2.17085	1	0.999	4.73066e-48
AT3G05500	2.6272e-52	-18.8097	1	1	5.57913e-48
AT2G41380	2.90306e-52	-4.64339	0.551	0.824	6.16495e-48
AT1G54990	2.94381e-52	-2.55122	1	0.993	6.25148e-48
AT3G52590	3.4044e-52	-292.659	1	1	7.22958e-48
AT2G37250	3.67135e-52	-15.2878	1	1	7.79648e-48
AT3G57785	3.79538e-52	-4.2965	1	0.992	8.05986e-48
AT5G27990	4.10566e-52	-5.46424	0.547	0.834	8.71877e-48
AT1G74660	4.29646e-52	-3.93191	0.96	0.949	9.12396e-48
AT2G16060	4.71651e-52	-3.0009	0.667	0.937	1.0016e-47
AT2G34480	5.83003e-52	-344.671	1	1	1.23807e-47
AT1G27290	5.88797e-52	-8.70229	1	1	1.25037e-47
AT3G04400	6.93754e-52	-300.847	1	1	1.47326e-47
AT3G21710	6.97021e-52	-3.87727	1	0.997	1.48019e-47
AT5G66440	7.27838e-52	-23.9136	0.618	0.93	1.54564e-47
AT3G07390	7.40859e-52	-4.72366	1	0.996	1.57329e-47
AT1G01300.x	8.07137e-52	-3.47602	0.951	0.985	1.71404e-47
AT1G01300.y	8.07137e-52	-3.47602	0.951	0.985	1.71404e-47
AT2G37640	8.34022e-52	-16.0509	0.613	0.982	1.77113e-47
AT1G06120.x	8.45173e-52	-6.21629	0.258	0.71	1.79481e-47
AT1G06120.y	8.45173e-52	-6.21629	0.258	0.71	1.79481e-47
AT5G11110	9.35132e-52	-5.17325	1	1	1.98585e-47
AT5G59850	9.88124e-52	-126.166	1	0.997	2.09838e-47
AT3G53260	1.10072e-51	-4.25844	1	0.993	2.33749e-47
AT3G25520	1.116e-51	-255.77	1	1	2.36993e-47
AT3G04630	1.21382e-51	-8.84738	1	0.998	2.57768e-47
AT2G20060	1.27635e-51	-12.9953	0.996	0.928	2.71046e-47
AT2G36950	1.37728e-51	-3.23538	1	0.994	2.92479e-47
AT5G50720	1.82694e-51	-35.1168	0.978	0.949	3.87969e-47
AT3G13790	1.9317e-51	-6.22985	1	1	4.10216e-47
AT1G18540.x	1.94553e-51	-119.17	1	0.997	4.13152e-47
AT1G18540.y	1.94553e-51	-119.17	1	0.997	4.13152e-47
AT4G19410	2.00132e-51	-26.8238	1	1	4.25e-47
AT3G59930	2.48136e-51	-7.02365	0.996	0.981	5.26942e-47
AT3G23390	2.83223e-51	-132.01	1	0.995	6.01453e-47
AT5G59030	3.2501e-51	-5.93069	0.373	0.935	6.90191e-47
AT4G14320	3.31424e-51	-60.0051	1	0.991	7.03813e-47
AT1G02780.x	3.45726e-51	-286.582	1	1	7.34183e-47
AT1G02780.y	3.45726e-51	-286.582	1	1	7.34183e-47
AT3G15000	3.54415e-51	-18.095	0.889	0.876	7.52635e-47
AT3G57030	4.14475e-51	-1.06135	0.707	0.806	8.80179e-47
AT5G24310	4.53857e-51	-3.51353	0.902	0.921	9.63811e-47
AT2G18800	4.88967e-51	-22.6506	0.271	0.732	1.03837e-46
AT1G04430.x	5.11138e-51	-11.4212	1	0.985	1.08545e-46
AT1G04430.y	5.11138e-51	-11.4212	1	0.985	1.08545e-46
AT1G64740	5.53887e-51	-1.86803	0.831	0.934	1.17624e-46
AT2G34300	7.17364e-51	-6.6468	1	0.994	1.52339e-46
AT1G32860	8.12948e-51	-2.05841	1	0.974	1.72638e-46
AT5G06860	8.59539e-51	-21.9705	1	1	1.82532e-46
AT2G21180	1.00566e-50	-1.83159	1	0.994	2.13562e-46
AT2G18020	1.02516e-50	-322.544	1	1	2.17704e-46
AT5G56030	1.06863e-50	-17.1427	1	1	2.26934e-46
AT4G27450	1.10583e-50	-20.8074	0.933	0.991	2.34834e-46
AT1G09590.x	1.24548e-50	-131.729	1	0.999	2.64491e-46
AT1G09590.y	1.24548e-50	-131.729	1	0.999	2.64491e-46
AT1G67750	1.2464e-50	-2.5582	0.253	0.831	2.64685e-46
AT4G11190	1.32507e-50	-5.39016	1	0.955	2.81392e-46
AT1G35430	1.86473e-50	-2.16977	1	1	3.95994e-46
AT2G47110	1.89299e-50	-108.885	1	0.995	4.01994e-46
AT5G61170	2.13285e-50	-117.088	1	0.999	4.52932e-46
AT5G02960	2.18751e-50	-552.728	1	1	4.64539e-46
AT3G20000	2.62537e-50	-27.5693	1	0.965	5.57525e-46
AT1G49660	2.68868e-50	-3.27763	1	0.976	5.70968e-46
AT2G36100	2.78402e-50	-125.687	1	0.98	5.91215e-46
AT5G27770	2.84712e-50	-109.9	1	1	6.04614e-46
AT1G31970	3.05845e-50	-3.55837	0.307	0.717	6.49492e-46
AT4G07950	3.19435e-50	-3.70653	1	0.997	6.78351e-46
AT3G62030	3.26963e-50	-3.85081	0.893	0.899	6.9434e-46
AT4G28140	3.33019e-50	-15.7814	0.191	0.658	7.072e-46
AT1G22190	4.36152e-50	-6.167	1	1	9.26212e-46
AT2G11910	4.37677e-50	-19.2265	0.782	0.925	9.29451e-46
AT2G37750	4.7891e-50	-112.839	1	1	1.01701e-45
AT3G05590	5.01623e-50	-165.299	1	0.999	1.06525e-45
AT2G39460	5.42777e-50	-222.331	1	1	1.15264e-45
AT4G13170	5.84788e-50	-27.4119	0.702	0.894	1.24186e-45
AT5G23740	6.28478e-50	-153.004	1	0.998	1.33464e-45
AT1G68795	6.71145e-50	-1.44921	0.662	0.874	1.42524e-45
AT3G53870	7.06586e-50	-126.025	1	0.999	1.50051e-45
AT2G39210	8.05921e-50	-1.04705	0.204	0.725	1.71145e-45
AT1G72370	8.29122e-50	-180.761	1	0.999	1.76072e-45
AT3G62250	8.34403e-50	-263.102	1	1	1.77194e-45
AT4G30290	1.08659e-49	-13.3932	1	1	2.30748e-45
AT3G14595	1.09184e-49	-8.16899	1	1	2.31863e-45
AT3G53890	1.12795e-49	-103.297	1	1	2.39531e-45
AT1G11000.x	1.1569e-49	-1.50756	0.289	0.859	2.45679e-45
AT1G11000.y	1.1569e-49	-1.50756	0.289	0.859	2.45679e-45
AT5G58320	1.29491e-49	-2.80373	1	1	2.74987e-45
AT3G55750	1.45447e-49	-129.371	1	1	3.0887e-45
AT1G74500	1.46267e-49	-26.8191	0.876	0.984	3.10612e-45
AT1G05270	1.52032e-49	-1.65483	1	1	3.22855e-45
AT3G53740	1.52043e-49	-244.086	1	1	3.22879e-45
AT5G64570	1.95731e-49	-4.12852	1	0.914	4.15653e-45
AT3G48450	2.09672e-49	-9.66547	0.409	0.818	4.45259e-45
AT4G25340	2.22902e-49	-11.2951	0.911	0.961	4.73355e-45
AT5G14520	3.05871e-49	-5.97138	0.431	0.782	6.49547e-45
AT3G05880	3.25396e-49	-136.567	1	1	6.91011e-45
AT5G43870	4.13315e-49	-2.3477	0.271	0.655	8.77716e-45
AT4G16140	4.27452e-49	-1.46585	0.44	0.685	9.07736e-45
AT3G10960	4.87633e-49	-1.37957	1	0.995	1.03554e-44
AT2G32580	4.97796e-49	-2.15687	1	0.992	1.05712e-44
AT2G25810	5.52016e-49	-6.97535	0.582	0.987	1.17226e-44
AT3G59540	5.57168e-49	-165.768	1	1	1.1832e-44
AT2G24570	5.71247e-49	-1.2756	0.964	0.999	1.2131e-44
AT1G53163	6.10309e-49	-6.88837	0.169	0.626	1.29605e-44
AT3G61440	6.30076e-49	-6.93664	1	1	1.33803e-44
AT1G10650	6.76973e-49	-1.41721	1	0.988	1.43762e-44
AT1G52930	7.41427e-49	-15.592	0.133	0.594	1.5745e-44
AT3G59680	7.73541e-49	-4.78341	0.347	0.709	1.64269e-44
AT1G61820	7.91467e-49	2.70857	0.991	0.926	1.68076e-44
AT1G79660	8.67992e-49	-1.47494	1	1	1.84327e-44
AT2G04800	9.12555e-49	-20.0669	1	0.978	1.9379e-44
AT3G52360	1.12845e-48	-25.3413	1	1	2.39637e-44
AT2G46890	1.26592e-48	-19.1195	0.822	0.911	2.68832e-44
AT5G64140	1.27998e-48	-77.9679	1	0.999	2.71817e-44
AT5G14750	1.3742e-48	-28.4049	0.2	0.817	2.91826e-44
AT3G03960	1.38651e-48	-16.9958	0.982	0.97	2.94439e-44
AT1G19450.x	1.50133e-48	-19.2655	1	0.998	3.18822e-44
AT1G19450.y	1.50133e-48	-19.2655	1	0.998	3.18822e-44
AT1G65890	1.6292e-48	-1.33131	1	0.972	3.45976e-44
AT1G73260	1.82054e-48	-72.6474	1	1	3.86609e-44
AT1G71880	2.11873e-48	-17.1764	0.96	0.94	4.49933e-44
AT5G23535	2.24703e-48	-14.1537	0.964	0.948	4.7718e-44
AT4G37070	2.27342e-48	-18.5067	0.92	0.974	4.82784e-44
AT5G02600	2.56038e-48	-17.8371	0.369	0.702	5.43723e-44
AT4G19150	3.02689e-48	-2.01891	1	0.998	6.42789e-44
AT4G35300	3.32677e-48	-1.00081	0.978	0.864	7.06474e-44
AT2G01250	4.00741e-48	-245.218	1	1	8.51014e-44
AT5G17870	4.18723e-48	-1.08555	1	0.972	8.892e-44
AT1G11545.x	4.82851e-48	-4.02509	0.969	0.984	1.02538e-43
AT1G11545.y	4.82851e-48	-4.02509	0.969	0.984	1.02538e-43
AT4G00080	5.39456e-48	-3.09273	0.329	0.784	1.14559e-43
AT4G34260	5.6021e-48	-9.33119	1	0.995	1.18966e-43
AT3G59690	6.2393e-48	-2.7607	0.769	0.802	1.32498e-43
AT5G20900	7.49899e-48	-7.13862	1	1	1.59248e-43
AT3G01520	8.19409e-48	-6.83594	1	1	1.7401e-43
AT5G27760	1.04347e-47	-42.8163	1	1	2.21591e-43
AT4G33905	1.04576e-47	-3.13019	1	0.989	2.22077e-43
AT2G34140	1.12238e-47	-8.98014	0.787	0.952	2.38349e-43
AT2G29530	1.12715e-47	-55.035	1	0.999	2.39362e-43
AT5G35670	1.23409e-47	-4.09699	0.182	0.74	2.62072e-43
AT5G09800	1.37502e-47	-1.68873	0.773	0.867	2.91999e-43
AT4G36660	1.39973e-47	-1.39769	0.796	0.858	2.97246e-43
AT2G44380	1.50955e-47	-3.91898	0.227	0.761	3.20568e-43
AT5G10390	1.54083e-47	-2.90928	0.111	0.631	3.27211e-43
AT5G19875	1.95922e-47	-18.9788	1	0.987	4.1606e-43
AT1G48630	2.22525e-47	-94.3393	0.742	0.96	4.72555e-43
AT3G27230	2.2281e-47	-5.78468	0.507	0.878	4.73159e-43
AT3G17465	2.24708e-47	-11.2979	0.916	0.85	4.77189e-43
AT1G77940	2.41712e-47	-237.322	1	1	5.13299e-43
AT4G26230	2.45709e-47	-54.7585	1	0.998	5.21787e-43
AT5G27120	2.57869e-47	-24.0414	0.169	0.659	5.47611e-43
AT4G31820	2.70426e-47	-5.09546	0.68	0.875	5.74276e-43
AT4G13850	3.1374e-47	-86.1455	0.969	0.97	6.66259e-43
AT2G42910	3.35465e-47	-18.1281	1	0.992	7.12393e-43
AT1G04870.x	3.50538e-47	-5.7221	0.52	0.843	7.44401e-43
AT1G04870.y	3.50538e-47	-5.7221	0.52	0.843	7.44401e-43
AT2G35930	4.25456e-47	-6.18083	0.938	0.974	9.03498e-43
AT3G62530	4.26095e-47	-32.5169	0.987	0.927	9.04856e-43
AT3G60245	4.40215e-47	-292.808	1	1	9.3484e-43
AT3G57150	4.4201e-47	-8.58383	0.062	0.568	9.38652e-43
AT1G78660	4.79977e-47	-22.4878	1	1	1.01928e-42
AT5G60640	5.88208e-47	-4.20955	1	0.997	1.24912e-42
AT3G04920	6.35088e-47	-176.048	1	1	1.34867e-42
AT1G64660	7.0772e-47	-10.4514	0.849	0.97	1.50291e-42
AT4G38680	8.66203e-47	-31.6295	1	1	1.83947e-42
AT2G31200	8.98467e-47	-3.13947	1	0.994	1.90799e-42
AT1G57660	9.08413e-47	-128.049	1	0.998	1.92911e-42
AT3G60490	9.77384e-47	-9.87077	0.644	0.827	2.07557e-42
AT2G36620	1.01597e-46	-134.848	1	1	2.15751e-42
AT4G28360	1.03146e-46	-10.0581	0.924	0.92	2.1904e-42
AT2G19750	1.24067e-46	-52.1201	1	0.989	2.63468e-42
AT3G26510	1.25911e-46	-1.32813	1	0.997	2.67385e-42
AT5G17460	1.43773e-46	-54.6227	1	1	3.05315e-42
AT1G05300.x	1.56541e-46	-1.18755	0.662	0.867	3.32429e-42
AT1G05300.y	1.56541e-46	-1.18755	0.662	0.867	3.32429e-42
AT5G41520	1.59698e-46	-248.008	1	1	3.39135e-42
AT3G53430	1.65531e-46	-59.8374	1	0.997	3.51522e-42
AT1G01100	1.90734e-46	-158.712	1	1	4.05043e-42
AT3G46560	1.94069e-46	-29.7794	0.969	0.949	4.12126e-42
AT5G45920	2.58764e-46	-2.68116	0.084	0.698	5.4951e-42
AT3G04720	2.8012e-46	-35.6796	1	1	5.94862e-42
AT1G71260	2.83803e-46	-3.44445	0.667	0.788	6.02685e-42
AT5G12030	3.0907e-46	-7.72456	1	0.986	6.56341e-42
AT2G20450	3.63794e-46	-31.7874	0.964	0.947	7.72554e-42
AT2G13820	3.72912e-46	-109.367	0.96	0.958	7.91916e-42
AT5G24760	3.91575e-46	-7.44402	1	0.994	8.3155e-42
AT5G10130	4.25235e-46	-55.8341	0.511	0.94	9.0303e-42
AT3G51550	4.41538e-46	-2.17124	1	1	9.37651e-42
AT1G78340	5.13263e-46	-15.3289	1	1	1.08997e-41
AT4G14130	5.14779e-46	-27.402	0.933	0.968	1.09318e-41
AT4G39800	5.72028e-46	-4.15185	0.969	0.97	1.21476e-41
AT2G41840	6.96984e-46	-180.138	1	1	1.48012e-41
AT1G70310	6.98855e-46	-4.37996	1	0.99	1.48409e-41
AT1G77020	8.25518e-46	-8.46041	0.951	0.835	1.75307e-41
AT3G10090	1.11177e-45	-8.83487	0.564	0.827	2.36096e-41
AT3G25710	1.11899e-45	-5.81872	0.133	0.645	2.37629e-41
AT1G63660	1.41871e-45	-3.5243	0.147	0.596	3.01277e-41
AT1G19440	1.56194e-45	-1.00712	1	0.999	3.31693e-41
AT5G06210	1.79201e-45	-1.04379	0.933	0.955	3.80551e-41
AT2G27370	1.85318e-45	-14.9344	0.969	0.714	3.93542e-41
AT1G73480	1.98225e-45	-2.36636	1	1	4.20952e-41
AT5G44130	2.15828e-45	-8.18403	0.356	0.829	4.58332e-41
AT4G30930	2.54658e-45	-5.18307	0.564	0.814	5.40792e-41
AT2G19730	2.69898e-45	-280.89	1	1	5.73155e-41
AT2G43590	2.72603e-45	-16.6714	0.911	0.976	5.78899e-41
AT1G72430	3.09618e-45	-9.30945	1	0.989	6.57505e-41
AT2G36160	3.12502e-45	-190.412	1	0.999	6.63629e-41
AT3G06420	3.59907e-45	-96.5856	1	1	7.64299e-41
AT2G29490	3.76441e-45	-5.13508	1	1	7.9941e-41
AT5G59510	4.06254e-45	-6.64908	1	0.994	8.62721e-41
AT2G41130	4.0883e-45	-2.47263	0.6	0.719	8.68192e-41
AT5G48900	4.99633e-45	-8.80257	0.84	0.962	1.06102e-40
AT1G65610	5.39411e-45	-1.81114	0.382	0.808	1.14549e-40
AT2G29750	5.71756e-45	-5.95408	0.964	0.991	1.21418e-40
AT5G14000	5.95477e-45	-5.38186	0.693	0.963	1.26455e-40
AT5G43150	6.85532e-45	-3.38898	0.898	0.924	1.4558e-40
AT5G46700	7.34566e-45	-14.7009	1	0.966	1.55992e-40
AT2G44490	7.38706e-45	-1.63223	0.8	0.887	1.56872e-40
AT1G12080.x	7.6356e-45	-416.26	1	0.99	1.6215e-40
AT1G12080.y	7.6356e-45	-416.26	1	0.99	1.6215e-40
AT5G47700	7.72224e-45	-134.558	1	1	1.63989e-40
AT5G44020	8.73186e-45	-173.569	1	1	1.8543e-40
AT4G32330	8.83917e-45	-3.25413	1	0.997	1.87709e-40
AT2G38500	1.07713e-44	-7.37671	0.836	0.908	2.2874e-40
AT1G64640	1.09862e-44	-3.32482	0.702	0.913	2.33303e-40
AT2G05220	1.12321e-44	-121.591	1	1	2.38524e-40
AT1G23760	1.23741e-44	-3.01599	0.636	0.798	2.62775e-40
AT4G37330	1.28155e-44	-2.0548	1	0.992	2.7215e-40
AT4G11600	1.47481e-44	-118.304	1	1	3.13191e-40
AT1G16870.x	1.82989e-44	-2.55479	0.942	0.967	3.88596e-40
AT1G16870.y	1.82989e-44	-2.55479	0.942	0.967	3.88596e-40
AT5G56670	2.23613e-44	-55.3079	1	0.999	4.74865e-40
AT3G02080	2.85549e-44	-232.173	1	1	6.06392e-40
AT4G37300	3.1208e-44	-5.38153	1	0.965	6.62733e-40
AT1G33120	3.14676e-44	-125.762	1	0.997	6.68246e-40
AT1G04690.x	3.41619e-44	-12.0998	1	0.999	7.25462e-40
AT1G04690.y	3.41619e-44	-12.0998	1	0.999	7.25462e-40
AT3G15650	3.95594e-44	-19.3411	0.244	0.61	8.40083e-40
AT3G06700	4.01757e-44	-112.586	1	1	8.53172e-40
AT1G70710	4.68682e-44	-1.79114	0.987	0.973	9.95292e-40
AT4G22530	5.02074e-44	2.08776	1	0.994	1.0662e-39
AT2G27720	5.04662e-44	-107.869	1	1	1.0717e-39
AT4G34580	6.97873e-44	-62.6803	0.947	0.992	1.482e-39
AT1G80690	7.86938e-44	-12.2142	0.907	0.888	1.67114e-39
AT1G07830	8.31442e-44	-12.0592	0.836	0.815	1.76565e-39
AT1G19180.x	9.03092e-44	-40.5048	1	1	1.91781e-39
AT1G19180.y	9.03092e-44	-40.5048	1	1	1.91781e-39
AT2G44860	9.67418e-44	-36.0622	1	0.974	2.05441e-39
AT3G29035	1.08829e-43	-8.57619	1	0.997	2.3111e-39
AT2G41650	1.09165e-43	-6.51283	0.982	0.958	2.31823e-39
AT1G22780	1.15261e-43	-163.71	1	0.999	2.44767e-39
AT2G15490	1.20733e-43	-5.20024	1	0.999	2.56389e-39
AT5G45280	1.28277e-43	-7.68188	1	0.999	2.72408e-39
AT5G65020	1.58497e-43	-16.203	1	1	3.36584e-39
AT4G29840	1.66796e-43	-6.35998	1	0.99	3.54207e-39
AT1G66230	1.67633e-43	-17.0213	0.929	0.881	3.55986e-39
AT4G18425	1.8714e-43	-26.2269	0.262	0.693	3.9741e-39
AT1G55890	1.90408e-43	-2.16033	0.68	0.88	4.04351e-39
AT1G03850.x	2.0255e-43	-30.995	1	1	4.30134e-39
AT1G03850.y	2.0255e-43	-30.995	1	1	4.30134e-39
AT4G39300	2.05437e-43	-10.4929	0.196	0.682	4.36267e-39
AT1G22410	2.42626e-43	-7.89204	1	1	5.1524e-39
AT1G27435	2.47298e-43	-17.7034	1	0.996	5.25162e-39
AT2G30550	2.54133e-43	-16.2966	1	1	5.39677e-39
AT4G31985	2.58775e-43	-42.7402	1	1	5.49534e-39
AT1G35620	2.65066e-43	-1.18629	0.938	0.951	5.62893e-39
AT4G27350	3.04305e-43	-58.0968	1	1	6.46222e-39
AT1G67920	3.63236e-43	-6.41871	1	0.992	7.71367e-39
AT2G40480	3.82192e-43	-6.99568	0.284	0.713	8.11623e-39
AT5G52430	3.94317e-43	-1.17261	0.969	0.982	8.37373e-39
AT5G24840	4.27587e-43	-1.24124	0.573	0.819	9.08023e-39
AT2G23620	4.46095e-43	-1.70197	0.307	0.694	9.47327e-39
AT5G22880	4.51564e-43	-4.03145	0.391	0.875	9.58941e-39
AT5G48480	4.73329e-43	-2.39833	0.707	0.754	1.00516e-38
AT1G64700	4.91764e-43	-17.0829	0.413	0.827	1.04431e-38
AT3G03920	5.49767e-43	-47.7349	0.818	0.857	1.16748e-38
AT1G35670	5.80238e-43	-52.1485	1	1	1.23219e-38
AT5G02450	6.83907e-43	-124.021	1	1	1.45235e-38
AT5G61880	6.85062e-43	-4.89708	1	0.985	1.4548e-38
AT3G06070	6.97707e-43	-10.8282	0.978	0.939	1.48165e-38
AT4G30560	7.52417e-43	-2.72727	0.458	0.816	1.59783e-38
AT5G06265	7.87893e-43	-1.45469	1	0.997	1.67317e-38
AT3G29250	8.66268e-43	-16.9215	1	1	1.83961e-38
AT2G17630	9.06619e-43	-3.14409	0.924	0.851	1.9253e-38
AT1G65700	9.17618e-43	-4.62776	1	0.956	1.94865e-38
AT4G31810	9.19699e-43	-4.55059	0.6	0.762	1.95307e-38
AT5G22650	9.19777e-43	-64.247	1	0.972	1.95324e-38
AT2G02010	9.34228e-43	-1.95738	0.933	0.904	1.98393e-38
AT3G27650	1.01268e-42	-1.57918	0.702	0.841	2.15053e-38
AT1G09640.x	1.05188e-42	-25.3596	1	1	2.23378e-38
AT1G09640.y	1.05188e-42	-25.3596	1	1	2.23378e-38
AT5G47060	1.07693e-42	3.40966	1	0.998	2.28696e-38
AT2G18280	1.16177e-42	-6.67515	1	1	2.46714e-38
AT1G61580	1.17916e-42	-2.40886	0.756	0.864	2.50407e-38
AT1G41880	1.74395e-42	-113.133	1	0.997	3.70344e-38
AT2G35790	1.80187e-42	-5.27288	0.818	0.845	3.82646e-38
AT3G49910	1.97289e-42	-125.949	1	0.999	4.18963e-38
AT5G07080	2.14299e-42	-1.68026	0.489	0.778	4.55085e-38
AT5G26360	2.20942e-42	-22.4479	1	0.977	4.69193e-38
AT2G47610	2.24862e-42	-207.41	1	1	4.77517e-38
AT3G56110	2.33805e-42	-2.36961	1	0.999	4.96509e-38
AT3G44010	2.33996e-42	-55.6924	1	1	4.96914e-38
AT2G44790	2.35559e-42	-48.1309	1	1	5.00233e-38
AT4G25200	2.40855e-42	-1.18376	0.578	0.861	5.1148e-38
AT4G31290	2.55007e-42	-35.9565	1	1	5.41532e-38
AT3G09500	2.63195e-42	-182.138	1	1	5.58921e-38
AT5G13870	2.96002e-42	-31.8889	0.511	0.835	6.28591e-38
AT1G47410	2.98159e-42	-8.09404	0.098	0.502	6.33171e-38
AT3G06500	3.05642e-42	-2.23709	1	1	6.49061e-38
AT2G16740	3.1916e-42	-11.0729	0.538	0.621	6.77767e-38
AT4G15545	3.22143e-42	-1.579	1	1	6.84103e-38
AT2G39770	3.54288e-42	-18.6415	1	1	7.52366e-38
AT3G11250	3.80566e-42	-10.2456	0.551	0.751	8.08169e-38
AT2G27389	3.82754e-42	-9.09922	0.893	0.952	8.12817e-38
AT3G20410	3.84388e-42	-15.0179	1	1	8.16285e-38
AT5G48500	5.42885e-42	-1.52644	0.293	0.715	1.15287e-37
AT5G44610	5.47198e-42	-30.6611	0.978	0.995	1.16203e-37
AT2G15000	5.74411e-42	-17.0545	0.587	0.829	1.21982e-37
AT1G69260	7.14308e-42	-1.18141	1	1	1.5169e-37
AT1G73860	7.19842e-42	-2.01041	0.08	0.559	1.52866e-37
AT5G05690	7.22344e-42	-9.88849	0.676	0.839	1.53397e-37
AT1G72490	8.0383e-42	-2.92913	0.964	0.396	1.70701e-37
AT5G15190	9.45049e-42	-11.3838	1	0.999	2.00691e-37
AT2G43610	9.77669e-42	-184.356	1	1	2.07618e-37
AT4G39990	9.88934e-42	-3.1163	1	0.998	2.1001e-37
AT2G30340	9.94858e-42	-5.95578	0.369	0.932	2.11268e-37
AT1G72510	1.0607e-41	-17.2141	1	1	2.25251e-37
AT5G64620	1.07239e-41	-4.0952	0.693	0.901	2.27732e-37
AT2G29420	1.10369e-41	-6.4938	1	1	2.34379e-37
AT4G37730	1.1228e-41	-11.5605	0.582	0.797	2.38437e-37
AT3G22200	1.15517e-41	-2.63655	1	1	2.45311e-37
AT4G35500	1.25844e-41	-2.01773	1	0.988	2.67241e-37
AT4G20860	1.52767e-41	-23.7908	0.973	0.991	3.24417e-37
AT1G17060.x	1.55831e-41	-3.69936	0.982	0.993	3.30923e-37
AT1G17060.y	1.55831e-41	-3.69936	0.982	0.993	3.30923e-37
AT2G17120	1.58022e-41	-1.64966	1	1	3.35575e-37
AT1G22710	1.74268e-41	-17.4029	0.653	0.848	3.70075e-37
AT5G53760	1.75335e-41	-1.18233	0.973	0.982	3.7234e-37
AT4G34600	1.77628e-41	-2.7262	0.711	0.809	3.7721e-37
AT1G23290	1.78047e-41	-87.5366	1	1	3.781e-37
AT4G14880	2.13884e-41	-25.2063	1	1	4.54205e-37
AT2G05920	2.15108e-41	-5.07388	1	0.997	4.56804e-37
AT2G17560	2.16085e-41	-16.6911	1	1	4.58877e-37
AT4G00100	2.22863e-41	-199.629	1	1	4.73272e-37
AT2G25210	2.48695e-41	-90.6921	1	1	5.2813e-37
AT5G17310	2.49436e-41	-1.19056	0.982	0.964	5.29701e-37
AT4G09160	2.51454e-41	-1.04576	0.827	0.771	5.33987e-37
AT1G77750	2.55743e-41	-11.7519	0.978	0.981	5.43095e-37
AT2G30060	2.88784e-41	-26.0233	1	1	6.13262e-37
AT4G28640	2.95716e-41	-1.78265	0.987	0.972	6.27981e-37
AT5G22140	3.17481e-41	-7.35058	1	0.995	6.74203e-37
AT5G57660	3.46084e-41	-1.47893	1	0.997	7.34943e-37
AT3G06040	3.9258e-41	-21.2401	1	0.989	8.33684e-37
AT3G04840	3.99042e-41	-179.207	1	1	8.47406e-37
AT3G60770	4.0033e-41	-164.048	1	1	8.50141e-37
AT4G30660	4.17227e-41	-5.86304	1	1	8.86023e-37
AT2G40000	4.29851e-41	-34.6332	1	1	9.12831e-37
AT5G41600	4.45275e-41	-1.75529	1	0.985	9.45585e-37
AT4G37370	4.64385e-41	-2.00324	0.627	0.839	9.86167e-37
AT3G55280	4.93634e-41	-142.047	1	0.997	1.04828e-36
AT3G16050	5.40979e-41	-1.34732	1	0.984	1.14882e-36
AT2G39530	5.44721e-41	-10.5421	0.6	0.809	1.15677e-36
AT2G29730	6.65044e-41	-2.68349	1	0.991	1.41229e-36
AT3G06320	6.92369e-41	-1.17349	0.796	0.884	1.47031e-36
AT5G10430	7.84432e-41	-186.847	1	1	1.66582e-36
AT3G16330	8.35445e-41	-13.0412	0.796	0.944	1.77415e-36
AT3G16780	8.76499e-41	-24.7064	1	0.996	1.86133e-36
AT3G58700	8.92062e-41	-47.6162	0.849	0.91	1.89438e-36
AT3G17020	9.34681e-41	-20.5776	1	1	1.98489e-36
AT5G18170	9.55625e-41	-2.04399	0.498	0.797	2.02937e-36
AT4G36130	1.05066e-40	-107.4	1	0.998	2.23119e-36
AT1G63010	1.13063e-40	-1.30331	1	1	2.40101e-36
AT1G57620	1.1368e-40	-7.81102	1	0.99	2.41411e-36
AT3G17600	1.15443e-40	-3.20329	0.249	0.629	2.45156e-36
AT4G22820	1.29093e-40	-18.7872	1	1	2.74141e-36
AT1G30730	1.48829e-40	-1.39848	0.671	0.749	3.16053e-36
AT3G19010	1.63183e-40	-5.87032	1	1	3.46535e-36
AT2G44300	1.65728e-40	-4.72757	0.564	0.782	3.51941e-36
AT3G10610	1.67e-40	-23.214	0.92	0.928	3.54641e-36
AT2G33370	1.83974e-40	-80.5343	1	0.995	3.90686e-36
AT4G24026	1.88323e-40	-8.79375	0.951	0.969	3.99924e-36
AT4G30320	1.94164e-40	-15.1021	0.996	0.974	4.12327e-36
AT2G24100	2.09126e-40	-2.6814	1	1	4.44101e-36
AT5G56540	2.28685e-40	#NAME?	1	1	4.85635e-36
AT1G34030	2.39562e-40	-95.4434	1	1	5.08735e-36
AT4G35850	2.57945e-40	-1.99422	0.702	0.795	5.47772e-36
AT3G52940	2.83143e-40	-1.22588	0.831	0.914	6.01283e-36
AT1G64880	2.99295e-40	-1.5775	0.742	0.85	6.35584e-36
AT5G15600	3.0065e-40	-40.5634	0.969	0.998	6.38461e-36
AT2G01970	3.25394e-40	-2.67397	1	1	6.91008e-36
AT4G14550	3.62286e-40	-1.91594	0.547	0.892	7.6935e-36
AT3G56020	3.69409e-40	-62.4903	1	0.998	7.84478e-36
AT1G04240	3.92881e-40	-2.70039	0.493	0.789	8.34323e-36
AT4G38410	4.06765e-40	-2.91739	0.36	0.678	8.63806e-36
AT1G13670.x	4.17847e-40	-6.36494	0.529	0.681	8.8734e-36
AT1G13670.y	4.17847e-40	-6.36494	0.529	0.681	8.8734e-36
AT5G55140	4.39706e-40	-4.77079	1	0.973	9.33761e-36
AT1G78830	4.78711e-40	-8.5097	1	0.997	1.01659e-35
AT1G21000	4.79527e-40	-3.6741	1	1	1.01832e-35
AT2G35520	4.82463e-40	-4.52736	1	1	1.02456e-35
AT5G27820	5.27211e-40	-2.20699	0.898	0.961	1.11959e-35
AT2G38550	5.29069e-40	-1.40142	0.924	0.866	1.12353e-35
AT2G44310	5.7539e-40	-2.34948	1	1	1.2219e-35
AT4G27720	5.98041e-40	-1.59332	0.982	0.955	1.27e-35
AT1G14080	6.0147e-40	-2.01155	0.169	0.728	1.27728e-35
AT5G64100	6.0725e-40	-48.1296	1	0.999	1.28956e-35
AT4G33700	6.34545e-40	-5.41985	1	0.986	1.34752e-35
AT2G39518	6.45649e-40	-23.4864	0.613	0.883	1.3711e-35
AT3G13470	6.80928e-40	-1.61816	1	0.959	1.44602e-35
AT1G75680	7.41017e-40	-18.0226	1	1	1.57362e-35
AT3G14770	7.49946e-40	-10.8139	0.991	0.982	1.59259e-35
AT2G33830	9.09966e-40	-28.578	1	0.995	1.9324e-35
AT5G15220	1.00738e-39	-6.28445	1	0.999	2.13928e-35
AT5G42380	1.15139e-39	-15.5687	0.991	0.996	2.4451e-35
AT5G01330	1.20382e-39	-2.03159	0.347	0.856	2.55644e-35
AT1G21528	1.20712e-39	-1.0175	0.809	0.752	2.56344e-35
AT2G28310	1.23543e-39	-4.3066	1	0.965	2.62357e-35
AT3G52770	1.29427e-39	-3.00478	0.338	0.843	2.74852e-35
AT3G16690	1.40561e-39	-3.15034	0.898	0.953	2.98496e-35
AT4G34881	1.48732e-39	-1.17672	1	1	3.15848e-35
AT5G61020	1.64697e-39	-5.43205	0.662	0.806	3.49751e-35
AT5G54980	1.71003e-39	-2.85317	0.933	0.816	3.63142e-35
AT1G08360.x	1.73906e-39	-173.934	1	1	3.69306e-35
AT1G08360.y	1.73906e-39	-173.934	1	1	3.69306e-35
AT3G45310	1.84236e-39	-1.92974	1	1	3.91243e-35
AT1G60770	1.97266e-39	-1.13251	0.489	0.793	4.18915e-35
AT3G56090	2.17173e-39	-16.8833	1	1	4.61188e-35
AT2G32990	2.24184e-39	-2.95111	0.342	0.743	4.76076e-35
AT1G64650	2.50209e-39	-2.94441	0.947	0.956	5.31345e-35
AT3G56170	2.59565e-39	-7.85833	0.987	0.945	5.51211e-35
AT4G23590	2.6798e-39	-47.5375	0.844	0.941	5.69082e-35
AT1G71050	2.8054e-39	-7.58052	0.324	0.708	5.95756e-35
AT1G02230.x	2.9489e-39	-1.30145	0.867	0.947	6.26229e-35
AT1G02230.y	2.9489e-39	-1.30145	0.867	0.947	6.26229e-35
AT5G10360	3.08218e-39	-46.5383	1	0.987	6.54531e-35
AT5G62300	3.15795e-39	-105.071	1	1	6.70621e-35
AT2G44670	3.42499e-39	-99.2891	1	1	7.2733e-35
AT5G60390	4.0862e-39	#NAME?	1	1	8.67746e-35
AT1G55160	4.63868e-39	-2.79482	1	1	9.8507e-35
AT4G36710	5.36977e-39	-5.49127	0.907	0.947	1.14032e-34
AT5G12140	5.37163e-39	-62.6455	1	1	1.14072e-34
AT4G24330	5.53392e-39	-8.45635	1	0.998	1.17518e-34
AT3G03640	5.62753e-39	-7.94302	1	0.999	1.19506e-34
AT3G23940	5.66681e-39	-4.67818	0.56	0.76	1.2034e-34
AT4G01480	5.83576e-39	-188.048	1	1	1.23928e-34
AT4G15610	5.98965e-39	-39.889	1	1	1.27196e-34
AT3G18740	6.6736e-39	-109.127	1	1	1.41721e-34
AT2G29460	6.80353e-39	-9.2688	1	1	1.4448e-34
AT1G30825	6.86733e-39	-1.09048	1	0.993	1.45835e-34
AT4G02230	8.93768e-39	-18.3037	0.987	0.976	1.898e-34
AT3G11120	1.00641e-38	-14.833	0.551	0.834	2.1372e-34
AT4G39260	1.06838e-38	-61.8474	1	1	2.26881e-34
AT5G11750	1.06926e-38	-1.09645	0.418	0.738	2.27067e-34
AT2G17080	1.12555e-38	-18.3525	0.436	0.73	2.39021e-34
AT1G64980	1.12809e-38	-14.0116	0.987	0.997	2.39561e-34
AT5G49360	1.14276e-38	-3.07233	0.96	0.974	2.42677e-34
AT3G22850	1.3833e-38	-4.67613	1	1	2.93757e-34
AT5G40780	1.47138e-38	-3.14818	0.969	0.973	3.12462e-34
AT1G14960	1.50769e-38	-55.6499	1	1	3.20174e-34
AT1G08580.x	1.66119e-38	-3.92747	0.858	0.807	3.52771e-34
AT1G08580.y	1.66119e-38	-3.92747	0.858	0.807	3.52771e-34
AT2G17500	1.88269e-38	-19.2904	1	1	3.99808e-34
AT3G14790	2.02033e-38	-1.0592	1	0.977	4.29038e-34
AT1G25450	2.05039e-38	-1.11399	0.249	0.685	4.35421e-34
AT1G15420	2.05137e-38	-1.13051	1	0.989	4.3563e-34
AT1G48850	2.15776e-38	-6.19599	1	1	4.58222e-34
AT3G55370	2.30205e-38	-4.97828	0.844	0.758	4.88863e-34
AT3G20940	2.40466e-38	-4.1991	0.996	0.954	5.10653e-34
AT4G30490	2.62522e-38	-2.04621	1	1	5.57492e-34
AT1G16000.x	2.90468e-38	-18.0872	1	0.998	6.16837e-34
AT1G16000.y	2.90468e-38	-18.0872	1	0.998	6.16837e-34
AT1G75500	3.01902e-38	-3.74584	0.542	0.813	6.41119e-34
AT1G20330.x	3.04341e-38	-8.10541	1	0.995	6.46299e-34
AT1G20330.y	3.04341e-38	-8.10541	1	0.995	6.46299e-34
AT3G01190	3.17605e-38	-15.4409	0.778	0.997	6.74467e-34
AT4G17390	3.29314e-38	-222.836	1	1	6.99331e-34
AT5G16360	3.29742e-38	-14.9585	1	1	7.00241e-34
AT5G04800	3.30046e-38	-103.351	1	1	7.00887e-34
AT2G25980	3.35738e-38	-31.8647	0.596	0.929	7.12973e-34
AT4G01895	3.65877e-38	1.73694	1	0.991	7.76976e-34
AT3G17810	3.85336e-38	-5.46378	1	1	8.18299e-34
AT3G29034	4.00825e-38	-8.58293	1	0.999	8.51193e-34
AT5G38700	4.21724e-38	-20.4396	0.951	0.995	8.95572e-34
AT5G13080	4.28172e-38	-18.7309	0.991	0.981	9.09265e-34
AT2G39110	4.40128e-38	-35.9797	1	1	9.34656e-34
AT1G53240	4.72678e-38	-32.6263	1	1	1.00378e-33
AT4G26110	5.11977e-38	-24.8404	0.911	0.918	1.08723e-33
AT3G02560	5.33565e-38	-115.852	1	1	1.13308e-33
AT1G71692	5.93165e-38	-7.18034	0.311	0.835	1.25964e-33
AT2G31610	6.05206e-38	-69.7086	1	1	1.28522e-33
AT4G18510	6.06197e-38	-13.434	0.947	0.875	1.28732e-33
AT5G17190	6.14752e-38	-3.75844	1	1	1.30549e-33
AT1G55205	6.69486e-38	-1.45006	0.098	0.512	1.42172e-33
AT3G17780	7.05881e-38	-9.83417	1	1	1.49901e-33
AT5G15230	7.2077e-38	#NAME?	1	1	1.53063e-33
AT3G54620	7.55742e-38	-6.12153	1	1	1.60489e-33
AT5G05080	9.06269e-38	-1.35825	1	1	1.92455e-33
AT1G74270	9.40624e-38	-33.2855	1	1	1.99751e-33
AT3G07580	9.96942e-38	-1.02972	0.702	0.803	2.11711e-33
AT5G58420	1.01747e-37	-132.305	1	0.99	2.1607e-33
AT3G55470	1.11973e-37	-1.9867	1	1	2.37786e-33
AT1G30820	1.15896e-37	-2.39627	1	0.983	2.46117e-33
AT1G68560	1.24917e-37	-3.47732	0.276	0.721	2.65273e-33
AT1G62380	1.34239e-37	-82.4151	1	0.985	2.8507e-33
AT4G03415	1.34252e-37	-1.36189	0.6	0.795	2.85099e-33
AT1G22400	1.40665e-37	-5.82657	1	0.995	2.98717e-33
AT1G09932.x	1.73239e-37	-12.8412	1	0.981	3.6789e-33
AT1G09932.y	1.73239e-37	-12.8412	1	0.981	3.6789e-33
AT4G01560	2.13162e-37	-5.3809	0.987	0.932	4.5267e-33
AT5G35630	2.32663e-37	-10.6329	1	0.999	4.94084e-33
AT4G22570	2.47839e-37	-17.6738	0.996	0.947	5.26311e-33
AT1G18880.x	2.55953e-37	-1.67647	0.747	0.737	5.43542e-33
AT1G18880.y	2.55953e-37	-1.67647	0.747	0.737	5.43542e-33
AT5G14020	2.59859e-37	-4.33935	0.387	0.805	5.51838e-33
AT4G17460	2.8286e-37	-2.10215	0.987	0.978	6.00682e-33
AT2G46740	2.9629e-37	-3.61017	0.698	0.944	6.29201e-33
AT1G04270.x	3.00916e-37	-102.932	1	0.998	6.39024e-33
AT1G04270.y	3.00916e-37	-102.932	1	0.998	6.39024e-33
AT4G12550	3.11888e-37	-93.1528	1	1	6.62325e-33
AT5G57685	3.7037e-37	-7.07958	0.96	0.767	7.86517e-33
AT1G76410	3.73678e-37	-4.23438	0.996	0.915	7.93543e-33
AT1G53633	3.74767e-37	-3.91645	0.956	0.966	7.95856e-33
AT1G17620.x	3.76061e-37	-22.5655	1	1	7.98603e-33
AT1G17620.y	3.76061e-37	-22.5655	1	1	7.98603e-33
AT4G28250	4.20156e-37	-1.8441	0.453	0.707	8.92243e-33
AT1G25530	4.47181e-37	-8.05483	0.307	0.712	9.49634e-33
AT5G46590	4.69543e-37	-3.22187	0.573	0.697	9.97122e-33
AT2G40430	4.90355e-37	-2.06291	0.982	0.959	1.04132e-32
AT4G40080	4.96112e-37	-1.52616	1	0.986	1.05354e-32
AT2G26240	5.21194e-37	-18.3695	1	1	1.10681e-32
AT1G14240.x	5.26845e-37	-2.14546	0.56	0.878	1.11881e-32
AT1G14240.y	5.26845e-37	-2.14546	0.56	0.878	1.11881e-32
AT3G60360	6.49843e-37	-7.18927	0.991	0.945	1.38001e-32
AT2G38870	7.33836e-37	-28.3243	1	1	1.55837e-32
AT5G61790	7.67504e-37	-11.9011	0.996	0.978	1.62987e-32
AT3G58540	8.05782e-37	-1.3785	0.693	0.884	1.71116e-32
AT2G03510	8.59447e-37	-1.80421	1	0.995	1.82512e-32
AT1G73390	8.8046e-37	-1.53133	1	0.986	1.86975e-32
AT5G47620	1.04117e-36	-2.29528	1	1	2.21103e-32
AT1G28290	1.05003e-36	-51.9105	0.671	0.968	2.22984e-32
AT4G32880	1.06013e-36	-1.66696	0.107	0.501	2.25129e-32
AT1G79760	1.06094e-36	-2.19507	0.204	0.546	2.253e-32
AT1G33140	1.08453e-36	-158.426	1	1	2.30311e-32
AT1G34350	1.09735e-36	-3.78672	1	0.998	2.33032e-32
AT1G49600	1.13727e-36	-9.89577	1	0.99	2.41512e-32
AT5G08370	1.26132e-36	-5.14658	0.987	0.704	2.67855e-32
AT4G15760	1.34347e-36	-3.3767	0.991	0.973	2.85299e-32
AT1G13370.x	1.5863e-36	-7.60987	0.693	0.87	3.36867e-32
AT1G13370.y	1.5863e-36	-7.60987	0.693	0.87	3.36867e-32
AT5G14330	1.68449e-36	-46.1355	0.844	0.997	3.57718e-32
AT3G09810	1.69736e-36	-3.42616	1	1	3.60451e-32
AT1G54010	1.8568e-36	-20.3625	0.484	0.818	3.94311e-32
AT5G14040	1.91324e-36	-27.2874	1	1	4.06295e-32
AT3G53750	1.92205e-36	-9.28735	1	0.956	4.08167e-32
AT2G30000	2.01551e-36	-1.02679	1	0.98	4.28014e-32
AT5G49690	2.05258e-36	-1.12457	0.996	0.965	4.35886e-32
AT1G75800	2.46271e-36	-4.54352	1	0.996	5.2298e-32
AT1G56110	2.48592e-36	-9.26006	0.12	0.572	5.2791e-32
AT1G75600	2.61756e-36	-1.23333	0.996	0.981	5.55864e-32
AT4G05320	3.12584e-36	-29.2191	1	1	6.63802e-32
AT3G15950	3.30461e-36	-31.6075	1	1	7.01766e-32
AT5G53070	3.53962e-36	-2.11284	0.738	0.781	7.51673e-32
AT2G18030	3.74553e-36	-2.69544	1	1	7.95402e-32
AT2G19760	4.20545e-36	-67.2733	1	1	8.93069e-32
AT3G06610	4.317e-36	-8.05322	1	0.999	9.16759e-32
AT5G62340	4.81498e-36	-33.8538	0.182	0.763	1.02251e-31
AT5G26260	5.38097e-36	-90.1415	1	1	1.1427e-31
AT5G03610	5.68507e-36	-9.79014	1	0.939	1.20728e-31
AT4G12545	6.61793e-36	-99.9302	1	1	1.40538e-31
AT2G34585	6.66187e-36	-2.73623	1	0.999	1.41471e-31
AT1G26880	7.0635e-36	-52.0323	1	0.999	1.50001e-31
AT2G24610	7.21671e-36	-5.54504	0.84	0.897	1.53254e-31
AT1G25275	7.37665e-36	-41.8474	1	0.999	1.5665e-31
AT5G66140	7.84419e-36	-1.79425	1	0.996	1.66579e-31
AT3G46280	8.28805e-36	-1.68744	0.467	0.719	1.76005e-31
AT1G69080	9.66169e-36	-10.1439	0.236	0.602	2.05176e-31
AT4G01900	9.76029e-36	-1.15389	1	0.999	2.0727e-31
AT4G20780	1.08233e-35	-5.08402	0.982	0.949	2.29843e-31
AT2G34910	1.24524e-35	-27.8465	0.902	0.989	2.64439e-31
AT3G26440	1.43333e-35	-1.34192	0.498	0.683	3.04383e-31
AT1G12650	1.48035e-35	-4.59339	1	0.983	3.14367e-31
AT2G21660	1.51235e-35	-275.795	1	0.995	3.21162e-31
AT1G80450	1.52383e-35	-2.13789	0.991	0.958	3.236e-31
AT3G46940	1.77195e-35	-5.62203	0.289	0.633	3.76291e-31
AT3G53620	1.93385e-35	-86.4273	1	1	4.10671e-31
AT3G26935	2.09771e-35	-1.90693	1	1	4.4547e-31
AT1G48610	2.39648e-35	-2.15658	0.871	0.947	5.08915e-31
AT1G44090	2.46623e-35	-44.8247	0.956	0.976	5.23728e-31
AT3G57050	2.47517e-35	-5.53873	1	0.986	5.25627e-31
AT3G09200	2.52044e-35	-363.557	1	1	5.35241e-31
AT5G42180	2.72767e-35	-25.9274	0.978	0.807	5.79248e-31
AT1G19350.x	3.10622e-35	-3.59404	1	0.984	6.59637e-31
AT1G19350.y	3.10622e-35	-3.59404	1	0.984	6.59637e-31
AT3G13310	3.20841e-35	-41.8382	1	1	6.81338e-31
AT2G19060	3.24465e-35	-3.85114	0.333	0.655	6.89034e-31
AT3G05280	3.265e-35	-2.88112	1	0.998	6.93356e-31
AT4G05070	3.28026e-35	-25.0439	1	1	6.96595e-31
AT4G39820	3.38088e-35	-1.85422	1	1	7.17964e-31
AT5G46160	3.51515e-35	-6.06646	0.796	0.9	7.46476e-31
AT4G28290	3.65254e-35	-10.7002	1	0.99	7.75654e-31
AT1G30850	3.88253e-35	-16.7088	0.196	0.721	8.24494e-31
AT1G50920	3.96479e-35	-11.0307	0.969	0.857	8.41963e-31
AT5G15290	4.29243e-35	-30.431	0.987	0.823	9.1154e-31
AT3G51030	4.29322e-35	-23.6878	0.364	0.73	9.11707e-31
AT5G20950	4.35039e-35	-7.29184	0.676	0.93	9.23848e-31
AT5G09430	4.54262e-35	-1.93715	0.996	0.923	9.64671e-31
AT1G52380	4.89898e-35	-1.04554	1	0.994	1.04035e-30
AT3G28550	5.00759e-35	-30.0528	1	1	1.06341e-30
AT4G37160	5.56153e-35	-2.17725	0.093	0.541	1.18105e-30
AT5G25100	6.63336e-35	-1.21428	0.982	0.992	1.40866e-30
AT3G45730	6.69859e-35	-2.78226	0.84	0.897	1.42251e-30
AT4G37410	6.83051e-35	-5.6241	1	0.995	1.45053e-30
AT5G50375	7.75352e-35	-5.28736	0.822	0.864	1.64654e-30
AT2G36080	8.44504e-35	-1.53592	1	0.958	1.79339e-30
AT2G41430	9.26638e-35	-187.967	1	1	1.96781e-30
AT5G39600	9.32026e-35	-12.641	0.964	0.944	1.97925e-30
AT2G43460	9.87431e-35	-167.308	1	1	2.09691e-30
AT1G21100	1.00978e-34	-1.13119	0.244	0.581	2.14436e-30
AT1G78110	1.09953e-34	-1.16764	0.684	0.629	2.33496e-30
AT1G07370	1.11141e-34	-1.11863	0.476	0.817	2.3602e-30
AT3G24670	1.13187e-34	-38.4998	1	1	2.40364e-30
AT5G66280	1.14865e-34	-3.06752	0.644	0.918	2.43928e-30
AT4G35080	1.17979e-34	-7.81108	1	1	2.50539e-30
AT3G54040	1.31063e-34	-82.2673	0.96	0.986	2.78325e-30
AT1G56660	1.48444e-34	-6.34474	1	0.997	3.15236e-30
AT5G18280	1.51798e-34	-2.29021	1	0.994	3.22358e-30
AT2G41660	1.6202e-34	-39.4475	1	1	3.44066e-30
AT3G02910	1.63649e-34	-6.40309	1	0.997	3.47525e-30
AT1G69620	1.6959e-34	-158.293	1	1	3.60142e-30
AT5G23290	1.72702e-34	-12.2792	1	0.998	3.66749e-30
AT3G17390	1.73518e-34	-90.5166	1	1	3.68482e-30
AT1G07640.x	1.94176e-34	-6.87441	0.2	0.672	4.12353e-30
AT1G07640.y	1.94176e-34	-6.87441	0.2	0.672	4.12353e-30
AT1G54030	1.94616e-34	-14.8681	1	0.993	4.13286e-30
AT1G23060	2.0089e-34	-3.36241	0.556	0.862	4.26611e-30
AT5G48460	2.01085e-34	-1.26954	0.733	0.843	4.27024e-30
AT1G47480	2.08811e-34	-2.10765	1	0.98	4.43432e-30
AT2G17280	2.1128e-34	-14.7711	0.853	0.973	4.48675e-30
AT1G52720	2.14763e-34	-2.82892	1	1	4.5607e-30
AT5G23510	2.34382e-34	-1.22584	0.964	0.912	4.97734e-30
AT1G79450	3.17101e-34	-1.39601	0.951	0.941	6.73395e-30
AT4G28310	3.20322e-34	-1.21375	0.124	0.513	6.80236e-30
AT1G23720	3.27941e-34	-15.4391	0.991	0.97	6.96415e-30
AT5G16600	3.5383e-34	-3.4416	1	0.875	7.51393e-30
AT4G19120	3.623e-34	-3.29521	1	1	7.6938e-30
AT1G66800	3.88258e-34	-11.2653	0.951	0.942	8.24505e-30
AT5G47930	3.9424e-34	-175.528	1	1	8.37208e-30
AT2G02390	4.13701e-34	-5.40867	1	1	8.78536e-30
AT4G36740	4.50096e-34	-2.83582	0.129	0.572	9.55824e-30
AT2G17705	4.78856e-34	-3.80495	1	1	1.0169e-29
AT4G03190	5.14297e-34	-18.2598	0.987	0.985	1.09216e-29
AT4G19185	5.77852e-34	-1.00094	0.987	0.984	1.22713e-29
AT5G03960	5.90273e-34	-4.89493	0.156	0.601	1.2535e-29
AT1G52330	6.39094e-34	-2.4879	1	1	1.35718e-29
AT4G36430	6.81484e-34	-4.18343	0.996	0.827	1.4472e-29
AT5G43700	6.94542e-34	-3.54093	0.956	0.947	1.47493e-29
AT1G34020	7.19886e-34	-1.22583	0.942	0.933	1.52875e-29
AT5G23900	9.0422e-34	-79.03	1	0.999	1.9202e-29
AT2G36170	9.11466e-34	-57.3481	1	0.98	1.93559e-29
AT3G54200	9.115e-34	-6.03348	1	1	1.93566e-29
AT1G14810	9.37035e-34	-17.3523	1	0.971	1.98989e-29
AT5G17820	1.02548e-33	-240.168	1	1	2.17771e-29
AT5G46730	1.04421e-33	-1.65136	0.862	0.792	2.21748e-29
AT3G51990	1.1602e-33	-1.32848	0.982	0.989	2.46379e-29
AT1G43650	1.16475e-33	-1.51588	0.178	0.628	2.47346e-29
AT5G60950	1.18975e-33	-4.49586	1	1	2.52655e-29
AT2G30400	1.20068e-33	-5.59781	0.991	0.87	2.54976e-29
AT3G04520	1.24191e-33	-1.76263	0.973	0.439	2.63732e-29
AT3G12110	1.31329e-33	-31.4227	1	0.989	2.7889e-29
AT1G54000	1.32685e-33	-85.1274	0.973	0.983	2.8177e-29
AT2G35960	1.49467e-33	-3.12886	0.093	0.672	3.17409e-29
AT3G55420	1.52923e-33	-5.54674	0.969	0.793	3.24747e-29
AT3G20050	1.60599e-33	-8.35142	1	0.984	3.41048e-29
AT4G28510	1.71848e-33	-1.85344	0.64	0.713	3.64936e-29
AT2G21045	1.94578e-33	-19.2123	1	0.997	4.13206e-29
AT2G39390	2.14963e-33	-56.8327	1	1	4.56496e-29
AT4G39030	2.4335e-33	-9.10539	1	0.999	5.16779e-29
AT2G45450	2.52694e-33	-28.6418	0.249	0.76	5.3662e-29
AT5G02170	2.58094e-33	-1.73722	0.92	0.887	5.48089e-29
AT1G05680.x	2.70718e-33	-21.3475	0.996	0.994	5.74898e-29
AT1G05680.y	2.70718e-33	-21.3475	0.996	0.994	5.74898e-29
AT5G44710	2.79687e-33	-9.59636	1	0.978	5.93944e-29
AT3G17210	2.91567e-33	-8.40968	1	1	6.19173e-29
AT1G60710	2.91901e-33	-2.65432	1	0.998	6.19881e-29
AT3G19200	3.03946e-33	-22.3874	0.556	0.935	6.45459e-29
AT5G54940	3.09862e-33	-207.875	1	1	6.58024e-29
AT5G03030	3.22585e-33	-14.4045	1	1	6.85042e-29
AT4G37910	3.60662e-33	-16.8203	1	0.976	7.65903e-29
AT1G75860	3.61916e-33	-10.8848	1	0.999	7.68565e-29
AT5G10840	3.69135e-33	-9.90173	0.996	0.992	7.83895e-29
AT2G42740	3.7232e-33	-13.7562	0.596	0.804	7.9066e-29
AT2G44740	4.08128e-33	-6.22225	0.573	0.923	8.66701e-29
AT4G14650	4.13854e-33	-3.29373	0.209	0.515	8.78861e-29
AT2G28760	4.35544e-33	-25.5871	0.733	0.851	9.24922e-29
AT4G05120	4.54607e-33	-8.36244	1	0.991	9.65404e-29
AT5G46230	5.16643e-33	-5.85688	1	1	1.09714e-28
AT1G76400	5.47117e-33	-4.7152	0.818	0.893	1.16186e-28
AT3G53370	5.55038e-33	-5.15251	0.862	0.971	1.17868e-28
AT2G28810	5.60677e-33	-1.97474	0.169	0.636	1.19065e-28
AT3G02230	6.67052e-33	-106.167	1	1	1.41655e-28
AT3G22275	6.72936e-33	-1.1222	0.791	0.86	1.42905e-28
AT2G02130	6.93892e-33	-134.807	0.996	0.982	1.47355e-28
AT5G03850	7.30806e-33	-102.344	1	1	1.55194e-28
AT2G37130	7.47516e-33	-14.5899	1	0.999	1.58743e-28
AT2G26380	7.87691e-33	-5.86926	0.996	0.98	1.67274e-28
AT5G07460	8.46864e-33	-11.5018	1	1	1.7984e-28
AT3G12610	8.95537e-33	-44.7563	1	0.997	1.90176e-28
AT5G23750	9.3217e-33	-3.31204	1	0.999	1.97956e-28
AT2G40590	1.03038e-32	-52.4901	1	0.986	2.18811e-28
AT1G14890	1.06207e-32	-21.9033	1	0.988	2.2554e-28
AT2G04100	1.10354e-32	-2.03381	0.52	0.828	2.34349e-28
AT3G07460	1.1048e-32	-9.56392	1	1	2.34614e-28
AT3G57020	1.25631e-32	-2.10517	0.671	0.939	2.6679e-28
AT2G42870	1.28776e-32	-5.73488	0.769	0.864	2.73469e-28
AT2G18400	1.36833e-32	-16.6961	1	0.987	2.9058e-28
AT1G74910	1.40134e-32	-3.19359	1	0.98	2.97589e-28
AT3G16180	1.41018e-32	-1.85797	1	0.993	2.99466e-28
AT3G13580	1.56788e-32	-34.3908	1	0.987	3.32956e-28
AT1G65690	1.57678e-32	2.77861	0.96	0.752	3.34844e-28
AT5G10300	1.60909e-32	-2.60453	1	1	3.41707e-28
AT3G16450	1.6845e-32	-8.7362	0.969	0.993	3.5772e-28
AT5G46430	1.81994e-32	-63.3951	1	1	3.86483e-28
AT1G05780.x	1.83735e-32	-1.47863	0.991	0.98	3.9018e-28
AT1G05780.y	1.83735e-32	-1.47863	0.991	0.98	3.9018e-28
AT4G39190	1.8377e-32	-1.12541	0.2	0.567	3.90255e-28
AT1G01240	1.95136e-32	-2.03478	1	0.996	4.14391e-28
AT5G52650	2.20875e-32	-104.468	1	1	4.6905e-28
AT5G27490	2.47965e-32	-1.64132	0.978	0.947	5.26578e-28
AT4G39880	2.53859e-32	-8.76707	1	0.999	5.39095e-28
AT5G20160	3.03423e-32	-53.1142	1	0.997	6.4435e-28
AT5G55125	3.1361e-32	-8.00077	1	0.999	6.65983e-28
AT3G61850	3.22579e-32	-6.98609	1	0.91	6.85028e-28
AT5G28080	3.45183e-32	-3.25792	0.969	0.756	7.33031e-28
AT4G30460	3.71507e-32	-12.1487	0.547	0.891	7.88932e-28
AT3G53020	3.96085e-32	-195.645	1	1	8.41127e-28
AT2G39980	4.09356e-32	-9.28211	0.849	0.873	8.69309e-28
AT4G01650	4.34695e-32	-1.647	1	0.995	9.23118e-28
AT2G39040	4.64091e-32	-18.7307	0.68	0.867	9.85544e-28
AT3G59370	4.68504e-32	-104.254	0.738	0.921	9.94915e-28
AT3G11940	4.8442e-32	-273.314	1	0.999	1.02871e-27
AT4G01950	5.83481e-32	-2.4806	0.276	0.769	1.23908e-27
AT4G28240	6.051e-32	-12.7829	1	1	1.28499e-27
AT5G41685	6.54876e-32	-7.02717	1	0.998	1.3907e-27
AT5G65810	6.86207e-32	-6.15462	0.84	0.972	1.45723e-27
AT3G18780	7.12162e-32	-224.647	1	1	1.51235e-27
AT1G78000	7.19205e-32	-39.9921	1	1	1.5273e-27
AT1G03860.x	8.03631e-32	-20.631	1	0.996	1.70659e-27
AT1G03860.y	8.03631e-32	-20.631	1	0.996	1.70659e-27
AT1G79260	8.48001e-32	-2.43587	1	0.997	1.80081e-27
AT5G11280	8.93209e-32	-8.33111	1	1	1.89682e-27
AT2G28840	9.2648e-32	-1.67812	1	1	1.96747e-27
AT5G48540	9.84555e-32	-2.46569	0.973	0.936	2.0908e-27
AT5G59520	9.98211e-32	-5.06641	0.747	0.843	2.1198e-27
AT1G60940	1.0096e-31	-12.3077	1	1	2.14399e-27
AT5G42570	1.04646e-31	-1.48249	1	1	2.22227e-27
AT1G70990	1.05134e-31	-1.49556	0.991	0.949	2.23262e-27
AT4G02050	1.17921e-31	-1.02575	0.956	0.851	2.50417e-27
AT3G21510	1.21839e-31	-37.6387	1	1	2.58736e-27
AT3G26830	1.25263e-31	-4.04286	0.262	0.689	2.66009e-27
AT3G07230	1.30291e-31	-6.12115	1	1	2.76685e-27
AT5G24570	1.41271e-31	-17.635	1	1	3.00003e-27
AT1G68840	1.57676e-31	-3.93452	1	0.999	3.34841e-27
AT5G63350	1.60898e-31	-1.53254	0.991	0.975	3.41683e-27
AT5G10400	1.61751e-31	-65.8854	0.724	0.967	3.43494e-27
AT2G27530	1.78114e-31	-198.961	1	1	3.78244e-27
AT1G63180	1.78213e-31	-18.2168	1	0.943	3.78454e-27
AT3G09260	1.82861e-31	-153.806	1	1	3.88324e-27
AT2G30395	1.88807e-31	-14.1015	0.996	0.993	4.0095e-27
AT3G20370	2.03464e-31	-22.8232	0.996	0.997	4.32076e-27
AT2G43680	2.07857e-31	-3.23673	1	0.985	4.41406e-27
AT5G56020	2.1031e-31	-1.38375	1	0.993	4.46615e-27
AT1G29470	2.24483e-31	-3.85256	1	0.998	4.76712e-27
AT1G26945	2.44101e-31	-7.91373	0.893	0.949	5.18373e-27
AT5G52870	2.63715e-31	-1.66079	0.987	0.885	5.60026e-27
AT5G19510	2.68009e-31	-169.682	1	1	5.69144e-27
AT3G50960	2.78689e-31	-1.15247	1	1	5.91824e-27
AT5G67390	2.84731e-31	-1.10593	1	0.983	6.04654e-27
AT5G56260	2.93353e-31	-2.57366	1	0.998	6.22965e-27
AT5G27520	2.94469e-31	-8.77224	1	1	6.25333e-27
AT3G52760	3.29819e-31	-2.78463	0.88	0.957	7.00404e-27
AT5G35530	3.56838e-31	-80.431	1	0.999	7.57781e-27
AT5G18850	3.72768e-31	-4.19591	1	0.999	7.9161e-27
AT4G25830	3.95153e-31	-2.90531	0.671	0.919	8.39147e-27
AT4G22214	4.17302e-31	-75.4679	0.991	0.997	8.86182e-27
AT5G44380	4.82699e-31	-9.45332	1	0.999	1.02506e-26
AT5G44480	4.89924e-31	-4.77359	0.604	0.795	1.0404e-26
AT3G27060	4.91308e-31	-6.18507	0.702	0.909	1.04334e-26
AT3G54260	5.05015e-31	-11.2039	0.191	0.506	1.07245e-26
AT2G24170	5.20088e-31	-1.41318	0.902	0.959	1.10446e-26
AT2G44110	5.77904e-31	-28.6847	0.982	0.932	1.22724e-26
AT1G10290	6.00368e-31	-1.24845	1	1	1.27494e-26
AT1G66600	6.11519e-31	-2.89258	0.924	0.816	1.29862e-26
AT1G56070	7.20819e-31	-72.8949	1	1	1.53073e-26
AT5G14390	7.26929e-31	-1.68387	1	0.982	1.54371e-26
AT1G67330	7.30725e-31	-4.29581	0.72	0.969	1.55177e-26
AT5G54100	7.59621e-31	-3.02956	1	0.979	1.61313e-26
AT5G18970	8.09632e-31	-3.60398	0.276	0.548	1.71933e-26
AT3G23830	1.00421e-30	-71.8441	0.48	0.746	2.13255e-26
AT2G40475	1.0305e-30	-5.83905	0.147	0.829	2.18836e-26
AT5G13100	1.16022e-30	-2.99712	0.991	1	2.46384e-26
AT1G65290	1.60114e-30	-77.8474	1	1	3.40017e-26
AT5G47950	1.6338e-30	-4.24096	0.684	0.843	3.46954e-26
AT5G02500	1.65405e-30	-96.2023	1	1	3.51253e-26
AT3G44870	1.87816e-30	-60.2076	1	1	3.98845e-26
AT3G19400	1.8855e-30	-1.29982	0.911	0.931	4.00405e-26
AT3G43270	2.00435e-30	-2.81556	0.307	0.784	4.25644e-26
AT1G45130	2.0875e-30	-3.24917	1	0.976	4.43301e-26
AT2G45400	2.1478e-30	-7.66596	1	1	4.56106e-26
AT2G27840	2.201e-30	-13.1719	0.987	0.913	4.67404e-26
AT4G22212	2.23106e-30	-36.0074	1	1	4.73789e-26
AT1G26470	2.23999e-30	-9.94682	1	1	4.75683e-26
AT3G06760	2.27362e-30	-7.7346	1	1	4.82826e-26
AT1G31860	2.28386e-30	-13.4671	1	0.992	4.85e-26
AT2G36290	2.28899e-30	-1.85365	1	0.992	4.86091e-26
AT3G19820	2.368e-30	-37.0902	1	1	5.02869e-26
AT3G45030	2.60541e-30	-95.3412	1	0.989	5.53284e-26
AT5G09770	2.60925e-30	-15.9457	0.996	0.937	5.54099e-26
AT2G20840	2.68626e-30	-4.92549	1	0.998	5.70454e-26
AT4G19640	2.70439e-30	-11.0466	1	1	5.74304e-26
AT1G58380	2.80384e-30	-25.7195	0.987	0.935	5.95423e-26
AT1G69295	3.18256e-30	-5.17517	1	0.999	6.75849e-26
AT3G57220	3.30841e-30	-1.4164	1	0.971	7.02573e-26
AT4G34870	3.3371e-30	-302.127	1	1	7.08666e-26
AT2G02100	3.41361e-30	-1.18288	0.089	0.563	7.24915e-26
AT3G43720	3.84003e-30	-5.11398	0.227	0.671	8.15469e-26
AT5G19340	4.3214e-30	-38.7114	1	0.992	9.17693e-26
AT3G54810	4.47437e-30	-2.80215	0.996	0.981	9.50178e-26
AT5G53400	4.54277e-30	-3.27752	1	1	9.64703e-26
AT1G70850	4.73798e-30	-42.4022	0.996	1	1.00616e-25
AT4G37700	4.95746e-30	-3.18605	0.507	0.723	1.05277e-25
AT3G03160	5.00703e-30	-15.1093	1	1	1.06329e-25
AT1G23480	5.02839e-30	-1.86575	0.893	0.954	1.06783e-25
AT4G10450	5.47244e-30	-73.9419	0.72	0.875	1.16213e-25
AT5G37480	5.88226e-30	-4.70115	1	1	1.24916e-25
AT2G31360	6.08219e-30	-23.1222	1	0.991	1.29161e-25
AT2G47485	6.38085e-30	-5.29944	1	1	1.35504e-25
AT5G54660	6.39252e-30	-3.47463	0.333	0.55	1.35751e-25
AT1G04820.x	6.65768e-30	-74.504	1	1	1.41382e-25
AT1G04820.y	6.65768e-30	-74.504	1	1	1.41382e-25
AT3G02800	7.14271e-30	-3.20967	1	1	1.51683e-25
AT3G25780	7.44737e-30	-21.7083	1	0.992	1.58152e-25
AT2G41810	7.89003e-30	-3.45665	0.68	0.86	1.67553e-25
AT3G05810	8.75145e-30	-3.3158	1	0.977	1.85846e-25
AT5G58990	8.81996e-30	-1.0772	1	0.966	1.87301e-25
AT2G20490	8.89818e-30	-14.4865	0.631	0.721	1.88962e-25
AT3G46040	8.91245e-30	-64.9728	1	0.999	1.89265e-25
AT4G24990	9.05894e-30	-4.70511	1	1	1.92376e-25
AT1G32100	9.13826e-30	-9.78701	1	0.959	1.9406e-25
AT2G27330	9.48145e-30	-1.77416	1	0.971	2.01348e-25
AT1G13590.x	9.48362e-30	-6.63375	0.298	0.891	2.01394e-25
AT1G13590.y	9.48362e-30	-6.63375	0.298	0.891	2.01394e-25
AT1G74490	9.6201e-30	-5.34107	0.111	0.549	2.04292e-25
AT3G23175	1.0038e-29	-8.62799	0.827	0.942	2.13167e-25
AT4G33865	1.00388e-29	-67.3606	1	0.999	2.13183e-25
AT1G09580.x	1.02586e-29	-4.24302	0.822	0.939	2.17852e-25
AT1G09580.y	1.02586e-29	-4.24302	0.822	0.939	2.17852e-25
AT5G12240	1.06195e-29	-3.05673	1	1	2.25516e-25
AT5G48870	1.06227e-29	-4.54988	1	1	2.25584e-25
AT3G25140	1.16657e-29	-6.04194	1	0.992	2.47733e-25
AT5G59440	1.21747e-29	-1.60641	0.96	0.953	2.58543e-25
AT1G04190.x	1.25415e-29	-2.2858	1	0.955	2.66332e-25
AT1G04190.y	1.25415e-29	-2.2858	1	0.955	2.66332e-25
AT5G14150	1.25559e-29	-1.54406	0.587	0.792	2.66638e-25
AT5G43620	1.26098e-29	-11.0514	1	1	2.67782e-25
AT5G24580	1.41803e-29	-2.24578	1	0.957	3.01133e-25
AT3G02530	1.51378e-29	-3.98198	1	0.939	3.21466e-25
AT5G47230	1.59646e-29	-3.98252	1	0.998	3.39024e-25
AT4G09800	1.66135e-29	-95.4733	1	1	3.52805e-25
AT1G49410	1.76821e-29	-31.8178	1	0.995	3.75496e-25
AT5G40330	1.87523e-29	-6.33774	0.671	0.912	3.98223e-25
AT5G60680	1.93586e-29	-12.1736	1	1	4.11099e-25
AT3G46440	1.96685e-29	-11.0603	1	1	4.1768e-25
AT4G24190	2.07424e-29	-8.93791	0.964	0.973	4.40486e-25
AT1G33470	2.18211e-29	-8.71781	1	0.978	4.63393e-25
AT3G29670	2.22469e-29	-3.76883	0.987	0.868	4.72434e-25
AT3G59850	2.47942e-29	-4.50928	0.196	0.711	5.2653e-25
AT5G48580	2.54575e-29	-35.8074	1	1	5.40615e-25
AT4G02590	2.56853e-29	-3.71991	1	0.989	5.45453e-25
AT5G02260	2.65999e-29	-30.969	1	1	5.64875e-25
AT2G22230	2.83995e-29	-3.56041	0.982	0.892	6.03092e-25
AT4G27652	3.00412e-29	-24.6485	1	1	6.37955e-25
AT3G18190	3.07756e-29	-16.2103	0.996	0.956	6.53551e-25
AT5G24800	3.24236e-29	-7.51293	0.658	0.845	6.88547e-25
AT1G63780	3.42807e-29	-4.2696	0.724	0.747	7.27985e-25
AT1G47210	3.47261e-29	-5.85598	0.987	0.915	7.37443e-25
AT3G10815	3.79618e-29	-4.25394	1	0.998	8.06156e-25
AT1G28130	4.23244e-29	-1.61903	0.649	0.849	8.98801e-25
AT5G52570	4.33072e-29	-1.16113	1	0.965	9.19671e-25
AT3G01790	4.76348e-29	-8.6499	0.88	0.801	1.01157e-24
AT2G37260	5.75741e-29	-1.65164	0.031	0.534	1.22264e-24
AT1G69040	5.82674e-29	-5.03885	1	0.988	1.23737e-24
AT4G21720	5.84922e-29	-1.65845	0.96	0.968	1.24214e-24
AT5G40080	5.85617e-29	-1.01448	0.711	0.845	1.24362e-24
AT1G07210.x	6.47982e-29	-9.60176	1	0.972	1.37605e-24
AT1G07210.y	6.47982e-29	-9.60176	1	0.972	1.37605e-24
AT1G52190	6.75726e-29	-3.23366	0.658	0.631	1.43497e-24
AT5G58590	7.60565e-29	-6.32594	1	0.991	1.61514e-24
AT2G14890	7.89555e-29	-94.4065	1	1	1.6767e-24
AT2G33210	7.94361e-29	-2.35667	0.756	0.742	1.68691e-24
AT3G02350	8.46429e-29	-1.8508	0.996	0.986	1.79748e-24
AT2G39130	8.75951e-29	-3.96641	0.978	0.996	1.86017e-24
AT1G09660	9.46567e-29	-1.64622	0.982	0.865	2.01013e-24
AT1G63120	9.52558e-29	-18.284	0.938	0.874	2.02285e-24
AT1G57720	1.03293e-28	-50.8034	1	1	2.19353e-24
AT5G15520	1.05345e-28	-15.7085	0.907	0.882	2.2371e-24
AT3G60520	1.06614e-28	-5.0493	0.987	0.906	2.26405e-24
AT4G15520	1.08959e-28	-1.02961	0.996	0.973	2.31386e-24
AT1G08780.x	1.11774e-28	-2.68949	1	0.988	2.37363e-24
AT1G08780.y	1.11774e-28	-2.68949	1	0.988	2.37363e-24
AT1G52980	1.17429e-28	-2.64742	0.902	0.913	2.49372e-24
AT3G47370	1.18716e-28	-82.3766	1	1	2.52104e-24
AT4G19160	1.24243e-28	-1.32168	1	1	2.63842e-24
AT2G30250	1.56754e-28	-2.58166	1	0.995	3.32882e-24
AT1G73940	1.64628e-28	-18.5492	0.987	0.947	3.49605e-24
AT5G14180	1.80079e-28	-7.89211	0.996	0.925	3.82416e-24
AT3G14940	1.82414e-28	-9.9355	1	1	3.87374e-24
AT4G15160	1.8582e-28	-8.15883	0.782	0.959	3.94608e-24
AT1G15400	1.88792e-28	-9.82233	1	1	4.0092e-24
AT1G51630	1.98658e-28	-2.2522	0.996	0.969	4.21869e-24
AT2G39010	1.98848e-28	-5.18328	0.684	0.792	4.22274e-24
AT5G38110	2.12971e-28	-2.00601	1	0.978	4.52266e-24
AT5G12020	2.17112e-28	-7.17108	1	0.991	4.61058e-24
AT3G11700	2.23346e-28	-2.05417	0.996	0.997	4.74299e-24
AT2G39020	2.57953e-28	-4.08833	1	0.983	5.47789e-24
AT1G69780	2.5824e-28	-6.35127	0.956	0.98	5.48398e-24
AT5G25360	2.66889e-28	-5.6562	1	1	5.66765e-24
AT1G52270	3.0072e-28	-2.29008	1	0.959	6.38609e-24
AT2G20420	3.29922e-28	-12.0571	1	1	7.00622e-24
AT3G57930	3.40552e-28	-3.54884	0.916	0.86	7.23195e-24
AT3G23620	3.78804e-28	-3.9659	0.693	0.815	8.04429e-24
AT3G62810	4.16447e-28	-2.68433	1	1	8.84366e-24
AT4G30996	4.47464e-28	-4.52504	1	1	9.50234e-24
AT3G49570	4.72569e-28	-3.68271	1	1	1.00355e-23
AT1G23440	5.45117e-28	-11.2039	1	1	1.15761e-23
AT5G41060	5.92969e-28	-1.79075	1	0.967	1.25923e-23
AT2G40140	6.65718e-28	-1.9244	1	1	1.41372e-23
AT1G77690	6.67606e-28	-65.5828	0.987	0.859	1.41773e-23
AT3G25580	6.68555e-28	-2.59514	1	1	1.41974e-23
AT3G57330	7.69142e-28	-1.1975	0.987	0.982	1.63335e-23
AT2G45010	7.79689e-28	-3.2761	1	1	1.65575e-23
AT3G16430	7.87915e-28	-5.75685	0.591	0.912	1.67322e-23
AT4G34350	8.64538e-28	-2.42519	1	1	1.83593e-23
AT5G20180	8.73034e-28	-12.2967	1	0.997	1.85398e-23
AT5G59410	8.88626e-28	-3.42112	0.929	0.971	1.88709e-23
AT3G43430	8.95569e-28	-30.9865	1	0.998	1.90183e-23
AT4G25250	8.97086e-28	-1.40346	0.213	0.703	1.90505e-23
AT4G01630	9.01466e-28	-3.62497	0.698	0.856	1.91435e-23
AT3G60910	9.16007e-28	-5.66163	0.929	0.968	1.94523e-23
AT3G44590	1.02369e-27	-26.5427	1	0.997	2.1739e-23
AT1G08650	1.03978e-27	-12.2299	1	0.995	2.20807e-23
AT5G10410	1.04989e-27	-2.25557	1	0.967	2.22955e-23
AT3G54650	1.19889e-27	-1.27471	0.969	0.991	2.54597e-23
AT1G80670	1.28891e-27	-6.01315	1	0.997	2.73713e-23
AT2G23350	1.35669e-27	-21.3084	1	1	2.88106e-23
AT2G46030	1.41757e-27	-18.449	1	1	3.01035e-23
AT5G15350	1.42308e-27	-23.3454	1	1	3.02206e-23
AT1G12310.x	1.43881e-27	-7.17208	1	1	3.05545e-23
AT1G12310.y	1.43881e-27	-7.17208	1	1	3.05545e-23
AT1G43910	1.4775e-27	-13.1048	0.996	0.85	3.13763e-23
AT3G07010	1.57334e-27	-13.0107	1	0.994	3.34115e-23
AT4G22000	1.58443e-27	-17.4779	1	0.99	3.36469e-23
AT3G25585	1.69818e-27	-7.04257	1	1	3.60626e-23
AT3G21180	1.83745e-27	-2.37947	0.16	0.607	3.902e-23
AT3G61560	1.90449e-27	-30.4086	0.876	0.988	4.04437e-23
AT1G10370	1.92504e-27	-13.0954	1	0.995	4.08801e-23
AT3G07410	1.9437e-27	-3.08377	0.302	0.695	4.12763e-23
AT4G15780	1.94484e-27	-3.64419	1	0.989	4.13007e-23
AT3G11170	2.3007e-27	-5.34839	1	0.995	4.88577e-23
AT5G15740	2.31918e-27	-1.50451	1	0.997	4.92501e-23
AT5G58030	2.37416e-27	-3.34784	1	0.996	5.04177e-23
AT1G05210.x	2.46408e-27	-2.79503	0.964	0.942	5.23272e-23
AT1G05210.y	2.46408e-27	-2.79503	0.964	0.942	5.23272e-23
AT5G43960	2.56913e-27	-1.83736	1	0.987	5.4558e-23
AT1G26850	2.74248e-27	-7.06613	1	0.997	5.82393e-23
AT3G09390	3.04576e-27	-9.49088	1	1	6.46798e-23
AT2G35730	3.08128e-27	-6.47633	0.791	0.839	6.54342e-23
AT5G24980	3.21398e-27	-1.99419	0.987	0.954	6.8252e-23
AT3G61620	3.4339e-27	-1.79552	0.871	0.868	7.29224e-23
AT3G03250	3.64564e-27	-31.6893	1	1	7.74188e-23
AT5G62900	3.88404e-27	-2.24945	0.982	0.915	8.24815e-23
AT3G22570	4.16425e-27	-23.1266	1	0.994	8.8432e-23
AT1G74690	4.8654e-27	-1.2087	1	0.989	1.03322e-22
AT3G50640	5.26745e-27	-31.6242	0.938	0.985	1.1186e-22
AT5G43330	5.35534e-27	-5.62155	1	0.997	1.13726e-22
AT5G20050	5.63669e-27	-1.46741	0.991	0.863	1.19701e-22
AT1G03820.x	5.7481e-27	-6.02414	0.133	0.535	1.22067e-22
AT1G03820.y	5.7481e-27	-6.02414	0.133	0.535	1.22067e-22
AT3G43810	6.31963e-27	-23.8965	1	1	1.34204e-22
AT5G37770	6.62243e-27	-19.6318	1	1	1.40634e-22
AT5G22060	6.87307e-27	-2.03445	1	1	1.45956e-22
AT1G70190	7.63364e-27	-9.75031	0.996	0.984	1.62108e-22
AT2G32920	7.74439e-27	-2.38273	1	0.967	1.6446e-22
AT4G37870	8.02244e-27	-27.2215	1	0.998	1.70365e-22
AT1G52910	8.50717e-27	-9.92798	1	1	1.80658e-22
AT1G18450	8.92912e-27	-1.114	1	0.985	1.89619e-22
AT1G44800	9.2763e-27	-15.0969	0.978	0.824	1.96991e-22
AT5G05370	9.36938e-27	-29.9629	1	1	1.98968e-22
AT1G29310	9.37298e-27	-14.0884	1	0.988	1.99045e-22
AT5G56750	9.67028e-27	-5.56703	1	1	2.05358e-22
AT1G07890.x	1.06577e-26	-15.024	1	1	2.26326e-22
AT1G07890.y	1.06577e-26	-15.024	1	1	2.26326e-22
AT4G10810	1.09608e-26	-1.3641	1	1	2.32764e-22
AT1G49310	1.12464e-26	-1.29847	0.596	0.814	2.38828e-22
AT1G15950.x	1.1391e-26	-4.02973	1	0.999	2.41899e-22
AT1G15950.y	1.1391e-26	-4.02973	1	0.999	2.41899e-22
AT3G15260	1.19729e-26	-2.17297	1	1	2.54257e-22
AT2G35635	1.23818e-26	-5.55987	1	1	2.62939e-22
AT1G56330	1.31305e-26	-32.2831	1	1	2.78839e-22
AT3G16420	1.31506e-26	-139.327	1	1	2.79265e-22
AT1G56590	1.36643e-26	-1.53621	1	1	2.90175e-22
AT3G23470	1.48409e-26	-12.2298	0.871	0.963	3.15162e-22
AT1G78700	1.55263e-26	-1.08104	0.849	0.858	3.29717e-22
AT3G45600	1.63337e-26	-5.57081	1	0.996	3.46863e-22
AT2G46000	1.66209e-26	-9.0296	1	0.999	3.52961e-22
AT1G57860	1.76523e-26	-49.9538	1	0.987	3.74865e-22
AT1G75220	1.77294e-26	-12.367	1	1	3.76503e-22
AT2G02990	1.80912e-26	-7.55012	1	0.996	3.84184e-22
AT3G20310	1.81092e-26	-2.04151	1	1	3.84568e-22
AT4G22235	1.82288e-26	-18.8206	0.596	0.87	3.87106e-22
AT5G44350	1.87245e-26	-4.8958	0.956	0.807	3.97634e-22
AT1G12780.x	1.92003e-26	-19.9094	0.876	0.956	4.07737e-22
AT1G12780.y	1.92003e-26	-19.9094	0.876	0.956	4.07737e-22
AT1G68500	1.95689e-26	4.47778	0.996	0.85	4.15564e-22
AT4G29390	2.01404e-26	-68.7015	1	1	4.27701e-22
AT2G18840	2.31581e-26	-3.23389	0.973	0.977	4.91786e-22
AT4G29520	2.3684e-26	-10.0791	0.92	0.983	5.02954e-22
AT3G52450	2.40488e-26	-3.16318	1	0.998	5.107e-22
AT1G18100.x	2.4783e-26	-16.6147	1	0.975	5.26292e-22
AT1G18100.y	2.4783e-26	-16.6147	1	0.975	5.26292e-22
AT1G01430.x	2.53121e-26	-1.70718	1	0.983	5.37528e-22
AT1G01430.y	2.53121e-26	-1.70718	1	0.983	5.37528e-22
AT1G76010	2.75312e-26	-14.6761	1	1	5.84653e-22
AT5G43180	2.75789e-26	-2.28886	0.751	0.647	5.85665e-22
AT5G40770	2.7769e-26	-40.19	1	0.998	5.89703e-22
AT1G14860	2.93822e-26	-11.3097	1	1	6.2396e-22
AT3G18760	3.15176e-26	-14.121	1	0.948	6.69308e-22
AT4G10480	3.32468e-26	-76.4892	1	0.994	7.0603e-22
AT2G25160	3.63553e-26	-2.75136	1	0.966	7.72041e-22
AT4G22230	3.63763e-26	-13.8993	0.4	0.879	7.72487e-22
AT1G04340.x	3.69165e-26	-6.30218	1	1	7.83959e-22
AT1G04340.y	3.69165e-26	-6.30218	1	1	7.83959e-22
AT4G36420	3.69442e-26	-18.6021	1	0.952	7.84546e-22
AT3G26780	3.72519e-26	-3.34471	1	1	7.91082e-22
AT2G18230	3.91307e-26	-1.05699	0.996	0.913	8.30979e-22
AT5G64650	3.9756e-26	-1.12475	0.996	0.992	8.44258e-22
AT2G26150	4.24665e-26	-1.00465	0.991	0.972	9.01819e-22
AT5G23350	4.29065e-26	-1.25978	0.867	0.856	9.11163e-22
AT2G04170	4.47259e-26	-9.52777	0.898	0.973	9.49799e-22
AT3G05920	4.69417e-26	-6.29704	1	0.995	9.96854e-22
AT1G70130	5.04295e-26	-2.32665	0.849	0.772	1.07092e-21
AT3G58850	5.10009e-26	-1.22201	0.622	0.822	1.08306e-21
AT4G17010	5.13454e-26	-1.66318	0.996	0.994	1.09037e-21
AT5G35620	5.24741e-26	-12.8619	1	1	1.11434e-21
AT4G00026	5.48621e-26	-1.06692	0.973	0.898	1.16505e-21
AT4G39200	5.86972e-26	-252.597	1	1	1.24649e-21
AT1G74050	6.01768e-26	-61.0346	1	1	1.27791e-21
AT3G03320	6.33913e-26	-1.82392	1	0.997	1.34618e-21
AT5G14030	7.21654e-26	-49.7674	1	1	1.53251e-21
AT1G56423	7.50074e-26	-1.25858	0.996	0.992	1.59286e-21
AT2G25240	7.97548e-26	-22.3803	0.818	0.864	1.69367e-21
AT3G44320	8.09021e-26	-8.66406	1	0.999	1.71804e-21
AT3G03600	8.1113e-26	-5.83334	1	0.992	1.72252e-21
AT3G51840	8.87481e-26	-2.23404	1	1	1.88466e-21
AT3G14850	9.16712e-26	-3.00481	0.991	0.969	1.94673e-21
AT4G15765	9.71792e-26	-4.59735	0.947	0.914	2.0637e-21
AT5G16070	9.7502e-26	-9.97922	1	0.929	2.07055e-21
AT1G30230	1.04388e-25	-149.288	1	1	2.21678e-21
AT3G07590	1.07811e-25	-3.53125	0.88	0.807	2.28948e-21
AT1G66050	1.08145e-25	-7.44317	1	0.974	2.29656e-21
AT5G39800	1.11631e-25	-1.51345	0.929	0.932	2.3706e-21
AT1G17285.x	1.17057e-25	-5.46662	0.862	0.838	2.48582e-21
AT1G17285.y	1.17057e-25	-5.46662	0.862	0.838	2.48582e-21
AT1G54770	1.22162e-25	-1.85254	0.987	0.91	2.59424e-21
AT4G01240	1.25261e-25	-1.05777	0.076	0.518	2.66004e-21
AT2G46690	1.26014e-25	-2.21651	0.72	0.753	2.67603e-21
AT3G57010	1.31803e-25	-3.3361	1	0.988	2.79896e-21
AT2G36650	1.76452e-25	-20.2156	0.982	0.904	3.74714e-21
AT5G66040	1.79989e-25	-1.0359	0.973	0.954	3.82224e-21
AT1G56550	1.81097e-25	-1.92817	0.547	0.726	3.84577e-21
AT5G50810	1.995e-25	-24.0673	1	0.986	4.23658e-21
AT3G12090	2.04895e-25	-2.08073	0.956	0.866	4.35115e-21
AT3G11780	2.07889e-25	-12.299	1	1	4.41473e-21
AT1G26910	2.17469e-25	-5.16785	1	0.991	4.61817e-21
AT2G30620	2.2785e-25	-37.9763	1	1	4.83862e-21
AT2G44610	2.40844e-25	-12.3441	1	1	5.11456e-21
AT5G55730	2.51305e-25	-11.2141	0.996	0.931	5.33671e-21
AT1G54690	2.53468e-25	-55.9264	0.96	0.974	5.38266e-21
AT3G48185	2.54185e-25	-6.77283	0.502	0.634	5.39787e-21
AT1G68150	2.6545e-25	-4.19841	0.2	0.594	5.6371e-21
AT5G20885	3.0005e-25	-8.22123	1	0.994	6.37186e-21
AT5G23575	3.00183e-25	-1.61005	1	1	6.37469e-21
AT3G46010	3.01813e-25	-10.1811	1	1	6.40931e-21
AT1G23750	3.04405e-25	-17.1797	0.884	0.999	6.46434e-21
AT2G20585	3.24607e-25	-5.10099	0.991	0.946	6.89336e-21
AT5G14470	3.33021e-25	-4.62024	0.956	0.984	7.07204e-21
AT5G44210	3.52595e-25	-7.16884	0.942	0.934	7.48771e-21
AT5G50000	3.72381e-25	-4.40386	1	0.99	7.90789e-21
AT3G49760	3.92287e-25	-15.3957	1	0.983	8.3306e-21
AT2G17360	3.98545e-25	-94.5544	1	1	8.4635e-21
AT5G20890	4.01898e-25	-21.4004	1	0.993	8.5347e-21
AT2G43880	4.04718e-25	-2.26402	0.32	0.647	8.59458e-21
AT3G05420	4.12095e-25	-1.9694	1	1	8.75125e-21
AT4G11210	4.25948e-25	-46.9445	1	0.951	9.04542e-21
AT4G36500	4.65935e-25	-132.506	1	1	9.8946e-21
AT5G44585	4.80393e-25	-2.57719	0.151	0.59	1.02016e-20
AT1G03730	4.9058e-25	-1.50783	1	1	1.0418e-20
AT1G51420	4.92088e-25	-3.59652	0.987	0.958	1.045e-20
AT4G12600	4.92276e-25	-78.3648	0.858	0.788	1.0454e-20
AT3G55620	4.92576e-25	-4.62243	1	1	1.04603e-20
AT1G54890	5.54123e-25	-4.49176	0.071	0.568	1.17674e-20
AT5G03740	5.5625e-25	-6.05615	1	1	1.18125e-20
AT5G06800	5.81516e-25	-1.25033	0.884	0.914	1.23491e-20
AT1G26740	6.01734e-25	-7.05831	0.853	0.863	1.27784e-20
AT2G41410	6.11642e-25	-19.8195	1	1	1.29888e-20
AT3G50500	6.62857e-25	-1.55509	1	1	1.40764e-20
AT1G69030	7.51215e-25	-2.89158	1	1	1.59528e-20
AT1G09330.x	8.32664e-25	-6.92502	1	1	1.76825e-20
AT1G09330.y	8.32664e-25	-6.92502	1	1	1.76825e-20
AT2G21390	8.44338e-25	-1.71672	1	0.999	1.79304e-20
AT5G15960	8.7514e-25	-16.5502	1	1	1.85845e-20
AT4G11570	8.88994e-25	-1.11367	1	1	1.88787e-20
AT5G59880	9.15367e-25	-31.541	1	1	1.94387e-20
AT4G39675	9.41905e-25	-23.2239	0.849	0.963	2.00023e-20
AT3G21680	1.05923e-24	-3.9637	1	0.972	2.24938e-20
AT3G02900	1.15783e-24	-6.94033	0.982	0.983	2.45876e-20
AT5G21020	1.21262e-24	-1.17059	1	1	2.57512e-20
AT1G07930.x	1.22726e-24	-24.7059	1	1	2.60622e-20
AT1G07930.y	1.22726e-24	-24.7059	1	1	2.60622e-20
AT3G17160	1.29448e-24	-1.72247	0.711	0.743	2.74895e-20
AT5G65790	1.31771e-24	-3.43907	0.987	0.625	2.79829e-20
AT3G06300	1.36678e-24	-14.0042	1	1	2.9025e-20
AT5G21170	1.37537e-24	-4.74673	1	1	2.92073e-20
AT4G29870	1.38697e-24	-8.45474	1	0.99	2.94537e-20
AT5G11260	1.43039e-24	-4.346	1	1	3.03759e-20
AT5G21940	1.53502e-24	-35.2735	1	1	3.25977e-20
AT3G27080	1.5399e-24	-1.96069	0.964	0.976	3.27013e-20
AT1G78680	1.61324e-24	-3.68901	1	1	3.42587e-20
AT5G63650	1.63671e-24	-4.49031	0.884	0.905	3.47573e-20
AT4G29430	1.64884e-24	-10.2537	1	0.971	3.50148e-20
AT3G58120	1.6705e-24	-5.01683	0.836	0.975	3.54747e-20
AT1G32560	1.67831e-24	-1.86354	0.809	0.756	3.56405e-20
AT2G38140	1.68046e-24	-2.1955	1	0.989	3.56863e-20
AT5G40660	1.82283e-24	-1.60371	1	0.979	3.87096e-20
AT1G78090	2.16114e-24	-1.4284	0.684	0.633	4.58939e-20
AT3G54960	2.22244e-24	-51.5674	1	0.99	4.71958e-20
AT1G26690	2.27154e-24	-1.26848	1	1	4.82384e-20
AT1G58180	2.34913e-24	-1.79713	1	0.998	4.98861e-20
AT1G07770.x	2.35516e-24	-146.171	1	1	5.00142e-20
AT1G07770.y	2.35516e-24	-146.171	1	1	5.00142e-20
AT2G17800	2.96255e-24	-1.30322	1	0.999	6.29127e-20
AT5G54145	3.02815e-24	-11.604	1	0.999	6.43058e-20
AT5G24610	3.04323e-24	-5.30361	1	1	6.46261e-20
AT1G63220	3.08224e-24	-21.7167	1	1	6.54544e-20
AT4G27860	3.16545e-24	-1.93234	1	0.994	6.72215e-20
AT1G23170	3.38985e-24	-2.80348	0.991	0.995	7.1987e-20
AT1G62980	3.5642e-24	-125.364	0.884	0.976	7.56893e-20
AT1G73490	3.68398e-24	-5.74715	1	0.992	7.82331e-20
AT5G47210	3.77043e-24	-102.041	1	0.993	8.00688e-20
AT1G22520	4.04494e-24	-5.00098	1	1	8.58983e-20
AT4G18640	4.08554e-24	-2.43795	0.502	0.816	8.67605e-20
AT5G45590	4.24628e-24	-2.42211	0.996	0.975	9.01741e-20
AT5G56360	4.66706e-24	-5.55673	1	0.991	9.91097e-20
AT5G35740	4.78491e-24	-5.06912	0.84	0.729	1.01612e-19
AT1G30870	4.94246e-24	-86.8365	0.911	0.953	1.04958e-19
AT1G72730	5.2819e-24	-3.46768	1	0.984	1.12166e-19
AT5G65530	5.44224e-24	-20.0823	0.796	0.721	1.15571e-19
AT3G24800	5.47762e-24	-1.27537	1	0.997	1.16323e-19
AT3G15370	5.49376e-24	-12.2703	0.542	0.842	1.16665e-19
AT2G29500	5.49452e-24	-4.96642	1	0.996	1.16682e-19
AT1G48200	5.59435e-24	-4.14823	1	1	1.18802e-19
AT3G05060	5.8037e-24	-18.6189	0.467	0.608	1.23247e-19
AT4G22710	5.8759e-24	-3.54767	0.484	0.749	1.24781e-19
AT3G29780	6.0608e-24	-1.80407	0.853	0.814	1.28707e-19
AT1G59590	6.65145e-24	-1.68517	0.987	0.972	1.4125e-19
AT1G63980	7.19329e-24	-8.30302	1	0.978	1.52757e-19
AT1G12560.x	7.46044e-24	-107.459	0.938	0.972	1.5843e-19
AT1G12560.y	7.46044e-24	-107.459	0.938	0.972	1.5843e-19
AT1G30690	7.93929e-24	-8.45932	1	1	1.68599e-19
AT2G04378	8.11514e-24	-1.16927	1	1	1.72333e-19
AT4G35060	8.81554e-24	-1.14086	1	0.991	1.87207e-19
[truncated: 3,081 more rows]
