# Supplementary material for: The regulatory landscape of Arabidopsis thaliana roots at single-cell resolution
Source: Nat Commun. 2021 Jun 7;12:3334. doi: 10.1038/s41467-021-23675-y (PMC8184767; doi:10.1038/s41467-021-23675-y)
Supplement: Supplementary file 7 — Supplementary Dataset 5 [file 41467_2021_23675_MOESM7_ESM.xls]

## Sheet: Supplementary_Table_5_endodermi
gene	p_val	avg_logFC	pct.1	pct.2	p_val_adj
AT1G15380.x	4.57997e-95	3.06786	1	0.977	9.72603e-91
AT1G15380.y	4.57997e-95	3.06786	1	0.977	9.72603e-91
AT5G54855	2.18964e-87	-0.448444	0.972	0.997	4.64993e-83
AT1G69740	1.17241e-80	-0.829986	1	1	2.48974e-76
AT3G26720	2.36661e-77	-0.509004	0.702	0.982	5.02574e-73
AT2G18960	2.97875e-76	-4.4247	1	1	6.32568e-72
AT1G75680	7.8537e-76	-18.6481	1	1	1.66781e-71
AT5G10960	3.67493e-75	-10.2041	1	1	7.80408e-71
AT1G19110.x	2.54884e-74	-0.671584	1	1	5.41272e-70
AT1G19110.y	2.54884e-74	-0.671584	1	1	5.41272e-70
AT3G27050	6.99883e-74	-0.427831	0.674	0.993	1.48627e-69
AT1G19440	1.64527e-72	-1.103	0.993	1	3.49389e-68
AT3G28940	1.76195e-72	-4.07918	1	1	3.74168e-68
AT4G02200	2.17462e-72	-6.41606	1	1	4.61803e-68
AT1G05850.x	5.36632e-70	-30.8646	1	1	1.13959e-65
AT1G05850.y	5.36632e-70	-30.8646	1	1	1.13959e-65
AT3G55020	9.54937e-70	-0.436493	0.993	0.988	2.0279e-65
AT3G54030	2.41651e-69	-3.19402	1	1	5.1317e-65
AT1G32200	4.76602e-69	-0.460374	0.83	0.988	1.01211e-64
AT1G01800	5.79323e-69	-22.2911	1	1	1.23025e-64
AT3G46010	7.83605e-69	-8.40125	1	1	1.66406e-64
AT2G38440	1.33287e-68	-0.258562	0.844	0.989	2.83047e-64
AT1G74340	8.85332e-68	-1.21199	1	1	1.88009e-63
AT5G11970	6.56892e-67	-18.9673	1	1	1.39498e-62
AT5G62390	9.08949e-67	-3.37472	1	1	1.93024e-62
AT5G60920	9.78045e-67	-15.2178	1	1	2.07698e-62
AT4G02600	1.17467e-66	-1.02459	0.993	0.999	2.49453e-62
AT5G22030	1.26288e-66	-0.309816	0.965	0.994	2.68186e-62
AT3G22850	1.59129e-66	-6.70054	1	1	3.37926e-62
AT3G60260	7.34429e-66	-3.30537	1	1	1.55963e-61
AT3G22630	8.26768e-66	-2.88235	0.972	1	1.75572e-61
AT5G09960	8.28958e-65	-4.81629	1	1	1.76038e-60
AT1G67230	2.73441e-64	-1.49035	1	0.999	5.8068e-60
AT1G11170.x	3.08778e-64	0.512435	0.908	0.746	6.55721e-60
AT1G11170.y	3.08778e-64	0.512435	0.908	0.746	6.55721e-60
AT1G51070	3.51807e-64	-3.00896	1	1	7.47096e-60
AT1G03475.x	4.58148e-64	-0.433765	0.879	0.996	9.72924e-60
AT1G03475.y	4.58148e-64	-0.433765	0.879	0.996	9.72924e-60
AT3G50360	5.15287e-64	-1.92313	1	1	1.09426e-59
AT4G33140	8.01988e-64	-1.00555	1	1	1.7031e-59
AT3G63120	1.71832e-63	-2.01829	1	1	3.64902e-59
AT2G37940	2.78987e-63	-2.60185	1	1	5.92458e-59
AT1G67560	7.92282e-63	-0.685355	0.461	0.944	1.68249e-58
AT1G68500	7.99752e-63	-0.400752	0.965	0.853	1.69835e-58
AT4G34260	1.40012e-62	-11.6478	1	0.995	2.9733e-58
AT3G26935	1.56418e-62	-2.07409	1	1	3.32169e-58
AT2G34930	2.02951e-62	-0.984105	1	0.999	4.30987e-58
AT5G07300	2.18951e-62	-0.848206	1	1	4.64964e-58
AT5G09870	3.15041e-62	-0.357779	0.766	0.994	6.69021e-58
AT3G25530	4.47844e-62	-3.78931	1	0.996	9.51042e-58
AT3G17090	6.68061e-62	-2.86497	1	1	1.41869e-57
AT4G29350	1.92339e-61	-15.6471	1	1	4.0845e-57
AT4G37590	2.41267e-61	-2.79586	1	1	5.12355e-57
AT1G55160	2.46019e-61	-1.78036	1	1	5.22447e-57
AT3G21510	2.57776e-61	-25.0711	1	1	5.47413e-57
AT1G66240	5.0379e-61	-17.9531	1	1	1.06985e-56
AT4G21860	5.69029e-61	-1.77883	0.986	0.991	1.20839e-56
AT4G32330	6.54737e-61	-3.0676	0.993	0.997	1.3904e-56
AT5G39730	9.27647e-61	-2.98233	1	1	1.96995e-56
AT1G09645	9.83224e-61	-1.1382	1	1	2.08797e-56
AT3G11230	1.12272e-60	-0.934584	1	1	2.38422e-56
AT2G31955	1.46503e-60	-0.537866	1	0.998	3.11115e-56
AT1G75800	1.46971e-60	-4.95781	1	0.996	3.12108e-56
AT1G55730	1.84727e-60	-0.727543	1	0.999	3.92287e-56
AT4G00660	3.30942e-60	-0.841281	1	1	7.02789e-56
AT3G55440	4.44818e-60	-32.4581	1	1	9.44615e-56
AT3G55410	5.91064e-60	-1.09807	1	1	1.25518e-55
AT5G34850	1.07788e-59	-5.18819	1	1	2.289e-55
AT2G14740	1.20718e-59	-0.316251	0.667	0.961	2.56357e-55
AT3G05520	1.77811e-59	-0.541061	1	0.996	3.77598e-55
AT4G39820	2.1505e-59	-1.71611	1	1	4.56679e-55
AT5G03660	3.04658e-59	-0.969952	1	1	6.46971e-55
AT4G16830	4.16058e-59	-3.1485	1	0.997	8.8354e-55
AT3G52470	4.79185e-59	-5.08289	1	1	1.0176e-54
AT5G53760	1.03035e-58	-1.29976	0.624	0.991	2.18805e-54
AT4G19410	1.30281e-58	-22.8167	1	1	2.76665e-54
AT2G38140	1.31588e-58	-2.25097	0.993	0.989	2.79441e-54
AT5G65683	1.43891e-58	-0.815545	0.624	0.974	3.05568e-54
AT1G06130.x	1.48308e-58	-0.736161	0.943	0.986	3.14947e-54
AT1G06130.y	1.48308e-58	-0.736161	0.943	0.986	3.14947e-54
AT5G66400	2.54869e-58	-8.27158	1	0.989	5.41241e-54
AT5G05170	2.57634e-58	-9.25429	1	1	5.47111e-54
AT4G20150	3.04842e-58	-20.5452	1	1	6.47363e-54
AT1G63690	3.91263e-58	-1.55781	1	0.993	8.30885e-54
AT3G17390	5.11475e-58	-77.9161	1	1	1.08617e-53
AT4G01650	5.29639e-58	-1.85243	1	0.996	1.12474e-53
AT5G49720	6.34953e-58	-8.27098	1	1	1.34839e-53
AT2G18350	6.60498e-58	-0.578514	0.986	0.982	1.40263e-53
AT2G41740	7.65364e-58	-2.80726	1	1	1.62533e-53
AT1G22300	7.92368e-58	-7.4408	1	1	1.68267e-53
AT1G78850	1.02375e-57	-11.7619	1	1	2.17404e-53
AT1G34000	1.08495e-57	-0.926557	0.993	0.996	2.30401e-53
AT5G34940	1.14704e-57	0.6291	0.879	0.637	2.43586e-53
AT1G53310	1.24354e-57	-2.67016	1	1	2.64078e-53
AT1G11310	1.64503e-57	-0.7168	0.993	0.995	3.49339e-53
AT5G54680	1.67862e-57	-2.87875	1	1	3.56472e-53
AT5G19010	1.96884e-57	-0.822085	1	0.987	4.18102e-53
AT5G36890	2.15544e-57	-0.355858	0.426	0.943	4.57728e-53
AT5G63680	2.66969e-57	-3.4175	1	0.997	5.66936e-53
AT1G68060	2.70024e-57	-0.8883	0.752	0.991	5.73422e-53
AT5G17310	3.76631e-57	-1.27337	0.496	0.978	7.99813e-53
AT1G64390	4.3428e-57	-6.77557	1	0.99	9.22237e-53
AT3G59970	4.69972e-57	-3.15523	1	1	9.98033e-53
AT5G53310	5.28728e-57	-2.36957	1	1	1.12281e-52
AT5G10330	5.95169e-57	-0.27062	0.574	0.947	1.2639e-52
AT2G04410	6.47868e-57	-2.81869	1	1	1.37581e-52
AT3G21200	8.73808e-57	-0.346553	0.979	0.998	1.85562e-52
AT5G03340	8.78223e-57	-0.52015	1	1	1.86499e-52
AT2G16950	9.1257e-57	-0.373174	0.794	0.997	1.93793e-52
AT1G03590.x	1.42377e-56	-1.90683	1	1	3.02351e-52
AT1G03590.y	1.42377e-56	-1.90683	1	1	3.02351e-52
AT3G27240	1.79955e-56	-12.4406	1	1	3.82153e-52
AT1G19430	1.92514e-56	-0.285415	0.603	0.967	4.08823e-52
AT1G17730.x	2.13998e-56	-1.18262	1	1	4.54446e-52
AT1G17730.y	2.13998e-56	-1.18262	1	1	4.54446e-52
AT5G11960	2.18884e-56	-1.58916	1	1	4.64822e-52
AT1G31070	2.23041e-56	-2.98633	1	0.998	4.7365e-52
AT1G68840	2.2671e-56	-4.20468	1	0.999	4.81442e-52
AT2G04780	3.31228e-56	-45.5073	1	1	7.03396e-52
AT3G57800	3.42148e-56	-1.57815	0.922	0.994	7.26585e-52
AT3G02880	3.56138e-56	-4.84346	1	1	7.56294e-52
AT4G32460	4.46272e-56	-14.1582	0.716	0.992	9.47702e-52
AT2G25180	5.09196e-56	-0.862813	1	1	1.08133e-51
AT5G65750	8.02518e-56	-0.327524	0.574	0.963	1.70423e-51
AT5G46860	8.98228e-56	-7.11342	1	1	1.90748e-51
AT3G28690	9.05307e-56	-0.515786	1	1	1.92251e-51
AT2G40940	9.19599e-56	-0.734121	1	0.996	1.95286e-51
AT4G33300	9.60052e-56	-0.254583	0.972	0.991	2.03877e-51
AT3G18520	1.77222e-55	-0.293696	0.929	0.998	3.76349e-51
AT2G25800	2.54819e-55	-0.308083	0.908	0.99	5.41133e-51
AT3G52300	3.2737e-55	-36.4519	1	1	6.95203e-51
AT2G21170	4.42954e-55	-9.29048	1	1	9.40658e-51
AT1G47550	4.57466e-55	-0.619771	1	1	9.71474e-51
AT4G38680	4.58633e-55	-30.6561	1	1	9.73953e-51
AT5G40850	5.78788e-55	-1.70636	1	1	1.22911e-50
AT5G07070	6.273e-55	-0.948786	0.979	0.992	1.33213e-50
AT2G39770	7.33834e-55	-19.3659	1	1	1.55837e-50
AT4G27570	9.34505e-55	0.331863	0.851	0.179	1.98452e-50
AT5G65470	9.44999e-55	-4.01052	1	1	2.0068e-50
AT5G21920	1.30855e-54	-0.417977	0.986	0.974	2.77884e-50
AT3G49320	1.35414e-54	0.415573	0.943	0.626	2.87565e-50
AT1G15120	2.07683e-54	-18.7081	1	1	4.41035e-50
AT3G15190	2.80454e-54	-0.445618	0.993	0.997	5.95572e-50
AT1G70410	2.85425e-54	-60.8936	1	1	6.06129e-50
AT3G52990	3.23525e-54	-8.46597	1	1	6.87038e-50
AT2G29490	3.43833e-54	-6.42	1	1	7.30164e-50
AT3G62400	3.5886e-54	-3.59784	1	1	7.62076e-50
AT2G19590	3.66809e-54	-0.266358	0.241	0.791	7.78956e-50
AT3G09820	4.08901e-54	-29.0002	1	1	8.68341e-50
AT5G47890	4.22076e-54	-7.17155	1	1	8.96321e-50
AT2G22240	5.42358e-54	-0.39413	0.433	0.941	1.15175e-49
AT5G58590	6.45388e-54	-6.50567	0.986	0.991	1.37054e-49
AT5G53360	7.60936e-54	-0.302808	0.872	0.991	1.61592e-49
AT1G52540	8.68335e-54	-2.44407	1	1	1.844e-49
AT4G11820	9.65703e-54	-18.5781	1	1	2.05077e-49
AT5G52840	1.01333e-53	-8.06054	1	1	2.15192e-49
AT4G21600	1.04659e-53	-3.63889	1	0.995	2.22254e-49
AT4G34030	1.07789e-53	-0.322608	0.816	0.964	2.28902e-49
AT5G15120	1.28455e-53	-0.462393	1	0.993	2.72787e-49
AT4G35450	1.35133e-53	-13.246	1	1	2.86968e-49
AT4G18030	1.39144e-53	-4.44306	1	0.981	2.95486e-49
AT4G12730	1.65583e-53	-13.3823	1	1	3.51632e-49
AT4G12090	1.67774e-53	-0.831911	0.78	0.949	3.56284e-49
AT1G74910	1.91386e-53	-2.42901	0.979	0.981	4.06427e-49
AT5G59890	2.07606e-53	-10.4842	1	1	4.40871e-49
AT5G47030	2.24198e-53	-28.8281	1	1	4.76107e-49
AT2G42590	3.53677e-53	-2.82992	1	1	7.51069e-49
AT5G16220	3.60838e-53	-0.279293	0.801	0.99	7.66276e-49
AT4G34110	7.72139e-53	-3.04727	1	1	1.63971e-48
AT4G04860	7.75916e-53	-0.76535	1	1	1.64773e-48
AT1G12990	8.49634e-53	-0.355134	0.525	0.973	1.80428e-48
AT2G01350	9.42559e-53	-0.808183	1	1	2.00162e-48
AT3G02180	1.17485e-52	-1.99292	1	1	2.49492e-48
AT5G66510	1.37505e-52	-6.09623	1	1	2.92006e-48
AT5G66210	1.45076e-52	-0.569842	0.993	0.999	3.08084e-48
AT5G43420	1.54459e-52	-1.38264	0.986	0.989	3.2801e-48
AT4G02130	2.25704e-52	-2.10845	1	0.996	4.79306e-48
AT1G27100	2.25789e-52	-2.86528	0.965	1	4.79486e-48
AT1G77330	2.47315e-52	-54.8349	1	0.997	5.25199e-48
AT1G31440	2.71745e-52	-2.23838	1	0.99	5.77078e-48
AT1G05270	2.86697e-52	-1.33449	1	1	6.08829e-48
AT1G30510	2.9626e-52	-1.47982	1	1	6.29138e-48
AT2G35000	3.10875e-52	-0.293999	0.638	0.973	6.60174e-48
AT2G35270	3.18085e-52	-0.766808	1	0.997	6.75485e-48
AT3G17210	4.08947e-52	-11.3674	1	1	8.68439e-48
AT2G04378	4.2989e-52	-1.27813	1	1	9.12915e-48
AT5G44070	4.57884e-52	-2.00851	1	0.999	9.72362e-48
AT5G16710	4.69638e-52	-0.27531	0.652	0.959	9.97323e-48
AT5G49810	5.4448e-52	-0.551335	1	1	1.15626e-47
AT3G25585	6.32634e-52	-4.65973	1	1	1.34346e-47
AT5G02040	7.38414e-52	-1.8462	1	1	1.5681e-47
AT1G22790	7.44986e-52	-0.80865	0.667	0.968	1.58205e-47
AT5G36230	7.61406e-52	-14.1635	1	1	1.61692e-47
AT2G17340	7.78746e-52	-1.41447	1	1	1.65374e-47
AT3G47810	7.97652e-52	-2.4809	1	1	1.69389e-47
AT3G58730	1.1606e-51	-4.47468	1	1	2.46465e-47
AT5G48570	1.41907e-51	-0.888301	1	0.987	3.01353e-47
AT3G16760	1.6529e-51	-0.644665	1	0.997	3.51011e-47
AT1G66430	1.85017e-51	-0.627586	0.383	0.873	3.92902e-47
AT4G22340	2.09312e-51	-0.903805	0.986	0.979	4.44494e-47
AT4G02860	2.18247e-51	-0.842577	0.993	0.996	4.6347e-47
AT5G08530	2.21636e-51	-5.09917	1	1	4.70666e-47
AT1G35160	2.25165e-51	-10.583	1	1	4.7816e-47
AT4G13430	2.56754e-51	-4.09926	1	1	5.45242e-47
AT3G04120	2.62125e-51	-218.164	1	1	5.56648e-47
AT1G78040	2.68353e-51	-140.828	1	1	5.69875e-47
AT3G20320	2.92972e-51	-0.56634	1	0.998	6.22154e-47
AT1G10690	3.11362e-51	-1.86628	1	0.989	6.61209e-47
AT3G20390	3.41079e-51	-30.9004	1	1	7.24316e-47
AT3G13340	3.4715e-51	-0.559988	1	1	7.37207e-47
AT3G56010	3.4974e-51	-0.251721	0.27	0.884	7.42709e-47
AT4G00860	3.88247e-51	-16.9019	1	1	8.2448e-47
AT2G21870	3.93477e-51	-19.6676	1	1	8.35589e-47
AT5G59880	4.5991e-51	-25.9257	1	1	9.76666e-47
AT3G55430	5.23847e-51	-26.3561	1	1	1.11244e-46
AT1G07420.x	5.65855e-51	-6.24033	1	0.999	1.20165e-46
AT1G07420.y	5.65855e-51	-6.24033	1	0.999	1.20165e-46
AT1G74690	5.80469e-51	-1.21405	0.993	0.989	1.23268e-46
AT1G80490	6.7205e-51	-0.268593	0.759	0.986	1.42717e-46
AT5G62200	6.80755e-51	-0.80637	1	0.999	1.44565e-46
AT4G12080	7.05694e-51	-12.2275	1	1	1.49861e-46
AT2G18150	7.30929e-51	0.343482	0.801	0.13	1.5522e-46
AT1G75080	7.55025e-51	-1.14696	0.936	0.988	1.60337e-46
AT1G70580	8.47492e-51	-0.318791	0.574	0.907	1.79973e-46
AT5G57490	8.58002e-51	-3.02883	1	1	1.82205e-46
AT1G04290.x	8.81242e-51	-1.20658	1	0.998	1.87141e-46
AT1G04290.y	8.81242e-51	-1.20658	1	0.998	1.87141e-46
AT1G53060	8.89495e-51	-1.26648	0.624	0.923	1.88893e-46
AT2G33040	9.07596e-51	-15.3602	1	1	1.92737e-46
AT1G55690	9.57794e-51	-0.256487	0.766	0.983	2.03397e-46
AT5G28900	1.02508e-50	-0.730522	0.837	0.983	2.17685e-46
AT1G08450.x	1.07262e-50	-0.449311	0.972	0.992	2.27781e-46
AT1G08450.y	1.07262e-50	-0.449311	0.972	0.992	2.27781e-46
AT1G22170	1.13447e-50	-0.277642	0.518	0.949	2.40917e-46
AT5G14610	1.13566e-50	-0.327467	0.858	0.951	2.41169e-46
AT4G38570	1.17548e-50	-0.784904	1	0.999	2.49624e-46
AT1G79940	1.38519e-50	-0.536611	1	0.999	2.94158e-46
AT5G47190	1.47729e-50	-2.21238	0.972	0.972	3.13718e-46
AT1G54990	1.77491e-50	-2.3156	0.993	0.993	3.76919e-46
AT4G01370	1.87516e-50	-4.44346	1	1	3.9821e-46
AT3G23400	2.16516e-50	-0.676553	1	0.995	4.59793e-46
AT1G12530.x	2.50726e-50	-0.347238	0.56	0.993	5.32442e-46
AT1G12530.y	2.50726e-50	-0.347238	0.56	0.993	5.32442e-46
AT3G04470	3.04853e-50	-0.411768	0.837	0.993	6.47386e-46
AT1G31160	3.60411e-50	-0.397216	0.532	0.962	7.65368e-46
AT3G19760	3.72818e-50	-4.6027	1	1	7.91716e-46
AT4G13780	4.3617e-50	-0.602102	0.887	0.985	9.26251e-46
AT3G02250	5.13406e-50	-0.336723	0.631	0.956	1.09027e-45
AT4G26620	6.20513e-50	-0.304292	0.369	0.889	1.31772e-45
AT1G15270.x	6.24891e-50	-8.81044	1	1	1.32702e-45
AT1G15270.y	6.24891e-50	-8.81044	1	1	1.32702e-45
AT3G14660	6.49018e-50	-0.392425	0.199	0.85	1.37826e-45
AT4G31180	7.67857e-50	-8.53288	1	1	1.63062e-45
AT5G07110	1.15437e-49	-2.68289	0.638	0.993	2.45142e-45
AT5G59770	1.22761e-49	-1.76873	0.993	0.988	2.60695e-45
AT2G30710	1.24051e-49	-0.474195	1	0.998	2.63435e-45
AT5G11770	1.33232e-49	-5.94632	1	1	2.8293e-45
AT1G19140.x	1.35066e-49	-1.22157	1	0.997	2.86826e-45
AT1G19140.y	1.35066e-49	-1.22157	1	0.997	2.86826e-45
AT3G25920	1.36642e-49	-0.474456	0.986	0.977	2.90173e-45
AT3G03010	1.40912e-49	-0.268089	0.723	0.977	2.9924e-45
AT1G01810.x	1.4294e-49	-0.269402	0.624	0.964	3.03547e-45
AT1G01810.y	1.4294e-49	-0.269402	0.624	0.964	3.03547e-45
AT4G32610	1.4706e-49	-1.81049	1	1	3.12296e-45
AT1G19600.x	1.74208e-49	-1.07899	0.993	0.991	3.69948e-45
AT1G19600.y	1.74208e-49	-1.07899	0.993	0.991	3.69948e-45
AT4G23420	1.9275e-49	-4.76818	1	0.995	4.09324e-45
AT5G19190	2.02867e-49	-4.86472	0.922	0.963	4.30808e-45
AT2G25070	2.11115e-49	-8.14926	1	1	4.48325e-45
AT3G10330	2.18809e-49	-0.656064	1	1	4.64663e-45
AT4G20890	2.21282e-49	-3.1648	1	1	4.69915e-45
AT1G14400.x	2.75624e-49	-5.34342	1	1	5.85314e-45
AT1G14400.y	2.75624e-49	-5.34342	1	1	5.85314e-45
AT2G04800	3.01281e-49	-20.2069	0.979	0.979	6.39799e-45
AT1G70560	3.11996e-49	-0.879033	0.879	0.945	6.62555e-45
AT5G01460	3.50007e-49	-0.850389	1	0.999	7.43276e-45
AT4G00335	4.09653e-49	-0.282502	0.972	0.964	8.69938e-45
AT1G67190	4.32618e-49	-1.0039	1	0.999	9.18708e-45
AT3G26780	4.38177e-49	-2.2996	1	1	9.30513e-45
AT5G65270	4.40284e-49	-0.60031	0.908	0.993	9.34987e-45
AT1G15030	4.61337e-49	-0.584401	1	0.997	9.79696e-45
AT3G55450	4.79122e-49	-0.331612	0.965	0.998	1.01746e-44
AT2G42210	5.13218e-49	-19.8526	1	1	1.08987e-44
AT1G11790.x	5.20804e-49	-0.688537	1	0.991	1.10598e-44
AT1G11790.y	5.20804e-49	-0.688537	1	0.991	1.10598e-44
AT1G12410.x	6.46197e-49	-0.960557	1	1	1.37226e-44
AT1G12410.y	6.46197e-49	-0.960557	1	1	1.37226e-44
AT1G04410.x	6.67773e-49	-17.2861	1	1	1.41808e-44
AT1G04410.y	6.67773e-49	-17.2861	1	1	1.41808e-44
AT4G37280	7.26425e-49	-1.55485	1	1	1.54264e-44
AT1G22330	8.21337e-49	-1.01293	0.624	0.962	1.74419e-44
AT3G03180	8.4156e-49	-0.350213	0.411	0.94	1.78714e-44
AT5G48230	8.93594e-49	-16.1045	1	1	1.89764e-44
AT3G54200	1.01427e-48	-6.10555	1	1	2.15391e-44
AT5G61380	1.0358e-48	-0.387528	1	0.997	2.19963e-44
AT4G39100	1.05344e-48	-1.14596	1	1	2.23709e-44
AT1G45050	1.20771e-48	-0.763986	1	0.996	2.5647e-44
AT3G24160	1.23731e-48	-4.66772	1	1	2.62755e-44
AT4G10430	1.25768e-48	-0.409501	1	0.999	2.6708e-44
AT4G30996	1.43571e-48	-3.50948	1	1	3.04887e-44
AT1G72020	1.86101e-48	-21.9239	1	1	3.95204e-44
AT3G05290	2.14178e-48	-0.692865	1	0.995	4.54828e-44
AT3G50530	2.20995e-48	-0.282404	0.95	0.987	4.69305e-44
AT5G12150	2.33108e-48	-0.374808	1	0.975	4.95027e-44
AT1G28390	2.58504e-48	-0.614644	0.766	0.953	5.48958e-44
AT3G56050	2.61739e-48	-1.4307	1	0.995	5.55829e-44
AT1G12710	2.6424e-48	-0.281921	0.922	0.966	5.6114e-44
AT2G06050	2.73073e-48	-1.50839	1	1	5.79898e-44
AT4G31590	2.86535e-48	-0.824331	0.333	0.87	6.08486e-44
AT5G63510	2.98468e-48	-1.77238	1	1	6.33826e-44
AT4G12990	3.77278e-48	-0.391899	1	0.99	8.01188e-44
AT3G46820	3.82091e-48	-0.458318	1	0.999	8.11408e-44
AT2G33120	3.93123e-48	-15.0247	1	1	8.34836e-44
AT2G20420	4.08568e-48	-8.22837	1	1	8.67636e-44
AT5G12040	4.75682e-48	-0.999475	1	0.998	1.01016e-43
AT5G50850	4.78795e-48	-9.07395	1	1	1.01677e-43
AT1G52280	5.23133e-48	-6.80763	1	0.999	1.11092e-43
AT1G16340.x	5.42999e-48	-0.502636	0.355	0.866	1.15311e-43
AT1G16340.y	5.42999e-48	-0.502636	0.355	0.866	1.15311e-43
AT5G19550	5.82377e-48	-2.78216	1	0.999	1.23674e-43
AT3G49750	6.10046e-48	-0.859176	0.631	0.9	1.29549e-43
AT5G53160	6.69042e-48	-2.27999	1	1	1.42078e-43
AT1G18570.x	7.01601e-48	-0.692721	1	0.985	1.48992e-43
AT1G18570.y	7.01601e-48	-0.692721	1	0.985	1.48992e-43
AT5G05590	7.143e-48	-0.637337	0.993	0.999	1.51689e-43
AT1G33240	7.37167e-48	-0.994918	1	0.996	1.56545e-43
AT2G26110	7.50989e-48	-0.387113	0.78	0.934	1.5948e-43
AT5G23920	8.07486e-48	0.876991	0.894	0.532	1.71478e-43
AT4G35260	9.2966e-48	-2.2264	1	1	1.97423e-43
AT3G11800	9.43409e-48	-10.2096	1	1	2.00342e-43
AT2G20120	1.12346e-47	-2.58686	1	0.998	2.38578e-43
AT3G08580	1.19192e-47	#NAME?	1	1	2.53115e-43
AT5G57100	1.19893e-47	-0.533185	0.972	0.96	2.54604e-43
AT2G03220	1.22456e-47	-0.912872	0.986	0.996	2.60047e-43
AT1G54140	1.2465e-47	-0.351579	0.879	0.973	2.64707e-43
AT5G08670	1.35674e-47	-12.9625	1	1	2.88117e-43
AT3G27340	1.36969e-47	-0.873517	1	1	2.90868e-43
AT4G33130	1.39758e-47	-0.674446	0.496	0.943	2.9679e-43
AT5G03040	1.42517e-47	-4.50279	1	1	3.0265e-43
AT1G17620.x	1.44295e-47	-24.6918	1	1	3.06425e-43
AT1G17620.y	1.44295e-47	-24.6918	1	1	3.06425e-43
AT3G11880	1.45439e-47	-0.874833	1	0.997	3.08854e-43
AT2G24570	1.48356e-47	-1.28976	1	0.997	3.15048e-43
AT2G26300	1.66165e-47	-4.59766	1	1	3.52869e-43
AT3G25500	1.84551e-47	-0.357731	0.61	0.962	3.91914e-43
AT4G09620	1.9016e-47	-0.304612	0.957	0.965	4.03825e-43
AT4G15802	2.13737e-47	-52.759	1	1	4.53892e-43
AT2G04900	2.17402e-47	-3.95685	1	1	4.61675e-43
AT3G08710	2.18628e-47	-11.2129	1	1	4.64278e-43
AT3G19340	2.30825e-47	-0.991179	1	1	4.90179e-43
AT3G23280	2.3709e-47	-0.320165	1	1	5.03484e-43
AT2G25950	2.45063e-47	-1.23519	0.993	0.995	5.20415e-43
AT2G47510	2.77714e-47	-4.67092	1	1	5.89753e-43
AT2G20820	2.82352e-47	-11.4405	1	1	5.99603e-43
AT2G23610	3.06541e-47	-0.970147	0.447	0.84	6.5097e-43
AT1G71010	3.21055e-47	-0.357849	0.979	1	6.81793e-43
AT2G42310	3.22011e-47	-5.08237	1	1	6.83822e-43
AT4G30160	3.76334e-47	-0.639806	1	0.999	7.99182e-43
AT3G13120	4.21916e-47	-1.8856	1	0.997	8.9598e-43
AT5G16730	4.34769e-47	-0.643651	1	0.998	9.23275e-43
AT5G17330	5.53945e-47	-30.4602	1	1	1.17636e-42
AT3G08690	5.6314e-47	-2.43445	1	1	1.19588e-42
AT5G12140	6.39339e-47	-44.1567	1	1	1.3577e-42
AT1G43190	6.65161e-47	-1.14928	1	1	1.41254e-42
AT1G50670	7.29642e-47	-3.15076	1	1	1.54947e-42
AT2G47210	7.41035e-47	-0.482041	1	1	1.57366e-42
AT4G29210	7.60646e-47	-0.635458	0.986	0.995	1.61531e-42
AT4G14960	7.65252e-47	-63.363	1	1	1.62509e-42
AT3G10540	7.96979e-47	-0.551577	0.887	0.998	1.69246e-42
AT2G25870	8.37262e-47	-0.579763	0.993	0.993	1.77801e-42
AT3G61130	8.39521e-47	-0.728194	1	0.999	1.78281e-42
AT4G30760	8.77107e-47	-2.25158	1	1	1.86263e-42
AT2G43080	8.8754e-47	-2.06449	1	1	1.88478e-42
AT1G20330.x	8.91124e-47	-8.50554	1	0.995	1.89239e-42
AT1G20330.y	8.91124e-47	-8.50554	1	0.995	1.89239e-42
AT1G72170	9.39805e-47	-1.68214	1	1	1.99577e-42
AT5G47840	9.56865e-47	-0.872471	1	1	2.032e-42
AT2G27190	9.59886e-47	-3.66323	0.986	0.998	2.03841e-42
AT4G26540	9.96175e-47	-0.704829	0.957	0.977	2.11548e-42
AT1G07130.x	1.11013e-46	-0.401888	0.986	0.994	2.35748e-42
AT1G07130.y	1.11013e-46	-0.401888	0.986	0.994	2.35748e-42
AT4G19120	1.14243e-46	-3.45873	1	1	2.42606e-42
AT1G48350	1.15631e-46	-0.513765	0.844	0.959	2.45554e-42
AT5G32450	1.3321e-46	-1.49768	1	1	2.82885e-42
AT5G47530	1.33383e-46	0.316948	0.83	0.401	2.83253e-42
AT5G11890	1.47475e-46	-1.88382	0.794	0.965	3.13178e-42
AT5G10290	1.61754e-46	-0.413713	1	0.999	3.43501e-42
AT2G36360	1.71454e-46	-0.30278	0.766	0.993	3.641e-42
AT4G35470	1.73524e-46	-0.379715	0.496	0.958	3.68495e-42
AT2G33450	2.3034e-46	-0.449873	0.723	0.983	4.8915e-42
AT4G26300	2.34512e-46	-0.251078	0.56	0.961	4.98009e-42
AT4G15780	2.36914e-46	-3.95823	0.993	0.989	5.0311e-42
AT4G21960	2.45899e-46	-96.8847	1	1	5.22192e-42
AT3G08610	2.48428e-46	-13.4782	1	1	5.27561e-42
AT5G20520	2.74395e-46	-2.7609	1	1	5.82706e-42
AT5G09810	2.76302e-46	-108.835	1	1	5.86755e-42
AT5G01350	2.7711e-46	-16.2607	1	1	5.8847e-42
AT4G09000	3.11598e-46	-14.0088	1	1	6.61709e-42
AT1G77120	3.1546e-46	4.1873	1	0.996	6.69911e-42
AT3G06140	3.8574e-46	-0.37654	0.631	0.904	8.19158e-42
AT1G17745.x	3.92318e-46	-6.53918	1	1	8.33127e-42
AT1G17745.y	3.92318e-46	-6.53918	1	1	8.33127e-42
AT1G16700.x	4.26561e-46	-7.68775	1	1	9.05845e-42
AT1G16700.y	4.26561e-46	-7.68775	1	1	9.05845e-42
AT5G25170	4.29517e-46	-1.68303	0.986	0.997	9.12122e-42
AT1G08030.x	4.45625e-46	-0.418717	0.879	0.969	9.46329e-42
AT1G08030.y	4.45625e-46	-0.418717	0.879	0.969	9.46329e-42
AT2G18910	4.55706e-46	-0.569783	0.887	0.939	9.67737e-42
AT1G59960	4.84933e-46	-3.2125	0.979	0.984	1.0298e-41
AT3G23910	5.26083e-46	-0.27818	0.574	0.923	1.11719e-41
AT4G31040	5.32906e-46	-0.528051	0.986	0.993	1.13168e-41
AT3G16180	5.4424e-46	-2.42833	0.986	0.994	1.15575e-41
AT2G19760	5.83353e-46	-73.1328	1	1	1.23881e-41
AT1G11260	6.12048e-46	-1.14916	0.965	0.956	1.29974e-41
AT4G17270	6.24567e-46	-1.63323	1	0.999	1.32633e-41
AT3G23820	6.40154e-46	-22.3442	1	1	1.35943e-41
AT1G74920	6.46846e-46	-3.32186	1	1	1.37364e-41
AT1G01510.x	7.60233e-46	-0.553244	0.801	0.987	1.61443e-41
AT1G01510.y	7.60233e-46	-0.553244	0.801	0.987	1.61443e-41
AT1G76970	7.64623e-46	-0.520306	1	0.997	1.62375e-41
AT1G14450.x	8.37927e-46	-6.61606	1	1	1.77942e-41
AT1G14450.y	8.37927e-46	-6.61606	1	1	1.77942e-41
AT3G12260	8.77415e-46	-12.7406	1	1	1.86328e-41
AT4G18372	9.33879e-46	-0.343497	0.851	0.971	1.98319e-41
AT2G31090	9.43365e-46	2.16398	1	1	2.00333e-41
AT5G13450	9.71661e-46	-20.9519	1	1	2.06342e-41
AT1G63770	1.02172e-45	-0.781413	1	1	2.16973e-41
AT5G47780	1.03648e-45	-1.25978	0.965	0.985	2.20107e-41
AT5G47240	1.21219e-45	0.961922	0.979	0.934	2.5742e-41
AT3G05910	1.24038e-45	-27.8507	1	0.994	2.63408e-41
AT5G64350	1.24185e-45	-13.4493	1	1	2.6372e-41
AT4G32850	1.25302e-45	-0.254537	1	1	2.66091e-41
AT3G48410	1.36426e-45	-0.398326	0.39	0.883	2.89715e-41
AT3G57410	1.38214e-45	-1.75473	1	1	2.93512e-41
AT4G14340	1.41463e-45	-0.43385	1	0.986	3.00411e-41
AT1G79820	1.46211e-45	-0.298794	0.348	0.873	3.10494e-41
AT2G01340	1.46922e-45	-0.957242	0.972	0.976	3.12003e-41
AT5G13430	1.52131e-45	-22.4037	1	1	3.23066e-41
AT1G53240	1.5451e-45	-27.182	1	1	3.28118e-41
AT5G14420	1.7007e-45	-0.407709	1	1	3.61161e-41
AT5G57230	1.73745e-45	-0.357401	0.851	0.983	3.68966e-41
AT5G03520	1.74129e-45	-7.47692	1	1	3.69781e-41
AT1G06060	1.91468e-45	-1.05476	1	1	4.06602e-41
AT3G03860	2.20933e-45	-2.09519	1	1	4.69173e-41
AT1G79010	2.31182e-45	-3.21418	1	1	4.90939e-41
AT5G24530	2.41347e-45	-1.45758	1	1	5.12524e-41
AT2G26070	2.47338e-45	-0.256841	0.823	0.945	5.25246e-41
AT3G56190	2.48504e-45	-4.85534	1	1	5.27722e-41
AT1G76490	2.55354e-45	-9.30271	1	1	5.4227e-41
AT2G39720	2.7195e-45	-0.672484	1	1	5.77514e-41
AT2G47270	2.77636e-45	-5.5797	1	1	5.89587e-41
AT3G10860	2.8453e-45	-9.83038	1	1	6.04228e-41
AT5G20080	2.89374e-45	-1.43673	1	1	6.14515e-41
AT5G03460	2.98827e-45	-11.2987	1	1	6.34589e-41
AT3G03220	3.01658e-45	-0.671988	0.965	0.963	6.40601e-41
AT2G22900	3.16169e-45	-0.70211	0.823	0.96	6.71416e-41
AT1G11840.x	3.19303e-45	-12.9271	1	1	6.78072e-41
AT1G11840.y	3.19303e-45	-12.9271	1	1	6.78072e-41
AT3G25597	3.34401e-45	-32.8401	1	1	7.10134e-41
AT3G57560	3.38703e-45	-0.72177	0.943	0.999	7.19269e-41
AT1G04430.x	3.41259e-45	-12.0688	0.993	0.985	7.24697e-41
AT1G04430.y	3.41259e-45	-12.0688	0.993	0.985	7.24697e-41
AT1G06040.x	3.42529e-45	-0.888052	1	0.997	7.27394e-41
AT1G06040.y	3.42529e-45	-0.888052	1	0.997	7.27394e-41
AT3G01820	3.44844e-45	-6.93107	1	1	7.3231e-41
AT3G07270	3.56161e-45	-1.78844	0.986	0.999	7.56344e-41
AT5G18500	3.63656e-45	-0.676869	1	1	7.7226e-41
AT3G27610	3.94715e-45	-0.336652	1	0.998	8.38217e-41
AT5G60570	3.96599e-45	-0.951883	1	1	8.42217e-41
AT4G27040	3.98739e-45	-0.631451	1	0.998	8.46763e-41
AT5G13280	4.4313e-45	-0.681419	0.801	0.994	9.4103e-41
AT5G56030	4.43696e-45	-13.6939	1	1	9.42232e-41
AT4G16650	4.44506e-45	-0.360496	0.972	0.973	9.43953e-41
AT5G51120	4.74016e-45	-2.59888	1	1	1.00662e-40
AT1G13560.x	4.80896e-45	-4.54213	1	0.991	1.02123e-40
AT1G13560.y	4.80896e-45	-4.54213	1	0.991	1.02123e-40
AT3G20870	5.04432e-45	-0.715738	1	1	1.07121e-40
AT1G74080	5.09767e-45	0.990968	0.957	0.741	1.08254e-40
AT5G52240	5.32799e-45	-4.55384	1	1	1.13145e-40
AT4G38740	5.72252e-45	-90.4551	1	1	1.21523e-40
AT1G13245.x	5.75706e-45	-2.57183	1	0.998	1.22257e-40
AT1G13245.y	5.75706e-45	-2.57183	1	0.998	1.22257e-40
AT2G25080	6.14108e-45	-2.85208	1	1	1.30412e-40
AT3G27960	6.28174e-45	-2.57253	1	0.997	1.33399e-40
AT3G55520	6.41886e-45	-2.34371	1	1	1.36311e-40
AT5G53530	6.45972e-45	-1.31357	1	1	1.37179e-40
AT3G03550	7.05942e-45	-0.308817	0.823	0.968	1.49914e-40
AT5G43010	7.21593e-45	-0.713557	0.858	0.998	1.53238e-40
AT3G28950	7.63928e-45	-3.29647	1	1	1.62228e-40
AT3G16910	7.85397e-45	-0.664654	0.851	0.998	1.66787e-40
AT5G48720	8.35991e-45	-0.26001	0.887	0.969	1.77531e-40
AT4G21105	8.4906e-45	-52.7238	1	1	1.80306e-40
AT3G13870	9.09571e-45	-2.02577	1	1	1.93156e-40
AT2G31810	9.19434e-45	-4.05947	1	1	1.95251e-40
AT4G18710	1.02908e-44	-11.542	1	1	2.18536e-40
AT2G19160	1.06225e-44	-1.24661	0.986	1	2.2558e-40
AT4G38510	1.1324e-44	-2.97244	1	1	2.40476e-40
AT5G28850	1.18132e-44	-0.861743	1	0.985	2.50864e-40
AT5G41060	1.20732e-44	-1.99228	0.979	0.968	2.56387e-40
AT4G35630	1.21235e-44	-3.70622	1	1	2.57454e-40
AT5G15230	1.22847e-44	#NAME?	1	1	2.60877e-40
AT5G42990	1.24535e-44	-3.61835	1	1	2.64462e-40
AT1G11680	1.27776e-44	-13.2863	1	1	2.71344e-40
AT5G50000	1.47599e-44	-4.04442	0.993	0.99	3.13441e-40
AT5G40810	1.6884e-44	-5.68015	1	1	3.58549e-40
AT3G06720	1.73583e-44	-12.1503	1	1	3.6862e-40
AT1G51650	1.78078e-44	-27.4068	1	1	3.78167e-40
AT1G74520	1.95882e-44	-1.04103	1	0.981	4.15975e-40
AT2G38610	2.0723e-44	-5.58782	1	1	4.40074e-40
AT3G03070	2.1301e-44	-9.06688	1	1	4.52347e-40
AT2G20990	2.23105e-44	-11.037	1	1	4.73786e-40
AT5G23820	2.28662e-44	-76.9378	1	1	4.85586e-40
AT1G33230	2.49746e-44	-0.926262	1	1	5.3036e-40
AT1G02130.x	2.56934e-44	-3.23129	1	1	5.45626e-40
AT1G02130.y	2.56934e-44	-3.23129	1	1	5.45626e-40
AT3G56840	2.64593e-44	-0.337578	0.525	0.985	5.6189e-40
AT3G05320	2.73981e-44	-0.4793	1	0.988	5.81827e-40
AT2G31960	2.77271e-44	-0.270879	0.986	0.979	5.88813e-40
AT4G12790	2.87126e-44	-3.28096	1	1	6.0974e-40
AT2G47710	2.94375e-44	-5.0463	1	1	6.25135e-40
AT1G20960	3.25357e-44	-0.461474	1	0.993	6.90929e-40
AT3G02090	3.38086e-44	-4.1667	1	1	7.1796e-40
AT1G59830	3.53438e-44	-0.48176	0.965	0.995	7.50561e-40
AT2G46540	3.56748e-44	-5.17691	1	1	7.57589e-40
AT3G11650	3.63601e-44	-0.370863	0.929	0.989	7.72144e-40
AT4G02580	3.64079e-44	-20.0915	1	1	7.73159e-40
AT4G13520	3.66972e-44	-4.44247	1	1	7.79301e-40
AT1G12350	3.75627e-44	-0.580649	1	1	7.97682e-40
AT1G44830	3.80791e-44	-20.1369	1	0.998	8.08648e-40
AT5G13440	3.95093e-44	-4.78588	1	1	8.39018e-40
AT1G58520	4.04666e-44	-0.287334	0.901	0.997	8.59348e-40
AT1G20070.x	4.38393e-44	-69.952	1	1	9.30972e-40
AT1G20070.y	4.38393e-44	-69.952	1	1	9.30972e-40
AT1G22840	4.38862e-44	-33.4676	1	1	9.31967e-40
AT5G56010	4.97457e-44	-10.4317	1	0.996	1.0564e-39
AT1G44760	5.43187e-44	-1.68852	0.695	0.919	1.15351e-39
AT1G77140	5.48007e-44	-0.317598	0.794	0.992	1.16375e-39
AT3G52560	5.67695e-44	-1.76945	1	1	1.20556e-39
AT2G31490	5.76141e-44	-10.4758	1	1	1.22349e-39
AT2G17420	5.82814e-44	-28.3455	1	1	1.23766e-39
AT1G49140	6.02463e-44	-3.35457	1	1	1.27939e-39
AT3G08600	6.07437e-44	-0.365294	0.887	0.964	1.28995e-39
AT5G43330	6.47247e-44	-3.23068	0.972	0.998	1.37449e-39
AT4G24130	7.33091e-44	0.810824	0.865	0.355	1.55679e-39
AT4G27350	7.44934e-44	-48.2531	1	1	1.58194e-39
AT2G15730	7.47784e-44	-0.464869	0.752	0.965	1.58799e-39
AT1G28580	8.2674e-44	-2.0712	1	0.998	1.75566e-39
AT1G03230.x	8.29391e-44	-15.0448	0.993	0.988	1.76129e-39
AT1G03230.y	8.29391e-44	-15.0448	0.993	0.988	1.76129e-39
AT2G35860	8.63466e-44	-0.742342	1	0.998	1.83366e-39
AT1G67030	9.22256e-44	-0.768388	0.993	0.989	1.9585e-39
AT1G13380	9.56093e-44	-3.82464	0.979	0.968	2.03036e-39
AT3G07020	1.04405e-43	-0.704968	1	1	2.21715e-39
AT5G27640	1.04758e-43	-1.92225	1	1	2.22463e-39
AT4G10810	1.04845e-43	-1.42144	1	1	2.22649e-39
AT5G25760	1.06859e-43	-1.90989	1	1	2.26927e-39
AT3G42050	1.11223e-43	-6.24072	1	1	2.36192e-39
AT5G11520	1.14192e-43	-1.89601	1	1	2.42499e-39
AT4G25210	1.14476e-43	-0.985673	1	1	2.43102e-39
AT5G27720	1.15467e-43	-3.03077	1	1	2.45206e-39
ATMG01360	1.28996e-43	-0.627746	1	1	2.73935e-39
AT5G13260	1.32036e-43	-0.617649	0.879	0.988	2.80391e-39
AT2G27050	1.47942e-43	-1.78686	1	1	3.1417e-39
AT5G18310	1.60566e-43	-18.2188	1	0.992	3.40978e-39
AT4G34490	1.68242e-43	-25.9568	1	1	3.5728e-39
AT5G13710	1.72968e-43	-9.96931	1	1	3.67314e-39
AT5G06390	1.73537e-43	-0.545478	0.773	0.976	3.68523e-39
AT1G55920	1.88795e-43	-40.6837	1	1	4.00925e-39
AT2G21190	1.95709e-43	-1.29718	1	1	4.15607e-39
AT4G38495	1.96807e-43	-0.433142	0.546	0.961	4.17939e-39
AT3G57030	1.97389e-43	-1.08174	0.284	0.816	4.19175e-39
AT1G52260	1.98037e-43	-0.696719	0.979	0.997	4.2055e-39
AT2G44520	2.32898e-43	-1.10983	1	1	4.94582e-39
AT4G18260	2.5321e-43	-0.498906	0.44	0.909	5.37718e-39
AT4G24160	2.64212e-43	-4.52548	1	1	5.6108e-39
AT3G15395	2.64549e-43	-2.37275	1	1	5.61796e-39
AT3G58610	3.00995e-43	-29.4838	0.993	0.995	6.39194e-39
AT1G79550	3.03408e-43	-25.6335	1	1	6.44318e-39
AT1G23190	3.11609e-43	-13.3628	1	1	6.61733e-39
AT4G15470	3.21357e-43	-3.4503	1	1	6.82434e-39
AT3G13930	3.28285e-43	-1.30657	1	1	6.97145e-39
AT1G08210.x	3.66499e-43	-0.601176	0.979	0.989	7.78297e-39
AT1G08210.y	3.66499e-43	-0.601176	0.979	0.989	7.78297e-39
AT1G67350	4.31213e-43	-13.1656	1	1	9.15725e-39
AT2G29430	4.86298e-43	-0.567482	0.979	0.987	1.0327e-38
AT5G20270	5.10204e-43	0.87407	0.972	0.838	1.08347e-38
AT3G54120	5.27665e-43	-0.326392	0.496	0.866	1.12055e-38
AT3G49720	5.45352e-43	-4.05941	0.993	0.989	1.15811e-38
AT2G11890	6.36041e-43	-0.757542	1	0.997	1.3507e-38
AT5G60400	6.85764e-43	-1.3314	0.993	0.977	1.45629e-38
AT2G39840	6.97303e-43	-0.267495	0.901	0.957	1.48079e-38
AT3G02800	7.09119e-43	-0.385122	1	1	1.50589e-38
AT1G74510	7.41201e-43	-2.3534	1	1	1.57401e-38
AT4G15790	7.43732e-43	-3.05677	1	0.984	1.57939e-38
AT5G01450	7.44914e-43	-0.469788	1	1	1.5819e-38
AT2G41540	7.72077e-43	0.917634	0.957	0.976	1.63958e-38
AT4G23460	7.78423e-43	-0.481517	1	0.994	1.65306e-38
AT3G13360	7.91148e-43	-1.78246	1	1	1.68008e-38
AT5G47770	7.96557e-43	-57.2349	1	1	1.69157e-38
AT2G44100	8.62172e-43	-3.48721	1	1	1.83091e-38
AT3G09810	8.64196e-43	-2.67765	1	1	1.83521e-38
AT4G02290	1.06576e-42	-4.30082	0.894	0.953	2.26325e-38
AT4G25400	1.07385e-42	-2.61349	1	0.999	2.28043e-38
AT5G24520	1.08791e-42	-0.748632	1	1	2.31028e-38
AT3G15640	1.1859e-42	-12.8987	1	1	2.51839e-38
AT3G06650	1.24039e-42	-7.60371	1	0.999	2.63409e-38
AT2G22475	1.25731e-42	-0.873173	1	1	2.67002e-38
AT3G46460	1.28632e-42	-2.17833	1	1	2.73162e-38
AT5G52430	1.33312e-42	-1.09451	0.986	0.981	2.83101e-38
AT2G33600	1.33971e-42	-0.403352	0.887	0.989	2.845e-38
AT2G26370	1.3525e-42	-3.7288	1	0.99	2.87216e-38
AT3G59660	1.38194e-42	-0.521013	1	1	2.9347e-38
AT1G03610	1.40385e-42	-0.998626	0.979	0.998	2.98122e-38
AT1G51980	1.49972e-42	-6.34788	1	1	3.18481e-38
AT2G47390	1.5865e-42	-0.500495	0.993	0.999	3.36908e-38
AT5G11390	1.60416e-42	-0.390826	1	0.998	3.40659e-38
AT5G28050	1.62534e-42	-47.2871	1	1	3.45157e-38
AT4G30620	1.62892e-42	-0.425732	0.674	0.955	3.45917e-38
AT5G12240	1.66033e-42	-2.14203	1	1	3.52589e-38
AT4G32470	1.67123e-42	-37.3056	1	1	3.54902e-38
AT1G69850	1.75883e-42	-0.493156	0.73	0.973	3.73506e-38
AT5G19770	1.77015e-42	-22.1879	1	1	3.75909e-38
AT4G34700	1.78893e-42	-14.4254	1	1	3.79898e-38
AT1G10020.x	1.86149e-42	-0.420774	0.504	0.954	3.95306e-38
AT1G10020.y	1.86149e-42	-0.420774	0.504	0.954	3.95306e-38
AT3G54210	1.89976e-42	-0.713363	1	0.999	4.03433e-38
AT4G22260	1.93999e-42	-0.41007	1	1	4.11976e-38
AT2G31370	1.98348e-42	-0.368509	1	0.999	4.21212e-38
AT5G19380	2.06226e-42	-0.879501	0.993	0.99	4.37941e-38
AT3G15480	2.09315e-42	-15.3914	1	1	4.44501e-38
AT1G14020	2.09599e-42	-0.264841	0.794	0.988	4.45104e-38
AT3G09090	2.12943e-42	-0.261073	0.404	0.941	4.52206e-38
AT1G76200	2.22394e-42	-9.87449	1	1	4.72275e-38
AT1G26850	2.26366e-42	-4.66368	1	0.997	4.80712e-38
AT5G36290	2.30021e-42	-5.85092	1	1	4.88472e-38
AT2G31360	2.34175e-42	-25.6294	1	0.991	4.97294e-38
AT3G03100	2.38241e-42	-7.99488	1	1	5.05928e-38
AT2G43290	2.41087e-42	-2.04312	1	1	5.11972e-38
AT1G79830	2.45322e-42	-0.829242	1	1	5.20965e-38
AT4G30190	2.4545e-42	-7.84423	1	1	5.21238e-38
AT1G62430	2.46307e-42	-0.715492	1	0.998	5.23058e-38
AT3G11820	2.47001e-42	-4.00185	1	1	5.24532e-38
AT5G39785	2.48427e-42	-0.271394	0.965	0.96	5.27559e-38
AT1G09780.x	2.55651e-42	-15.2889	1	1	5.429e-38
AT1G09780.y	2.55651e-42	-15.2889	1	1	5.429e-38
AT5G42655	2.60768e-42	-0.335905	0.901	0.286	5.53767e-38
AT1G51570	2.70633e-42	-0.378229	0.809	0.922	5.74717e-38
AT5G67500	2.7738e-42	-12.5143	1	1	5.89044e-38
AT4G10130	2.8567e-42	-0.321882	0.993	0.985	6.06648e-38
AT1G01380	2.93442e-42	-1.0208	0.801	0.93	6.23153e-38
AT2G31390	3.0961e-42	-30.4592	1	1	6.57487e-38
AT1G01470.x	3.18273e-42	-66.063	1	1	6.75885e-38
AT1G01470.y	3.18273e-42	-66.063	1	1	6.75885e-38
AT2G25610	3.38349e-42	-2.08748	1	1	7.18517e-38
AT1G07810	3.38882e-42	-0.379769	0.993	0.994	7.19649e-38
AT1G18330.x	3.42858e-42	-0.293853	0.801	0.966	7.28092e-38
AT1G18330.y	3.42858e-42	-0.293853	0.801	0.966	7.28092e-38
AT1G19130.x	3.61158e-42	-4.80756	1	1	7.66955e-38
AT1G19130.y	3.61158e-42	-4.80756	1	1	7.66955e-38
AT5G25360	3.70871e-42	-4.43351	1	1	7.87581e-38
AT3G52200	3.77097e-42	-1.50236	1	1	8.00804e-38
AT1G72550	3.82163e-42	-1.03152	1	0.999	8.11561e-38
AT4G00570	3.90316e-42	-1.14714	1	1	8.28876e-38
AT4G20830	3.96359e-42	-33.0647	1	1	8.41709e-38
AT3G15530	4.01403e-42	-1.01546	1	0.972	8.5242e-38
AT5G49210	4.49036e-42	-7.25929	1	1	9.53572e-38
AT4G08960	4.55907e-42	-0.446126	0.957	0.989	9.68164e-38
AT1G78680	5.20346e-42	-3.38531	1	1	1.10501e-37
AT4G15930	5.50448e-42	-2.30908	0.986	0.985	1.16893e-37
AT1G77710	5.55542e-42	-9.38642	1	1	1.17975e-37
AT2G22125	5.85973e-42	-1.15386	1	1	1.24437e-37
AT1G19920.x	5.87011e-42	-6.64313	0.993	0.975	1.24658e-37
AT1G19920.y	5.87011e-42	-6.64313	0.993	0.975	1.24658e-37
AT4G39150	6.0373e-42	-1.66648	1	1	1.28208e-37
AT1G09490.x	6.40606e-42	-0.442478	0.993	0.991	1.36039e-37
AT1G09490.y	6.40606e-42	-0.442478	0.993	0.991	1.36039e-37
AT1G64190	6.8454e-42	-2.10959	1	0.998	1.45369e-37
AT5G63870	6.86275e-42	-0.669392	0.695	0.957	1.45737e-37
AT1G14570.x	6.92775e-42	-1.1152	1	1	1.47118e-37
AT1G14570.y	6.92775e-42	-1.1152	1	1	1.47118e-37
AT1G56190	6.96897e-42	-1.25773	1	1	1.47993e-37
AT5G52960	6.99607e-42	-0.261944	0.972	0.957	1.48569e-37
AT1G25420	7.13113e-42	-0.990852	1	1	1.51437e-37
AT1G75990	7.16768e-42	-0.786616	0.582	0.983	1.52213e-37
AT1G78300	7.38435e-42	-36.2352	1	1	1.56814e-37
AT4G14290	8.08014e-42	-0.263663	0.993	0.994	1.7159e-37
AT5G02500	8.17166e-42	-77.5536	1	1	1.73533e-37
AT1G48620	8.71986e-42	-0.496659	1	1	1.85175e-37
AT3G22320	8.80739e-42	-6.7558	1	1	1.87034e-37
AT3G07480	8.87837e-42	-18.9443	1	1	1.88541e-37
AT5G53860	8.88462e-42	-0.287227	0.979	0.935	1.88674e-37
AT3G05490	8.90434e-42	-93.6238	1	1	1.89093e-37
AT5G12250	9.2771e-42	-27.2887	1	1	1.97009e-37
AT1G06400.x	9.36174e-42	-2.282	1	1	1.98806e-37
AT1G06400.y	9.36174e-42	-2.282	1	1	1.98806e-37
AT1G12470	9.76855e-42	-0.301865	0.993	0.999	2.07445e-37
AT4G27960	1.00459e-41	-13.4617	1	1	2.13334e-37
AT3G49220	1.01262e-41	-1.13631	0.723	0.975	2.15039e-37
AT3G02300	1.10957e-41	-0.409639	1	1	2.35628e-37
AT2G46150	1.11522e-41	-3.68481	1	0.996	2.36827e-37
AT5G15470	1.11914e-41	-0.549242	1	0.998	2.3766e-37
AT4G39170	1.12933e-41	-0.271783	0.858	0.992	2.39825e-37
AT3G03280	1.29457e-41	-8.6122	0.979	0.998	2.74915e-37
AT1G45000	1.29931e-41	-3.5875	1	1	2.75922e-37
AT3G61640	1.3553e-41	-26.2967	1	1	2.87811e-37
AT4G30010	1.37299e-41	-26.9624	1	1	2.91568e-37
AT2G38730	1.37612e-41	-0.779086	0.993	0.997	2.92232e-37
AT3G23810	1.3766e-41	-20.6997	1	0.997	2.92336e-37
AT1G09150	1.40055e-41	-1.6902	1	0.989	2.97421e-37
AT5G40870	1.44084e-41	-0.266734	0.645	0.879	3.05977e-37
AT3G18060	1.66964e-41	-1.81834	1	1	3.54564e-37
AT5G59730	1.77508e-41	-0.301476	0.993	0.989	3.76956e-37
AT1G01940.x	1.79873e-41	-0.660243	1	0.986	3.81979e-37
AT1G01940.y	1.79873e-41	-0.660243	1	0.986	3.81979e-37
AT1G71860	1.80635e-41	-2.26602	1	1	3.83597e-37
AT4G11410	1.82518e-41	-0.285859	0.66	0.955	3.87596e-37
AT3G46430	1.83721e-41	-26.0637	1	1	3.9015e-37
AT1G76150	1.83724e-41	-1.93609	1	1	3.90156e-37
AT4G10840	1.88146e-41	-2.02833	1	1	3.99547e-37
AT1G29850	1.97629e-41	-1.61804	1	1	4.19686e-37
AT4G36900	1.98252e-41	-18.071	1	1	4.21008e-37
AT5G03455	2.07132e-41	-1.15681	1	1	4.39865e-37
AT5G43940	2.07902e-41	-11.1149	1	1	4.415e-37
AT2G30060	2.09557e-41	-22.0575	1	1	4.45015e-37
AT5G62700	2.1465e-41	-24.1896	1	1	4.55831e-37
AT5G08060	2.26876e-41	-8.21996	1	1	4.81794e-37
AT2G28670	2.35918e-41	-93.3104	0.986	0.978	5.00996e-37
AT3G52090	2.49282e-41	-3.55093	1	1	5.29376e-37
AT1G78570	2.65976e-41	-51.9638	1	1	5.64826e-37
AT2G05755	2.74148e-41	-0.30901	0.716	0.972	5.82181e-37
AT4G04910	2.78486e-41	-1.3969	1	1	5.91392e-37
AT4G33120	2.81332e-41	-12.5818	1	1	5.97437e-37
AT3G27820	2.93125e-41	-0.803318	1	1	6.2248e-37
AT5G40580	3.20918e-41	-3.15053	1	1	6.81501e-37
AT2G28230	3.32987e-41	-0.815831	0.986	0.976	7.0713e-37
AT1G11660.x	3.37797e-41	-0.60644	1	0.999	7.17346e-37
AT1G11660.y	3.37797e-41	-0.60644	1	0.999	7.17346e-37
AT1G74370	3.53154e-41	-0.914555	0.979	0.986	7.49958e-37
AT4G20760	3.57748e-41	-0.522759	0.986	0.951	7.59713e-37
AT1G73490	3.86274e-41	-5.77883	1	0.992	8.20291e-37
AT2G30105	3.89782e-41	-0.995202	1	0.995	8.27741e-37
AT5G17190	4.02047e-41	-2.78757	1	1	8.53786e-37
AT5G57300	4.13836e-41	-1.2131	1	1	8.78822e-37
AT1G22450	4.3562e-41	-12.8723	1	1	9.25082e-37
AT1G36980	4.42178e-41	-5.79336	1	1	9.39009e-37
AT5G08560	4.44119e-41	-0.820546	1	1	9.43131e-37
AT1G11360	4.56669e-41	-1.35213	1	0.994	9.69782e-37
AT3G59950	4.59581e-41	-0.308943	1	1	9.75966e-37
AT5G11880	4.63854e-41	-5.13644	0.986	0.988	9.85041e-37
AT4G35830	4.76409e-41	-4.13219	1	1	1.0117e-36
AT5G35330	4.87797e-41	-0.406471	0.986	0.989	1.03589e-36
AT2G36530	5.27605e-41	-52.5288	1	1	1.12042e-36
AT3G02760	5.36853e-41	-0.34591	0.901	0.994	1.14006e-36
AT5G20060	5.69598e-41	-2.41891	1	1	1.2096e-36
AT1G79500	5.80618e-41	-2.90994	1	0.994	1.233e-36
AT1G64980	6.51631e-41	-13.3236	1	0.997	1.3838e-36
AT3G07300	6.82785e-41	-0.540397	1	1	1.44996e-36
AT1G26630	6.8778e-41	-151.382	1	1	1.46057e-36
AT5G19990	6.9263e-41	-4.39554	1	1	1.47087e-36
AT1G21000	6.99749e-41	-0.969274	1	1	1.48599e-36
AT5G66920	7.05897e-41	-13.0977	0.993	0.996	1.49904e-36
AT2G46680	7.35008e-41	1.21736	1	0.994	1.56086e-36
AT3G02700	7.56102e-41	-1.64137	1	1	1.60566e-36
AT1G79750	7.75584e-41	-1.56212	1	1	1.64703e-36
AT5G05780	7.8305e-41	-9.16719	1	1	1.66289e-36
AT2G34690	7.84551e-41	-3.58071	1	1	1.66607e-36
AT5G38560	8.0284e-41	-0.393417	1	0.998	1.70491e-36
AT5G19350	8.5185e-41	-0.444873	1	0.991	1.80899e-36
AT1G15860.x	8.80656e-41	-1.60524	1	1	1.87016e-36
AT1G15860.y	8.80656e-41	-1.60524	1	1	1.87016e-36
AT1G08200.x	9.24861e-41	-89.0579	1	1	1.96403e-36
AT1G08200.y	9.24861e-41	-89.0579	1	1	1.96403e-36
AT5G55060	9.48755e-41	-0.455442	1	0.999	2.01478e-36
AT1G14310.x	1.00344e-40	-0.492495	1	0.996	2.1309e-36
AT1G14310.y	1.00344e-40	-0.492495	1	0.996	2.1309e-36
AT2G02050	1.01828e-40	-23.2932	1	1	2.16241e-36
AT2G34300	1.24667e-40	-5.40118	0.993	0.995	2.64743e-36
AT5G53560	1.26473e-40	-80.7373	1	1	2.68578e-36
AT4G09040	1.26589e-40	-0.252736	0.709	0.907	2.68825e-36
AT3G53750	1.36109e-40	-9.40028	0.972	0.957	2.89041e-36
AT5G53300	1.37585e-40	-11.2319	1	1	2.92176e-36
AT5G50020	1.4249e-40	-0.304205	1	0.999	3.02593e-36
AT1G54270	1.43146e-40	-7.66978	1	1	3.03984e-36
AT4G11260	1.44319e-40	-2.78021	1	1	3.06477e-36
AT2G21410	1.51526e-40	-0.636109	1	0.999	3.2178e-36
AT5G04510	1.6991e-40	-0.663687	0.972	0.979	3.60821e-36
AT2G47070	1.94137e-40	-0.949642	1	0.994	4.12269e-36
AT1G33040	2.04752e-40	-1.73328	0.929	0.932	4.34811e-36
AT3G15410	2.06246e-40	-0.849513	1	0.986	4.37985e-36
AT3G48140	2.1446e-40	-27.3495	1	1	4.55427e-36
AT4G26480	2.1904e-40	-1.38726	1	1	4.65154e-36
AT2G16280	2.36968e-40	-0.840441	1	0.999	5.03226e-36
AT3G58140	2.51181e-40	-0.274554	0.418	0.882	5.33407e-36
AT1G22360	2.59562e-40	-1.99675	1	0.989	5.51206e-36
AT2G40380	2.70804e-40	-1.52623	1	1	5.75079e-36
AT3G48750	2.71734e-40	-2.68778	1	1	5.77055e-36
AT4G34200	3.18087e-40	-12.0778	0.993	0.997	6.7549e-36
AT2G13650	3.20921e-40	-0.500343	1	1	6.81508e-36
AT2G05920	3.29293e-40	-5.14801	1	0.997	6.99288e-36
AT5G56260	3.34458e-40	-2.66914	1	0.998	7.10254e-36
AT2G46505	3.36658e-40	-6.95732	1	1	7.14926e-36
AT4G30660	3.41345e-40	-6.54045	1	1	7.24879e-36
AT5G14240	3.717e-40	-11.3152	1	1	7.89342e-36
AT1G27000	3.75187e-40	-2.98661	1	1	7.96747e-36
AT2G47700	3.90726e-40	-3.24318	1	1	8.29745e-36
AT5G08080	4.00334e-40	-4.40338	1	1	8.5015e-36
AT5G62890	4.04512e-40	-6.38753	0.993	0.996	8.59022e-36
AT3G53820	4.07435e-40	-0.591661	0.688	0.919	8.65228e-36
AT3G09890	4.10632e-40	-0.906524	1	0.998	8.72018e-36
AT1G51470	4.12986e-40	2.06388	0.993	0.97	8.77018e-36
AT3G59110	4.22127e-40	-0.29369	0.44	0.973	8.96429e-36
AT3G21400	4.26937e-40	-0.515546	0.872	0.957	9.06643e-36
AT3G15990	4.28263e-40	0.43805	0.887	0.523	9.09459e-36
AT3G24506	4.38037e-40	-0.299025	1	0.996	9.30216e-36
AT2G38120	4.43683e-40	-4.38252	0.716	0.962	9.42206e-36
AT1G08830.x	4.48157e-40	-19.673	1	1	9.51706e-36
AT1G08830.y	4.48157e-40	-19.673	1	1	9.51706e-36
AT1G10950	4.48355e-40	-2.78903	1	1	9.52127e-36
AT4G37300	4.51967e-40	-5.36379	0.489	0.979	9.59797e-36
AT5G37770	4.60199e-40	-20.821	1	1	9.77279e-36
AT2G29510	4.73029e-40	-0.316094	0.652	0.92	1.00452e-35
AT4G39910	4.8387e-40	-1.93024	1	1	1.02755e-35
AT4G22290	5.29195e-40	-0.277082	0.816	0.906	1.1238e-35
AT1G31340	5.48432e-40	-0.664314	1	0.999	1.16465e-35
AT5G53140	5.56892e-40	-9.39504	1	1	1.18262e-35
AT5G48870	5.59154e-40	-3.67207	1	1	1.18742e-35
AT1G26550	5.67443e-40	-5.17123	1	1	1.20502e-35
AT5G15350	5.75957e-40	-28.3487	1	1	1.2231e-35
AT5G64400	6.25501e-40	-23.4874	1	1	1.32831e-35
AT3G22590	6.43037e-40	-0.409022	0.745	0.982	1.36555e-35
AT1G16190.x	6.61034e-40	-0.653903	1	0.975	1.40377e-35
AT1G16190.y	6.61034e-40	-0.653903	1	0.975	1.40377e-35
AT5G46620	6.62253e-40	-0.676712	1	1	1.40636e-35
AT1G18840.x	6.69016e-40	-2.90242	0.993	0.984	1.42072e-35
AT1G18840.y	6.69016e-40	-2.90242	0.993	0.984	1.42072e-35
AT1G66260	6.72957e-40	-2.63547	1	1	1.42909e-35
AT3G47980	6.75481e-40	-9.01166	1	0.997	1.43445e-35
AT2G19680	7.69742e-40	-2.34339	1	0.999	1.63462e-35
AT3G52640	9.16772e-40	-0.320715	0.993	0.995	1.94686e-35
AT1G12840	9.20696e-40	-12.2551	1	1	1.95519e-35
AT5G61500	9.25234e-40	-0.756259	1	1	1.96483e-35
AT1G09840.x	9.29692e-40	-0.454955	0.979	0.995	1.97429e-35
AT1G09840.y	9.29692e-40	-0.454955	0.979	0.995	1.97429e-35
AT1G18700	9.46459e-40	-0.3495	0.837	0.968	2.0099e-35
AT4G01590	9.5119e-40	-2.5822	0.979	0.99	2.01995e-35
AT2G01170	9.6054e-40	-0.328504	0.837	0.976	2.0398e-35
AT2G24590	9.781e-40	-0.42233	0.794	0.984	2.07709e-35
AT3G19820	1.00421e-39	-28.9229	1	1	2.13254e-35
AT1G76030	1.00831e-39	-2.38505	1	1	2.14125e-35
AT5G51440	1.01465e-39	-1.50172	1	0.993	2.15472e-35
AT2G30410	1.0227e-39	-7.5659	1	1	2.1718e-35
AT1G43710	1.08131e-39	-4.72159	1	1	2.29627e-35
AT5G13300	1.0978e-39	-0.414693	0.936	0.951	2.3313e-35
AT4G38400	1.12917e-39	-8.57211	0.943	0.949	2.3979e-35
AT2G19620	1.13748e-39	-1.16368	0.908	0.997	2.41555e-35
AT2G20740	1.14904e-39	-0.835779	1	1	2.4401e-35
AT4G31170	1.15899e-39	-1.04506	1	1	2.46123e-35
AT5G47540	1.18658e-39	-4.54764	1	1	2.51983e-35
AT1G80410	1.20422e-39	-0.440432	1	0.999	2.55728e-35
AT4G17770	1.22007e-39	-0.302262	0.362	0.778	2.59094e-35
AT5G57370	1.25583e-39	-0.73969	0.993	0.997	2.66687e-35
AT1G19835	1.28188e-39	-2.01658	1	1	2.7222e-35
AT5G67070	1.28726e-39	-2.20778	0.752	0.961	2.73362e-35
AT3G26950	1.30697e-39	-0.479333	0.83	0.982	2.77548e-35
AT5G64760	1.32074e-39	-0.741187	0.986	0.989	2.80472e-35
AT5G10430	1.32092e-39	-182.596	1	1	2.8051e-35
AT5G67380	1.32297e-39	-1.62969	1	1	2.80945e-35
AT1G45170	1.4033e-39	-0.787026	0.95	0.954	2.98005e-35
AT3G13750	1.48418e-39	-0.585832	1	0.991	3.1518e-35
AT5G06060	1.63589e-39	-0.412404	0.695	0.929	3.47397e-35
AT1G03330.x	1.65873e-39	-2.10486	1	1	3.52247e-35
AT1G03330.y	1.65873e-39	-2.10486	1	1	3.52247e-35
AT4G16060	1.67342e-39	-0.457758	0.972	0.973	3.55366e-35
AT2G33220	1.70057e-39	-4.74256	1	1	3.61133e-35
AT1G49240	1.73747e-39	-102.498	1	1	3.6897e-35
AT3G06620	1.74906e-39	0.505759	1	0.997	3.7143e-35
AT2G03680	1.86422e-39	-18.7943	1	1	3.95885e-35
AT1G79850	1.91051e-39	-0.294258	0.738	0.888	4.05715e-35
AT2G18630	1.92278e-39	-0.693754	1	1	4.08322e-35
AT5G08290	1.93087e-39	-5.37499	1	1	4.1004e-35
AT5G55730	2.05161e-39	-13.0886	0.972	0.933	4.3568e-35
AT1G12230.x	2.20662e-39	-11.6272	1	1	4.68597e-35
AT1G12230.y	2.20662e-39	-11.6272	1	1	4.68597e-35
AT3G09320	2.29521e-39	-0.958246	1	0.999	4.8741e-35
AT5G18780	2.31925e-39	-0.396027	0.965	0.965	4.92516e-35
AT4G22212	2.42118e-39	-46.6394	1	1	5.14162e-35
AT5G62560	2.45105e-39	-0.683781	1	1	5.20505e-35
AT3G57450	2.48654e-39	-48.7082	1	1	5.28041e-35
AT3G62060	2.73029e-39	-0.382499	0.362	0.777	5.79803e-35
AT1G27450	2.77173e-39	-18.8868	1	1	5.88605e-35
AT5G35590	2.78568e-39	-5.19335	1	1	5.91567e-35
AT3G02870	2.9033e-39	-0.953403	0.979	0.982	6.16545e-35
AT4G11010	2.94797e-39	-55.1276	1	1	6.26031e-35
AT1G49300	2.98193e-39	-2.84148	1	1	6.33243e-35
AT2G23320	3.33347e-39	-7.78524	1	0.999	7.07895e-35
AT3G46830	3.40722e-39	-2.01338	1	1	7.23556e-35
AT4G16450	3.41036e-39	-12.4619	1	1	7.24224e-35
AT3G13110	3.64887e-39	-2.87959	1	0.999	7.74873e-35
AT1G20950	3.66905e-39	-3.15898	0.993	0.979	7.7916e-35
AT2G40765	3.71405e-39	-16.108	1	1	7.88715e-35
AT2G24790	3.76e-39	-2.4953	1	1	7.98473e-35
AT2G20580	3.87678e-39	-0.350533	0.993	1	8.23273e-35
AT4G15560	3.92148e-39	-0.342248	0.993	0.962	8.32765e-35
AT4G37830	3.93834e-39	-21.5327	1	1	8.36346e-35
AT1G27770	4.06061e-39	-0.308245	1	0.988	8.62311e-35
AT5G40730	4.07428e-39	-171.308	1	1	8.65215e-35
AT3G47836	4.28559e-39	-1.32255	1	0.998	9.10088e-35
AT5G67130	4.30568e-39	-0.395578	0.993	0.987	9.14355e-35
AT3G62970	4.36231e-39	-0.441417	0.986	0.978	9.26381e-35
AT5G11690	4.36998e-39	-0.590276	0.369	0.81	9.28009e-35
AT5G19820	4.77903e-39	-0.602943	1	0.999	1.01488e-34
AT3G43440	5.06966e-39	-0.49955	0.993	0.995	1.07659e-34
AT4G05060	5.24782e-39	-0.497194	1	1	1.11443e-34
AT1G29820	5.47627e-39	-0.328773	1	0.993	1.16294e-34
AT3G62790	5.59586e-39	-2.63626	1	1	1.18834e-34
AT1G31130	6.65203e-39	-0.777299	1	1	1.41262e-34
AT2G25310	6.73709e-39	-2.0691	1	0.999	1.43069e-34
AT1G49950	7.42974e-39	-0.7515	1	1	1.57778e-34
AT4G22620	7.80132e-39	-0.795879	0.993	0.965	1.65669e-34
AT2G17290	8.25848e-39	-1.82298	1	1	1.75377e-34
AT3G25600	8.71017e-39	-2.6153	1	1	1.84969e-34
AT5G41670	9.21083e-39	-1.52142	1	0.998	1.95601e-34
AT2G16460	9.72915e-39	-1.17304	1	1	2.06608e-34
AT1G12000.x	1.0018e-38	-21.9759	1	0.997	2.12741e-34
AT1G12000.y	1.0018e-38	-21.9759	1	0.997	2.12741e-34
AT5G09890	1.01523e-38	-4.75803	1	1	2.15594e-34
AT1G76880	1.02065e-38	-0.603481	1	0.991	2.16746e-34
AT4G35140	1.08508e-38	-0.310158	1	0.985	2.30428e-34
AT1G68220	1.09205e-38	-0.251648	0.489	0.854	2.31908e-34
AT4G35040	1.09297e-38	-2.57	1	1	2.32102e-34
AT5G11260	1.09778e-38	-2.6121	1	1	2.33124e-34
AT1G60070	1.09796e-38	-0.748286	1	1	2.33162e-34
AT4G02610	1.15468e-38	-0.572318	0.879	0.903	2.45207e-34
AT1G03790	1.18848e-38	2.67739	0.95	0.921	2.52386e-34
AT4G36210	1.20506e-38	-0.662744	1	1	2.55907e-34
AT3G52730	1.227e-38	-21.3268	1	1	2.60566e-34
AT2G32170	1.23585e-38	-0.5013	1	1	2.62445e-34
AT1G30070	1.25469e-38	-1.22116	1	0.992	2.66446e-34
AT1G11910	1.25972e-38	-4.68663	1	1	2.67514e-34
AT3G03330	1.26159e-38	-1.1891	1	1	2.67911e-34
AT1G52360	1.30754e-38	-0.702419	1	0.991	2.77669e-34
AT1G68680	1.33556e-38	-2.02961	1	1	2.83619e-34
AT5G13490	1.36871e-38	-5.8867	1	1	2.9066e-34
AT5G06265	1.40564e-38	-1.23159	1	0.997	2.98502e-34
AT3G59320	1.44414e-38	-1.07436	1	1	3.06677e-34
AT4G02640	1.50977e-38	-0.423427	1	1	3.20616e-34
AT2G20890	1.52419e-38	-1.18136	1	0.999	3.23677e-34
AT1G19530.x	1.52707e-38	-2.06859	0.986	0.98	3.24289e-34
AT1G19530.y	1.52707e-38	-2.06859	0.986	0.98	3.24289e-34
AT5G42740	1.62939e-38	-1.30781	1	1	3.46016e-34
AT5G08690	1.65683e-38	-17.6734	1	1	3.51844e-34
AT2G01970	1.67264e-38	-1.60627	1	1	3.55201e-34
AT2G44360	1.72608e-38	-1.52156	1	1	3.6655e-34
AT3G17240	1.83771e-38	-1.49974	1	1	3.90257e-34
AT3G10210	1.86392e-38	-1.02651	1	1	3.95823e-34
AT4G01400	1.89811e-38	-0.868311	1	0.999	4.03083e-34
AT2G42080	1.90564e-38	-0.511197	1	1	4.04682e-34
AT1G03030.x	2.14881e-38	-0.58226	1	0.999	4.56321e-34
AT1G03030.y	2.14881e-38	-0.58226	1	0.999	4.56321e-34
AT5G18900	2.19326e-38	-3.41992	1	1	4.6576e-34
AT5G02380	2.2232e-38	-70.2424	1	1	4.72119e-34
AT4G27650	2.32194e-38	-0.665839	1	1	4.93086e-34
AT1G54610	2.44033e-38	-0.295828	0.915	0.982	5.18229e-34
AT3G06483	2.47683e-38	-0.255592	1	0.994	5.25979e-34
AT2G32580	2.54017e-38	-1.98718	0.957	0.993	5.3943e-34
AT5G17910	2.81133e-38	-1.35312	1	1	5.97015e-34
AT4G36360	2.86587e-38	-2.42374	0.879	0.961	6.08597e-34
AT3G07100	2.94916e-38	-0.490723	1	1	6.26284e-34
AT3G14010	2.9666e-38	-0.484811	1	1	6.29988e-34
AT5G17620	3.11414e-38	-1.27563	0.929	0.997	6.61319e-34
AT4G08460	3.16864e-38	-1.67058	1	1	6.72892e-34
AT1G67785	3.22073e-38	-1.55231	1	1	6.83954e-34
AT3G18780	3.32921e-38	-238.92	1	1	7.0699e-34
AT5G22850	3.4095e-38	-0.504664	1	0.998	7.24041e-34
AT1G55170	3.43265e-38	-0.267583	0.865	0.989	7.28958e-34
AT1G24100	3.47664e-38	-1.19448	1	0.994	7.383e-34
AT3G15010	3.51056e-38	-0.250228	1	0.991	7.45503e-34
AT1G09660	3.52322e-38	-1.6767	0.44	0.882	7.48191e-34
AT3G60800	3.58148e-38	-0.374334	0.638	0.976	7.60563e-34
AT2G15890	3.61385e-38	-4.13796	1	0.996	7.67438e-34
AT1G14990	3.6202e-38	-0.375207	0.752	0.976	7.68786e-34
AT4G17460	3.71803e-38	-1.59298	0.979	0.978	7.89561e-34
AT1G05350.x	3.82585e-38	-1.05574	1	1	8.12458e-34
AT1G05350.y	3.82585e-38	-1.05574	1	1	8.12458e-34
AT2G46900	3.98005e-38	-0.911556	1	1	8.45203e-34
AT4G31430	4.02808e-38	-0.338174	1	0.999	8.55403e-34
AT5G53250	4.10388e-38	-176.013	1	1	8.71501e-34
AT1G14330.x	4.11264e-38	-0.686575	1	1	8.7336e-34
AT1G14330.y	4.11264e-38	-0.686575	1	1	8.7336e-34
AT3G18035	4.11585e-38	-0.301038	0.56	0.955	8.74042e-34
AT5G26667	4.1334e-38	-30.7064	1	1	8.77769e-34
AT3G47833	4.32001e-38	-1.54597	1	1	9.17398e-34
AT1G08890.x	4.36788e-38	-6.48929	1	0.998	9.27563e-34
AT1G08890.y	4.36788e-38	-6.48929	1	0.998	9.27563e-34
AT3G17660	4.41617e-38	-0.367662	0.759	0.965	9.37818e-34
AT1G65845	4.52583e-38	-2.18506	0.723	0.972	9.61104e-34
AT3G08880	4.62693e-38	-0.645051	1	0.98	9.82575e-34
AT3G12390	4.71444e-38	-27.4849	0.972	0.999	1.00116e-33
AT1G04820.x	4.71677e-38	-66.0799	1	1	1.00165e-33
AT1G04820.y	4.71677e-38	-66.0799	1	1	1.00165e-33
AT5G42000	4.72904e-38	-2.08602	1	1	1.00426e-33
AT4G23790	4.888e-38	-0.67332	0.752	0.939	1.03802e-33
AT5G19780	5.07091e-38	-7.52504	1	1	1.07686e-33
AT1G32050	5.17703e-38	-8.88138	1	0.998	1.09939e-33
AT4G24780	5.39312e-38	-10.9591	0.865	0.874	1.14528e-33
AT3G14940	5.73734e-38	-9.66595	1	1	1.21838e-33
AT5G10350	5.88926e-38	-3.00554	1	1	1.25064e-33
AT4G27720	6.03081e-38	-1.6093	0.851	0.959	1.2807e-33
AT1G78630	6.44748e-38	-0.540454	0.943	0.946	1.36919e-33
AT5G45750	6.48e-38	-6.26047	1	1	1.37609e-33
AT4G19150	6.63546e-38	-1.49302	1	0.998	1.40911e-33
AT5G44110	6.63716e-38	-25.8275	1	1	1.40947e-33
AT4G18700	6.68002e-38	-1.33664	1	0.999	1.41857e-33
AT2G44770	7.05092e-38	-8.49358	1	1	1.49733e-33
AT3G11530	7.05544e-38	-1.75942	1	1	1.49829e-33
AT5G49700	7.06641e-38	-0.512127	0.596	0.956	1.50062e-33
AT2G46780	7.14369e-38	-1.27624	1	0.995	1.51703e-33
AT3G13470	7.1539e-38	-1.61654	0.957	0.961	1.5192e-33
AT2G38660	7.36241e-38	-0.399813	0.709	0.963	1.56348e-33
AT4G21160	7.63792e-38	-3.61748	1	1	1.62199e-33
AT4G10050	7.66123e-38	-0.30098	0.908	0.948	1.62694e-33
AT1G13440.x	7.95884e-38	-144.797	1	1	1.69014e-33
AT1G13440.y	7.95884e-38	-144.797	1	1	1.69014e-33
AT2G01650	8.09661e-38	-0.3176	0.887	0.995	1.7194e-33
AT1G32930	8.12934e-38	-0.275905	0.78	0.975	1.72635e-33
AT4G16420	8.14834e-38	-0.250495	1	0.996	1.73038e-33
AT3G59760	8.48391e-38	-6.59465	1	1	1.80164e-33
AT1G53035	8.7393e-38	-0.424107	1	0.994	1.85588e-33
AT5G57815	8.90278e-38	-0.54925	1	0.993	1.89059e-33
AT5G03760	8.93941e-38	-3.2212	0.496	0.946	1.89837e-33
AT2G33800	9.16486e-38	-0.315942	0.794	0.883	1.94625e-33
AT1G47260	9.4367e-38	-10.8693	1	1	2.00398e-33
AT3G15390	9.66349e-38	-0.270909	0.709	0.875	2.05214e-33
AT2G01140	9.96532e-38	-19.0129	1	1	2.11624e-33
AT2G32260	1.00661e-37	-1.66805	1	1	2.13764e-33
AT2G43780	1.03628e-37	-6.87994	0.39	0.963	2.20065e-33
AT3G18410	1.05322e-37	-9.6303	1	1	2.23662e-33
AT5G61670	1.07413e-37	-0.391262	0.993	0.99	2.28102e-33
AT5G58990	1.08858e-37	-1.05606	0.929	0.968	2.31171e-33
AT2G38310	1.0977e-37	-2.65856	1	1	2.33108e-33
AT1G73165	1.09921e-37	-1.62043	0.688	0.959	2.33428e-33
AT1G25350	1.11153e-37	-0.373796	1	0.988	2.36044e-33
AT1G33470	1.15131e-37	-8.83001	0.844	0.982	2.44493e-33
AT1G04960	1.22289e-37	-1.18406	1	1	2.59693e-33
AT4G36950	1.24687e-37	-24.6417	1	0.989	2.64785e-33
AT5G49280	1.25198e-37	-28.9597	1	1	2.6587e-33
AT2G26690	1.28811e-37	-9.44931	1	0.982	2.73542e-33
AT3G12290	1.37975e-37	-3.36665	1	1	2.93004e-33
AT4G21110	1.38983e-37	-2.87299	1	1	2.95145e-33
AT5G15930	1.39512e-37	-2.01673	1	1	2.96268e-33
AT1G66530	1.49777e-37	-0.269015	0.596	0.921	3.18066e-33
AT2G26150	1.50267e-37	-0.605399	0.979	0.973	3.19107e-33
AT2G32070	1.55627e-37	-8.25272	1	0.998	3.3049e-33
AT3G58490	1.55785e-37	-0.721416	1	1	3.30826e-33
AT5G37475	1.58463e-37	-3.65072	1	1	3.36511e-33
AT1G47830	1.58524e-37	-0.840369	1	1	3.36641e-33
AT3G05570	1.58913e-37	-0.617733	1	1	3.37469e-33
AT2G18890	1.61796e-37	0.314709	0.915	0.549	3.43589e-33
AT4G39660	1.63109e-37	-9.37029	1	0.998	3.46378e-33
AT1G07080	1.6629e-37	-1.09215	1	1	3.53134e-33
AT1G48790	1.68887e-37	-0.825806	1	1	3.58648e-33
AT1G16890	1.77386e-37	-11.1022	1	1	3.76697e-33
AT5G10820	1.7744e-37	-1.06313	1	1	3.76812e-33
AT4G38320	1.83033e-37	-0.364055	0.858	0.993	3.88688e-33
AT2G43320	1.96555e-37	-0.93147	1	1	4.17404e-33
AT3G14610	1.97356e-37	-0.36747	0.965	0.971	4.19105e-33
AT5G12170	2.11482e-37	-0.995629	0.936	0.951	4.49103e-33
AT3G23805	2.18308e-37	-0.614371	0.936	0.982	4.63598e-33
AT3G02950	2.23411e-37	-0.477606	0.986	0.998	4.74436e-33
AT2G20140	2.32266e-37	-1.65008	1	0.999	4.93239e-33
AT1G70350	2.33463e-37	-2.44806	0.915	0.99	4.95781e-33
AT5G52440	2.4328e-37	-0.29487	1	0.975	5.1663e-33
AT3G58180	2.45447e-37	-0.777093	0.851	0.959	5.21231e-33
AT5G58740	2.55203e-37	-1.55397	1	1	5.41949e-33
AT1G21080	2.59156e-37	-1.77521	1	1	5.50343e-33
AT3G29350	2.65661e-37	-11.5505	1	1	5.64158e-33
AT5G04850	2.7391e-37	-1.26062	1	1	5.81676e-33
AT2G28900	2.77913e-37	-0.497904	0.433	0.894	5.90175e-33
AT2G29390	2.82132e-37	-8.85914	1	0.995	5.99136e-33
AT1G69526	3.08828e-37	-2.29385	0.546	0.895	6.55826e-33
AT1G19800	3.1529e-37	-0.504499	0.965	0.96	6.69549e-33
AT1G76670	3.21183e-37	-52.4595	1	0.997	6.82065e-33
AT5G15320	3.29702e-37	-19.9905	1	1	7.00155e-33
AT1G55310	3.45241e-37	-0.823001	1	1	7.33153e-33
AT3G15730	3.50161e-37	-3.17742	1	1	7.43602e-33
AT1G58440	3.50749e-37	-0.50578	0.972	0.999	7.4485e-33
AT4G26710	3.63137e-37	-22.1303	1	1	7.71158e-33
AT3G25540	3.69747e-37	-0.596553	0.887	0.994	7.85195e-33
AT2G19580	3.79706e-37	-0.473025	0.27	0.81	8.06343e-33
AT1G55360	4.03604e-37	-13.2004	0.681	0.918	8.57093e-33
AT1G78900	4.04605e-37	-24.2531	1	1	8.5922e-33
AT5G65430	4.14672e-37	-6.8194	1	1	8.80597e-33
AT3G54990	4.18578e-37	-0.405709	0.844	0.956	8.88893e-33
AT5G58060	4.18849e-37	-4.23329	1	1	8.89467e-33
AT3G13410	4.19484e-37	-14.6241	1	1	8.90816e-33
AT2G41050	4.31803e-37	0.320621	0.943	0.786	9.16977e-33
AT4G24840	4.39329e-37	-0.880087	0.993	0.993	9.32958e-33
AT5G05090	4.45132e-37	-0.271352	0.837	0.965	9.45282e-33
AT4G38430	4.66038e-37	-0.627602	0.95	0.95	9.89678e-33
AT5G04280	4.66057e-37	-0.44568	1	0.995	9.89719e-33
AT1G27630	4.73037e-37	-0.496533	1	0.997	1.00454e-32
AT2G30980	4.91273e-37	-2.79374	1	0.995	1.04327e-32
AT4G33080	5.05477e-37	-2.69053	1	1	1.07343e-32
AT5G53280	5.14045e-37	-0.588836	0.965	0.942	1.09163e-32
AT2G17800	5.4812e-37	-1.14828	1	0.999	1.16399e-32
AT1G10670.x	5.84271e-37	-30.7699	1	1	1.24076e-32
AT1G10670.y	5.84271e-37	-30.7699	1	1	1.24076e-32
AT1G04690.x	5.84405e-37	-8.89552	1	0.999	1.24104e-32
AT1G04690.y	5.84405e-37	-8.89552	1	0.999	1.24104e-32
AT3G24350	6.10692e-37	-1.54223	1	1	1.29686e-32
AT5G11170	6.28928e-37	-9.40382	1	1	1.33559e-32
AT5G47830	6.38356e-37	-0.688514	1	0.999	1.35561e-32
AT2G36580	6.41451e-37	-6.13835	1	1	1.36218e-32
AT1G61170	6.55579e-37	-0.364066	0.248	0.814	1.39219e-32
AT1G47600	6.72739e-37	-2.71021	1	0.983	1.42863e-32
AT5G62690	6.73895e-37	-14.3561	1	0.994	1.43108e-32
AT5G48380	6.77167e-37	-0.368196	1	1	1.43803e-32
AT4G17040	6.83383e-37	-1.50669	1	1	1.45123e-32
AT3G05420	7.274e-37	-1.5751	1	1	1.54471e-32
AT1G63940	7.46049e-37	-3.45779	1	1	1.58431e-32
AT3G06070	7.47904e-37	-10.8567	0.986	0.939	1.58825e-32
AT3G61070	7.97262e-37	-3.0506	1	1	1.69307e-32
AT1G18500.x	8.45221e-37	-0.299888	0.986	0.99	1.79491e-32
AT1G18500.y	8.45221e-37	-0.299888	0.986	0.99	1.79491e-32
AT2G18770	8.60838e-37	-1.41843	1	1	1.82807e-32
AT3G44110	9.12624e-37	-9.29318	1	1	1.93805e-32
AT5G63530	9.19183e-37	-0.434661	0.241	0.796	1.95198e-32
AT5G55290	9.54879e-37	-1.88433	1	1	2.02778e-32
AT4G03415	9.71585e-37	-1.37056	0.27	0.801	2.06326e-32
AT2G30350	9.74351e-37	-0.262464	0.979	0.971	2.06913e-32
AT1G05205.x	9.75448e-37	-2.78776	1	1	2.07146e-32
AT1G05205.y	9.75448e-37	-2.78776	1	1	2.07146e-32
AT1G70990	9.82247e-37	-1.53706	0.645	0.959	2.0859e-32
AT5G38480	1.08253e-36	-12.8519	1	1	2.29886e-32
AT4G35100	1.08572e-36	-206.994	1	1	2.30562e-32
AT1G27385	1.10776e-36	-0.47791	1	0.998	2.35243e-32
AT1G50120	1.1229e-36	-0.355542	0.745	0.978	2.3846e-32
AT3G16510	1.1331e-36	-3.93594	1	1	2.40625e-32
AT1G76260	1.16594e-36	-0.630015	0.426	0.952	2.47598e-32
AT1G01820.x	1.19216e-36	-1.32596	0.993	1	2.53167e-32
AT1G01820.y	1.19216e-36	-1.32596	0.993	1	2.53167e-32
AT2G39550	1.27741e-36	-0.96365	1	1	2.71271e-32
AT3G16350	1.30318e-36	-3.67673	0.986	0.996	2.76744e-32
AT3G06580	1.32241e-36	-1.19656	1	0.999	2.80827e-32
AT3G11130	1.37152e-36	-0.980946	1	1	2.91257e-32
AT4G05330	1.42132e-36	-1.54834	0.957	0.992	3.01833e-32
AT1G11650	1.42597e-36	-5.25383	1	1	3.02819e-32
AT2G36300	1.44359e-36	-0.601621	1	0.998	3.0656e-32
AT3G06550	1.45771e-36	-0.787682	0.972	0.941	3.09558e-32
AT4G14800	1.59218e-36	-3.8222	1	1	3.38116e-32
AT2G26650	1.66071e-36	-0.315901	0.901	0.949	3.52668e-32
AT4G38920	1.66321e-36	-23.8854	1	1	3.53199e-32
AT5G18580	1.68106e-36	-1.26413	1	1	3.5699e-32
AT3G07568	1.70387e-36	-5.55564	1	1	3.61833e-32
AT5G66140	1.70846e-36	-1.16691	1	0.996	3.62808e-32
AT4G34720	1.73674e-36	-23.2505	1	1	3.68814e-32
AT1G55840	1.73949e-36	-7.57257	1	0.998	3.69398e-32
AT5G59350	1.75236e-36	-0.448768	0.752	0.949	3.72131e-32
AT1G54460	1.80615e-36	-0.934084	1	1	3.83553e-32
AT4G28480	1.81792e-36	-0.696747	1	1	3.86054e-32
AT3G10700	1.83476e-36	-0.327641	0.752	0.964	3.89629e-32
AT5G46020	1.83743e-36	-27.1603	1	1	3.90196e-32
AT5G55160	1.86101e-36	-10.0058	1	1	3.95204e-32
AT2G17130	2.15711e-36	-7.99933	1	1	4.58084e-32
AT2G44940	2.24811e-36	-1.64885	1	0.982	4.77409e-32
AT1G12120.x	2.25399e-36	-1.32494	1	0.998	4.78657e-32
AT1G12120.y	2.25399e-36	-1.32494	1	0.998	4.78657e-32
AT5G22740	2.26473e-36	-0.510543	0.518	0.891	4.80938e-32
AT2G19880	2.32138e-36	-2.58074	1	0.999	4.92969e-32
AT1G24180	2.34086e-36	-4.41369	1	1	4.97105e-32
AT1G10290	2.34662e-36	-0.780926	1	1	4.98327e-32
AT1G61590	2.397e-36	-24.4225	0.922	0.713	5.09027e-32
AT5G63380	2.41697e-36	-0.431519	0.929	0.993	5.13267e-32
AT1G29260	2.42036e-36	-1.59129	1	1	5.13987e-32
AT1G18470	2.42163e-36	-0.519801	0.986	0.996	5.14257e-32
AT2G44620	2.48247e-36	-10.5486	1	1	5.27177e-32
AT3G56910	2.53382e-36	-0.66873	1	0.996	5.38081e-32
AT4G02340	2.59351e-36	-0.590337	0.986	0.981	5.50757e-32
AT2G20370	2.59426e-36	-1.56369	1	1	5.50916e-32
AT5G20570	2.7013e-36	-5.16346	1	1	5.73648e-32
AT2G42580	2.71369e-36	-0.299684	0.809	0.938	5.76279e-32
AT3G14230	2.7991e-36	-3.11137	1	1	5.94417e-32
AT1G12270.x	2.8272e-36	-0.320168	0.532	0.895	6.00383e-32
AT1G12270.y	2.8272e-36	-0.320168	0.532	0.895	6.00383e-32
AT1G50370	2.86965e-36	-1.16832	1	1	6.09399e-32
AT1G66410	2.90172e-36	-18.651	1	1	6.1621e-32
AT4G25500	3.02049e-36	-1.15682	1	0.997	6.41432e-32
AT5G64200	3.03617e-36	-1.05553	1	0.996	6.44762e-32
AT5G24850	3.08278e-36	-1.24465	0.986	0.998	6.54658e-32
AT5G23840	3.20818e-36	-41.4466	1	1	6.81289e-32
AT5G03300	3.35629e-36	-17.406	1	0.999	7.12742e-32
AT1G58030	3.38698e-36	-0.391901	1	0.994	7.19259e-32
AT2G32120	3.54208e-36	-0.780419	0.979	0.972	7.52196e-32
AT2G01710	3.70153e-36	-0.473477	0.858	0.994	7.86057e-32
AT2G43760	3.75736e-36	-1.07565	1	1	7.97914e-32
AT3G16630	3.91556e-36	-0.515593	1	1	8.31509e-32
AT4G37680	3.92578e-36	-1.83138	1	1	8.33679e-32
AT4G33960	4.04882e-36	-0.536639	0.936	0.955	8.59807e-32
AT1G54150	4.2012e-36	-0.38147	0.915	0.985	8.92167e-32
AT2G24200	4.216e-36	-10.0959	1	1	8.95309e-32
AT1G02810.x	4.29257e-36	-0.428015	0.426	0.888	9.11569e-32
AT1G02810.y	4.29257e-36	-0.428015	0.426	0.888	9.11569e-32
AT5G06480	4.52339e-36	-0.352918	0.191	0.779	9.60586e-32
AT5G19680	4.7564e-36	-1.46673	0.993	0.99	1.01007e-31
AT5G22370	4.85383e-36	-0.628226	0.993	0.99	1.03076e-31
AT2G28310	4.90117e-36	-4.49682	1	0.965	1.04081e-31
AT2G43090	4.91355e-36	-18.1458	1	1	1.04344e-31
AT3G46000	5.05097e-36	-4.05237	1	1	1.07262e-31
AT5G65040	5.05229e-36	-0.822324	0.596	0.891	1.07291e-31
AT2G42910	5.20842e-36	-16.4174	0.993	0.992	1.10606e-31
AT1G50510	5.27258e-36	-0.427019	0.674	0.951	1.11969e-31
AT1G22270	5.40831e-36	-10.5025	1	0.993	1.14851e-31
AT1G79970	5.68485e-36	-3.14996	1	1	1.20723e-31
AT4G15545	5.70076e-36	-1.47287	1	1	1.21061e-31
AT5G10830	5.80771e-36	-0.867491	1	1	1.23332e-31
AT3G60080	5.90342e-36	-1.18179	1	1	1.25365e-31
AT3G27740	6.17026e-36	-2.14865	0.965	0.942	1.31032e-31
AT4G17510	6.1813e-36	-3.1105	1	1	1.31266e-31
AT1G11390.x	6.26704e-36	-0.362634	1	0.999	1.33087e-31
AT1G11390.y	6.26704e-36	-0.362634	1	0.999	1.33087e-31
AT4G17070	6.27693e-36	-0.484409	0.986	0.988	1.33297e-31
AT4G21810	6.35347e-36	-0.756589	1	1	1.34922e-31
AT5G17770	6.55616e-36	-3.31524	1	1	1.39227e-31
AT1G16170.x	6.70917e-36	-5.56796	1	1	1.42476e-31
AT1G16170.y	6.70917e-36	-5.56796	1	1	1.42476e-31
AT5G19760	6.92105e-36	-49.3244	1	1	1.46975e-31
AT2G22450	6.97026e-36	-0.27368	0.95	0.977	1.4802e-31
AT4G14385	7.58876e-36	-0.708586	1	1	1.61155e-31
AT3G19460	7.63913e-36	-1.00142	1	0.99	1.62224e-31
AT3G02350	7.75277e-36	-1.57666	0.908	0.989	1.64638e-31
AT2G07050	7.8259e-36	-1.62229	1	1	1.66191e-31
AT3G05970	7.8269e-36	-0.389917	1	1	1.66212e-31
AT5G67360	7.9479e-36	-0.546907	0.745	0.959	1.68782e-31
AT2G17560	7.98807e-36	-11.0605	1	1	1.69635e-31
AT5G20190	8.12984e-36	-20.5602	1	1	1.72645e-31
AT5G46030	8.15594e-36	-2.19585	1	1	1.732e-31
AT5G03540	8.16746e-36	-1.77017	1	1	1.73444e-31
AT5G52560	8.4272e-36	-2.09632	1	1	1.7896e-31
AT3G11630	8.52874e-36	-30.4785	1	0.992	1.81116e-31
AT2G43970	8.62733e-36	-9.42186	1	1	1.8321e-31
AT4G38640	8.71498e-36	-1.52716	1	1	1.85071e-31
AT2G06850	8.80402e-36	-68.2212	1	1	1.86962e-31
AT3G14840	9.1353e-36	-0.354263	0.986	0.991	1.93997e-31
AT5G10860	9.23658e-36	-13.319	1	1	1.96148e-31
AT5G19030	9.3577e-36	-0.260137	0.617	0.956	1.9872e-31
AT1G55000	9.53356e-36	-0.555385	1	1	2.02455e-31
AT1G33490	9.86517e-36	-0.446217	1	0.989	2.09497e-31
AT3G53620	1.07116e-35	13.536	1	1	2.27472e-31
AT1G33780	1.07219e-35	-0.425971	1	1	2.27691e-31
AT1G75190	1.07686e-35	0.325843	0.993	0.975	2.28683e-31
AT1G80230	1.09197e-35	-9.59368	1	1	2.31891e-31
AT1G12500.x	1.09756e-35	-0.627591	0.993	0.968	2.33078e-31
AT1G12500.y	1.09756e-35	-0.627591	0.993	0.968	2.33078e-31
AT3G11700	1.11017e-35	-2.05932	0.993	0.997	2.35756e-31
AT3G05880	1.1296e-35	-127.681	1	1	2.39882e-31
AT2G39660	1.1365e-35	-0.379649	0.397	0.929	2.41347e-31
AT2G16700	1.15952e-35	0.440228	0.986	0.941	2.46235e-31
AT4G17650	1.18462e-35	-1.80194	1	0.998	2.51567e-31
AT2G27020	1.21778e-35	-4.73981	1	1	2.58608e-31
AT2G34040	1.21812e-35	-1.23851	0.986	0.992	2.5868e-31
AT1G51540	1.34965e-35	-0.80893	0.986	0.992	2.86612e-31
AT3G25230	1.37638e-35	-3.4807	1	1	2.92288e-31
AT5G18800	1.41097e-35	-5.70516	1	1	2.99634e-31
AT3G10770	1.44293e-35	-2.36739	1	1	3.0642e-31
AT1G18480	1.46407e-35	-1.07881	1	0.991	3.1091e-31
AT1G75810	1.48753e-35	-0.563667	1	1	3.15891e-31
AT1G61150	1.50333e-35	-1.25238	1	1	3.19247e-31
AT5G15220	1.51633e-35	-3.9208	1	0.999	3.22007e-31
AT1G15200.x	1.52552e-35	-0.282473	1	0.993	3.23959e-31
AT1G15200.y	1.52552e-35	-0.282473	1	0.993	3.23959e-31
AT4G34450	1.53217e-35	-2.10478	1	1	3.25371e-31
AT1G74660	1.55204e-35	-3.84511	0.929	0.95	3.29591e-31
AT2G35470	1.57413e-35	-0.420721	0.993	0.974	3.34282e-31
AT3G21700	1.60845e-35	-1.09658	1	0.997	3.4157e-31
AT1G18740.x	1.61646e-35	-13.2995	1	0.999	3.43272e-31
AT1G18740.y	1.61646e-35	-13.2995	1	0.999	3.43272e-31
AT3G02290	1.62192e-35	-0.472117	1	1	3.44431e-31
AT1G44970	1.65056e-35	1.10472	0.83	0.23	3.50513e-31
AT5G08570	1.65231e-35	-5.1114	1	0.994	3.50885e-31
AT1G58110	1.74796e-35	-1.18199	1	1	3.71196e-31
AT5G67560	1.79517e-35	-5.76446	1	1	3.81223e-31
AT4G29840	1.81116e-35	-5.79109	1	0.99	3.84617e-31
AT4G32530	1.83597e-35	-2.90826	1	1	3.89887e-31
AT5G16590	1.83844e-35	-1.1227	0.979	0.977	3.90412e-31
AT1G04750	1.85627e-35	-2.73317	1	1	3.94197e-31
AT5G11150	1.96223e-35	-0.661924	0.993	0.975	4.16698e-31
AT2G47900	2.0103e-35	-0.553861	0.993	0.998	4.26908e-31
AT1G31020	2.06429e-35	-1.36362	1	1	4.38372e-31
AT2G43360	2.07689e-35	-0.785962	0.879	0.86	4.41049e-31
AT2G25280	2.097e-35	-1.09861	1	1	4.45319e-31
AT5G67590	2.26643e-35	-10.1985	1	1	4.81299e-31
AT3G06050	2.4542e-35	-2.56497	1	1	5.21174e-31
AT3G62660	2.4604e-35	-0.947627	1	1	5.22492e-31
AT4G36660	2.48887e-35	-1.36235	0.369	0.869	5.28536e-31
AT1G03220.x	2.49083e-35	-41.924	1	0.996	5.28953e-31
AT1G03220.y	2.49083e-35	-41.924	1	0.996	5.28953e-31
AT5G20700	2.53533e-35	-8.39519	1	1	5.38402e-31
AT5G37780	2.53857e-35	-7.29306	1	1	5.39091e-31
AT4G14746	2.55942e-35	-0.779879	0.993	0.973	5.43518e-31
AT4G38520	2.57288e-35	-1.02298	1	0.992	5.46376e-31
AT1G03110.x	2.5881e-35	-0.621667	0.468	0.85	5.49609e-31
AT1G03110.y	2.5881e-35	-0.621667	0.468	0.85	5.49609e-31
AT1G08510.x	2.6006e-35	-4.6366	1	1	5.52262e-31
AT1G08510.y	2.6006e-35	-4.6366	1	1	5.52262e-31
AT2G18040	2.6904e-35	-7.74615	1	1	5.71333e-31
AT5G53940	2.74505e-35	-0.362981	0.688	0.97	5.82938e-31
AT3G10920	2.78331e-35	-15.7638	1	1	5.91063e-31
AT3G55005	2.83517e-35	-1.52029	1	0.999	6.02077e-31
AT2G44150	2.8877e-35	-0.265067	0.979	0.947	6.13233e-31
AT4G39120	2.92985e-35	-0.360774	0.333	0.855	6.22183e-31
AT2G46030	3.22645e-35	-12.885	1	1	6.8517e-31
AT4G35300	3.25906e-35	-0.997287	0.369	0.882	6.92094e-31
AT2G28370	3.27608e-35	-1.68549	1	1	6.95709e-31
AT5G17710	3.37981e-35	-1.06989	1	0.995	7.17737e-31
AT4G22190	3.38707e-35	-1.32925	1	0.997	7.19278e-31
AT4G20360	3.45632e-35	-0.350313	0.73	0.951	7.33984e-31
AT5G48335	3.52094e-35	-0.984666	1	1	7.47706e-31
AT5G67440	3.54451e-35	-0.430336	0.277	0.826	7.52711e-31
AT1G80120	3.66556e-35	-16.932	0.993	0.983	7.78419e-31
AT2G41310	3.7004e-35	-1.16008	1	0.999	7.85818e-31
AT5G13050	3.76726e-35	-0.42685	1	0.992	8.00015e-31
AT5G43320	3.76807e-35	-1.15913	1	1	8.00188e-31
AT1G65930	3.98789e-35	-46.7373	1	1	8.46869e-31
AT3G20020	4.10848e-35	-0.309159	0.993	0.983	8.72478e-31
AT5G60270	4.30163e-35	-0.481674	0.993	0.979	9.13494e-31
AT4G02620	4.30693e-35	-30.6853	1	1	9.14621e-31
AT2G27860	4.32287e-35	-17.4394	1	1	9.18005e-31
AT4G26690	4.6405e-35	-4.57361	1	1	9.85458e-31
AT2G32080	4.73049e-35	-1.70569	1	1	1.00457e-30
AT5G04590	4.8011e-35	-16.1689	1	0.999	1.01956e-30
AT3G07320	4.8033e-35	-1.1291	0.979	0.979	1.02003e-30
AT2G41110	4.95104e-35	-122.54	1	1	1.0514e-30
AT3G54380	4.99494e-35	-1.06818	1	1	1.06073e-30
AT2G31440	5.00938e-35	-0.846844	1	1	1.06379e-30
AT2G19940	5.01458e-35	-0.870784	1	0.994	1.0649e-30
AT3G01340	5.07427e-35	-1.60972	1	1	1.07757e-30
AT2G23780	5.13505e-35	-2.15147	1	1	1.09048e-30
AT4G01100	5.13755e-35	-14.9235	1	1	1.09101e-30
AT1G05960.x	5.20512e-35	-0.610741	1	1	1.10536e-30
AT1G05960.y	5.20512e-35	-0.610741	1	1	1.10536e-30
AT4G35460	5.50492e-35	-0.317433	0.433	0.959	1.16902e-30
AT4G04950	5.62936e-35	-0.294749	0.695	0.887	1.19545e-30
AT4G31480	5.86776e-35	-1.13362	1	1	1.24608e-30
AT2G47960	5.89093e-35	-1.6176	1	1	1.251e-30
AT1G31860	6.09227e-35	-12.408	1	0.992	1.29375e-30
AT1G52565	6.354e-35	-10.1966	1	0.992	1.34934e-30
AT1G51510	6.42313e-35	-6.44643	1	1	1.36402e-30
AT5G67220	6.78249e-35	-3.32215	1	0.997	1.44033e-30
AT3G04780	6.93304e-35	-5.53902	1	1	1.4723e-30
AT5G26830	6.95688e-35	-0.617928	0.979	0.963	1.47736e-30
AT5G55610	6.98175e-35	-1.11341	1	0.999	1.48264e-30
AT2G17020	7.16408e-35	-0.826801	0.908	0.966	1.52136e-30
AT3G12780	7.34635e-35	-1.85753	0.993	0.949	1.56007e-30
AT1G16810.x	7.36899e-35	-5.21516	1	1	1.56488e-30
AT1G16810.y	7.36899e-35	-5.21516	1	1	1.56488e-30
AT1G68100	7.44976e-35	-1.86472	1	1	1.58203e-30
AT5G01020	7.46693e-35	-1.30571	0.979	0.961	1.58568e-30
AT4G33250	7.53081e-35	-22.2682	1	1	1.59924e-30
AT3G59920	7.58985e-35	-3.17084	1	1	1.61178e-30
AT1G32090	7.63769e-35	-0.516702	1	0.992	1.62194e-30
AT1G78150	7.81629e-35	-9.39581	1	1	1.65987e-30
AT3G02910	8.51143e-35	-6.57421	1	0.997	1.80749e-30
AT5G48530	8.56511e-35	-0.367626	0.312	0.934	1.81889e-30
AT2G22795	8.67114e-35	-1.66282	1	1	1.8414e-30
AT1G06390.x	8.68014e-35	-2.28312	1	0.991	1.84332e-30
AT1G06390.y	8.68014e-35	-2.28312	1	0.991	1.84332e-30
AT3G61790	8.841e-35	-0.86852	1	1	1.87747e-30
AT2G22470	9.08732e-35	-137.803	1	1	1.92978e-30
AT2G21060	9.36632e-35	-9.06616	1	0.987	1.98903e-30
AT1G77440	9.38799e-35	-2.38737	1	1	1.99363e-30
AT2G05590	9.71367e-35	-1.53485	1	1	2.06279e-30
AT1G65010	1.01257e-34	-0.765625	0.979	0.993	2.15029e-30
AT3G48890	1.03037e-34	-2.1743	1	1	2.18809e-30
AT4G38100	1.03843e-34	-0.504119	0.567	0.912	2.2052e-30
AT5G20350	1.16654e-34	-1.02728	1	1	2.47726e-30
AT3G54300	1.20821e-34	-3.01714	1	1	2.56576e-30
AT3G24050	1.20932e-34	-0.826601	1	0.999	2.56812e-30
AT5G13030	1.22538e-34	-0.782214	1	1	2.60221e-30
AT4G34150	1.23835e-34	-9.26422	1	1	2.62975e-30
AT3G62580	1.23929e-34	-0.866932	1	1	2.63176e-30
AT1G01230	1.24579e-34	-2.14231	1	1	2.64555e-30
AT4G24805	1.25002e-34	-2.97783	1	0.998	2.65455e-30
AT5G12410	1.29347e-34	-0.735577	0.539	0.902	2.74682e-30
AT5G66290	1.29926e-34	-0.779205	1	0.995	2.75911e-30
AT2G21300	1.31224e-34	-0.268926	0.929	0.976	2.78667e-30
AT2G40640	1.47449e-34	-1.44989	0.461	0.819	3.13122e-30
AT3G02520	1.51365e-34	-0.869536	1	0.999	3.21438e-30
AT1G61100	1.55106e-34	-1.22652	1	0.999	3.29384e-30
AT5G06560	1.6242e-34	-0.709398	1	0.999	3.44916e-30
AT2G18280	1.62778e-34	-6.54989	1	1	3.45675e-30
AT1G48440	1.66576e-34	-9.37839	1	0.999	3.5374e-30
AT3G50520	1.72572e-34	-1.21062	1	1	3.66475e-30
AT5G05760	1.76688e-34	-0.760708	0.801	0.989	3.75215e-30
AT1G05785.x	1.79797e-34	-0.958476	1	1	3.81818e-30
AT1G05785.y	1.79797e-34	-0.958476	1	1	3.81818e-30
AT5G63640	1.84725e-34	-0.723214	1	0.997	3.92282e-30
AT2G14045	1.85687e-34	-1.96728	1	1	3.94326e-30
AT3G54170	1.86654e-34	-0.32735	0.993	0.992	3.96379e-30
AT3G13920	1.88446e-34	-41.4086	1	1	4.00185e-30
AT3G58500	1.90503e-34	-8.8012	1	1	4.04552e-30
AT3G54020	2.00366e-34	-5.62703	1	1	4.25497e-30
AT3G49530	2.02995e-34	-0.472665	1	0.999	4.3108e-30
AT2G02800	2.14112e-34	-2.2583	1	1	4.54688e-30
AT5G63135	2.19164e-34	-0.572373	0.83	0.984	4.65417e-30
AT5G07100	2.21453e-34	-0.268568	0.631	0.933	4.70277e-30
AT4G14900	2.37999e-34	-0.669969	1	0.99	5.05415e-30
AT1G68260	2.38401e-34	-0.49702	0.943	0.965	5.06269e-30
AT1G09850	2.39256e-34	-0.633576	0.894	0.995	5.08083e-30
AT2G39630	2.43298e-34	-0.91726	1	1	5.16667e-30
AT3G44280	2.51481e-34	-2.5373	1	1	5.34044e-30
AT5G47680	2.52839e-34	-0.973023	0.993	0.985	5.36929e-30
AT5G11950	2.59483e-34	-2.68545	1	1	5.51039e-30
AT2G31670	2.59546e-34	-2.80472	1	0.996	5.51172e-30
AT3G60820	2.69812e-34	-4.88486	1	1	5.72973e-30
AT3G01050	2.73361e-34	-0.695794	0.943	0.978	5.80509e-30
AT2G45790	2.78826e-34	-14.5833	1	1	5.92115e-30
AT3G50590	2.8477e-34	-0.351539	1	0.997	6.04737e-30
AT3G21190	2.90769e-34	-0.402549	0.794	0.845	6.17476e-30
AT1G16470.x	2.92304e-34	-2.89155	1	1	6.20737e-30
AT1G16470.y	2.92304e-34	-2.89155	1	1	6.20737e-30
AT1G70770	2.95762e-34	-12.7866	1	1	6.2808e-30
AT2G41070	3.02228e-34	-0.265947	0.773	0.929	6.41811e-30
AT2G03510	3.0466e-34	-1.0674	0.879	0.999	6.46976e-30
AT3G62030	3.06339e-34	-3.79898	0.56	0.908	6.50541e-30
AT1G35680	3.0974e-34	-0.547887	0.589	0.88	6.57764e-30
AT5G60640	3.10928e-34	-2.80935	1	0.997	6.60287e-30
AT2G18090	3.16265e-34	-0.690778	1	1	6.7162e-30
AT3G12050	3.32478e-34	-1.26216	1	1	7.06051e-30
AT2G25490	3.61911e-34	-0.49538	1	1	7.68555e-30
AT4G19185	3.63073e-34	-0.498824	0.638	0.993	7.71022e-30
AT3G07800	3.67392e-34	-1.1859	1	1	7.80194e-30
AT3G24530	3.69506e-34	-1.76726	1	0.998	7.84683e-30
AT4G17530	3.69751e-34	-6.64893	1	1	7.85202e-30
AT4G31990	3.70023e-34	-1.89837	1	0.997	7.8578e-30
AT5G10920	3.74132e-34	-0.455223	0.596	0.857	7.94506e-30
AT4G35070	3.79072e-34	-0.5588	0.709	0.948	8.04997e-30
AT4G00430	3.80307e-34	-42.4984	1	1	8.0762e-30
AT5G62930	3.91909e-34	-3.12856	1	1	8.32258e-30
AT4G16155	4.29674e-34	-0.509033	0.475	0.859	9.12455e-30
AT2G39900	4.37645e-34	-33.4362	1	1	9.29382e-30
AT2G47640	4.40482e-34	-4.09872	0.901	0.998	9.35408e-30
AT2G26590	4.45513e-34	-0.852131	1	0.996	9.46091e-30
AT3G48680	4.51285e-34	-2.88548	1	1	9.58349e-30
AT2G42810	4.57679e-34	-0.755783	1	0.998	9.71928e-30
AT2G02510	4.57973e-34	-3.9021	1	1	9.72551e-30
AT1G20693.x	4.58041e-34	-7.96551	1	1	9.72695e-30
AT1G20693.y	4.58041e-34	-7.96551	1	1	9.72695e-30
AT4G32930	4.6149e-34	-1.30787	1	1	9.8002e-30
AT2G34720	4.70011e-34	-0.272167	1	0.991	9.98116e-30
AT3G11910	4.71234e-34	-0.494903	1	1	1.00071e-29
AT4G33380	4.7897e-34	-0.939958	1	0.998	1.01714e-29
AT3G19680	4.84537e-34	-1.0495	0.915	0.956	1.02896e-29
AT3G48560	4.95693e-34	-0.695021	0.986	0.988	1.05265e-29
AT5G41180	4.98988e-34	-0.273073	0.993	0.987	1.05965e-29
AT2G40935	5.1081e-34	-0.372464	0.979	0.974	1.08476e-29
AT2G19830	5.19918e-34	-8.02643	1	1	1.1041e-29
AT4G39990	5.29302e-34	-1.67344	0.972	0.999	1.12403e-29
AT1G34150	5.37316e-34	-0.250954	1	0.992	1.14104e-29
AT1G79990	5.40178e-34	-3.74337	1	1	1.14712e-29
AT1G70280	5.40306e-34	-0.618132	0.277	0.767	1.14739e-29
AT3G05000	5.44187e-34	-1.5509	1	1	1.15564e-29
AT1G12310.x	5.44675e-34	-5.74693	1	1	1.15667e-29
AT1G12310.y	5.44675e-34	-5.74693	1	1	1.15667e-29
AT1G60940	5.4941e-34	-9.67929	1	1	1.16673e-29
AT1G71230	5.49853e-34	-0.370261	0.965	0.932	1.16767e-29
AT4G00585	5.5296e-34	-16.5329	1	1	1.17427e-29
AT4G40040	5.63025e-34	-38.2792	1	1	1.19564e-29
AT1G19580.x	5.63255e-34	-1.0148	1	1	1.19613e-29
AT1G19580.y	5.63255e-34	-1.0148	1	1	1.19613e-29
AT4G28060	5.96689e-34	-10.4813	1	1	1.26713e-29
AT5G45620	6.06297e-34	-7.70294	1	1	1.28753e-29
AT3G10850	6.09103e-34	-2.78387	1	1	1.29349e-29
AT1G74380	6.12264e-34	-2.13999	1	1	1.3002e-29
AT4G29480	6.26925e-34	-20.2671	1	1	1.33134e-29
AT1G03250.x	6.32947e-34	-0.407945	1	1	1.34413e-29
AT1G03250.y	6.32947e-34	-0.407945	1	1	1.34413e-29
AT5G18940	6.54648e-34	-1.02647	1	1	1.39021e-29
AT1G17750.x	6.59425e-34	-0.267378	0.901	0.942	1.40036e-29
AT1G17750.y	6.59425e-34	-0.267378	0.901	0.942	1.40036e-29
AT2G33590	6.60882e-34	-1.70963	1	0.999	1.40345e-29
AT1G66150	7.34712e-34	-0.590604	1	0.999	1.56023e-29
AT5G48810	7.4706e-34	-17.3849	1	1	1.58646e-29
AT2G22420	7.52468e-34	-0.256739	0.199	0.764	1.59794e-29
AT4G26410	8.15848e-34	-1.79596	1	1	1.73253e-29
AT3G55140	8.24574e-34	-1.38621	1	0.996	1.75107e-29
AT1G66680	8.26766e-34	-4.05977	1	1	1.75572e-29
AT5G01720	8.2981e-34	-0.266552	1	0.991	1.76219e-29
AT1G32070	8.40076e-34	-0.340116	0.986	0.993	1.78398e-29
AT1G31770	8.42046e-34	-0.342048	0.22	0.786	1.78817e-29
AT1G55300	8.42602e-34	-0.729646	1	1	1.78935e-29
AT1G52980	8.4829e-34	-2.66468	0.702	0.919	1.80143e-29
AT2G33585	8.6468e-34	-1.59386	1	1	1.83623e-29
AT3G04880	8.95279e-34	-0.999479	1	1	1.90121e-29
AT2G26260	9.22089e-34	-0.864554	0.972	0.96	1.95815e-29
AT1G17080	9.40097e-34	-6.82394	1	1	1.99639e-29
AT4G11150	9.41545e-34	-25.8303	1	1	1.99946e-29
AT5G41340	1.0083e-33	-0.732651	1	1	2.14123e-29
AT5G15460	1.02849e-33	-0.922392	1	0.993	2.1841e-29
AT4G14710	1.06485e-33	-1.11333	1	1	2.26131e-29
AT5G11710	1.07952e-33	-1.06771	1	1	2.29246e-29
AT4G37450	1.08582e-33	-10.6331	0.972	0.961	2.30585e-29
AT2G27730	1.11485e-33	-16.9245	1	1	2.3675e-29
AT1G45688	1.11539e-33	-5.45017	1	1	2.36864e-29
AT2G36330	1.13976e-33	-0.340163	0.979	0.985	2.42039e-29
AT5G05190	1.1425e-33	-0.341874	0.965	0.973	2.42622e-29
AT1G54080	1.1506e-33	-0.388343	1	1	2.44342e-29
AT4G38800	1.15237e-33	-2.92885	1	1	2.44717e-29
AT4G29130	1.15529e-33	-1.37785	1	1	2.45338e-29
AT5G12470	1.16694e-33	-6.71486	0.993	1	2.47811e-29
AT5G25890	1.18803e-33	-18.0653	1	1	2.5229e-29
AT1G78380	1.18964e-33	-99.3593	1	1	2.52632e-29
AT5G47570	1.21645e-33	-9.72475	1	1	2.58326e-29
AT1G03150.x	1.21717e-33	-1.50493	1	1	2.58478e-29
AT1G03150.y	1.21717e-33	-1.50493	1	1	2.58478e-29
AT5G44200	1.24051e-33	-3.45785	1	0.984	2.63435e-29
AT3G29360	1.32344e-33	-23.7606	1	1	2.81046e-29
AT1G79160	1.43897e-33	-1.89598	0.567	0.945	3.05581e-29
AT1G70750	1.44935e-33	-1.54247	1	0.99	3.07784e-29
AT4G17350	1.46974e-33	-0.252832	0.645	0.873	3.12113e-29
AT4G38500	1.48013e-33	-0.454831	0.936	0.975	3.1432e-29
AT3G51270	1.48078e-33	-0.585429	0.426	0.87	3.14457e-29
AT1G70730	1.496e-33	-0.645217	1	0.991	3.1769e-29
AT3G03900	1.51349e-33	-0.326072	0.986	0.966	3.21405e-29
AT1G12400.x	1.59258e-33	-0.818989	1	0.99	3.382e-29
AT1G12400.y	1.59258e-33	-0.818989	1	0.99	3.382e-29
AT5G38110	1.63887e-33	-1.90536	0.986	0.979	3.4803e-29
AT1G78870	1.64304e-33	-2.83403	1	1	3.48916e-29
AT2G18400	1.67285e-33	-13.6956	0.894	0.99	3.55245e-29
AT3G20790	1.68594e-33	-2.97068	1	0.999	3.58027e-29
AT5G27450	1.69596e-33	-21.1374	1	1	3.60154e-29
AT2G37550	1.69805e-33	-3.41674	1	1	3.60599e-29
AT5G64900	1.80067e-33	-1.03696	0.979	0.981	3.82391e-29
AT5G56280	1.80962e-33	-0.318541	0.936	0.947	3.84291e-29
AT1G79530	1.92723e-33	-10.1133	1	1	4.09268e-29
AT1G24510	1.94951e-33	-13.84	0.986	0.96	4.13998e-29
AT2G42680	1.96062e-33	-2.15168	1	1	4.16358e-29
AT1G27090	1.96986e-33	-3.3621	1	0.997	4.18319e-29
AT1G51200	2.06465e-33	-5.96697	1	1	4.3845e-29
AT1G30580	2.09323e-33	-33.6303	1	1	4.44518e-29
AT4G14000	2.11485e-33	-0.38135	0.574	0.812	4.49111e-29
AT1G16180.x	2.23269e-33	-12.403	1	1	4.74134e-29
AT1G16180.y	2.23269e-33	-12.403	1	1	4.74134e-29
AT1G27310	2.23449e-33	-12.9576	1	1	4.74516e-29
AT1G13280.x	2.26078e-33	-10.7283	1	0.988	4.801e-29
AT1G13280.y	2.26078e-33	-10.7283	1	0.988	4.801e-29
AT4G30920	2.26946e-33	-1.38177	0.986	0.978	4.81942e-29
AT3G57050	2.27455e-33	-5.23722	1	0.986	4.83023e-29
AT2G44680	2.2948e-33	-1.25202	1	0.999	4.87325e-29
AT5G48110	2.37144e-33	-0.876753	0.922	0.992	5.036e-29
AT5G39340	2.53931e-33	-11.3041	1	1	5.39247e-29
AT5G09650	2.53989e-33	-12.2372	1	1	5.39372e-29
AT2G35880	2.62318e-33	-11.1444	1	1	5.57058e-29
AT5G03530	2.6307e-33	-1.50212	1	1	5.58655e-29
AT5G15650	2.64161e-33	-38.1531	1	1	5.60972e-29
AT1G13460	2.70594e-33	-0.298836	0.993	0.994	5.74633e-29
AT1G65980	2.74102e-33	-97.7087	1	1	5.82083e-29
AT4G33360	2.7741e-33	-4.95848	1	1	5.89108e-29
AT5G11200	2.82067e-33	-3.49343	1	0.999	5.98997e-29
AT3G09740	2.83396e-33	-2.9112	1	1	6.01821e-29
AT5G63590	2.85495e-33	-1.16398	0.922	0.662	6.06276e-29
AT2G20300	2.90201e-33	-0.293432	0.837	0.886	6.16272e-29
AT3G27010	2.97391e-33	-0.392912	0.929	0.96	6.31539e-29
AT3G02540	3.02514e-33	-1.43378	1	0.993	6.42418e-29
AT1G16920.x	3.03798e-33	-14.5935	1	0.996	6.45145e-29
AT1G16920.y	3.03798e-33	-14.5935	1	0.996	6.45145e-29
AT3G43810	3.10776e-33	-18.3218	1	1	6.59964e-29
AT5G15610	3.12502e-33	-7.47524	1	0.999	6.63628e-29
AT1G69490	3.22789e-33	0.326325	0.993	0.939	6.85475e-29
AT3G22260	3.23734e-33	-0.94279	1	0.998	6.87481e-29
AT1G05620.x	3.24093e-33	-5.55289	1	1	6.88245e-29
AT1G05620.y	3.24093e-33	-5.55289	1	1	6.88245e-29
AT3G15610	3.27012e-33	-1.21778	1	0.999	6.94443e-29
AT1G47420	3.3345e-33	-13.5294	1	1	7.08115e-29
AT3G14400	3.54726e-33	-0.30685	1	0.996	7.53296e-29
AT2G36070	3.69929e-33	-0.272234	0.496	0.822	7.85581e-29
AT1G01050	3.72556e-33	-29.9047	1	1	7.91159e-29
AT2G19860	3.9256e-33	-0.295706	1	0.998	8.33641e-29
AT3G06060	4.06638e-33	-1.9278	0.993	0.989	8.63537e-29
AT5G60300	4.08524e-33	-1.25336	1	0.995	8.67541e-29
AT5G37850	4.08731e-33	-0.588135	1	0.989	8.67981e-29
AT3G14790	4.14935e-33	-0.879118	0.879	0.98	8.81157e-29
AT2G02760	4.18581e-33	-5.22158	1	1	8.88898e-29
AT1G63000	4.63693e-33	-7.05458	1	1	9.84697e-29
AT3G45080	4.68303e-33	1.01715	0.936	0.71	9.94487e-29
AT4G27000	4.72753e-33	-5.52378	1	1	1.00394e-28
AT1G68140	5.07172e-33	-1.3155	1	1	1.07703e-28
AT5G10460	5.10758e-33	-0.707698	1	0.999	1.08465e-28
AT1G76340	5.39693e-33	-0.537376	0.872	0.922	1.14609e-28
AT3G06150	5.40661e-33	-0.446095	0.809	0.958	1.14815e-28
AT2G37250	5.46648e-33	-10.7185	1	1	1.16086e-28
AT1G10740	5.48849e-33	-0.548655	1	1	1.16554e-28
AT2G36130	5.49976e-33	-8.12093	1	0.986	1.16793e-28
AT2G18600	5.52235e-33	-0.272364	0.986	0.978	1.17273e-28
AT1G10840	5.55555e-33	-12.7777	1	1	1.17978e-28
AT1G04680.x	5.62072e-33	-10.7766	0.695	0.964	1.19362e-28
AT1G04680.y	5.62072e-33	-10.7766	0.695	0.964	1.19362e-28
AT1G04850.x	5.62236e-33	-2.7487	1	1	1.19396e-28
AT1G04850.y	5.62236e-33	-2.7487	1	1	1.19396e-28
AT1G47200	5.62948e-33	-4.1736	1	1	1.19548e-28
AT1G08480.x	5.68718e-33	-6.5753	1	1	1.20773e-28
AT1G08480.y	5.68718e-33	-6.5753	1	1	1.20773e-28
AT1G52380	5.72147e-33	-1.0088	0.986	0.995	1.21501e-28
AT2G35840	5.83761e-33	-0.663139	1	0.984	1.23968e-28
AT3G28860	5.85614e-33	-1.2719	0.986	0.971	1.24361e-28
AT1G06180.x	6.02006e-33	-0.524046	0.78	0.88	1.27842e-28
AT1G06180.y	6.02006e-33	-0.524046	0.78	0.88	1.27842e-28
AT5G64240	6.33011e-33	-5.74327	0.965	0.967	1.34426e-28
AT3G17300	6.34367e-33	-9.80052	1	1	1.34714e-28
AT5G06260	6.41379e-33	-0.331382	1	1	1.36203e-28
AT2G30920	6.43752e-33	-0.287211	0.972	0.967	1.36707e-28
AT2G29995	6.73345e-33	-1.58196	1	0.994	1.42992e-28
AT1G15140	6.74352e-33	-0.561459	0.986	0.995	1.43205e-28
AT3G50070	6.80104e-33	-0.818281	0.539	0.863	1.44427e-28
AT2G45060	6.82449e-33	-1.37329	1	0.999	1.44925e-28
AT5G38470	6.87412e-33	-3.07783	1	1	1.45979e-28
AT2G29420	7.09818e-33	-6.27827	1	1	1.50737e-28
AT1G29070	7.19141e-33	-0.760425	0.993	0.985	1.52717e-28
AT1G27530	7.27731e-33	-3.10526	1	1	1.54541e-28
AT3G50900	7.2903e-33	-2.08734	1	0.999	1.54817e-28
AT1G69700	7.43518e-33	-3.98348	0.333	0.913	1.57893e-28
AT2G24300	7.45501e-33	-0.817629	0.475	0.966	1.58315e-28
AT4G34860	7.70392e-33	-0.772737	0.922	0.93	1.636e-28
AT1G63110	7.71383e-33	-0.968745	1	1	1.63811e-28
AT3G22275	7.71777e-33	-1.16489	0.468	0.868	1.63895e-28
AT5G21105	7.92709e-33	-8.52971	0.936	0.965	1.6834e-28
AT1G63840	7.98904e-33	-7.73704	1	1	1.69655e-28
AT1G78240	8.29992e-33	-1.8865	1	0.997	1.76257e-28
AT4G05460	8.37967e-33	-0.505632	0.993	0.994	1.77951e-28
AT2G16660	8.45743e-33	-8.133	0.979	0.997	1.79602e-28
AT4G34620	8.72353e-33	-8.36441	1	0.998	1.85253e-28
AT5G06140	9.21977e-33	-0.980793	1	1	1.95791e-28
AT5G47090	9.22732e-33	-0.566779	1	0.995	1.95951e-28
AT1G13580.x	9.32881e-33	-0.596511	0.957	0.99	1.98107e-28
AT1G13580.y	9.32881e-33	-0.596511	0.957	0.99	1.98107e-28
AT1G34370	9.46273e-33	-4.19976	1	1	2.0095e-28
AT1G04630.x	9.74668e-33	-3.77502	1	1	2.06981e-28
AT1G04630.y	9.74668e-33	-3.77502	1	1	2.06981e-28
AT3G26370	9.77268e-33	-0.475095	0.674	0.966	2.07533e-28
AT3G01590	9.83648e-33	-1.11411	1	1	2.08887e-28
AT5G15640	1.00347e-32	-2.01912	1	1	2.13096e-28
AT1G76940	1.01123e-32	-0.878832	1	0.998	2.14744e-28
AT1G74458	1.01565e-32	-1.2227	0.333	0.855	2.15684e-28
AT3G28710	1.13798e-32	-8.02778	1	1	2.41661e-28
AT5G50230	1.16009e-32	-0.49101	1	1	2.46356e-28
AT2G27970	1.1638e-32	-1.13943	0.652	0.901	2.47145e-28
AT1G32860	1.2425e-32	-2.02544	0.979	0.975	2.63857e-28
AT5G20165	1.24996e-32	-1.74011	1	1	2.65441e-28
AT5G02150	1.25117e-32	-0.265636	0.56	0.902	2.65699e-28
AT4G33100	1.37468e-32	-0.860158	0.837	0.967	2.91928e-28
AT3G58600	1.40712e-32	-1.80385	1	1	2.98815e-28
AT3G61440	1.41778e-32	-12.9495	1	1	3.0108e-28
AT5G64330	1.44126e-32	-3.316	0.745	0.951	3.06065e-28
AT5G18150	1.49566e-32	-2.04989	1	1	3.17619e-28
AT5G43190	1.52279e-32	-0.789594	0.915	0.993	3.2338e-28
AT1G67810	1.52761e-32	-0.446873	0.915	0.903	3.24402e-28
AT2G39020	1.59954e-32	-4.14659	0.993	0.983	3.39679e-28
AT3G01640	1.61468e-32	-1.34032	1	1	3.42893e-28
AT2G35320	1.63411e-32	-0.744086	1	0.983	3.47019e-28
AT5G59300	1.65959e-32	-6.60846	1	1	3.52432e-28
AT1G44835	1.68291e-32	-1.79616	0.979	0.995	3.57382e-28
AT1G23960	1.69528e-32	-1.88831	1	1	3.60011e-28
AT1G68000	1.72828e-32	-4.28974	1	1	3.67018e-28
AT3G07810	1.78625e-32	-1.80228	1	1	3.79328e-28
AT4G16780	1.84378e-32	-0.82595	0.518	0.836	3.91545e-28
AT2G17530	1.86933e-32	-0.594809	1	1	3.96972e-28
AT4G39240	1.92218e-32	-0.488648	1	0.995	4.08195e-28
AT2G20360	1.95811e-32	-4.66404	1	1	4.15823e-28
AT1G14290.x	2.03321e-32	-27.5465	1	1	4.31772e-28
AT1G14290.y	2.03321e-32	-27.5465	1	1	4.31772e-28
AT2G21390	2.06142e-32	-1.07391	1	0.999	4.37764e-28
AT5G48020	2.10362e-32	-1.73541	1	1	4.46725e-28
AT5G62620	2.11266e-32	-0.446031	0.993	0.987	4.48643e-28
AT2G17240	2.13455e-32	-1.10158	1	1	4.53293e-28
AT2G19430	2.15737e-32	-0.270422	0.645	0.888	4.58138e-28
AT5G47050	2.18513e-32	-0.848812	0.972	0.985	4.64033e-28
AT2G27600	2.19135e-32	-1.22442	1	1	4.65355e-28
AT4G39280	2.30394e-32	-0.3594	0.879	0.952	4.89264e-28
AT1G80860	2.37937e-32	-0.907774	0.95	1	5.05283e-28
AT1G56450	2.42672e-32	-3.90693	1	1	5.15338e-28
AT3G55620	2.45209e-32	-4.73134	1	1	5.20726e-28
AT3G58760	2.49848e-32	-0.386831	1	1	5.30578e-28
AT5G62900	2.51171e-32	-2.31284	0.865	0.919	5.33388e-28
AT3G16110	2.52012e-32	-0.754243	1	0.979	5.35172e-28
AT4G19006	2.58833e-32	-1.78163	0.993	0.995	5.49658e-28
AT3G62560	2.59888e-32	-0.760293	1	1	5.51898e-28
AT2G47380	2.70749e-32	-14.3018	1	1	5.74962e-28
AT4G15420	2.73911e-32	-0.778961	1	1	5.81677e-28
AT2G30330	2.77524e-32	-0.669264	0.993	0.993	5.8935e-28
AT2G43420	2.80413e-32	-0.59458	0.957	0.953	5.95485e-28
AT5G04930	2.81072e-32	-0.456897	1	1	5.96885e-28
AT3G12120	2.82092e-32	-70.2707	1	1	5.99051e-28
AT3G22425	2.82206e-32	-0.260005	0.986	0.978	5.99292e-28
AT5G08680	2.82739e-32	-0.509559	1	1	6.00424e-28
AT3G26030	2.9399e-32	-0.568689	0.986	0.997	6.24318e-28
AT1G13320.x	2.97632e-32	-1.27532	1	1	6.32052e-28
AT1G13320.y	2.97632e-32	-1.27532	1	1	6.32052e-28
AT3G63470	3.06383e-32	-0.409535	0.39	0.867	6.50636e-28
AT3G61050	3.09033e-32	-0.986478	1	1	6.56263e-28
AT1G01300.x	3.18918e-32	-3.16034	1	0.983	6.77254e-28
AT1G01300.y	3.18918e-32	-3.16034	1	0.983	6.77254e-28
AT3G12100	3.18926e-32	-0.394185	0.993	0.97	6.77271e-28
AT4G13270	3.28467e-32	-1.49001	1	1	6.97532e-28
AT1G17350	3.37571e-32	-2.2821	1	0.992	7.16867e-28
AT1G69510	3.41583e-32	-32.5723	1	1	7.25386e-28
AT3G26618	3.41791e-32	-0.444338	0.887	0.992	7.25827e-28
AT1G06200.x	3.42695e-32	-2.55877	1	1	7.27748e-28
AT1G06200.y	3.42695e-32	-2.55877	1	1	7.27748e-28
AT4G30480	3.46299e-32	-1.04121	0.965	0.994	7.354e-28
AT5G20890	3.6197e-32	-16.943	1	0.993	7.6868e-28
AT3G07160	3.65565e-32	-0.314354	1	0.996	7.76313e-28
AT1G34010	3.69996e-32	-0.62974	0.66	0.94	7.85724e-28
AT2G23940	3.7167e-32	-2.93104	1	1	7.89279e-28
AT5G53570	3.7581e-32	-0.464818	1	0.991	7.9807e-28
AT5G26740	3.76009e-32	-6.13771	1	1	7.98494e-28
AT3G03720	3.78129e-32	-0.52723	0.993	0.999	8.02995e-28
AT3G58460	3.90012e-32	-1.12771	1	1	8.28229e-28
AT3G15090	3.95742e-32	-0.594835	0.957	0.986	8.40399e-28
AT1G30270	3.97568e-32	-0.750968	1	1	8.44275e-28
AT4G25870	4.03527e-32	-0.493261	0.518	0.891	8.5693e-28
AT3G55030	4.28933e-32	-2.42909	1	1	9.10882e-28
AT5G41700	4.29326e-32	-20.8118	1	1	9.11717e-28
AT2G44080	4.33026e-32	-1.46508	1	1	9.19574e-28
AT5G08120	4.4003e-32	-0.752309	0.738	0.971	9.34447e-28
AT4G26510	4.41002e-32	-0.923602	0.901	0.96	9.36511e-28
AT2G44530	4.43875e-32	-0.383927	0.965	0.984	9.42613e-28
AT1G04260.x	4.48562e-32	-0.431442	1	1	9.52565e-28
AT1G04260.y	4.48562e-32	-0.431442	1	1	9.52565e-28
AT1G05500.x	4.54159e-32	-0.569574	1	1	9.64452e-28
AT1G05500.y	4.54159e-32	-0.569574	1	1	9.64452e-28
AT2G41430	4.676e-32	-199.964	1	1	9.92995e-28
AT2G45260	4.72669e-32	-0.512782	1	0.999	1.00376e-27
AT4G26670	4.72841e-32	-0.510977	0.965	0.924	1.00413e-27
AT1G26470	4.78572e-32	-9.53248	1	1	1.0163e-27
AT3G25470	5.08583e-32	-0.844314	0.993	0.998	1.08003e-27
AT2G04520	5.10259e-32	-3.85309	1	1	1.08359e-27
AT3G52290	5.15689e-32	-18.0736	1	1	1.09512e-27
AT2G33740	5.29103e-32	-1.18264	1	0.998	1.1236e-27
AT3G22620	5.30844e-32	-48.0974	0.993	0.918	1.1273e-27
AT2G38710	5.36449e-32	-1.55761	1	0.997	1.1392e-27
AT1G31812	5.38353e-32	-27.5123	1	1	1.14325e-27
AT3G48760	5.38454e-32	-0.704131	1	1	1.14346e-27
AT1G20540	5.47965e-32	-0.828232	0.986	0.984	1.16366e-27
AT2G23980	5.48604e-32	-0.392213	0.986	0.999	1.16502e-27
AT2G04700	5.53624e-32	-1.72044	1	1	1.17568e-27
AT1G29990	5.58359e-32	-4.72492	1	1	1.18573e-27
AT1G58080	5.73048e-32	-1.77431	1	1	1.21693e-27
AT5G12320	5.79496e-32	-0.298792	0.816	0.954	1.23062e-27
AT1G72740	5.8062e-32	-0.393627	1	0.998	1.233e-27
AT1G06470.x	5.82209e-32	-0.348254	0.943	0.981	1.23638e-27
AT1G06470.y	5.82209e-32	-0.348254	0.943	0.981	1.23638e-27
AT2G44060	5.82558e-32	-12.0237	1	1	1.23712e-27
AT5G37510	5.9115e-32	-2.64454	1	1	1.25537e-27
AT3G61880	5.95059e-32	-0.305507	0.17	0.697	1.26367e-27
AT3G57930	6.09115e-32	-3.56772	0.518	0.871	1.29352e-27
AT4G06599	6.33761e-32	-0.258746	0.922	0.954	1.34585e-27
AT1G10900.x	6.33885e-32	-0.287178	0.823	0.94	1.34612e-27
AT1G10900.y	6.33885e-32	-0.287178	0.823	0.94	1.34612e-27
AT2G29470	6.34328e-32	-1.10066	0.993	0.99	1.34706e-27
AT2G44130	6.37473e-32	-9.88689	0.986	0.988	1.35374e-27
AT4G38250	6.47348e-32	-0.735521	1	1	1.37471e-27
AT2G44525	6.47851e-32	-1.74001	1	1	1.37578e-27
AT5G13160	6.53603e-32	-1.30031	1	1	1.38799e-27
AT5G09830	6.6825e-32	-0.817277	1	1	1.4191e-27
AT1G50010	6.70363e-32	-72.0396	1	1	1.42358e-27
AT1G27700	6.82674e-32	-0.73277	1	0.997	1.44973e-27
AT5G49940	6.88794e-32	-7.36178	1	1	1.46272e-27
AT5G11810	7.0468e-32	-1.23374	1	1	1.49646e-27
AT1G17130.x	7.07285e-32	-0.556782	1	1	1.50199e-27
AT1G17130.y	7.07285e-32	-0.556782	1	1	1.50199e-27
AT2G35635	7.12998e-32	-3.65629	1	1	1.51412e-27
AT2G24150	7.14994e-32	-0.285339	0.688	0.899	1.51836e-27
AT4G38410	7.15574e-32	-2.91477	0.128	0.679	1.51959e-27
AT1G65820	7.26461e-32	-12.7383	1	1	1.54271e-27
AT4G32690	7.26714e-32	-0.457608	0.993	0.987	1.54325e-27
AT1G26650	7.2886e-32	-0.405215	0.986	0.973	1.54781e-27
AT4G31550	7.43617e-32	-2.69992	1	0.99	1.57915e-27
AT1G18210.x	7.62791e-32	-17.7433	1	1	1.61986e-27
AT1G18210.y	7.62791e-32	-17.7433	1	1	1.61986e-27
AT3G16640	7.71769e-32	-137.965	1	1	1.63893e-27
AT3G01390	8.13073e-32	-13.6316	1	1	1.72664e-27
AT5G65480	8.3148e-32	-1.94252	1	1	1.76573e-27
AT1G21720	8.32287e-32	-10.7575	1	1	1.76745e-27
AT2G44050	8.3512e-32	-4.77506	1	0.997	1.77346e-27
AT1G12520.x	8.44034e-32	-0.931412	1	1	1.79239e-27
AT1G12520.y	8.44034e-32	-0.931412	1	1	1.79239e-27
AT4G01940	8.55164e-32	-0.365694	1	0.997	1.81603e-27
AT4G01870	9.08388e-32	-6.75738	1	0.999	1.92905e-27
AT5G44340	9.49175e-32	-28.4077	1	1	2.01567e-27
AT2G43070	9.52444e-32	-1.22067	1	1	2.02261e-27
AT1G16880.x	9.92857e-32	-0.795177	1	0.967	2.10843e-27
AT1G16880.y	9.92857e-32	-0.795177	1	0.967	2.10843e-27
AT5G55990	1.03934e-31	-0.568763	1	0.998	2.20715e-27
AT5G22875	1.04925e-31	-0.408334	1	0.997	2.22819e-27
AT5G64813	1.05727e-31	-1.02511	1	1	2.24522e-27
AT5G40370	1.10728e-31	-6.27842	1	1	2.35142e-27
AT3G25070	1.10942e-31	-0.708096	0.993	1	2.35596e-27
AT1G06110.x	1.14521e-31	-0.429531	0.993	0.994	2.43196e-27
AT1G06110.y	1.14521e-31	-0.429531	0.993	0.994	2.43196e-27
AT5G01850	1.15248e-31	0.657789	1	0.99	2.44741e-27
AT5G35200	1.17415e-31	-3.13523	1	1	2.49343e-27
AT2G17570	1.18035e-31	-0.468427	1	1	2.50658e-27
AT3G50000	1.20357e-31	-4.81513	1	1	2.5559e-27
AT5G20620	1.20747e-31	-0.716654	1	1	2.56419e-27
AT5G08750	1.2422e-31	-0.252184	0.979	0.982	2.63793e-27
AT2G25190	1.27102e-31	-0.446053	1	1	2.69913e-27
AT1G77840	1.32289e-31	-1.44999	1	1	2.80929e-27
AT3G19260	1.34058e-31	-2.2759	1	1	2.84686e-27
AT2G34900	1.35714e-31	-0.271021	0.546	0.892	2.88201e-27
AT5G21326	1.37455e-31	-0.296372	0.993	0.986	2.919e-27
AT1G80950	1.47457e-31	-0.597524	1	1	3.13139e-27
AT4G08390	1.49034e-31	-6.15724	1	1	3.16488e-27
AT5G48880	1.568e-31	-0.391319	0.348	0.757	3.3298e-27
AT1G04070.x	1.58569e-31	-0.365777	0.993	0.987	3.36738e-27
AT1G04070.y	1.58569e-31	-0.365777	0.993	0.987	3.36738e-27
AT2G28190	1.59535e-31	-8.4631	1	1	3.38787e-27
AT3G62220	1.67171e-31	-0.353392	0.695	0.899	3.55003e-27
AT3G11200	1.70478e-31	-2.17903	1	1	3.62026e-27
AT3G54690	1.74738e-31	-4.23323	0.986	0.994	3.71074e-27
AT4G39640	1.78683e-31	-2.66332	0.929	0.883	3.79451e-27
AT1G77610	1.86182e-31	-1.14904	0.979	0.989	3.95376e-27
AT3G09860	1.89636e-31	-0.571986	0.993	0.982	4.02711e-27
AT3G10940	1.96082e-31	-0.518798	0.844	0.929	4.164e-27
AT5G47200	2.00699e-31	-17.4748	1	1	4.26204e-27
AT5G11340	2.03489e-31	-7.17659	1	1	4.32129e-27
AT4G01810	2.04807e-31	-0.350717	0.993	0.996	4.34929e-27
AT5G26940	2.06786e-31	-2.15259	1	0.995	4.3913e-27
AT4G17170	2.10587e-31	-19.5337	1	1	4.47202e-27
AT5G65950	2.15328e-31	-0.346537	0.979	0.998	4.57271e-27
AT1G05070.x	2.1559e-31	-0.953285	0.681	0.836	4.57828e-27
AT1G05070.y	2.1559e-31	-0.953285	0.681	0.836	4.57828e-27
AT3G12710	2.2338e-31	-3.67491	1	0.991	4.7437e-27
AT5G12080	2.24826e-31	0.473008	0.965	0.874	4.77439e-27
AT5G10450	2.37133e-31	-2.3317	1	1	5.03575e-27
AT4G35390	2.38054e-31	-1.13316	0.582	0.836	5.05531e-27
AT1G80560	2.39629e-31	-1.72335	0.674	0.973	5.08875e-27
AT3G11400	2.41562e-31	-16.831	1	1	5.1298e-27
AT4G24940	2.44048e-31	-0.440152	1	0.987	5.1826e-27
AT5G37260	2.46578e-31	0.78379	1	0.985	5.23634e-27
AT4G25370	2.50187e-31	-0.960306	1	0.995	5.31298e-27
AT3G07170	2.51832e-31	-2.23633	1	1	5.34791e-27
AT1G53163	2.5253e-31	-6.87139	0.135	0.619	5.36273e-27
AT1G30200	2.53698e-31	-1.3451	1	1	5.38753e-27
AT4G02840	2.54141e-31	-19.0976	1	1	5.39694e-27
AT5G47550	2.62155e-31	-0.413422	0.773	0.907	5.56712e-27
AT1G79340	2.67518e-31	-7.36309	1	1	5.68101e-27
AT5G05270	2.70506e-31	-11.8706	1	0.943	5.74446e-27
AT1G12390.x	2.74532e-31	-2.37969	1	1	5.82997e-27
AT1G12390.y	2.74532e-31	-2.37969	1	1	5.82997e-27
AT1G51630	2.78006e-31	-1.64186	0.894	0.972	5.90373e-27
AT1G03870.x	2.81394e-31	-49.3027	1	1	5.97569e-27
AT1G03870.y	2.81394e-31	-49.3027	1	1	5.97569e-27
AT2G23310	2.86656e-31	-12.967	1	1	6.08743e-27
AT3G51460	2.89877e-31	-3.18195	1	1	6.15583e-27
AT1G15970.x	2.90185e-31	-0.420292	1	0.986	6.16236e-27
AT1G15970.y	2.90185e-31	-0.420292	1	0.986	6.16236e-27
AT4G39840	2.90228e-31	-9.0723	1	0.984	6.16328e-27
AT5G42970	2.90952e-31	-0.454007	1	0.995	6.17865e-27
AT3G63210	2.92518e-31	0.579765	0.894	0.698	6.21192e-27
AT5G47630	2.96435e-31	-0.387828	0.865	0.925	6.29508e-27
AT5G27740	3.06531e-31	-0.346732	0.957	0.975	6.50949e-27
AT3G19790	3.22928e-31	-0.498446	1	0.995	6.8577e-27
AT2G27260	3.26462e-31	-0.693441	1	1	6.93274e-27
AT1G12850.x	3.2657e-31	-1.10658	1	0.995	6.93505e-27
AT1G12850.y	3.2657e-31	-1.10658	1	0.995	6.93505e-27
AT1G15110	3.2784e-31	-3.35456	1	1	6.96201e-27
AT1G64440	3.44384e-31	-1.7168	1	1	7.31333e-27
AT5G44720	3.47354e-31	-1.51992	1	1	7.37641e-27
AT3G18165	3.47764e-31	-2.01853	1	1	7.38512e-27
AT5G63670	3.49118e-31	-0.359489	0.957	0.982	7.41387e-27
AT2G20270	3.50253e-31	-1.29533	0.986	0.993	7.43796e-27
AT5G24400	3.59569e-31	-9.04428	1	1	7.63581e-27
AT5G13110	3.6443e-31	-0.688758	1	0.999	7.73903e-27
AT3G52570	3.8253e-31	-0.385602	0.787	0.988	8.1234e-27
AT2G39080	3.82805e-31	-0.602208	1	0.987	8.12924e-27
AT5G46750	3.89526e-31	-2.88293	1	1	8.27197e-27
AT4G35310	3.90724e-31	-10.9818	1	1	8.29742e-27
AT1G02560.x	3.92035e-31	-1.64188	1	0.989	8.32526e-27
AT1G02560.y	3.92035e-31	-1.64188	1	0.989	8.32526e-27
AT2G26990	3.93346e-31	-1.09487	1	1	8.3531e-27
AT2G21250	3.99374e-31	-4.91248	0.908	0.952	8.4811e-27
AT5G02740	4.02169e-31	-5.48387	0.844	0.996	8.54047e-27
AT4G21450	4.05872e-31	-3.43539	1	1	8.61911e-27
AT1G75630	4.08119e-31	-11.9473	1	1	8.66682e-27
AT3G20940	4.09506e-31	-5.06572	0.709	0.963	8.69627e-27
AT1G14560	4.24407e-31	-0.296051	0.979	0.989	9.01271e-27
AT1G13060.x	4.2674e-31	-11.0979	1	1	9.06224e-27
AT1G13060.y	4.2674e-31	-11.0979	1	1	9.06224e-27
AT5G01970	4.35111e-31	-0.822094	0.993	0.986	9.24001e-27
AT1G04250.x	4.38544e-31	-29.8602	1	1	9.31292e-27
AT1G04250.y	4.38544e-31	-29.8602	1	1	9.31292e-27
AT3G28670	4.49653e-31	-0.422606	0.965	0.991	9.54884e-27
AT5G06750	4.54193e-31	-0.718067	1	0.989	9.64525e-27
AT5G17920	4.58103e-31	-174.059	1	1	9.72828e-27
AT2G27450	4.64714e-31	-3.00055	1	1	9.86866e-27
AT4G05050	4.65077e-31	-87.9969	1	1	9.87638e-27
AT2G34470	4.68876e-31	-5.15938	1	1	9.95705e-27
AT1G70640	4.85489e-31	0.504035	0.95	0.88	1.03098e-26
AT4G16430	4.9462e-31	-0.257393	1	0.991	1.05038e-26
AT1G06010.x	5.03193e-31	-1.72826	1	1	1.06858e-26
AT1G06010.y	5.03193e-31	-1.72826	1	1	1.06858e-26
AT1G30845	5.0521e-31	-0.66854	0.823	0.958	1.07286e-26
AT5G15910	5.14046e-31	-1.28091	1	0.999	1.09163e-26
AT5G55550	5.243e-31	-0.356945	1	0.999	1.1134e-26
AT3G53990	5.38951e-31	-46.0798	1	1	1.14452e-26
AT5G10810	5.63232e-31	-1.33421	1	0.991	1.19608e-26
AT1G78270	5.65836e-31	-0.314652	0.816	0.934	1.20161e-26
AT5G65860	5.66455e-31	-0.306514	0.872	0.898	1.20292e-26
AT4G16143	5.73894e-31	-0.755311	1	0.987	1.21872e-26
AT3G27570	5.96555e-31	-1.40789	1	1	1.26685e-26
AT5G47180	6.1004e-31	-5.6504	1	1	1.29548e-26
AT5G20920	6.13239e-31	-16.9911	1	1	1.30227e-26
AT3G24840	6.19626e-31	-0.430973	1	0.999	1.31584e-26
AT3G26510	6.40134e-31	-1.16715	1	0.997	1.35939e-26
AT1G33360	6.63956e-31	-0.405046	0.95	0.976	1.40998e-26
AT2G43750	6.65381e-31	-1.78192	1	0.995	1.413e-26
AT3G53110	6.78642e-31	-9.35791	1	1	1.44116e-26
AT1G14510	7.04115e-31	-1.53531	1	1	1.49526e-26
AT4G14360	7.11589e-31	-0.704097	1	0.982	1.51113e-26
AT3G52930	7.16024e-31	-132.003	1	1	1.52055e-26
AT5G11000	7.24092e-31	-0.304861	0.993	0.989	1.53768e-26
AT2G17390	7.24954e-31	-3.02466	1	1	1.53951e-26
AT3G44610	7.28302e-31	-0.252903	0.511	0.902	1.54662e-26
AT3G02220	7.46232e-31	-5.54474	0.986	0.984	1.5847e-26
AT5G65420	7.50819e-31	-0.306704	0.305	0.807	1.59444e-26
AT5G58090	7.52735e-31	-2.42339	1	0.98	1.59851e-26
AT5G59613	7.96756e-31	-16.9372	1	1	1.69199e-26
AT2G19480	7.99801e-31	-8.1546	1	1	1.69846e-26
AT3G54000	8.0283e-31	-0.416907	0.369	0.891	1.70489e-26
AT3G07220	8.37316e-31	-0.349589	1	0.999	1.77813e-26
AT5G28840	8.39841e-31	-2.57473	1	1	1.78349e-26
AT3G49310	8.41781e-31	-1.22204	1	0.994	1.78761e-26
AT3G45090	8.67461e-31	-0.597913	0.879	0.997	1.84214e-26
AT5G55050	8.83397e-31	-0.502594	0.723	0.912	1.87598e-26
AT1G64750	8.91248e-31	-16.6154	1	1	1.89265e-26
AT3G01090	8.9437e-31	-0.413894	1	1	1.89928e-26
AT1G15690	8.99869e-31	-11.9793	1	1	1.91096e-26
AT4G33530	9.14219e-31	-0.409408	1	0.997	1.94144e-26
AT5G48460	9.17384e-31	-1.27988	0.624	0.845	1.94816e-26
AT3G15060	9.68574e-31	-2.63346	1	1	2.05686e-26
AT2G18740	9.73366e-31	-10.5218	1	1	2.06704e-26
AT1G76890	1.01782e-30	-0.389795	0.986	0.986	2.16144e-26
AT1G25280	1.02843e-30	-0.658366	1	1	2.18397e-26
AT5G14680	1.02972e-30	-0.678299	1	0.996	2.18672e-26
AT2G03350	1.09729e-30	-5.92748	0.766	0.989	2.33021e-26
AT3G56800	1.11147e-30	-47.5801	1	1	2.36032e-26
AT5G11800	1.13673e-30	-0.541081	0.993	0.974	2.41396e-26
AT4G04955	1.15858e-30	-0.861627	0.993	0.997	2.46037e-26
AT2G26140	1.17902e-30	-0.454713	1	1	2.50377e-26
AT1G79920	1.20231e-30	-0.583587	1	1	2.55323e-26
AT1G02720	1.22375e-30	-1.31251	1	0.988	2.59876e-26
AT3G13882	1.24283e-30	-15.8776	0.525	0.985	2.63927e-26
AT4G40030	1.25174e-30	-13.7124	1	1	2.6582e-26
AT1G01120.x	1.25566e-30	0.687932	0.986	0.947	2.66652e-26
AT1G01120.y	1.25566e-30	0.687932	0.986	0.947	2.66652e-26
AT3G05220	1.26554e-30	-0.880696	1	0.997	2.68751e-26
AT1G16040.x	1.26883e-30	-0.869733	0.816	0.957	2.69449e-26
AT1G16040.y	1.26883e-30	-0.869733	0.816	0.957	2.69449e-26
AT3G27530	1.28285e-30	-0.268927	1	0.999	2.72427e-26
AT1G05010.x	1.3072e-30	-0.604494	0.17	0.745	2.77596e-26
AT1G05010.y	1.3072e-30	-0.604494	0.17	0.745	2.77596e-26
AT4G32240	1.33328e-30	-0.264443	1	1	2.83135e-26
AT5G63150	1.3364e-30	-8.77377	1	1	2.83798e-26
AT1G67950	1.33875e-30	-0.75134	0.957	0.993	2.84298e-26
AT5G14040	1.35023e-30	-16.7514	1	1	2.86735e-26
AT1G79590	1.37068e-30	-10.8135	1	1	2.91077e-26
AT3G27380	1.37921e-30	-11.5161	1	1	2.92888e-26
AT1G42990	1.41424e-30	-0.946294	1	1	3.00329e-26
AT4G20280	1.42163e-30	-0.342158	0.986	0.967	3.01898e-26
AT2G30930	1.46001e-30	-115.36	1	1	3.10048e-26
AT1G55535	1.47008e-30	-0.538769	1	1	3.12187e-26
AT3G10760	1.49929e-30	-0.314785	0.993	0.978	3.1839e-26
AT5G60340	1.50985e-30	-3.03511	1	1	3.20632e-26
AT2G31300	1.52303e-30	-0.259668	0.567	0.878	3.2343e-26
AT2G34160	1.55922e-30	-3.51708	1	1	3.31116e-26
AT1G16460.x	1.58549e-30	-0.591832	0.972	0.917	3.36694e-26
AT1G16460.y	1.58549e-30	-0.591832	0.972	0.917	3.36694e-26
AT3G60600	1.59113e-30	-10.1764	1	1	3.37893e-26
AT4G18380	1.59595e-30	-0.883276	1	0.999	3.38916e-26
AT3G15660	1.60511e-30	-12.6673	1	1	3.40861e-26
AT2G19310	1.60655e-30	-2.06503	1	0.992	3.41166e-26
AT2G17705	1.61242e-30	-3.45189	1	1	3.42413e-26
AT4G22670	1.69802e-30	-5.68293	1	0.998	3.60591e-26
AT5G43900	1.71667e-30	-0.267223	1	1	3.64553e-26
AT5G25265	1.78281e-30	-2.15138	1	1	3.78597e-26
AT5G63110	1.78298e-30	-0.296086	1	0.988	3.78633e-26
AT1G70490	1.8393e-30	-51.3842	1	1	3.90593e-26
AT1G08700.x	1.98326e-30	-0.292324	0.95	0.973	4.21166e-26
AT1G08700.y	1.98326e-30	-0.292324	0.95	0.973	4.21166e-26
AT5G58200	2.02854e-30	-0.317729	1	0.999	4.30781e-26
AT4G18060	2.03914e-30	-2.65575	1	0.996	4.33031e-26
AT1G07140.x	2.09124e-30	-20.9234	1	1	4.44095e-26
AT1G07140.y	2.09124e-30	-20.9234	1	1	4.44095e-26
AT5G58110	2.09196e-30	-28.6487	1	1	4.4425e-26
AT1G30630	2.12922e-30	-9.56904	1	1	4.5216e-26
AT1G17290.x	2.13723e-30	-5.58689	1	1	4.53863e-26
AT1G17290.y	2.13723e-30	-5.58689	1	1	4.53863e-26
AT1G64520	2.25082e-30	-1.61336	1	1	4.77984e-26
AT2G22230	2.30653e-30	-3.40636	0.617	0.904	4.89815e-26
AT1G48420	2.31181e-30	-1.66358	0.993	0.992	4.90935e-26
[truncated: 6,593 more rows]
