# Supplementary material for: The regulatory landscape of Arabidopsis thaliana roots at single-cell resolution
Source: Nat Commun. 2021 Jun 7;12:3334. doi: 10.1038/s41467-021-23675-y (PMC8184767; doi:10.1038/s41467-021-23675-y)
Supplement: Supplementary file 8 — Supplementary Dataset 6 [file 41467_2021_23675_MOESM8_ESM.xls]

## Sheet: Supplementary_Table_6_endodermi
gene	p_val	avg_logFC	pct.1	pct.2	p_val_adj
AT5G14920	5.02261e-177	3.59601	0.828	0.517	1.0666e-172
AT1G23205	3.43752e-157	1.65161	0.888	0.741	7.29991e-153
AT1G13360.x	2.27059e-142	-12.5905	0.998	0.996	4.82183e-138
AT1G13360.y	2.27059e-142	-12.5905	0.998	0.996	4.82183e-138
AT5G66070	1.8754e-136	-13.943	1	1	3.9826e-132
AT1G79270	1.01867e-135	-3.72784	1	1	2.16324e-131
AT3G25900	1.38812e-131	-18.3126	1	1	2.94781e-127
AT4G10040	1.39245e-127	-15.4258	1	1	2.957e-123
AT4G20830	2.04693e-127	-38.4936	1	1	4.34686e-123
AT4G01895	4.93047e-127	-1.02861	0.975	0.993	1.04703e-122
AT1G62570	7.30153e-126	-20.8899	1	1	1.55055e-121
AT1G64040	1.2683e-125	-1.05078	1	1	2.69337e-121
AT3G22530	2.73274e-125	-9.64877	1	1	5.80324e-121
AT3G20060	2.947e-125	-19.1919	1	1	6.25825e-121
AT2G24100	5.56513e-125	-5.27093	1	1	1.18181e-120
AT2G47730	7.80437e-125	-148.261	1	1	1.65734e-120
AT1G21760	5.01596e-124	-1.09941	1	1	1.06519e-119
AT3G04670	1.10945e-123	-1.07917	1	1	2.35602e-119
AT4G17280	3.90887e-123	3.02733	0.908	0.807	8.30088e-119
AT5G15290	3.39339e-120	1.45203	0.92	0.821	7.20619e-116
AT1G09795	2.77719e-119	-1.02215	0.998	0.995	5.89765e-115
AT2G29490	1.04771e-118	-2.21001	1	1	2.22492e-114
AT5G42300	1.62884e-118	-38.9462	1	1	3.459e-114
AT5G19440	4.85386e-118	-16.9034	1	1	1.03076e-113
AT2G19450	9.85618e-118	-5.3258	1	1	2.09306e-113
AT3G13110	1.95866e-117	-2.78223	1	0.999	4.15942e-113
AT3G55430	2.80831e-117	-20.4113	1	1	5.96374e-113
AT4G33540	8.3366e-117	-1.16666	0.998	0.996	1.77036e-112
AT1G11400.x	2.4241e-116	-2.87085	1	1	5.14781e-112
AT1G11400.y	2.4241e-116	-2.87085	1	1	5.14781e-112
AT1G60940	5.52976e-116	-4.36088	1	1	1.1743e-111
AT1G34370	6.6549e-115	-3.21554	1	1	1.41323e-110
AT1G51760	1.88622e-114	-10.9875	1	1	4.00558e-110
AT1G71950	2.20169e-114	-27.9871	1	1	4.67551e-110
AT3G56050	1.17147e-113	-1.24952	0.998	0.995	2.48773e-109
AT3G28940	1.59425e-113	-1.44209	1	1	3.38556e-109
AT4G02200	2.21914e-113	-6.64481	1	1	4.71257e-109
AT3G54030	1.17705e-112	-1.58821	1	1	2.49959e-108
AT1G09140.x	2.78915e-111	-2.6687	1	1	5.92304e-107
AT1G09140.y	2.78915e-111	-2.6687	1	1	5.92304e-107
AT1G21000	3.77018e-111	-1.85338	1	1	8.00636e-107
AT3G56680	3.94721e-111	-1.22231	1	1	8.3823e-107
AT1G17970.x	5.08938e-111	1.24602	0.937	0.81	1.08078e-106
AT1G17970.y	5.08938e-111	1.24602	0.937	0.81	1.08078e-106
AT3G05880	8.04025e-111	-102.277	1	1	1.70743e-106
AT3G50910	1.35387e-109	-1.72406	1	1	2.87509e-105
AT5G62460	5.9477e-109	-4.05903	1	1	1.26305e-104
AT4G12080	4.67287e-108	-4.05071	1	1	9.9233e-104
AT3G12620	1.84319e-107	-2.17287	1	1	3.9142e-103
AT2G13960	1.8969e-107	-1.57772	0.988	0.994	4.02827e-103
AT5G40340	6.65034e-107	-1.00667	1	1	1.41227e-102
AT1G07590	9.59119e-107	-184.757	1	1	2.03679e-102
AT4G24690	3.22288e-106	-2.09025	1	1	6.84411e-102
AT2G29440	3.49174e-106	-89.9725	1	1	7.41506e-102
AT5G40930	1.06893e-105	-9.72574	1	1	2.26998e-101
AT5G65210	2.16051e-104	-6.02518	1	1	4.58807e-100
AT2G36320	5.28409e-104	-1.03516	1	1	1.12213e-99
AT3G52470	1.15409e-103	-1.95156	1	1	2.45082e-99
AT4G27020	5.96767e-103	-1.13244	0.996	0.995	1.26729e-98
AT1G22280	9.75574e-103	-3.88055	1	1	2.07173e-98
AT5G11520	1.06923e-102	-1.68047	1	1	2.27062e-98
AT5G65660	1.51062e-102	-7.29062	1	1	3.20795e-98
AT5G50960	5.8575e-102	-5.48849	0.998	0.997	1.2439e-97
AT3G59280	7.57575e-102	-7.57325	1	1	1.60879e-97
AT1G23440	1.75346e-101	-17.0627	1	1	3.72365e-97
AT3G19260	1.88808e-101	-1.99998	1	1	4.00953e-97
AT5G03905	2.62763e-101	-1.91123	1	1	5.58004e-97
AT1G73920	4.55844e-101	-2.88504	1	1	9.68029e-97
AT1G55530	4.89848e-101	-2.70404	1	1	1.04024e-96
AT4G31860	1.06711e-100	-1.21195	1	1	2.26611e-96
AT3G52800	1.78865e-100	-24.2885	1	1	3.79837e-96
AT3G57450	2.81166e-100	-42.9726	1	1	5.97085e-96
AT2G29460	4.64895e-100	-5.40711	1	1	9.87252e-96
AT1G45976	5.00416e-100	-3.59733	1	1	1.06268e-95
AT5G05100	5.11926e-100	-1.37778	1	1	1.08713e-95
AT1G02610.x	9.63179e-100	-1.7845	0.996	0.993	2.04541e-95
AT1G02610.y	9.63179e-100	-1.7845	0.996	0.993	2.04541e-95
AT1G32928	1.38043e-99	-18.6327	1	1	2.93149e-95
AT3G01820	1.56427e-99	-1.84005	1	1	3.32189e-95
AT1G32230	2.76813e-99	-3.50067	1	1	5.8784e-95
AT2G41430	3.25084e-99	-189.214	1	1	6.90349e-95
AT1G13960.x	1.13554e-98	-1.59303	1	1	2.41143e-94
AT1G13960.y	1.13554e-98	-1.59303	1	1	2.41143e-94
AT1G04960	4.4338e-98	-1.01076	1	1	9.41563e-94
AT4G25230	5.14041e-98	-1.28334	1	1	1.09162e-93
AT4G27350	7.34425e-98	-51.6723	1	1	1.55962e-93
AT4G11600	7.50431e-98	-128.575	1	1	1.59361e-93
AT1G68840	1.25702e-97	-1.28964	1	0.999	2.66941e-93
AT4G31750	3.08397e-97	-3.91421	1	1	6.54911e-93
AT1G80920	3.23338e-97	-42.56	1	1	6.86642e-93
AT1G51200	9.62284e-97	-5.20249	1	1	2.04351e-92
AT4G19200	1.04488e-96	-257.717	1	1	2.2189e-92
AT4G12510	1.19281e-96	-18.4611	0.99	0.995	2.53305e-92
AT5G57660	1.53428e-96	-1.21609	0.994	0.997	3.2582e-92
AT2G06050	2.11425e-96	-26.445	1	1	4.48982e-92
AT1G70410	2.60861e-96	-56.1691	1	1	5.53964e-92
AT5G55700	3.06181e-96	-1.14528	1	1	6.50205e-92
AT3G21700	3.37495e-96	-1.11367	0.998	0.997	7.16704e-92
AT1G72770	4.69306e-96	-1.10634	1	1	9.96618e-92
AT5G46780	6.71234e-96	-3.59403	0.998	0.996	1.42543e-91
AT5G18400	7.53645e-96	-6.74503	1	1	1.60044e-91
AT4G38060	8.56175e-96	-1.50125	0.998	0.996	1.81817e-91
AT3G53620	1.75216e-95	-22.6585	1	1	3.72089e-91
AT5G46250	4.19104e-95	-8.91663	1	1	8.90009e-91
AT2G21620	4.67821e-95	-22.8192	1	1	9.93464e-91
AT5G24530	5.12724e-95	-1.87245	1	1	1.08882e-90
AT5G01100	8.40581e-95	-1.93952	0.992	0.991	1.78506e-90
AT4G26080	1.3916e-94	-12.8985	1	1	2.95521e-90
AT2G39270	2.64451e-94	-1.30651	1	1	5.61588e-90
AT4G27410	3.17387e-94	-40.9013	1	1	6.74003e-90
AT5G67600	4.59619e-94	-7.77898	1	1	9.76048e-90
AT5G51440	5.97445e-94	-1.37945	1	0.993	1.26873e-89
AT2G46030	1.31658e-93	-18.2944	1	1	2.79589e-89
AT4G02380	1.52567e-93	-47.0621	1	1	3.23991e-89
AT4G35860	4.0761e-93	-4.4605	1	1	8.65601e-89
AT1G78895	6.9885e-93	-1.06402	1	1	1.48408e-88
AT5G67580	9.41066e-93	-2.382	1	1	1.99845e-88
AT5G56760	1.41139e-92	-3.40431	1	1	2.99722e-88
AT1G53210	2.24866e-92	-7.42727	1	1	4.77526e-88
AT4G32940	2.6999e-92	-1.07454	1	1	5.73351e-88
AT1G54100	3.18449e-92	-13.9932	0.998	0.999	6.76258e-88
AT4G39090	3.67163e-92	-27.0984	1	1	7.79707e-88
AT5G49940	4.07556e-92	-6.84554	1	1	8.65486e-88
AT1G19400.x	4.32466e-92	-9.83475	1	1	9.18384e-88
AT1G19400.y	4.32466e-92	-9.83475	1	1	9.18384e-88
AT5G64250	5.64183e-92	-7.03419	1	1	1.1981e-87
AT4G24160	5.66729e-92	-7.36076	1	1	1.20351e-87
AT3G07090	1.60527e-91	-14.4538	1	1	3.40895e-87
AT3G17790	1.67247e-91	-1.93885	0.861	0.967	3.55166e-87
AT3G06760	6.44807e-91	-10.2252	1	1	1.36931e-86
AT2G23090	7.43916e-91	-4.72942	1	1	1.57978e-86
AT5G66050	1.02651e-90	-1.90838	0.998	0.999	2.1799e-86
AT3G04010	1.7575e-90	-6.46959	1	1	3.73224e-86
AT5G22000	2.67669e-90	-4.53763	1	1	5.68423e-86
AT3G44110	2.68319e-90	-2.52185	1	1	5.69803e-86
AT5G01380	3.32652e-90	-4.98645	0.998	0.997	7.0642e-86
AT1G54290	3.374e-90	-24.1664	1	1	7.16502e-86
AT3G50970	5.00768e-90	-27.2006	1	1	1.06343e-85
AT1G16210.x	5.32141e-90	-1.8732	1	1	1.13006e-85
AT1G16210.y	5.32141e-90	-1.8732	1	1	1.13006e-85
AT3G02880	1.06534e-89	-3.6892	1	1	2.26236e-85
AT5G58320	1.73775e-89	-2.09929	1	1	3.69028e-85
AT1G77000	4.62267e-89	-1.9008	0.994	0.994	9.8167e-85
AT5G54680	4.92385e-89	-2.54706	1	1	1.04563e-84
AT5G46410	5.36025e-89	-3.40372	1	1	1.1383e-84
AT5G64230	1.40813e-88	-2.74492	0.996	0.999	2.99031e-84
AT3G12630	1.63588e-88	-11.5659	1	1	3.47395e-84
AT3G13430	7.01029e-88	-2.05394	1	1	1.48871e-83
AT5G57910	1.12634e-87	-8.38607	1	0.999	2.39189e-83
AT3G62190	2.37123e-87	-1.2825	1	1	5.03554e-83
AT5G64240	3.1192e-87	-5.38545	0.796	0.984	6.62393e-83
AT1G47128	3.86323e-87	-17.5286	1	1	8.20395e-83
AT1G58235	4.217e-87	-1.24669	1	1	8.95522e-83
AT4G13010	7.5661e-87	-2.3519	1	1	1.60674e-82
AT1G67480	8.16886e-87	-10.7463	1	1	1.73474e-82
AT1G11740	1.61219e-86	1.13023	0.947	0.906	3.42364e-82
AT2G42680	1.85447e-86	-1.93914	1	1	3.93816e-82
AT5G12190	2.46827e-86	-1.67021	1	1	5.24161e-82
AT1G32460	2.906e-86	-45.9818	1	1	6.17118e-82
AT3G15060	4.45095e-86	-2.18588	1	1	9.45203e-82
AT4G22220	5.75233e-86	-1.7019	1	1	1.22157e-81
AT3G14940	7.97173e-86	-9.77732	1	1	1.69288e-81
AT5G03460	7.97892e-86	-10.5039	1	1	1.6944e-81
AT4G11190	8.71813e-86	-7.96411	0.975	0.955	1.85138e-81
AT1G18210.x	8.83164e-86	-4.21091	1	1	1.87549e-81
AT1G18210.y	8.83164e-86	-4.21091	1	1	1.87549e-81
AT1G71697	1.1969e-85	-13.2816	1	1	2.54173e-81
AT3G20310	1.31481e-85	-2.91967	1	1	2.79213e-81
AT4G22820	2.19348e-85	-18.8433	1	1	4.65807e-81
AT5G15640	2.54263e-85	-1.97875	1	1	5.39952e-81
AT4G27960	4.85018e-85	-12.6626	1	1	1.02998e-80
AT5G21280	6.26577e-85	-1.20385	0.994	0.997	1.3306e-80
AT1G01350.x	6.53924e-85	-1.31452	1	1	1.38867e-80
AT1G01350.y	6.53924e-85	-1.31452	1	1	1.38867e-80
AT5G26600	8.03516e-85	-1.03443	1	1	1.70635e-80
AT5G40370	1.40283e-84	-4.69153	1	1	2.97905e-80
AT5G54170	1.70623e-84	-24.7219	0.998	0.996	3.62334e-80
AT5G58070	1.87047e-84	-12.5361	1	1	3.97214e-80
AT3G57760	1.907e-84	-1.00851	0.873	0.987	4.0497e-80
AT4G24370	3.44151e-84	-1.4587	1	1	7.30839e-80
AT3G11580	1.10251e-83	-1.23449	0.988	0.998	2.3413e-79
AT3G25597	2.35843e-83	-13.0237	1	1	5.00837e-79
AT1G15110	6.81126e-83	-4.03997	1	1	1.44644e-78
AT2G41410	7.31453e-83	-21.0369	1	1	1.55331e-78
AT1G66580	1.084e-82	-110.003	1	1	2.30199e-78
AT1G75950	1.79108e-82	-32.0977	1	1	3.80354e-78
AT5G56550	2.08466e-82	-24.4115	0.998	0.996	4.42699e-78
AT1G30070	2.69931e-82	-1.08014	0.998	0.992	5.73225e-78
AT1G76180	4.00367e-82	-186.184	1	1	8.5022e-78
AT1G20070.x	6.09663e-82	-47.0827	1	1	1.29468e-77
AT1G20070.y	6.09663e-82	-47.0827	1	1	1.29468e-77
AT1G51070	1.63629e-81	-1.80282	1	1	3.47483e-77
AT5G11680	1.95882e-81	-4.67696	1	1	4.15975e-77
AT3G60130	2.45323e-81	-5.69474	1	1	5.20968e-77
AT2G15960	3.55747e-81	-2.56876	1	1	7.55465e-77
AT5G64750	1.75876e-80	-4.78039	1	1	3.73489e-76
AT1G17290.x	1.84609e-80	-4.10541	1	1	3.92036e-76
AT1G17290.y	1.84609e-80	-4.10541	1	1	3.92036e-76
AT4G24380	2.36353e-80	-15.0314	1	1	5.01919e-76
AT5G02230	2.62919e-80	-61.2969	1	1	5.58335e-76
AT2G40080	2.87205e-80	-5.37662	1	1	6.09909e-76
AT5G54500	3.17837e-80	-34.8791	1	1	6.74959e-76
AT1G47600	3.75664e-80	-4.52043	0.984	0.983	7.9776e-76
AT1G10170	1.00106e-79	-8.4267	1	1	2.12586e-75
AT5G44790	1.28321e-79	-1.32447	1	1	2.72502e-75
AT2G30130	1.45494e-79	-12.113	1	1	3.0897e-75
AT4G03320	1.64445e-79	-4.38172	1	1	3.49215e-75
AT4G12790	2.14725e-79	-1.17369	1	1	4.5599e-75
AT5G45410	2.46691e-79	-5.5172	1	1	5.23873e-75
AT3G54020	3.15032e-79	-5.43712	1	1	6.69001e-75
AT4G05050	4.78747e-79	-73.6755	1	1	1.01667e-74
AT5G12140	5.89455e-79	-26.1355	1	1	1.25177e-74
AT1G79970	6.31768e-79	-5.62491	1	1	1.34162e-74
AT1G69410	7.23497e-79	-19.7866	1	1	1.53642e-74
AT3G46000	7.54673e-79	-2.07995	1	1	1.60262e-74
AT5G11090	8.8981e-79	-21.9017	1	1	1.8896e-74
AT2G37110	9.92932e-79	-15.9106	1	1	2.10859e-74
AT4G30240	1.01583e-78	-2.59104	1	1	2.15723e-74
AT5G22060	1.25904e-78	-3.00108	1	1	2.6737e-74
AT4G14430	2.16101e-78	-2.39139	1	1	4.58913e-74
AT5G27760	3.86152e-78	-48.9378	1	1	8.20033e-74
AT3G51500	3.94152e-78	-6.96683	1	1	8.37021e-74
AT3G22850	4.05529e-78	-2.88354	1	1	8.61181e-74
AT1G78680	4.75118e-78	-3.4615	1	1	1.00896e-73
AT2G34930	5.32816e-78	-1.8809	1	0.999	1.13149e-73
AT4G29670	8.01317e-78	-1.92456	0.998	0.998	1.70168e-73
AT5G03740	1.31864e-77	-4.79566	1	1	2.80026e-73
AT1G80380	1.56866e-77	-32.2983	1	1	3.33122e-73
AT5G54940	1.68472e-77	-146.837	1	1	3.57767e-73
AT1G69640	1.73683e-77	-7.78092	1	1	3.68832e-73
AT3G05580	2.72745e-77	-6.60046	1	1	5.79201e-73
AT3G07565	2.90401e-77	-1.89415	1	1	6.16695e-73
AT2G22470	5.27797e-77	-93.6321	1	1	1.12083e-72
AT4G27680	6.23767e-77	-1.17528	1	1	1.32463e-72
AT2G17840	7.06331e-77	-24.7604	1	1	1.49997e-72
AT5G51830	1.03846e-76	-1.33512	1	0.999	2.20527e-72
AT1G61620	1.55921e-76	-1.0163	1	1	3.31114e-72
AT1G45145	1.97118e-76	-293.957	1	1	4.186e-72
AT3G27380	4.69283e-76	-9.70368	1	1	9.9657e-72
AT1G71520	9.8e-76	-4.8439	1	1	2.08113e-71
AT5G34850	1.82657e-75	-4.41833	1	1	3.8789e-71
AT2G04520	2.16591e-75	-3.47601	1	1	4.59954e-71
AT5G52200	2.24754e-75	-4.31878	1	1	4.77288e-71
AT4G01370	2.75052e-75	-4.03819	1	1	5.84101e-71
AT5G27840	2.78396e-75	-1.24146	1	1	5.91201e-71
AT3G57870	2.79901e-75	-20.5934	1	1	5.94399e-71
AT4G28300	5.85082e-75	-2.65692	1	1	1.24248e-70
AT5G03030	6.0613e-75	-16.8574	1	1	1.28718e-70
AT3G16350	6.68705e-75	-3.49175	0.992	0.997	1.42006e-70
AT1G05270	2.35136e-74	-1.01669	1	1	4.99335e-70
AT2G40340	2.89396e-74	-5.59038	0.93	0.992	6.14562e-70
AT1G07030	4.22692e-74	-3.11055	0.99	0.999	8.97628e-70
AT4G37530	4.70883e-74	-1.96038	0.861	0.99	9.99967e-70
AT3G53120	6.11369e-74	-1.66799	1	1	1.2983e-69
AT1G07040.x	7.26337e-74	-2.12749	1	0.999	1.54245e-69
AT1G07040.y	7.26337e-74	-2.12749	1	0.999	1.54245e-69
AT2G20880	8.35305e-74	-17.135	0.98	0.977	1.77385e-69
AT3G21510	9.52045e-74	-35.4864	1	1	2.02176e-69
AT3G01290	1.82647e-73	-13.1457	0.994	0.996	3.87868e-69
AT5G23340	2.36329e-73	-1.30913	1	0.999	5.01869e-69
AT3G08690	2.51174e-73	-1.12668	1	1	5.33394e-69
AT2G35680	3.38297e-73	-2.83898	1	1	7.18408e-69
AT4G15800	5.68224e-73	-2.08675	1	1	1.20668e-68
AT1G10140.x	5.71055e-73	-16.0397	1	1	1.21269e-68
AT1G10140.y	5.71055e-73	-16.0397	1	1	1.21269e-68
AT5G65870	5.82876e-73	-3.19155	1	1	1.2378e-68
AT3G17510	2.14335e-72	-3.8082	1	1	4.55161e-68
AT3G30390	3.00379e-72	-3.7551	1	1	6.37884e-68
AT5G06300	5.78317e-72	-14.0417	1	1	1.22811e-67
AT5G22120	1.31468e-71	-1.10396	1	1	2.79186e-67
AT1G01240	1.31865e-71	-1.58354	1	0.995	2.80028e-67
AT4G26320	1.77435e-71	-7.23826	0.994	0.995	3.76802e-67
AT1G55520	2.24633e-71	-1.14299	1	1	4.77032e-67
AT5G16650	2.41317e-71	-4.57373	1	1	5.1246e-67
AT5G36180	2.62024e-71	-1.45723	0.982	0.947	5.56433e-67
AT2G37060	2.93233e-71	-1.33068	1	1	6.2271e-67
AT1G67360	3.09678e-71	-5.62883	1	1	6.57632e-67
AT1G70290	3.4713e-71	-1.03559	1	1	7.37166e-67
AT1G78600	3.85867e-71	-1.20915	0.994	0.998	8.19426e-67
AT2G47960	5.35558e-71	-1.12444	1	1	1.13731e-66
AT3G52290	6.61653e-71	-28.1122	1	1	1.40509e-66
AT2G06530	1.07638e-70	-6.4717	1	1	2.2858e-66
AT1G74340	1.41512e-70	-1.81246	1	1	3.00515e-66
AT5G65790	2.31036e-70	-3.05452	0.849	0.619	4.90628e-66
AT1G17080	2.92906e-70	-5.58133	1	1	6.22015e-66
AT2G45980	3.68623e-70	-14.5251	1	1	7.82808e-66
AT5G63905	5.04395e-70	-2.94338	1	1	1.07113e-65
AT2G33120	5.88322e-70	-15.0058	1	1	1.24936e-65
AT1G49032	5.98055e-70	-1.67648	1	1	1.27003e-65
AT4G16760	6.11029e-70	-9.7915	1	1	1.29758e-65
AT5G44070	6.20972e-70	-1.18536	1	0.999	1.3187e-65
AT5G02040	6.5589e-70	-1.76238	1	1	1.39285e-65
AT1G52330	8.37506e-70	-2.22439	1	1	1.77853e-65
AT3G57750	9.65079e-70	-1.10331	0.998	0.997	2.04944e-65
AT5G20520	9.85724e-70	-1.86811	1	1	2.09328e-65
AT2G47930	1.66932e-69	-2.70208	0.908	0.698	3.54497e-65
AT1G22190	1.76257e-69	-2.87333	1	1	3.74298e-65
AT4G38930	1.89175e-69	-1.96729	1	1	4.01733e-65
AT5G58720	2.0199e-69	-1.13023	1	1	4.28946e-65
AT5G25360	2.22086e-69	-3.54484	0.998	1	4.71622e-65
AT5G13330	2.81017e-69	-1.47549	0.994	0.995	5.96768e-65
AT1G76980	3.39472e-69	-6.95044	1	1	7.20904e-65
AT2G33390	4.17035e-69	-1.581	1	1	8.85616e-65
AT5G01350	4.73834e-69	-7.26496	1	1	1.00623e-64
AT4G11220	9.368e-69	-27.6883	1	1	1.98939e-64
AT5G04750	1.28189e-68	-1.09408	1	1	2.72222e-64
AT2G16365	1.48472e-68	-1.8434	0.998	0.999	3.15295e-64
AT2G37180	1.72373e-68	-1.4758	0.982	0.98	3.6605e-64
AT4G40030	1.85068e-68	-13.0867	1	1	3.9301e-64
AT2G03730	2.36404e-68	-1.18781	1	1	5.02028e-64
AT4G05020	2.98315e-68	-4.71785	1	1	6.33501e-64
AT3G11820	3.87018e-68	-2.8084	1	1	8.21871e-64
AT5G48180	4.26294e-68	-19.4043	1	1	9.05279e-64
AT4G19640	4.8536e-68	-13.9264	1	1	1.03071e-63
AT1G07400.x	5.06607e-68	-5.02525	0.994	0.994	1.07583e-63
AT1G07400.y	5.06607e-68	-5.02525	0.994	0.994	1.07583e-63
AT4G23050	5.58187e-68	-1.36769	1	1	1.18537e-63
AT4G25680	6.10487e-68	-2.00175	1	1	1.29643e-63
AT5G64260	6.74607e-68	-11.781	1	1	1.4326e-63
AT1G04985.x	7.21678e-68	-1.64274	1	1	1.53256e-63
AT1G04985.y	7.21678e-68	-1.64274	1	1	1.53256e-63
AT5G42980	8.13411e-68	-113.48	1	1	1.72736e-63
AT3G59220	8.45921e-68	3.03635	0.998	0.996	1.7964e-63
AT3G13870	8.60513e-68	-1.18289	1	1	1.82739e-63
AT3G02740	8.99563e-68	-1.14758	1	1	1.91031e-63
AT5G47890	1.08862e-67	-5.34435	1	1	2.31179e-63
AT2G15890	1.30325e-67	-1.5096	0.998	0.996	2.76758e-63
AT1G50640	1.50256e-67	-1.47349	1	1	3.19083e-63
AT5G20010	1.71456e-67	-18.8499	1	1	3.64104e-63
AT1G36370	2.5068e-67	-1.17787	1	0.997	5.32345e-63
AT4G04800	2.55755e-67	-5.86541	1	1	5.43122e-63
AT2G47270	2.91841e-67	-3.9644	1	1	6.19754e-63
AT5G01750	3.25713e-67	-15.1904	1	1	6.91684e-63
AT3G57410	3.36507e-67	-1.09508	1	1	7.14607e-63
AT5G65670	4.5449e-67	-6.33253	1	1	9.65155e-63
AT5G05210	9.02518e-67	-1.39109	1	0.999	1.91659e-62
AT1G52565	1.01119e-66	-10.657	0.996	0.992	2.14736e-62
AT5G16880	1.01131e-66	-4.27191	1	1	2.14761e-62
AT4G33940	1.1758e-66	-1.26143	1	1	2.49693e-62
AT1G12810	1.17879e-66	-2.23721	1	1	2.50328e-62
AT1G10865.x	1.48991e-66	-1.00251	1	1	3.16398e-62
AT1G10865.y	1.48991e-66	-1.00251	1	1	3.16398e-62
AT5G01800	1.78051e-66	-7.31623	1	1	3.78109e-62
AT5G19050	2.45858e-66	-2.59883	1	1	5.22105e-62
AT4G36900	3.09023e-66	-23.5217	1	1	6.5624e-62
AT1G28200	5.045e-66	-3.64168	1	1	1.07136e-61
AT1G15270.x	5.56307e-66	-7.68915	1	1	1.18137e-61
AT1G15270.y	5.56307e-66	-7.68915	1	1	1.18137e-61
AT2G36835	5.9434e-66	-1.01315	1	1	1.26214e-61
AT2G15910	8.68297e-66	-4.36646	1	1	1.84392e-61
AT3G47980	2.30877e-65	-6.8159	0.994	0.998	4.9029e-61
AT4G22240	2.45396e-65	-4.68221	1	0.999	5.21124e-61
AT1G01470.x	2.95842e-65	-9.57669	1	1	6.2825e-61
AT1G01470.y	2.95842e-65	-9.57669	1	1	6.2825e-61
AT5G16360	2.99489e-65	-17.6548	1	1	6.35995e-61
AT5G56150	3.56239e-65	-9.17655	1	1	7.56509e-61
AT5G62540	8.08718e-65	-58.7389	1	1	1.71739e-60
AT2G16710	8.97707e-65	-1.86282	1	1	1.90637e-60
AT2G17705	1.37541e-64	-2.77912	1	1	2.92082e-60
AT4G24230	1.50981e-64	-2.28352	0.998	0.999	3.20624e-60
AT5G11960	1.55896e-64	-1.43738	1	1	3.3106e-60
AT3G13320	1.72373e-64	-1.30833	1	1	3.66052e-60
AT5G26010	2.04809e-64	-4.63189	0.689	0.952	4.34931e-60
AT4G05320	2.96568e-64	-31.5112	1	1	6.29792e-60
AT5G27520	3.17227e-64	-9.60212	1	1	6.73662e-60
AT4G11830	3.31278e-64	-1.4054	1	1	7.03503e-60
AT4G20150	3.55886e-64	-15.2278	1	1	7.55759e-60
AT3G62010	4.20343e-64	-1.65601	1	1	8.92641e-60
AT3G44190	4.74266e-64	-51.712	1	1	1.00715e-59
AT4G30670	6.07251e-64	-60.1172	1	1	1.28956e-59
AT1G49240	1.04232e-63	-85.9434	1	1	2.21347e-59
AT3G17410	1.19048e-63	-7.68482	1	1	2.52811e-59
AT5G64300	1.35913e-63	-2.03684	1	1	2.88625e-59
AT5G16110	1.52746e-63	-3.47089	1	1	3.24371e-59
AT2G47890	1.67042e-63	-1.01984	0.984	0.993	3.54729e-59
AT2G34690	1.75728e-63	-3.45659	1	1	3.73175e-59
AT4G17650	1.78805e-63	-1.33157	0.992	0.999	3.79709e-59
AT3G49530	1.91697e-63	-1.61861	1	0.999	4.07088e-59
AT3G48890	2.16861e-63	-1.75566	1	1	4.60526e-59
AT2G19180	2.20677e-63	-1.25996	1	1	4.68629e-59
AT1G22840	2.25713e-63	-29.2415	1	1	4.79324e-59
AT2G32150	2.39909e-63	-75.6659	1	1	5.0947e-59
AT5G21990	2.41179e-63	-1.69906	1	1	5.12169e-59
AT5G17460	2.66986e-63	-66.0556	1	1	5.66971e-59
AT5G07440	2.71715e-63	-107.249	1	1	5.77013e-59
AT1G20450.x	4.12313e-63	-55.8945	1	1	8.75588e-59
AT1G20450.y	4.12313e-63	-55.8945	1	1	8.75588e-59
AT3G26510	4.91875e-63	-1.12882	0.988	0.998	1.04455e-58
AT4G36500	5.02758e-63	-72.773	1	1	1.06766e-58
AT3G13120	5.68115e-63	-1.78273	0.998	0.997	1.20645e-58
AT4G30320	9.60436e-63	-12.3542	0.967	0.975	2.03958e-58
AT2G41110	9.75823e-63	-106.18	1	1	2.07226e-58
AT4G22330	1.1624e-62	-4.55277	1	1	2.46847e-58
AT5G64400	1.59702e-62	-18.4643	1	1	3.39143e-58
AT1G09740	1.64936e-62	-20.1638	1	1	3.50258e-58
AT5G16470	1.67415e-62	-9.13816	1	1	3.55523e-58
AT2G35900	3.39691e-62	-1.17792	1	1	7.21369e-58
AT5G13440	3.51152e-62	-4.25668	1	1	7.45707e-58
AT2G23120	6.03001e-62	-67.561	1	1	1.28053e-57
AT1G68140	6.1071e-62	-1.13865	1	1	1.2969e-57
AT4G30390	9.02876e-62	-4.24866	1	1	1.91735e-57
AT1G43890	9.34213e-62	-6.92689	1	1	1.98389e-57
AT1G75270	9.50442e-62	-3.84302	1	1	2.01836e-57
AT3G22890	1.07716e-61	-19.4549	1	1	2.28745e-57
AT5G04850	1.18042e-61	-1.00564	1	1	2.50674e-57
AT4G19230	1.37449e-61	-26.2264	1	0.999	2.91886e-57
AT3G54130	1.5159e-61	-2.11559	1	1	3.21917e-57
AT3G19910	2.42067e-61	-2.68962	1	1	5.14054e-57
AT5G05600	3.19327e-61	-3.55201	1	1	6.78124e-57
AT4G00755	3.31458e-61	-1.0494	1	1	7.03885e-57
AT4G00860	5.50156e-61	-15.3122	1	1	1.16831e-56
AT3G02800	5.63598e-61	-1.41621	1	1	1.19686e-56
AT4G24990	8.16763e-61	-5.93379	1	1	1.73448e-56
AT1G54830	9.78722e-61	-2.94286	1	1	2.07841e-56
AT3G02875	9.78761e-61	-2.04064	0.998	0.996	2.0785e-56
AT1G72750	1.00247e-60	-1.84009	1	1	2.12885e-56
AT5G20570	1.1404e-60	-4.9285	1	1	2.42175e-56
AT4G21560	1.28972e-60	-3.0261	1	1	2.73884e-56
AT1G21380	1.69561e-60	-2.2355	1	1	3.60079e-56
AT5G19110	1.75844e-60	-40.9561	1	1	3.73421e-56
AT1G01800	1.79059e-60	-14.6895	1	1	3.8025e-56
AT5G62350	1.93402e-60	-27.803	1	1	4.10708e-56
AT1G54210	1.97759e-60	-1.05772	1	1	4.19961e-56
AT3G06500	2.34851e-60	-3.40955	1	1	4.9873e-56
AT2G27820	2.50606e-60	-2.52083	1	1	5.32187e-56
AT2G20630	2.82732e-60	-17.9887	1	1	6.00409e-56
AT2G06025	5.05741e-60	-2.14564	1	1	1.07399e-55
AT3G26690	6.30302e-60	-30.981	1	1	1.33851e-55
AT1G72416	6.87039e-60	1.49446	0.998	0.994	1.459e-55
AT5G25760	7.54955e-60	-1.51274	1	1	1.60322e-55
AT5G16370	7.63409e-60	-1.4579	0.998	0.998	1.62117e-55
AT5G61210	9.15356e-60	-5.82974	1	1	1.94385e-55
AT1G72020	9.54391e-60	-19.3092	1	1	2.02674e-55
AT3G49870	9.59578e-60	-23.8049	1	1	2.03776e-55
AT3G62400	1.08654e-59	-5.01866	1	1	2.30738e-55
AT2G26370	1.24196e-59	-3.04369	0.996	0.99	2.63742e-55
AT1G08570.x	1.44427e-59	-3.43764	1	1	3.06706e-55
AT1G08570.y	1.44427e-59	-3.43764	1	1	3.06706e-55
AT1G53760	1.46936e-59	-2.41938	1	1	3.12034e-55
AT2G16660	1.50508e-59	-2.53429	0.988	0.998	3.19619e-55
AT5G54840	1.58856e-59	-1.77646	0.998	0.999	3.37347e-55
AT5G08040	1.6513e-59	-1.41332	1	1	3.5067e-55
AT1G25682	2.8209e-59	-3.2358	1	1	5.99047e-55
AT1G50290	4.57713e-59	-6.20594	0.984	0.997	9.71998e-55
AT2G39770	4.61266e-59	-10.9986	1	1	9.79545e-55
AT1G05340.x	5.33308e-59	-113.054	1	1	1.13253e-54
AT1G05340.y	5.33308e-59	-113.054	1	1	1.13253e-54
AT5G45350	6.1832e-59	-55.8371	1	1	1.31306e-54
AT1G54270	6.51618e-59	-3.20547	1	1	1.38378e-54
AT3G56360	6.70813e-59	-2.716	1	1	1.42454e-54
AT5G15190	6.81778e-59	-9.77428	1	0.999	1.44782e-54
AT3G12400	8.19381e-59	-2.14217	1	1	1.74004e-54
AT5G48655	8.51943e-59	-5.36474	1	1	1.80919e-54
AT3G60260	9.23204e-59	-3.25062	1	1	1.96052e-54
AT1G78660	1.06698e-58	-14.1377	1	1	2.26583e-54
AT1G02816.x	1.30124e-58	-3.05596	1	1	2.7633e-54
AT1G02816.y	1.30124e-58	-3.05596	1	1	2.7633e-54
AT5G53050	1.44404e-58	-2.5765	1	1	3.06656e-54
AT3G15500	1.49266e-58	-16.157	0.998	0.996	3.16981e-54
AT4G33666	1.71202e-58	-6.20733	0.996	0.999	3.63565e-54
AT5G09260	2.44751e-58	-1.49604	1	1	5.19754e-54
AT5G11970	2.45683e-58	-10.479	1	1	5.21732e-54
AT3G27240	3.55011e-58	-8.04311	1	1	7.53902e-54
AT1G17745.x	3.73219e-58	-5.18232	1	1	7.92568e-54
AT1G17745.y	3.73219e-58	-5.18232	1	1	7.92568e-54
AT5G25280	3.76789e-58	-13.0595	1	0.999	8.00149e-54
AT5G13070	4.72325e-58	-1.60028	1	1	1.00303e-53
AT2G31090	5.11955e-58	-5.95604	1	1	1.08719e-53
AT5G07470	6.00829e-58	-13.8887	1	1	1.27592e-53
AT1G44090	6.51506e-58	-44.8225	0.988	0.974	1.38354e-53
AT2G39110	8.17784e-58	-31.5668	1	1	1.73665e-53
AT2G36460	8.69884e-58	-1.35397	0.998	0.995	1.84729e-53
AT4G31420	9.32723e-58	-1.36476	1	1	1.98073e-53
AT1G07610	1.06344e-57	-84.7135	0.996	1	2.25832e-53
AT3G59940	1.08566e-57	-1.04646	0.994	0.996	2.30551e-53
AT4G12520	1.74064e-57	-51.0802	0.992	0.992	3.69641e-53
AT3G01540	1.93197e-57	-3.51932	1	1	4.10272e-53
AT1G64390	1.95255e-57	-4.89903	0.994	0.99	4.14643e-53
AT2G17290	2.04135e-57	-1.59688	1	1	4.335e-53
AT4G19410	2.09082e-57	-15.6345	0.998	1	4.44006e-53
AT4G24400	2.22673e-57	-1.17466	1	1	4.72868e-53
AT5G08670	2.28797e-57	-12.7	1	1	4.85874e-53
AT5G57620	2.39935e-57	-1.56086	0.875	0.683	5.09526e-53
AT1G68410	2.44737e-57	-2.99282	1	1	5.19724e-53
AT1G27000	2.7091e-57	-2.06566	1	1	5.75305e-53
AT4G15470	2.95504e-57	-2.54128	1	1	6.27533e-53
AT5G43430	4.11324e-57	-1.13026	1	1	8.73488e-53
AT2G04900	4.20455e-57	-4.04699	1	1	8.92878e-53
AT5G42000	4.25839e-57	-1.69116	1	1	9.04311e-53
AT3G12480	4.52096e-57	-2.26077	1	1	9.6007e-53
AT3G10860	7.55933e-57	-8.08141	1	1	1.6053e-52
AT2G30440	9.68788e-57	-4.12007	1	1	2.05732e-52
AT2G32300	1.17076e-56	-1.25285	0.937	0.834	2.48622e-52
AT3G60300	1.79885e-56	-4.34809	1	1	3.82004e-52
AT5G17280	1.94752e-56	-6.59483	1	1	4.13575e-52
AT2G23070	2.10681e-56	-1.47223	1	1	4.47402e-52
AT3G03070	2.21427e-56	-7.52219	1	1	4.70222e-52
AT2G45170	2.90225e-56	-90.6123	1	1	6.16322e-52
AT5G12010	3.10994e-56	-9.62609	1	1	6.60427e-52
AT5G64570	3.31508e-56	-6.54452	0.965	0.913	7.03991e-52
AT5G50430	3.63671e-56	-1.38849	1	1	7.72291e-52
AT3G16440	4.04045e-56	-32.7914	1	0.996	8.5803e-52
AT2G27480	4.4915e-56	-1.32648	0.99	0.996	9.53816e-52
AT3G03270	4.64926e-56	-3.01244	1	0.998	9.87316e-52
AT4G29070	4.71613e-56	-5.16165	1	1	1.00152e-51
AT2G46500	4.93696e-56	-1.01109	1	1	1.04841e-51
AT3G03100	5.63612e-56	-2.21349	1	1	1.19689e-51
AT4G39910	7.06634e-56	-1.37474	1	1	1.50061e-51
AT2G21190	7.3049e-56	-1.65036	1	1	1.55127e-51
AT1G58180	7.421e-56	-1.68063	1	0.997	1.57592e-51
AT2G19760	7.48209e-56	-59.3069	1	1	1.5889e-51
AT1G53580	9.45671e-56	-15.0856	1	1	2.00823e-51
AT2G23780	1.10109e-55	-1.80427	1	1	2.33828e-51
AT5G09390	1.38993e-55	-1.09	1	1	2.95165e-51
AT3G15630	1.40519e-55	-97.5793	1	1	2.98406e-51
AT3G49390	1.58166e-55	-1.38971	1	1	3.35882e-51
AT1G22750	1.68949e-55	-1.4662	1	1	3.58781e-51
AT5G67500	2.02488e-55	-7.54276	1	1	4.30003e-51
AT3G58680	2.10952e-55	-2.15855	1	1	4.47977e-51
AT2G44520	2.11818e-55	-1.07565	1	1	4.49817e-51
AT1G56300	2.11988e-55	-8.09376	1	0.999	4.50178e-51
AT5G41040	2.12617e-55	2.09752	0.667	0.179	4.51513e-51
AT2G01100	2.38122e-55	-3.6215	0.996	0.999	5.05675e-51
AT5G45360	2.4639e-55	-1.12758	1	1	5.23234e-51
AT1G29970	2.48654e-55	-6.75639	1	1	5.28041e-51
AT5G18310	2.5985e-55	-8.19578	0.998	0.991	5.51818e-51
AT1G68300	3.00548e-55	-1.99996	1	1	6.38243e-51
AT5G43350	3.59109e-55	-7.50509	0.904	0.932	7.62605e-51
AT4G10810	3.67718e-55	-1.12942	1	1	7.80887e-51
AT5G63460	3.94084e-55	-2.88528	1	1	8.36877e-51
AT5G53120	4.17449e-55	-11.1809	1	1	8.86496e-51
AT1G53320	4.4125e-55	-1.50965	1	1	9.37038e-51
AT4G30010	4.74467e-55	-14.6425	1	1	1.00758e-50
AT2G44770	5.11828e-55	-7.66986	1	1	1.08692e-50
AT3G63310	6.05893e-55	-10.5593	1	1	1.28667e-50
AT2G33700	6.73624e-55	-1.80303	1	1	1.43051e-50
AT3G02555	8.62402e-55	-4.01262	1	1	1.8314e-50
AT2G01600	9.24253e-55	-1.40459	1	1	1.96274e-50
AT5G59490	1.00944e-54	-21.09	1	1	2.14365e-50
AT4G35040	1.20309e-54	-1.08785	1	1	2.55489e-50
AT4G21105	1.23451e-54	-40.9632	1	1	2.6216e-50
AT1G78100	1.2546e-54	-22.8472	1	0.999	2.66428e-50
AT4G01850	1.44753e-54	-117.476	1	1	3.07397e-50
AT5G24580	2.19155e-54	-1.75924	0.973	0.957	4.65398e-50
AT2G04410	2.45052e-54	-2.69466	1	1	5.20393e-50
AT3G58040	3.28543e-54	-1.95748	1	1	6.97693e-50
AT1G15120	3.44569e-54	-13.3242	1	1	7.31726e-50
AT1G03220.x	3.67267e-54	-53.317	0.998	0.996	7.79927e-50
AT1G03220.y	3.67267e-54	-53.317	0.998	0.996	7.79927e-50
AT5G13750	4.09205e-54	-8.6308	1	0.999	8.68988e-50
AT1G03730	4.15852e-54	-1.07355	1	1	8.83103e-50
AT1G21790	4.22267e-54	-6.01466	1	1	8.96727e-50
AT5G67300	4.25035e-54	-2.81203	1	1	9.02605e-50
AT3G46010	4.37562e-54	-4.94622	1	1	9.29206e-50
AT4G30190	4.65573e-54	-6.51261	1	1	9.88691e-50
AT4G29350	5.47768e-54	-5.82746	1	1	1.16324e-49
AT2G01490	5.99802e-54	-6.26575	1	1	1.27374e-49
AT2G33220	7.39613e-54	-2.9799	1	1	1.57064e-49
AT1G76200	8.0214e-54	-2.14736	1	1	1.70343e-49
AT4G16520	9.36731e-54	-9.45753	1	1	1.98924e-49
AT5G15930	1.00202e-53	-2.02602	1	1	2.12789e-49
AT3G59350	1.008e-53	-24.1794	1	1	2.1406e-49
AT5G35200	1.06267e-53	-3.71026	1	1	2.25668e-49
AT4G27470	1.10469e-53	-1.10864	1	1	2.34593e-49
AT5G14470	1.38775e-53	-4.44943	0.908	0.991	2.94702e-49
AT2G40140	1.86976e-53	-3.2678	1	1	3.97063e-49
AT5G20090	2.10853e-53	-1.95075	1	1	4.47767e-49
AT5G57900	2.19764e-53	-1.80063	1	1	4.6669e-49
AT5G03290	2.44622e-53	-3.44603	1	1	5.1948e-49
AT1G73030	2.51428e-53	-7.74054	1	1	5.33933e-49
AT5G42930	2.83719e-53	-1.73584	1	0.999	6.02506e-49
AT3G17240	3.0811e-53	-1.77552	1	1	6.54303e-49
AT2G40000	4.34146e-53	-31.1088	1	1	9.21953e-49
AT2G44290	4.44982e-53	-1.85748	0.319	0.828	9.44964e-49
AT5G24890	4.63332e-53	-1.46401	1	1	9.83933e-49
AT1G16700.x	4.89433e-53	-7.52143	1	1	1.03936e-48
AT1G16700.y	4.89433e-53	-7.52143	1	1	1.03936e-48
AT5G15970	4.97348e-53	-1.99287	1	1	1.05617e-48
AT4G25400	5.21007e-53	-1.28459	1	0.999	1.10641e-48
AT1G80040	5.33803e-53	-1.52	1	1	1.13358e-48
AT3G18215	5.46726e-53	-1.04281	1	1	1.16103e-48
AT4G14410	6.09377e-53	-6.69233	1	1	1.29407e-48
AT2G25160	6.57751e-53	-2.88601	0.982	0.966	1.3968e-48
AT5G11260	7.25501e-53	-1.98291	1	1	1.54067e-48
AT5G41700	7.89423e-53	-12.7272	1	1	1.67642e-48
AT1G06090	8.2603e-53	-11.4247	0.986	0.953	1.75416e-48
AT4G09570	9.80257e-53	-18.0642	1	1	2.08167e-48
AT1G10650	1.55808e-52	-1.07288	0.957	0.991	3.30874e-48
AT5G42050	1.78266e-52	-2.25369	1	1	3.78565e-48
AT4G23630	2.01165e-52	-5.64191	1	1	4.27194e-48
AT3G13275	2.36579e-52	-1.75842	0.998	0.998	5.02399e-48
AT3G25600	2.64095e-52	-1.40575	1	1	5.60833e-48
AT2G22000	2.83147e-52	-4.00165	0.843	0.583	6.0129e-48
AT1G51510	3.21094e-52	-5.49162	1	1	6.81875e-48
AT2G38310	3.34403e-52	-1.17068	1	1	7.10138e-48
AT1G68310	3.3476e-52	-1.77504	0.996	0.999	7.10896e-48
AT4G15610	3.48603e-52	-29.7559	1	1	7.40294e-48
AT1G43710	3.60707e-52	-1.48766	1	1	7.65997e-48
AT4G20380	3.94783e-52	-1.96221	1	1	8.38362e-48
AT4G34150	4.07472e-52	-7.64014	1	1	8.65307e-48
AT2G46150	5.10178e-52	-2.09264	1	0.996	1.08341e-47
AT1G20970	5.3569e-52	-1.2679	1	1	1.13759e-47
AT4G00720	5.48774e-52	-4.98874	1	1	1.16538e-47
AT5G01410	7.51681e-52	-34.1381	1	1	1.59627e-47
AT5G49550	8.58201e-52	-1.0934	1	1	1.82248e-47
AT3G55620	8.72105e-52	-1.90704	1	1	1.852e-47
AT1G49660	9.37449e-52	-4.32722	0.984	0.976	1.99077e-47
AT1G32790	9.48462e-52	-1.00801	1	1	2.01415e-47
AT1G72510	1.16111e-51	-16.0536	1	1	2.46574e-47
AT1G15860.x	1.1782e-51	-1.2097	1	1	2.50202e-47
AT1G15860.y	1.1782e-51	-1.2097	1	1	2.50202e-47
AT3G54680	1.39738e-51	-3.53327	1	1	2.96747e-47
AT2G30260	1.47048e-51	-1.32922	1	0.999	3.12271e-47
AT3G15395	1.52431e-51	-1.56017	1	1	3.23703e-47
AT2G33150	1.61331e-51	-4.3072	1	1	3.42603e-47
AT3G55440	1.93375e-51	-16.3359	1	1	4.10651e-47
AT3G50900	2.66161e-51	-1.21821	1	0.999	5.6522e-47
AT4G19140	2.76855e-51	-1.04508	1	1	5.8793e-47
AT5G13190	2.8417e-51	-20.6991	1	1	6.03464e-47
AT5G54760	3.44266e-51	-5.1014	1	1	7.31083e-47
AT2G46170	3.475e-51	-26.4356	1	1	7.37951e-47
AT4G39890	3.51481e-51	-21.8511	0.99	0.996	7.46405e-47
AT4G26970	3.8465e-51	-2.87263	1	1	8.16843e-47
AT5G49480	4.37588e-51	-11.1133	1	1	9.29261e-47
AT4G34350	4.64911e-51	-3.48548	1	1	9.87286e-47
AT4G19150	1.06072e-50	-1.20503	0.992	0.999	2.25255e-46
AT1G53920	1.23583e-50	-3.20714	1	1	2.62441e-46
AT5G07220	1.33103e-50	-17.0379	1	1	2.82658e-46
AT1G14870.x	1.36892e-50	-82.2717	1	1	2.90704e-46
AT1G14870.y	1.36892e-50	-82.2717	1	1	2.90704e-46
AT1G29850	1.43855e-50	-1.858	1	1	3.05491e-46
AT5G18150	1.60541e-50	-1.94086	1	1	3.40924e-46
AT3G22950	1.93748e-50	-8.04413	1	1	4.11443e-46
AT5G65470	2.36037e-50	-2.81119	1	1	5.01248e-46
AT3G47730	2.50614e-50	-3.35949	1	1	5.32204e-46
AT2G39400	3.56134e-50	-19.9309	0.871	0.912	7.56287e-46
AT2G45710	3.91216e-50	-8.49787	1	0.999	8.30786e-46
AT5G12020	4.72758e-50	-4.43686	0.99	0.992	1.00395e-45
AT5G28050	4.77072e-50	-5.4179	1	1	1.01311e-45
AT4G37260	5.14674e-50	-5.62655	0.998	0.99	1.09296e-45
AT4G15780	5.44235e-50	-1.92746	0.998	0.988	1.15574e-45
AT1G03330.x	5.93773e-50	-1.67644	1	1	1.26094e-45
AT1G03330.y	5.93773e-50	-1.67644	1	1	1.26094e-45
AT5G23820	6.77622e-50	-7.20741	1	1	1.439e-45
AT3G49780	9.26706e-50	-31.3946	1	1	1.96795e-45
AT5G02380	9.59454e-50	-47.4308	1	1	2.0375e-45
AT3G54880	1.0325e-49	-14.5361	1	1	2.19261e-45
AT5G67480	1.16884e-49	-36.4774	1	1	2.48216e-45
AT3G52300	1.21625e-49	-18.0775	1	1	2.58284e-45
AT1G15230	1.23624e-49	-2.12367	1	1	2.62528e-45
AT5G02020	1.38718e-49	-16.6598	1	1	2.94582e-45
AT5G46030	1.59786e-49	-1.6754	1	1	3.39322e-45
AT3G08610	1.62121e-49	-11.6087	1	1	3.44279e-45
AT4G30600	1.86663e-49	-4.04782	1	1	3.96397e-45
AT4G11290	1.91568e-49	-66.1173	0.996	0.995	4.06814e-45
AT5G53300	1.94566e-49	-7.17257	1	1	4.13179e-45
AT1G02090.x	2.0145e-49	-1.01832	1	1	4.278e-45
AT1G02090.y	2.0145e-49	-1.01832	1	1	4.278e-45
AT4G18710	2.15369e-49	-9.45252	1	1	4.57357e-45
AT4G12400	2.17077e-49	-1.43215	0.998	0.991	4.60985e-45
AT1G27300	2.52987e-49	-1.79522	0.998	0.994	5.37243e-45
AT1G16890	2.87371e-49	-5.40511	1	1	6.10261e-45
AT5G12030	3.09887e-49	-6.4877	0.992	0.986	6.58076e-45
AT2G24550	3.41182e-49	-7.63897	1	1	7.24533e-45
AT5G16550	3.43704e-49	-2.14431	1	1	7.2989e-45
AT3G07800	3.66168e-49	-1.02451	1	1	7.77595e-45
AT5G26990	3.72992e-49	-2.91366	1	1	7.92087e-45
AT2G32270	3.82498e-49	-10.4679	0.732	0.947	8.12273e-45
AT2G44525	4.06068e-49	-1.51653	1	1	8.62325e-45
AT5G57490	4.39604e-49	-1.45559	1	1	9.33542e-45
AT3G03050	4.40849e-49	-1.73032	1	1	9.36187e-45
AT3G48140	4.46603e-49	-25.0212	1	1	9.48406e-45
AT5G15650	4.77546e-49	-26.9969	1	1	1.01412e-44
AT5G57830	5.54768e-49	-12.3271	1	1	1.17811e-44
AT2G18960	6.29844e-49	-3.18935	1	1	1.33754e-44
AT5G20020	6.3622e-49	-65.3636	1	1	1.35108e-44
AT4G21980	6.64345e-49	-43.5023	1	1	1.4108e-44
AT4G12040	6.96843e-49	-24.0887	1	1	1.47982e-44
AT4G35490	7.42497e-49	-13.6574	1	1	1.57677e-44
AT3G52560	7.48547e-49	-1.88043	1	1	1.58961e-44
AT5G47450	7.8961e-49	-58.6081	0.994	1	1.67682e-44
AT2G32070	8.10399e-49	-2.10968	1	0.997	1.72096e-44
AT4G02890	9.08681e-49	-32.7478	1	1	1.92967e-44
AT3G14560	9.42232e-49	-7.96523	0.998	0.988	2.00092e-44
AT4G24960	1.08452e-48	-14.97	1	1	2.30308e-44
AT3G52060	1.10864e-48	-1.43991	1	1	2.3543e-44
AT4G11240	1.192e-48	-1.28223	1	1	2.53133e-44
AT1G30130	1.37613e-48	-2.62255	1	1	2.92235e-44
AT3G52220	1.38815e-48	-3.39499	1	1	2.94787e-44
AT5G62020	1.55067e-48	-3.84931	1	1	3.29299e-44
AT2G46600	1.6055e-48	-41.6266	1	1	3.40945e-44
AT4G28940	2.08244e-48	-1.09404	0.644	0.926	4.42227e-44
AT4G32470	2.64332e-48	-22.0567	1	1	5.61336e-44
AT4G11360	2.93923e-48	-21.0082	1	1	6.24174e-44
AT3G13930	3.20111e-48	-1.14157	1	1	6.79787e-44
AT2G25670	3.37735e-48	-5.69592	1	1	7.17214e-44
AT4G30210	3.47202e-48	-2.92469	1	1	7.37319e-44
AT1G76990	3.61552e-48	-1.74859	1	1	7.67792e-44
AT4G32030	4.90712e-48	-5.77862	1	1	1.04208e-43
AT1G73010	6.02266e-48	-2.76582	0.687	0.954	1.27897e-43
AT5G11740	6.0536e-48	-131.464	1	1	1.28554e-43
AT4G12000	6.56671e-48	-1.30987	1	1	1.39451e-43
AT5G18110	6.64979e-48	-3.27266	1	1	1.41215e-43
AT2G30550	6.82403e-48	-12.2745	1	1	1.44915e-43
AT2G20562	7.64744e-48	-2.18711	0.996	0.999	1.62401e-43
AT5G24140	8.19083e-48	-7.28612	0.867	0.981	1.73941e-43
AT5G67590	8.92138e-48	-5.60737	1	1	1.89454e-43
AT3G29350	1.03741e-47	-9.58009	1	1	2.20304e-43
AT5G19550	1.04895e-47	-1.93903	1	0.999	2.22754e-43
AT2G35635	1.08463e-47	-3.32605	1	1	2.30332e-43
AT2G26300	1.09855e-47	-2.12882	1	1	2.33287e-43
AT5G47030	1.20979e-47	-23.0115	1	1	2.56912e-43
AT1G66240	1.26246e-47	-12.9708	1	1	2.68096e-43
AT5G46860	1.26676e-47	-5.19938	1	1	2.69009e-43
AT4G18950	1.45859e-47	-2.35121	1	1	3.09745e-43
AT3G47833	1.78381e-47	-2.28524	1	1	3.7881e-43
AT2G14750	1.80446e-47	-1.7168	1	1	3.83195e-43
AT5G59480	2.11006e-47	-6.29781	1	1	4.48092e-43
AT2G01880	3.17038e-47	-12.587	1	1	6.73262e-43
AT1G11910	3.44444e-47	-4.04715	1	1	7.31461e-43
AT2G44410	3.53952e-47	-1.81106	1	1	7.51653e-43
AT3G02190	3.82644e-47	-5.80093	0.996	0.995	8.12582e-43
AT3G58750	3.93685e-47	-2.15463	1	1	8.36029e-43
AT5G63510	4.09773e-47	-1.93101	1	1	8.70194e-43
AT1G21400	4.23004e-47	-1.39977	0.965	0.984	8.98292e-43
AT3G05490	4.27801e-47	-97.4575	1	1	9.08478e-43
AT3G10815	5.10681e-47	-3.04754	0.986	0.999	1.08448e-42
AT3G61070	5.84508e-47	-3.15413	1	1	1.24126e-42
AT1G31817	6.58796e-47	-1.33716	1	1	1.39902e-42
AT5G56750	6.60495e-47	-6.4151	1	1	1.40263e-42
AT3G02700	9.01607e-47	-1.89821	1	1	1.91465e-42
AT3G03280	9.05975e-47	-2.36346	0.99	0.998	1.92393e-42
AT4G02570	1.03753e-46	-1.4574	1	1	2.20329e-42
AT3G20410	1.08951e-46	-13.7462	1	1	2.31369e-42
AT2G29500	1.12871e-46	-3.34318	0.998	0.996	2.39694e-42
AT1G25220	1.13362e-46	-4.827	1	1	2.40736e-42
AT1G03850.x	1.3627e-46	-27.0342	1	1	2.89383e-42
AT1G03850.y	1.3627e-46	-27.0342	1	1	2.89383e-42
AT2G34630	1.56737e-46	-1.04483	1	1	3.32848e-42
AT2G47380	1.69374e-46	-5.75858	1	1	3.59683e-42
AT5G11670	1.88969e-46	-5.04791	1	1	4.01294e-42
AT4G22310	2.04955e-46	-4.08268	1	1	4.35243e-42
AT2G37940	2.37077e-46	-2.2253	1	1	5.03458e-42
AT2G47510	2.60244e-46	-4.25047	1	1	5.52654e-42
AT1G69600	2.86734e-46	-2.77484	1	1	6.08908e-42
AT5G51620	3.98403e-46	-1.52708	1	1	8.46048e-42
AT2G04780	4.06852e-46	-33.3595	1	1	8.6399e-42
AT1G08770.x	4.5698e-46	-1.55113	1	1	9.70444e-42
AT1G08770.y	4.5698e-46	-1.55113	1	1	9.70444e-42
AT4G34710	5.37868e-46	-4.86936	1	1	1.14222e-41
AT5G03040	5.41198e-46	-3.29233	1	1	1.14929e-41
AT5G11770	5.60152e-46	-3.86538	1	1	1.18954e-41
AT3G10770	6.1656e-46	-1.99657	1	1	1.30933e-41
AT5G59840	6.25711e-46	-1.64777	1	1	1.32876e-41
AT4G03240	6.2798e-46	-2.09312	1	1	1.33358e-41
AT4G39640	6.36795e-46	-1.87793	0.403	0.934	1.3523e-41
AT2G45760	6.42367e-46	-7.50073	0.992	0.992	1.36413e-41
AT4G11570	6.91855e-46	-2.23934	1	1	1.46922e-41
AT3G27960	7.43474e-46	-1.48319	0.988	0.998	1.57884e-41
AT2G21870	8.24982e-46	-15.6738	1	1	1.75193e-41
AT4G26710	8.30386e-46	-16.855	1	1	1.76341e-41
AT2G25250	8.86106e-46	-4.23436	1	1	1.88174e-41
AT1G71730	9.31891e-46	-2.09922	1	1	1.97896e-41
AT4G28290	9.49965e-46	-4.25606	0.998	0.99	2.01735e-41
AT3G61060	9.99236e-46	-2.82741	1	0.998	2.12198e-41
AT5G42990	1.0309e-45	-2.3378	1	1	2.18923e-41
AT1G80120	1.17777e-45	-7.12797	0.93	0.989	2.50112e-41
AT1G09920.x	1.22e-45	-3.95068	1	1	2.59079e-41
AT1G09920.y	1.22e-45	-3.95068	1	1	2.59079e-41
AT3G54300	1.22003e-45	-3.01038	1	1	2.59085e-41
AT3G61860	1.24467e-45	-4.16625	1	1	2.64318e-41
AT2G21170	1.2743e-45	-1.46504	1	1	2.7061e-41
AT1G72880	1.31103e-45	-1.30408	1	1	2.78411e-41
AT4G14500	1.51405e-45	-5.34568	1	1	3.21524e-41
AT5G51780	1.63943e-45	-7.99509	0.988	0.996	3.4815e-41
AT3G14080	1.66773e-45	-1.76893	1	1	3.54159e-41
AT3G51730	1.77113e-45	-25.1569	1	1	3.76117e-41
AT1G02140.x	1.77643e-45	-10.409	1	1	3.77242e-41
AT1G02140.y	1.77643e-45	-10.409	1	1	3.77242e-41
AT1G36980	1.79743e-45	-3.2997	1	1	3.81702e-41
AT1G52342	1.83139e-45	-3.43618	0.971	0.987	3.88915e-41
AT5G50850	1.86189e-45	-7.86632	1	1	3.95391e-41
AT4G37830	2.81783e-45	-15.0996	1	1	5.98395e-41
AT3G02140	2.87943e-45	-2.30015	1	1	6.11477e-41
AT3G25910	2.94639e-45	-1.74138	1	1	6.25695e-41
AT4G29160	3.28644e-45	-1.59363	1	1	6.97909e-41
AT1G25560	3.31631e-45	-5.24647	1	1	7.04253e-41
AT4G01000	3.5742e-45	-1.05825	1	1	7.59017e-41
AT3G01650	4.11315e-45	-1.912	1	1	8.73469e-41
AT1G76860	4.28832e-45	-1.64591	1	1	9.10668e-41
AT4G31550	4.88336e-45	-1.93718	0.994	0.99	1.03703e-40
AT1G06200.x	4.99842e-45	-1.8525	1	1	1.06146e-40
AT1G06200.y	4.99842e-45	-1.8525	1	1	1.06146e-40
AT2G46505	5.00125e-45	-6.14786	1	1	1.06207e-40
AT2G33310	5.20136e-45	-1.05986	0.996	0.997	1.10456e-40
AT5G47620	5.41083e-45	-2.82545	1	1	1.14904e-40
AT5G20190	5.41559e-45	-10.9569	1	1	1.15005e-40
AT1G64230	5.51888e-45	-4.73893	1	1	1.17199e-40
AT2G30360	6.23301e-45	-9.65379	1	1	1.32364e-40
AT1G13420	6.66902e-45	-13.458	1	1	1.41623e-40
AT3G15580	7.30412e-45	-6.99175	1	1	1.5511e-40
AT5G03240	7.92003e-45	-104.379	1	1	1.6819e-40
AT3G58730	8.88806e-45	-3.60344	1	1	1.88747e-40
AT5G18850	9.28599e-45	-1.47238	1	0.999	1.97197e-40
AT3G20340	9.67218e-45	-19.1633	1	1	2.05398e-40
AT2G41730	9.80136e-45	-3.93586	0.836	0.939	2.08142e-40
AT2G31810	1.04305e-44	-3.36689	1	1	2.21501e-40
AT2G32260	1.14827e-44	-1.45871	1	1	2.43847e-40
AT5G13420	1.16217e-44	-1.11369	1	1	2.46799e-40
AT2G19310	1.2807e-44	-1.47089	0.996	0.992	2.71969e-40
AT2G30060	1.28866e-44	-18.6439	1	1	2.7366e-40
AT4G32480	1.63865e-44	-9.51594	1	1	3.47985e-40
AT2G02510	1.74427e-44	-1.3195	1	1	3.70413e-40
AT4G31720	2.09359e-44	-3.08313	1	1	4.44594e-40
AT2G20820	2.53436e-44	-10.4537	1	1	5.38197e-40
AT5G63880	2.63307e-44	-1.34609	1	1	5.59159e-40
AT2G42780	2.93923e-44	-1.80514	1	1	6.24175e-40
AT5G27150	3.00886e-44	-6.18894	1	1	6.38961e-40
AT5G18800	3.49226e-44	-5.01824	1	1	7.41616e-40
AT1G17170.x	4.37025e-44	-2.16337	1	1	9.28067e-40
AT1G17170.y	4.37025e-44	-2.16337	1	1	9.28067e-40
AT2G04550	4.70212e-44	-1.69376	1	1	9.98541e-40
AT1G72175	4.86708e-44	-2.85386	1	1	1.03357e-39
AT1G80230	5.10332e-44	-6.12907	1	1	1.08374e-39
AT1G01230	5.67096e-44	-1.97322	1	1	1.20428e-39
AT4G21790	6.12394e-44	-15.6753	1	1	1.30048e-39
AT4G32060	8.02497e-44	-8.92416	1	1	1.70418e-39
AT4G35110	8.27016e-44	-1.14281	0.996	0.998	1.75625e-39
AT3G62790	8.68632e-44	-2.20964	1	1	1.84463e-39
AT4G32000	9.98207e-44	-1.68308	0.916	0.901	2.11979e-39
AT2G30250	1.06366e-43	-3.67353	0.998	0.995	2.25879e-39
AT4G17230	1.1253e-43	-11.8897	1	1	2.38969e-39
AT4G07950	1.21411e-43	-1.13574	0.994	0.998	2.57829e-39
AT1G16840.x	1.40175e-43	-8.10553	1	1	2.97676e-39
AT1G16840.y	1.40175e-43	-8.10553	1	1	2.97676e-39
AT3G54200	1.5663e-43	-2.63153	1	1	3.32619e-39
AT1G79310	1.62476e-43	-17.5604	0.998	0.996	3.45033e-39
AT5G64350	1.67441e-43	-12.4399	1	1	3.55579e-39
AT3G03610	1.73737e-43	-1.00341	1	1	3.68948e-39
AT1G16240.x	2.1255e-43	-9.95933	1	1	4.51371e-39
AT1G16240.y	2.1255e-43	-9.95933	1	1	4.51371e-39
AT5G17190	2.16744e-43	-1.77568	1	1	4.60277e-39
AT3G07480	2.30262e-43	-9.90425	1	1	4.88985e-39
AT5G35680	2.91044e-43	-9.95624	1	1	6.18062e-39
AT3G42150	3.0774e-43	-1.64823	1	1	6.53517e-39
AT3G17090	3.55082e-43	-2.06457	1	1	7.54052e-39
AT3G54620	4.01287e-43	-8.258	1	1	8.52173e-39
AT1G49300	4.68856e-43	-2.20221	1	1	9.95663e-39
AT2G27830	4.94566e-43	-14.1378	1	1	1.05026e-38
AT5G59890	5.08604e-43	-8.41233	1	1	1.08007e-38
AT1G17860	5.13586e-43	-20.7977	1	1	1.09065e-38
AT2G43080	5.27156e-43	-1.08857	1	1	1.11947e-38
AT5G40650	5.43387e-43	-2.18439	1	1	1.15394e-38
AT1G32860	5.63645e-43	-1.3147	0.865	0.986	1.19696e-38
AT2G44620	5.71832e-43	-6.95155	1	1	1.21434e-38
AT5G55180	5.89437e-43	-57.9555	0.998	0.996	1.25173e-38
AT5G66510	6.4661e-43	-3.75603	1	1	1.37314e-38
AT5G11950	6.59641e-43	-1.38374	1	1	1.40081e-38
AT5G27720	7.64872e-43	-1.7785	1	1	1.62428e-38
AT2G25080	8.43624e-43	-1.06397	1	1	1.79152e-38
AT2G45670	1.03517e-42	-2.01086	1	1	2.19829e-38
AT4G35260	1.07241e-42	-2.25434	1	1	2.27736e-38
AT1G69530	1.11398e-42	-18.6693	0.994	0.984	2.36566e-38
AT5G53400	1.14842e-42	-2.33984	1	1	2.43878e-38
AT1G27970	1.34661e-42	-17.0445	1	1	2.85965e-38
AT1G52560	1.40204e-42	-1.41848	0.965	0.967	2.97738e-38
AT4G32150	1.40792e-42	-9.20081	1	1	2.98986e-38
AT4G00300	1.54569e-42	-4.2435	1	1	3.28243e-38
AT2G46370	1.69594e-42	-12.7733	1	1	3.60151e-38
AT4G13270	1.7602e-42	-1.16975	1	1	3.73795e-38
AT1G05850.x	1.8464e-42	-25.4701	1	1	3.92102e-38
AT1G05850.y	1.8464e-42	-25.4701	1	1	3.92102e-38
AT3G56930	1.87582e-42	-13.4259	0.98	0.997	3.9835e-38
AT3G25585	2.0117e-42	-3.6958	1	1	4.27205e-38
AT1G47970	2.12103e-42	-1.76339	1	0.999	4.50422e-38
AT1G01140.x	2.15635e-42	-6.67419	0.994	0.992	4.57923e-38
AT1G01140.y	2.15635e-42	-6.67419	0.994	0.992	4.57923e-38
AT5G05370	2.74633e-42	-29.3844	1	1	5.8321e-38
AT5G17330	3.12926e-42	-19.2905	1	1	6.6453e-38
AT2G32080	3.14489e-42	-1.28563	1	1	6.67848e-38
AT5G16010	3.46186e-42	-27.0786	1	1	7.35161e-38
AT5G22950	3.99368e-42	-2.45789	1	1	8.48097e-38
AT5G08080	4.00063e-42	-3.88663	1	1	8.49574e-38
AT2G42670	5.09235e-42	-1.00251	0.996	0.999	1.08141e-37
AT5G08060	5.30178e-42	-4.51332	1	1	1.12589e-37
AT4G24740	5.60433e-42	-1.12102	1	1	1.19014e-37
AT3G52090	6.26018e-42	-3.76927	1	1	1.32941e-37
AT5G39510	7.18687e-42	-3.91741	1	1	1.5262e-37
AT1G43670	7.64125e-42	-4.34609	1	1	1.6227e-37
AT5G15320	9.89789e-42	-18.0106	1	1	2.10192e-37
AT1G19200	1.07135e-41	-1.83204	0.955	0.984	2.27512e-37
AT3G15640	1.16606e-41	-6.61345	1	1	2.47624e-37
AT3G23920	1.23137e-41	-20.3776	1	1	2.61494e-37
AT2G30870	1.45286e-41	-20.3573	1	1	3.0853e-37
AT5G03210	1.51233e-41	-96.5198	1	1	3.21157e-37
AT5G19860	1.59501e-41	-4.6474	1	1	3.38716e-37
AT4G34700	1.60736e-41	-7.51282	1	1	3.41339e-37
AT5G59570	1.62915e-41	-1.68425	1	1	3.45966e-37
AT3G49845	1.72418e-41	-4.10645	1	1	3.66147e-37
AT2G18280	1.763e-41	-1.19844	1	1	3.74391e-37
AT5G58800	1.83252e-41	-1.19206	1	0.999	3.89155e-37
AT3G17609	2.44652e-41	-1.24289	0.99	0.998	5.19544e-37
AT5G55070	2.45001e-41	-1.75053	1	1	5.20284e-37
AT3G19130	2.46055e-41	-10.8249	1	1	5.22521e-37
AT1G01010	2.53877e-41	-1.01207	0.998	0.987	5.39132e-37
AT1G08890.x	2.63472e-41	-5.46743	1	0.998	5.5951e-37
AT1G08890.y	2.63472e-41	-5.46743	1	0.998	5.5951e-37
AT1G02170.x	2.64452e-41	-1.6208	1	1	5.6159e-37
AT1G02170.y	2.64452e-41	-1.6208	1	1	5.6159e-37
AT3G20510	2.71231e-41	-3.90542	1	1	5.75987e-37
AT1G05260.x	2.96662e-41	-164.602	1	0.999	6.29992e-37
AT1G05260.y	2.96662e-41	-164.602	1	0.999	6.29992e-37
AT1G14450.x	3.03675e-41	-4.89639	1	1	6.44884e-37
AT1G14450.y	3.03675e-41	-4.89639	1	1	6.44884e-37
AT2G42310	3.07373e-41	-4.33488	1	1	6.52737e-37
AT2G44130	3.37559e-41	-1.46289	0.998	0.987	7.1684e-37
AT3G13920	3.45799e-41	-14.2091	1	1	7.34339e-37
AT1G12950.x	3.58716e-41	-8.84057	0.894	0.99	7.6177e-37
AT1G12950.y	3.58716e-41	-8.84057	0.894	0.99	7.6177e-37
AT2G37130	3.69598e-41	-26.2084	0.996	0.999	7.84878e-37
AT1G78000	3.69669e-41	-20.8754	1	1	7.8503e-37
AT1G19580.x	4.06471e-41	-1.06646	1	1	8.63183e-37
AT1G19580.y	4.06471e-41	-1.06646	1	1	8.63183e-37
AT3G15660	4.67373e-41	-12.0674	1	1	9.92512e-37
AT5G54510	4.73606e-41	-1.22925	0.959	0.973	1.00575e-36
AT1G04770.x	4.75707e-41	-3.43629	1	1	1.01021e-36
AT1G04770.y	4.75707e-41	-3.43629	1	1	1.01021e-36
AT3G05760	5.15976e-41	-1.29859	1	1	1.09573e-36
AT1G08830.x	5.63666e-41	-2.9767	1	1	1.197e-36
AT1G08830.y	5.63666e-41	-2.9767	1	1	1.197e-36
AT5G64880	5.90019e-41	-1.68959	1	1	1.25296e-36
AT3G19450	5.96668e-41	-1.05927	0.998	0.999	1.26708e-36
AT3G13200	6.17815e-41	-2.0973	1	1	1.31199e-36
AT4G36950	6.23986e-41	-8.89271	0.998	0.989	1.3251e-36
AT5G08290	6.33164e-41	-2.00649	1	1	1.34459e-36
AT1G17280.x	7.35233e-41	-2.5076	1	1	1.56134e-36
AT1G17280.y	7.35233e-41	-2.5076	1	1	1.56134e-36
AT1G50670	7.71957e-41	-1.68529	1	1	1.63933e-36
AT5G52060	7.75433e-41	-1.23719	1	1	1.64671e-36
AT5G16830	7.76313e-41	-5.29251	1	1	1.64858e-36
AT4G09000	7.91253e-41	-11.4774	1	1	1.6803e-36
AT2G17420	8.79079e-41	-22.6213	1	1	1.86681e-36
AT2G02180	9.20465e-41	-2.02389	1	1	1.9547e-36
AT3G03000	1.00345e-40	-4.83406	0.975	0.947	2.13092e-36
AT3G56310	1.10738e-40	-2.93576	1	1	2.35163e-36
AT3G52400	1.12997e-40	-3.5274	1	1	2.39961e-36
AT5G67350	1.13617e-40	-1.30878	1	1	2.41276e-36
AT4G01360	1.15641e-40	-2.27991	0.996	0.991	2.45575e-36
AT5G20080	1.2737e-40	-1.46212	1	1	2.70483e-36
AT1G09430.x	1.47933e-40	-1.45974	1	1	3.14151e-36
AT1G09430.y	1.47933e-40	-1.45974	1	1	3.14151e-36
AT4G01110	1.49795e-40	-7.7061	0.501	0.807	3.18105e-36
AT1G80780	1.54303e-40	-1.54027	1	1	3.27678e-36
AT1G32120	1.64593e-40	-2.34914	1	1	3.4953e-36
AT2G40765	1.76413e-40	-13.0195	1	1	3.7463e-36
AT1G74790	1.83308e-40	-2.8858	0.992	0.992	3.89272e-36
AT3G06050	1.89203e-40	-2.09069	1	1	4.01792e-36
AT1G12760	1.89544e-40	-1.07157	1	1	4.02515e-36
AT3G02040	1.94735e-40	-18.2215	0.998	0.997	4.13539e-36
AT4G27652	2.45281e-40	-25.401	1	1	5.20878e-36
AT5G41080	2.4768e-40	-56.727	1	1	5.25974e-36
AT1G01550	2.66742e-40	-2.40688	1	1	5.66453e-36
AT5G19120	2.71084e-40	-8.42584	1	1	5.75674e-36
AT5G60920	2.81057e-40	-15.0586	1	1	5.96852e-36
AT2G44380	2.93404e-40	-3.87565	0.744	0.738	6.23072e-36
AT2G30270	3.06198e-40	-1.37227	1	0.999	6.50243e-36
AT1G67785	3.14031e-40	-1.14849	1	1	6.66877e-36
AT1G51650	3.2532e-40	-18.98	1	1	6.90849e-36
AT1G58290	3.45549e-40	-2.00204	1	1	7.33809e-36
AT2G34160	3.48418e-40	-2.70698	1	1	7.39901e-36
AT5G19230	4.03228e-40	-18.6326	1	1	8.56294e-36
AT4G22360	4.0887e-40	-1.39445	1	1	8.68277e-36
AT5G58730	4.15311e-40	-11.8865	1	1	8.81955e-36
AT4G30530	4.7187e-40	-108.428	1	1	1.00206e-35
AT3G10500	4.82237e-40	-1.1311	0.924	0.99	1.02408e-35
AT5G21090	5.29714e-40	-2.55305	1	1	1.1249e-35
AT5G54390	5.53214e-40	-3.9031	0.998	0.993	1.17481e-35
AT2G43820	6.12869e-40	-84.1405	1	1	1.30149e-35
AT5G61530	6.71277e-40	-4.18421	1	1	1.42552e-35
AT5G13450	7.72892e-40	-11.9061	1	1	1.64131e-35
AT1G80160	9.22517e-40	-1.65445	0.961	0.943	1.95906e-35
AT3G22750	1.00462e-39	-1.60789	0.961	0.952	2.1334e-35
AT2G36580	1.06649e-39	-5.52215	1	1	2.2648e-35
AT3G61430	1.216e-39	-22.132	1	1	2.58229e-35
AT5G54165	1.48844e-39	-23.0601	1	1	3.16086e-35
AT2G46140	1.63275e-39	-41.0922	1	1	3.46731e-35
AT5G61880	1.74419e-39	-4.29947	0.951	0.989	3.70396e-35
AT1G29260	2.02371e-39	-1.02275	1	1	4.29755e-35
AT2G38710	2.11589e-39	-1.00091	0.998	0.997	4.49331e-35
AT3G52200	2.1976e-39	-1.06341	1	1	4.66681e-35
AT5G47040	2.24476e-39	-1.75338	1	1	4.76698e-35
AT5G28020	2.79469e-39	-7.18214	0.998	0.981	5.9348e-35
AT2G14900	2.85892e-39	-21.2806	0.98	0.968	6.07121e-35
AT1G53310	3.57151e-39	-1.32455	1	1	7.58445e-35
AT3G56190	3.78965e-39	-4.02206	1	1	8.0477e-35
AT5G53310	3.84025e-39	-2.18237	1	1	8.15516e-35
AT3G07350	4.01053e-39	-2.1356	1	1	8.51676e-35
AT3G01640	4.27751e-39	-1.02212	1	1	9.08372e-35
AT5G03760	4.50352e-39	-2.96239	0.947	0.933	9.56368e-35
AT1G48745	4.50393e-39	-23.704	0.851	0.969	9.56455e-35
AT1G49140	5.00011e-39	-1.94257	1	1	1.06182e-34
AT3G46460	5.0078e-39	-1.58014	1	1	1.06346e-34
AT5G37480	5.4961e-39	-2.51422	1	1	1.16715e-34
AT3G11200	6.04219e-39	-2.29808	1	1	1.28312e-34
AT1G35160	6.04765e-39	-8.10247	1	1	1.28428e-34
AT4G15120	6.22436e-39	-3.88904	1	0.999	1.32181e-34
AT4G05010	6.23746e-39	-5.03461	0.998	0.995	1.32459e-34
AT1G63120	6.27011e-39	-14.5216	0.429	0.922	1.33152e-34
AT5G14000	7.16048e-39	-3.39925	0.885	0.958	1.5206e-34
AT1G53633	8.13794e-39	-3.2416	0.943	0.968	1.72817e-34
AT5G65020	8.53884e-39	-16.4903	1	1	1.81331e-34
AT3G43430	9.30493e-39	-13.8049	0.996	0.999	1.976e-34
AT4G12720	9.92115e-39	-7.12388	1	1	2.10686e-34
AT3G05500	1.01076e-38	-17.6899	1	1	2.14646e-34
AT1G79590	1.01763e-38	-11.1829	1	1	2.16105e-34
AT1G48030	1.09099e-38	-1.24939	1	1	2.31683e-34
AT4G01870	1.14098e-38	-2.38762	0.998	0.999	2.42299e-34
AT3G12260	1.14703e-38	-8.24058	1	1	2.43584e-34
AT5G55970	1.17724e-38	-4.08903	0.975	0.969	2.49999e-34
AT5G21170	1.17985e-38	-3.67359	1	1	2.50553e-34
AT5G58740	1.20878e-38	-1.01866	1	1	2.56697e-34
AT2G22500	1.22118e-38	-6.71349	1	1	2.59331e-34
AT5G20900	1.30947e-38	-9.88015	1	1	2.78079e-34
AT5G58060	1.5317e-38	-2.06651	1	1	3.25271e-34
AT5G27860	1.65347e-38	-1.00509	1	1	3.5113e-34
AT2G05260	1.74748e-38	-1.58626	0.992	0.999	3.71094e-34
AT1G79450	1.91296e-38	-1.08456	0.965	0.939	4.06236e-34
AT5G63990	2.0574e-38	-11.6837	0.978	0.999	4.3691e-34
AT1G59870	2.35234e-38	-2.36765	1	1	4.99543e-34
AT4G38400	2.4455e-38	-5.44915	0.949	0.949	5.19325e-34
AT1G19310.x	2.48005e-38	-2.89005	1	1	5.26662e-34
AT1G19310.y	2.48005e-38	-2.89005	1	1	5.26662e-34
AT2G20860	2.57416e-38	-1.13148	1	1	5.46648e-34
AT2G45380	2.58947e-38	-1.00958	1	1	5.49899e-34
AT2G28840	2.60465e-38	-1.68201	1	1	5.53124e-34
AT5G52840	2.93427e-38	-8.53417	1	1	6.23121e-34
AT2G19830	3.14436e-38	-7.47871	1	1	6.67737e-34
AT2G38750	3.1835e-38	-30.3926	1	1	6.76047e-34
AT1G03900	3.1982e-38	-2.61693	1	1	6.79169e-34
AT4G27260	3.75228e-38	-2.55823	0.973	0.955	7.96835e-34
AT3G02910	3.77091e-38	-1.2303	0.998	0.997	8.00791e-34
AT4G34110	4.28697e-38	-2.06379	1	1	9.10381e-34
AT1G75800	4.47969e-38	-1.28395	1	0.996	9.51307e-34
AT4G33905	4.48067e-38	-4.19242	0.978	0.99	9.51516e-34
AT1G51980	4.52504e-38	-6.31646	1	1	9.60938e-34
AT1G21080	5.17577e-38	-1.16392	1	1	1.09913e-33
AT2G37250	5.59193e-38	-11.9765	1	1	1.1875e-33
AT1G31020	5.62144e-38	-1.09181	1	1	1.19377e-33
AT4G30490	6.29118e-38	-3.04187	1	1	1.336e-33
AT1G19020.x	6.42064e-38	-32.93	1	1	1.36349e-33
AT1G19020.y	6.42064e-38	-32.93	1	1	1.36349e-33
AT2G31490	7.23501e-38	-9.69213	1	1	1.53643e-33
AT2G39570	7.38811e-38	-14.8192	1	1	1.56894e-33
AT1G74510	7.95719e-38	-1.20332	1	1	1.68979e-33
AT1G69260	9.4479e-38	-1.37228	1	1	2.00636e-33
AT5G51060	9.73034e-38	-1.0205	0.98	0.988	2.06634e-33
AT2G19270	1.00929e-37	-1.10363	1	1	2.14334e-33
AT3G32980	1.034e-37	-1.92897	0.93	0.799	2.1958e-33
AT5G03630	1.04163e-37	-6.24027	1	1	2.21201e-33
AT2G03690	1.1479e-37	-3.44677	1	1	2.43767e-33
AT1G08880	1.20305e-37	-11.4608	1	1	2.5548e-33
AT3G20390	1.27241e-37	-19.9732	1	1	2.7021e-33
AT4G15545	1.31807e-37	-1.13104	1	1	2.79905e-33
AT4G30760	1.37806e-37	-1.30352	1	1	2.92645e-33
AT5G09830	1.55276e-37	-1.43155	1	1	3.29744e-33
AT3G15210	1.57286e-37	-13.2869	1	0.999	3.34012e-33
AT3G19615	1.71308e-37	-1.76195	0.82	0.87	3.63789e-33
AT1G26550	1.98895e-37	-4.73106	1	1	4.22373e-33
AT3G55470	2.05987e-37	-1.4235	1	1	4.37434e-33
AT4G05590	2.51282e-37	-1.09529	0.988	0.944	5.33622e-33
AT3G27100	2.54907e-37	-2.86353	1	1	5.41321e-33
AT2G01150	2.62249e-37	-1.97419	0.998	0.999	5.56911e-33
AT2G17500	3.14351e-37	-15.0942	1	1	6.67555e-33
AT1G05810.x	3.28099e-37	-29.8082	1	1	6.96751e-33
AT1G05810.y	3.28099e-37	-29.8082	1	1	6.96751e-33
AT4G13615	3.66485e-37	-2.3596	1	1	7.78268e-33
AT3G05890	4.18184e-37	-5.60542	1	1	8.88055e-33
AT2G31570	4.34954e-37	-15.94	1	1	9.23668e-33
AT1G55160	4.53565e-37	-1.2342	1	1	9.6319e-33
AT1G02880.x	4.64081e-37	-1.07176	0.996	0.999	9.85522e-33
AT1G02880.y	4.64081e-37	-1.07176	0.996	0.999	9.85522e-33
AT4G34131	4.66795e-37	-5.61937	1	1	9.91286e-33
AT1G71780	4.71448e-37	-5.60659	1	1	1.00117e-32
AT5G65207	4.83951e-37	-75.0813	1	1	1.02772e-32
AT1G78850	5.24047e-37	-12.9776	1	1	1.11287e-32
AT1G67350	5.43569e-37	-8.73982	1	1	1.15432e-32
AT1G24180	6.15679e-37	-4.14503	1	1	1.30746e-32
AT5G39730	6.27725e-37	-1.08087	1	1	1.33304e-32
AT4G02620	6.52483e-37	-23.091	1	1	1.38561e-32
AT2G43810	6.61331e-37	-5.01909	1	1	1.4044e-32
AT4G22110	6.94412e-37	-1.93658	0.883	0.712	1.47465e-32
AT3G02090	7.18742e-37	-4.01194	1	1	1.52632e-32
AT5G46710	7.40803e-37	-1.05652	0.998	0.995	1.57317e-32
AT3G57340	8.5939e-37	-1.31185	1	1	1.825e-32
AT5G40810	9.35547e-37	-6.41295	1	1	1.98673e-32
AT3G12580	9.80579e-37	-1.19892	0.996	0.99	2.08236e-32
AT4G16450	1.13541e-36	-11.4471	1	1	2.41115e-32
AT4G26910	1.14138e-36	-1.8746	1	1	2.42383e-32
AT1G68680	1.23527e-36	-1.51611	1	1	2.62322e-32
AT3G08580	1.33613e-36	#NAME?	1	1	2.83741e-32
AT2G20360	1.34305e-36	-4.20668	1	1	2.8521e-32
AT2G26210	1.39005e-36	-1.5719	1	1	2.95191e-32
AT5G01430	1.49734e-36	-1.15196	1	1	3.17975e-32
AT4G37300	1.66093e-36	-4.31626	0.98	0.965	3.52714e-32
AT1G12840	1.67698e-36	-8.4795	1	1	3.56123e-32
AT4G26690	1.75152e-36	-4.48571	1	1	3.71953e-32
AT2G41160	1.83733e-36	-4.76714	1	1	3.90175e-32
AT1G61780	2.145e-36	-2.28098	1	1	4.55511e-32
AT4G08280	2.62947e-36	-1.12185	1	1	5.58395e-32
AT2G02050	2.829e-36	-19.4061	1	1	6.00765e-32
AT1G52540	2.87911e-36	-1.36122	1	1	6.11407e-32
AT5G12470	3.19482e-36	-7.39579	1	1	6.78451e-32
AT4G14455	3.53245e-36	-1.21432	1	1	7.50151e-32
AT5G19070	3.67199e-36	-1.90637	1	1	7.79783e-32
AT1G62045	3.75672e-36	-3.59468	1	1	7.97778e-32
AT5G59880	3.87718e-36	-17.7764	1	1	8.23359e-32
AT3G04780	3.89735e-36	-2.529	1	1	8.27642e-32
AT4G10110	4.42613e-36	-1.52573	1	1	9.39933e-32
AT3G52730	4.57269e-36	-19.9324	1	1	9.71056e-32
AT1G78380	4.61815e-36	-45.0779	1	1	9.8071e-32
AT3G53500	4.63343e-36	-3.22452	1	1	9.83956e-32
AT4G28060	4.76143e-36	-6.41797	1	1	1.01114e-31
AT5G53970	5.09689e-36	-2.38718	0.971	0.988	1.08238e-31
AT3G02070	5.17955e-36	-3.87655	1	1	1.09993e-31
AT1G04410.x	5.254e-36	-13.9666	1	1	1.11574e-31
AT1G04410.y	5.254e-36	-13.9666	1	1	1.11574e-31
AT5G42960	5.28701e-36	-1.17734	1	1	1.12275e-31
AT1G56660	5.71906e-36	-5.56534	0.998	0.997	1.2145e-31
AT4G38510	5.93573e-36	-2.69326	1	1	1.26051e-31
AT3G09810	6.13411e-36	-2.30637	1	1	1.30264e-31
AT5G38470	6.844e-36	-1.40921	1	1	1.45339e-31
AT5G13430	7.12023e-36	-16.9901	1	1	1.51205e-31
AT2G45820	7.46321e-36	-8.61485	1	1	1.58489e-31
AT1G54990	7.62569e-36	-1.83995	0.998	0.993	1.61939e-31
AT4G22212	7.76317e-36	-10.3572	1	1	1.64859e-31
AT4G21110	7.84369e-36	-1.57465	1	1	1.66569e-31
AT1G19130.x	7.89912e-36	-5.55571	1	1	1.67746e-31
AT1G19130.y	7.89912e-36	-5.55571	1	1	1.67746e-31
AT3G14260	8.03534e-36	-17.7835	0.998	0.996	1.70638e-31
AT3G11690	8.09006e-36	-7.71316	1	1	1.71801e-31
AT2G31350	8.7767e-36	-26.157	0.998	1	1.86382e-31
AT5G56260	8.79388e-36	-1.19563	0.998	0.998	1.86747e-31
AT1G54320	9.65226e-36	-3.79887	1	1	2.04975e-31
AT3G14430	1.07796e-35	-1.51102	1	1	2.28915e-31
AT5G20150	1.14501e-35	-31.5338	1	1	2.43154e-31
AT4G28540	1.32165e-35	-1.99817	1	1	2.80666e-31
AT3G11730	1.32325e-35	-5.0342	1	1	2.81006e-31
AT5G45750	1.48393e-35	-4.49417	1	1	3.15128e-31
AT5G05080	1.60937e-35	-2.39101	1	1	3.41765e-31
AT2G05590	1.79476e-35	-1.54506	1	1	3.81136e-31
AT3G29035	2.40684e-35	-5.0761	0.969	1	5.11116e-31
AT3G24730	2.44237e-35	-1.67876	1	1	5.18661e-31
AT2G43590	2.5642e-35	-4.20561	0.957	0.975	5.44533e-31
AT5G64130	2.7218e-35	-9.40425	1	1	5.78002e-31
AT5G59820	2.75865e-35	-65.1272	1	1	5.85826e-31
AT3G56200	2.86926e-35	-3.29554	0.998	0.996	6.09317e-31
AT1G23490	2.98374e-35	-92.6068	1	1	6.33628e-31
AT5G16840	3.00653e-35	-2.74698	1	1	6.38468e-31
AT4G14615	3.32264e-35	-4.16149	1	1	7.05596e-31
AT1G77440	3.41683e-35	-1.80481	1	1	7.25598e-31
AT3G54040	3.5768e-35	-71.1789	0.982	0.985	7.5957e-31
AT1G19910.x	4.0432e-35	-70.7268	1	1	8.58615e-31
AT1G19910.y	4.0432e-35	-70.7268	1	1	8.58615e-31
AT4G25380	4.09569e-35	-2.78944	0.943	0.989	8.69762e-31
AT2G40380	4.25348e-35	-1.39743	1	1	9.03269e-31
AT4G23470	4.30919e-35	-11.8015	1	1	9.15099e-31
AT2G15970	4.3521e-35	-225.197	1	1	9.24211e-31
AT1G23190	4.51924e-35	-12.7432	1	1	9.59706e-31
AT1G15100.x	4.99069e-35	-18.732	1	1	1.05982e-30
AT1G15100.y	4.99069e-35	-18.732	1	1	1.05982e-30
AT5G51880	5.05954e-35	-2.18357	1	1	1.07444e-30
AT1G76030	5.21998e-35	-1.8818	1	1	1.10852e-30
AT2G42210	5.27664e-35	-13.9416	1	1	1.12055e-30
AT5G01340	5.29885e-35	-5.68428	1	1	1.12526e-30
AT3G11330	5.39901e-35	-1.39677	1	1	1.14653e-30
AT1G70330	5.75952e-35	-2.70523	1	1	1.22309e-30
AT5G67620	5.97821e-35	-2.6427	0.955	0.959	1.26953e-30
AT1G76160	6.10159e-35	-25.7468	1	0.999	1.29573e-30
AT5G47740	6.48486e-35	-5.98614	0.697	0.865	1.37712e-30
AT3G04720	7.52055e-35	-33.4165	1	1	1.59706e-30
AT2G25610	7.66758e-35	-1.19288	1	1	1.62829e-30
AT1G78870	7.7501e-35	-2.9735	1	1	1.64581e-30
AT4G02130	8.37266e-35	-1.40482	0.998	0.996	1.77802e-30
AT2G45400	8.60676e-35	-7.84925	1	1	1.82773e-30
AT1G07140.x	9.04453e-35	-20.5927	1	1	1.9207e-30
AT1G07140.y	9.04453e-35	-20.5927	1	1	1.9207e-30
AT3G25780	9.67698e-35	-9.44472	0.998	0.991	2.055e-30
AT4G21450	9.78548e-35	-2.49959	1	1	2.07804e-30
AT4G23730	1.04204e-34	-1.34547	1	1	2.21288e-30
AT4G39670	1.07445e-34	-11.4886	0.996	0.999	2.28169e-30
AT1G64520	1.08237e-34	-1.35838	1	1	2.29852e-30
AT1G17060.x	1.28059e-34	-2.89879	0.986	0.993	2.71947e-30
AT1G17060.y	1.28059e-34	-2.89879	0.986	0.993	2.71947e-30
AT4G21600	1.29414e-34	-1.58669	0.998	0.995	2.74825e-30
AT1G56280	1.3199e-34	-7.4988	1	1	2.80295e-30
AT5G60360	1.3293e-34	-2.40448	1	1	2.82289e-30
AT1G20440.x	1.68691e-34	-24.8169	1	1	3.58233e-30
AT1G20440.y	1.68691e-34	-24.8169	1	1	3.58233e-30
AT4G34720	1.74588e-34	-17.5713	1	1	3.70755e-30
AT4G13180	1.7749e-34	-12.2864	1	1	3.76918e-30
AT1G27290	1.85605e-34	-11.9969	1	1	3.94151e-30
AT5G19250	2.15242e-34	-1.48837	1	1	4.57087e-30
AT1G17340	2.24152e-34	-1.27018	1	0.999	4.76009e-30
AT5G05750	2.36495e-34	-1.11797	1	1	5.02221e-30
AT2G40800	2.63429e-34	-1.02655	1	1	5.59417e-30
AT5G43150	2.64016e-34	2.61636	0.701	0.946	5.60664e-30
AT3G46430	2.64367e-34	-23.5255	1	1	5.61409e-30
AT5G58590	2.7621e-34	-5.18116	0.998	0.991	5.86559e-30
AT1G62040	3.01255e-34	-1.72114	1	1	6.39746e-30
AT3G21070	3.71339e-34	-14.0284	1	1	7.88576e-30
AT3G22320	3.7787e-34	-3.11076	1	1	8.02444e-30
AT3G47965	3.92902e-34	-1.18485	1	1	8.34367e-30
AT2G33040	3.95689e-34	-14.5627	1	1	8.40286e-30
AT1G30700	4.03039e-34	-3.57706	0.986	0.966	8.55893e-30
AT5G08530	4.07015e-34	-4.44324	1	1	8.64338e-30
AT1G66680	4.21197e-34	-3.02266	1	1	8.94453e-30
AT1G65510	4.48414e-34	-1.10086	0.947	0.902	9.52251e-30
AT3G06070	4.57011e-34	-8.29319	0.845	0.95	9.7051e-30
AT1G31070	4.70305e-34	-2.7527	1	0.998	9.9874e-30
AT4G10380	4.87303e-34	-2.1623	1	0.994	1.03484e-29
AT1G59580	5.09099e-34	-1.53099	1	1	1.08112e-29
AT1G65820	5.4086e-34	-9.38121	1	1	1.14857e-29
AT1G79010	5.47528e-34	-1.81732	1	1	1.16273e-29
AT4G23710	5.63276e-34	-30.2651	1	1	1.19617e-29
AT5G59520	5.67159e-34	-4.5049	0.906	0.832	1.20442e-29
AT5G56350	6.03369e-34	-1.39544	1	1	1.28131e-29
AT5G65430	6.46432e-34	-4.24812	1	1	1.37276e-29
AT5G64160	6.46467e-34	-1.24106	1	1	1.37284e-29
AT1G18150.x	6.90957e-34	-2.21497	1	1	1.46732e-29
AT1G18150.y	6.90957e-34	-2.21497	1	1	1.46732e-29
AT1G23060	7.0676e-34	-2.58184	0.785	0.856	1.50088e-29
AT4G01026	7.36858e-34	-3.61367	0.998	0.995	1.56479e-29
AT2G44360	7.53208e-34	-1.04956	1	1	1.59951e-29
AT3G29250	7.55785e-34	-26.3902	1	1	1.60499e-29
AT1G05205.x	8.11399e-34	-1.72066	1	1	1.72309e-29
AT1G05205.y	8.11399e-34	-1.72066	1	1	1.72309e-29
AT4G30290	8.51821e-34	-13.3442	1	1	1.80893e-29
AT2G39900	8.73127e-34	-28.7083	1	1	1.85417e-29
AT2G19060	8.88832e-34	-3.85656	0.303	0.676	1.88752e-29
AT4G29480	9.0696e-34	-17.2649	1	1	1.92602e-29
AT1G04250.x	9.30321e-34	-21.6171	1	1	1.97563e-29
AT1G04250.y	9.30321e-34	-21.6171	1	1	1.97563e-29
AT1G32920	9.65408e-34	-4.54544	1	1	2.05014e-29
AT3G60690	1.06186e-33	-6.36219	0.998	0.995	2.25497e-29
AT4G12545	1.13929e-33	-54.8773	1	1	2.41939e-29
AT3G56800	1.14269e-33	-36.3205	1	1	2.42661e-29
AT3G52770	1.16962e-33	-1.60375	0.863	0.818	2.4838e-29
AT1G14400.x	1.1739e-33	-4.12617	1	1	2.4929e-29
AT1G14400.y	1.1739e-33	-4.12617	1	1	2.4929e-29
AT2G30395	1.21509e-33	-5.41157	0.988	0.994	2.58037e-29
AT2G16460	1.29099e-33	-1.11463	1	1	2.74154e-29
AT3G29575	1.29536e-33	-9.66659	1	1	2.75084e-29
AT5G40730	1.41061e-33	-147.461	1	1	2.99557e-29
AT4G13110	1.49857e-33	-1.73112	1	0.999	3.18235e-29
AT4G30850	1.50795e-33	-8.8529	1	1	3.20229e-29
AT4G20860	1.56961e-33	-12.0478	0.988	0.991	3.33323e-29
AT4G06746	1.64016e-33	-7.74856	1	0.999	3.48305e-29
AT2G39805	2.2288e-33	-2.54172	1	1	4.73309e-29
AT1G52340	2.37824e-33	-1.80724	1	0.998	5.05043e-29
AT1G28250	2.54114e-33	-1.3438	1	1	5.39636e-29
AT3G63200	2.7114e-33	-7.07901	0.881	0.987	5.75792e-29
AT5G59613	2.73666e-33	-14.2494	1	1	5.81157e-29
AT2G17130	2.78131e-33	-3.93202	1	1	5.90639e-29
AT1G63000	2.83733e-33	-3.03244	1	1	6.02535e-29
AT1G26850	3.06686e-33	-3.79108	0.994	0.998	6.51279e-29
AT3G02360	3.12482e-33	-4.51694	1	1	6.63587e-29
AT1G47480	4.15791e-33	-1.40003	0.963	0.983	8.82973e-29
AT4G34070	4.34375e-33	-1.27045	1	1	9.22439e-29
AT1G03590.x	4.46055e-33	-1.17759	1	1	9.47243e-29
AT1G03590.y	4.46055e-33	-1.17759	1	1	9.47243e-29
AT3G04630	4.78856e-33	-11.8642	0.994	0.998	1.0169e-28
AT1G77710	5.1238e-33	-9.46026	1	1	1.08809e-28
AT1G54050	6.22135e-33	-5.41514	0.994	0.988	1.32117e-28
AT1G32050	6.2914e-33	-6.06183	1	0.998	1.33604e-28
AT5G25940	6.57883e-33	-1.62691	1	1	1.39708e-28
AT1G77450	7.44694e-33	-14.7761	1	1	1.58143e-28
AT2G29420	8.28596e-33	-1.80419	1	1	1.75961e-28
AT4G02580	8.75855e-33	-17.0117	1	1	1.85997e-28
AT3G48680	9.15452e-33	-2.71582	1	1	1.94405e-28
AT1G55840	9.45794e-33	-6.08169	0.998	0.998	2.00849e-28
AT4G37280	9.61275e-33	-1.07849	1	1	2.04136e-28
AT2G21045	9.84613e-33	-15.3946	0.992	0.998	2.09092e-28
AT2G23620	1.00344e-32	-1.22885	0.519	0.693	2.1309e-28
AT2G34350	1.08173e-32	-1.72409	0.996	0.998	2.29716e-28
AT4G03510	1.08618e-32	-4.02173	1	1	2.30661e-28
AT5G01010	1.16916e-32	-2.0282	1	1	2.48284e-28
AT4G38810	1.27832e-32	-12.3428	1	1	2.71464e-28
AT1G19000	1.3248e-32	-5.28358	1	1	2.81335e-28
AT2G17440	1.33815e-32	-9.5341	1	1	2.8417e-28
AT3G57330	1.38034e-32	-1.01415	0.988	0.982	2.9313e-28
AT4G33120	1.38912e-32	-15.7455	1	1	2.94994e-28
AT2G19680	1.52108e-32	-2.32675	1	0.999	3.23018e-28
AT1G52760	1.6326e-32	-4.85449	0.992	0.996	3.46699e-28
AT5G25450	1.64337e-32	-1.09009	1	0.998	3.48985e-28
AT1G70590	1.92312e-32	-1.9346	1	1	4.08394e-28
AT3G19660	1.97113e-32	-1.45153	1	0.996	4.1859e-28
AT4G23885	1.97691e-32	-4.7223	1	1	4.19816e-28
AT4G34490	2.04128e-32	-23.5389	1	1	4.33486e-28
AT1G73260	2.0517e-32	-50.2856	1	1	4.35699e-28
AT5G45130	2.09136e-32	-8.9385	1	1	4.4412e-28
AT4G10140	2.09276e-32	-1.93894	1	1	4.44418e-28
AT2G37640	2.10237e-32	-5.58306	0.984	0.965	4.4646e-28
AT5G52040	2.23359e-32	-1.36163	1	1	4.74325e-28
AT1G09940.x	2.4243e-32	-4.6912	1	1	5.14825e-28
AT1G09940.y	2.4243e-32	-4.6912	1	1	5.14825e-28
AT5G51400	3.49637e-32	-2.60618	1	1	7.42488e-28
AT4G13430	3.61629e-32	-3.01772	1	1	7.67956e-28
AT3G62810	3.70413e-32	-1.83067	0.998	1	7.86608e-28
AT4G31130	3.7503e-32	-1.0077	1	1	7.96414e-28
AT1G26340	3.88666e-32	-1.88031	1	0.999	8.25372e-28
AT5G54810	3.95575e-32	-3.19598	0.998	0.997	8.40044e-28
AT1G53750	3.9637e-32	-1.2765	1	1	8.41732e-28
AT3G01390	4.0674e-32	-8.45421	1	1	8.63753e-28
AT2G01818	4.34646e-32	-1.76232	0.992	0.982	9.23014e-28
AT5G13240	4.57027e-32	-2.627	1	1	9.70542e-28
AT2G24500	4.69625e-32	-9.66283	1	0.999	9.97295e-28
AT2G45330	4.98655e-32	-7.99322	1	1	1.05894e-27
AT1G69980	5.13424e-32	-1.15292	1	1	1.09031e-27
AT4G30260	5.56131e-32	-1.59021	1	1	1.181e-27
AT3G03170	6.17595e-32	-1.86861	1	0.999	1.31152e-27
AT4G17530	6.52845e-32	-7.29643	1	1	1.38638e-27
AT3G59380	6.94601e-32	-1.05199	1	1	1.47505e-27
AT4G37070	7.26031e-32	-16.6834	0.98	0.97	1.5418e-27
AT3G21680	7.47563e-32	-3.20327	0.99	0.972	1.58752e-27
AT3G47810	7.55072e-32	-1.93919	1	1	1.60347e-27
AT3G07568	8.41536e-32	-3.87402	1	1	1.78708e-27
AT2G46540	8.67227e-32	-4.4415	1	1	1.84164e-27
AT3G22600	8.92306e-32	-37.2345	0.994	0.999	1.8949e-27
AT3G44280	9.10223e-32	-2.48326	1	1	1.93295e-27
AT3G62290	9.97526e-32	-49.5465	1	1	2.11835e-27
AT5G52980	1.05223e-31	-1.09876	1	1	2.23452e-27
AT5G24570	1.08448e-31	-16.0744	1	1	2.303e-27
AT1G67920	1.08577e-31	-4.51914	1	0.992	2.30575e-27
AT4G11150	1.1112e-31	-17.7888	1	1	2.35974e-27
AT5G13710	1.13012e-31	-11.0008	1	1	2.39991e-27
AT3G08710	1.23408e-31	-11.4987	1	1	2.6207e-27
AT3G49760	1.27293e-31	-9.0902	0.978	0.984	2.7032e-27
AT4G37330	1.3385e-31	-1.07899	0.994	0.992	2.84244e-27
AT1G79550	1.34216e-31	-18.0619	1	1	2.85022e-27
AT1G21360	1.39568e-31	-5.1274	0.818	0.913	2.96387e-27
AT5G10450	1.46388e-31	-1.65663	1	1	3.1087e-27
AT2G02710	1.46629e-31	-4.23959	1	1	3.11382e-27
AT5G42380	1.49425e-31	-8.43506	0.996	0.996	3.17319e-27
AT3G18060	1.50071e-31	-1.42536	1	1	3.18691e-27
AT1G02400.x	1.69589e-31	-26.5744	0.996	0.998	3.60138e-27
AT1G02400.y	1.69589e-31	-26.5744	0.996	0.998	3.60138e-27
AT5G08300	1.73275e-31	-5.92184	1	1	3.67967e-27
AT4G01630	1.74478e-31	-3.97351	0.683	0.867	3.70522e-27
AT3G50500	1.78829e-31	-2.19227	1	1	3.79761e-27
AT4G01700	1.79659e-31	-6.89206	0.973	0.999	3.81523e-27
AT3G13845	1.85931e-31	-1.53753	1	1	3.94843e-27
AT2G31020	1.8809e-31	-3.61806	0.961	0.975	3.99427e-27
AT1G17455.x	2.01862e-31	-1.85953	1	1	4.28673e-27
AT1G17455.y	2.01862e-31	-1.85953	1	1	4.28673e-27
AT1G22300	2.07654e-31	-4.86576	1	1	4.40974e-27
AT3G06420	2.19487e-31	-102.583	1	1	4.66103e-27
AT5G24270	2.26231e-31	-1.28506	0.996	0.995	4.80424e-27
AT2G03820	2.32969e-31	-1.90793	1	0.999	4.94733e-27
AT3G59970	2.57159e-31	-2.40302	1	1	5.46103e-27
AT5G04830	2.6389e-31	-1.04422	1	1	5.60397e-27
AT4G38920	2.73036e-31	-7.97246	1	1	5.79818e-27
AT3G58600	2.83428e-31	-1.1963	1	1	6.01887e-27
AT5G19530	2.83861e-31	-9.03599	0.677	0.46	6.02808e-27
AT3G48570	2.93094e-31	-7.53159	1	1	6.22415e-27
AT4G35630	3.01949e-31	-2.95071	1	1	6.41218e-27
AT5G18690	3.21322e-31	-2.66888	0.967	0.929	6.82359e-27
AT1G04630.x	3.44979e-31	-4.59194	1	1	7.32597e-27
AT1G04630.y	3.44979e-31	-4.59194	1	1	7.32597e-27
AT5G12240	3.52852e-31	-1.21099	1	1	7.49316e-27
AT2G02960	3.92991e-31	-13.9096	1	1	8.34555e-27
AT1G64750	4.42709e-31	-18.4143	1	1	9.40137e-27
AT5G21105	4.44849e-31	-1.32891	0.734	0.987	9.44682e-27
AT4G17270	4.62711e-31	-1.03982	1	0.999	9.82612e-27
AT3G59500	5.36395e-31	-1.17065	1	1	1.13909e-26
AT4G20780	5.88985e-31	-2.37662	0.836	0.962	1.25077e-26
AT3G10640	6.35305e-31	-3.29367	1	1	1.34913e-26
AT5G42570	6.60557e-31	-13.6074	1	1	1.40276e-26
AT5G52210	6.61949e-31	-1.78479	1	1	1.40571e-26
AT3G03780	7.52523e-31	-2.49755	0.998	0.996	1.59806e-26
AT3G12600	7.84517e-31	-3.45189	1	1	1.666e-26
AT2G26660	8.42336e-31	-2.18302	1	1	1.78879e-26
AT4G12560	8.84062e-31	-1.26916	1	1	1.87739e-26
AT5G26667	8.87943e-31	-24.4931	1	1	1.88564e-26
AT3G04420	9.10192e-31	-2.17418	0.965	0.952	1.93288e-26
AT1G44830	9.60002e-31	-13.7398	0.998	0.998	2.03866e-26
AT1G63840	1.00342e-30	-7.98161	1	1	2.13087e-26
AT1G47740	1.03353e-30	-12.7053	1	1	2.1948e-26
AT3G28710	1.07945e-30	-6.01434	1	1	2.29233e-26
AT5G53330	1.09052e-30	-2.91415	1	1	2.31583e-26
AT2G36900	1.09341e-30	-3.69297	1	1	2.32197e-26
AT1G26470	1.10264e-30	-7.71619	1	1	2.34157e-26
AT5G19760	1.10639e-30	-46.2718	1	1	2.34952e-26
AT3G22620	1.12991e-30	-29.6148	0.978	0.914	2.39948e-26
AT4G32870	1.13767e-30	-9.01009	0.998	0.999	2.41595e-26
AT5G42850	1.14834e-30	-1.49593	1	1	2.43862e-26
AT2G46800	1.26896e-30	-1.95719	1	1	2.69476e-26
AT4G29840	1.33328e-30	-4.17188	0.998	0.99	2.83135e-26
AT4G21440	1.34364e-30	-7.44519	0.697	0.911	2.85336e-26
AT2G28370	1.36596e-30	-1.3892	1	1	2.90076e-26
AT2G33585	1.44978e-30	-1.50118	1	1	3.07874e-26
AT3G47520	1.47198e-30	-1.05702	1	1	3.1259e-26
AT1G75560	1.60339e-30	-6.74996	1	1	3.40495e-26
AT1G72690	1.63009e-30	-4.52548	1	1	3.46166e-26
AT3G48990	1.80998e-30	-7.98126	1	1	3.84367e-26
AT4G12340	1.86278e-30	-2.54817	1	1	3.95579e-26
AT1G47420	1.87057e-30	-12.3205	1	1	3.97234e-26
AT1G61890	1.88713e-30	-14.3868	1	1	4.00752e-26
AT2G47690	1.96278e-30	-12.1957	1	1	4.16816e-26
AT3G22160	2.0724e-30	-1.64227	0.996	0.994	4.40096e-26
AT3G54110	2.18658e-30	-4.73837	1	1	4.64342e-26
AT5G40670	2.30723e-30	-6.75102	1	1	4.89963e-26
AT1G06010.x	2.52363e-30	-1.67677	1	1	5.35918e-26
AT1G06010.y	2.52363e-30	-1.67677	1	1	5.35918e-26
AT5G58005	2.58833e-30	-1.60259	1	1	5.49657e-26
AT1G19920.x	2.59246e-30	-3.82314	0.978	0.975	5.50535e-26
AT1G19920.y	2.59246e-30	-3.82314	0.978	0.975	5.50535e-26
AT3G07230	2.6473e-30	-3.49739	1	1	5.6218e-26
AT2G18040	2.87108e-30	-8.00579	1	1	6.09703e-26
AT1G74380	3.18052e-30	-2.08819	1	1	6.75414e-26
AT1G35580	3.63515e-30	-3.62563	1	1	7.71961e-26
AT1G15430.x	3.88324e-30	-13.2512	1	1	8.24645e-26
AT1G15430.y	3.88324e-30	-13.2512	1	1	8.24645e-26
AT1G27530	4.13612e-30	-3.73806	1	1	8.78346e-26
AT5G04870	4.25652e-30	-1.0934	1	1	9.03914e-26
AT3G10920	4.29354e-30	-9.3833	1	1	9.11777e-26
AT1G17300.x	4.3343e-30	-5.13538	0.961	0.885	9.20432e-26
AT1G17300.y	4.3343e-30	-5.13538	0.961	0.885	9.20432e-26
AT4G37790	4.37199e-30	-6.07494	1	1	9.28435e-26
AT2G31345	4.37426e-30	-4.96397	0.703	0.941	9.28917e-26
AT4G21840	4.37978e-30	-16.1404	1	1	9.3009e-26
AT4G05120	5.04562e-30	1.39775	0.978	0.993	1.07149e-25
AT3G24160	5.06049e-30	-3.54941	1	1	1.07465e-25
AT5G25540	5.28828e-30	-1.42532	1	1	1.12302e-25
AT3G51040	5.47451e-30	-1.74117	1	1	1.16257e-25
AT5G59140	5.78903e-30	-3.50371	1	1	1.22936e-25
AT1G14960	5.9119e-30	-54.3546	1	1	1.25545e-25
AT3G53110	6.20038e-30	-9.06619	1	1	1.31671e-25
AT5G48657	6.74687e-30	-12.2757	0.959	0.925	1.43276e-25
AT1G10590.x	7.04304e-30	-17.5909	1	1	1.49566e-25
AT1G10590.y	7.04304e-30	-17.5909	1	1	1.49566e-25
AT5G42900	7.47639e-30	-1.05374	0.992	0.993	1.58769e-25
AT2G25810	8.0491e-30	-3.19495	0.986	0.968	1.70931e-25
AT4G27870	1.00751e-29	-1.17273	1	1	2.13956e-25
AT4G37910	1.01001e-29	-13.5306	0.869	0.988	2.14485e-25
AT1G78050	1.0681e-29	-1.00639	1	1	2.26822e-25
AT5G47540	1.11256e-29	-1.67792	1	1	2.36263e-25
AT3G09820	1.16282e-29	-11.6329	1	1	2.46935e-25
AT1G02500.x	1.20813e-29	-68.9956	1	1	2.56559e-25
AT1G02500.y	1.20813e-29	-68.9956	1	1	2.56559e-25
AT1G17180.x	1.22973e-29	-8.67536	1	1	2.61145e-25
AT1G17180.y	1.22973e-29	-8.67536	1	1	2.61145e-25
AT2G38120	1.25499e-29	-1.9472	0.99	0.952	2.6651e-25
AT5G07080	1.30511e-29	-1.63759	0.485	0.794	2.77154e-25
AT3G57280	1.34862e-29	-3.26146	1	1	2.86393e-25
AT5G66920	1.50507e-29	-11.1303	0.998	0.995	3.19616e-25
AT5G53560	1.56465e-29	-73.8194	1	1	3.32269e-25
AT2G30970	1.56469e-29	-3.60379	0.986	0.997	3.32278e-25
AT5G04740	1.592e-29	-6.61052	1	1	3.38076e-25
AT5G52050	1.65996e-29	-1.62537	0.943	0.988	3.52509e-25
AT3G29780	1.70007e-29	-1.63019	0.875	0.81	3.61027e-25
AT3G06610	1.72916e-29	-6.62098	1	0.999	3.67205e-25
AT5G18630	1.77964e-29	-1.75231	0.996	0.998	3.77925e-25
AT3G23600	2.00032e-29	-16.2957	1	1	4.24789e-25
AT1G11840.x	2.09433e-29	-5.99687	1	1	4.44752e-25
AT1G11840.y	2.09433e-29	-5.99687	1	1	4.44752e-25
AT1G79340	2.36615e-29	-7.01692	1	1	5.02475e-25
AT3G04120	2.39197e-29	-130.547	1	1	5.07958e-25
AT3G23605	2.66457e-29	-2.45773	1	1	5.65848e-25
AT5G66760	2.67979e-29	-1.41718	1	1	5.69079e-25
AT5G20920	2.75267e-29	-14.2212	1	1	5.84557e-25
AT4G39820	2.84018e-29	-1.03633	1	1	6.0314e-25
AT5G20165	2.85311e-29	-2.22645	1	1	6.05885e-25
AT4G18580	3.21313e-29	-1.28075	1	1	6.8234e-25
AT2G02390	3.23162e-29	-6.51028	1	1	6.86266e-25
AT3G50550	3.27678e-29	-1.00443	1	0.999	6.95856e-25
AT3G25770	3.28065e-29	-15.1972	0.98	0.988	6.96679e-25
AT4G27450	3.43848e-29	-10.425	0.988	0.989	7.30197e-25
AT5G05440	3.43887e-29	-4.78522	1	1	7.30279e-25
AT3G18780	4.00561e-29	-188.18	1	1	8.50631e-25
AT5G09960	4.08045e-29	-3.64149	1	1	8.66524e-25
AT1G77770	4.22577e-29	-1.77142	1	1	8.97384e-25
AT1G15040	4.56659e-29	-29.7759	0.916	0.993	9.69762e-25
AT1G47260	4.7699e-29	-11.3507	1	1	1.01294e-24
AT2G18690	4.9689e-29	-4.49692	0.918	0.823	1.0552e-24
AT2G31710	5.29375e-29	-1.15992	1	1	1.12418e-24
AT4G33910	5.82901e-29	-1.13808	1	1	1.23785e-24
AT2G05840	6.10852e-29	-1.23722	1	1	1.29721e-24
AT4G00585	6.15586e-29	-8.64226	1	1	1.30726e-24
AT4G36710	6.36991e-29	-2.98174	0.955	0.944	1.35271e-24
AT4G38800	6.48063e-29	-1.69819	1	1	1.37623e-24
AT5G52310	6.49076e-29	1.1893	1	1	1.37838e-24
AT1G08480.x	6.52416e-29	-3.12947	1	1	1.38547e-24
AT1G08480.y	6.52416e-29	-3.12947	1	1	1.38547e-24
AT4G21160	6.91058e-29	-3.35928	1	1	1.46753e-24
AT3G08730	7.19304e-29	-9.66456	1	1	1.52751e-24
AT2G19460	7.49114e-29	-1.19155	0.994	0.991	1.59082e-24
AT2G33470	8.18849e-29	-11.9854	1	1	1.73891e-24
AT1G58340	8.5033e-29	-1.95482	0.861	0.938	1.80576e-24
AT5G11340	8.50964e-29	-8.28384	1	1	1.80711e-24
AT2G43790	9.15608e-29	-2.13297	1	1	1.94438e-24
AT2G44110	9.19469e-29	-28.0766	0.914	0.937	1.95258e-24
AT3G42050	1.08285e-28	-5.81027	1	1	2.29954e-24
AT2G42590	1.09124e-28	-1.38646	1	1	2.31735e-24
AT5G36230	1.10195e-28	-2.70921	1	1	2.3401e-24
AT2G26670	1.13218e-28	-1.50478	1	1	2.40429e-24
AT1G52240	1.13399e-28	-28.1227	1	1	2.40814e-24
AT3G17800	1.16102e-28	-1.48656	0.998	0.996	2.46554e-24
AT5G06860	1.26628e-28	-11.0992	1	1	2.68907e-24
AT1G22985	1.35132e-28	-24.0055	1	1	2.86965e-24
AT5G14180	1.37742e-28	-3.14597	0.814	0.94	2.92508e-24
AT3G28200	1.39514e-28	-2.92005	1	1	2.96272e-24
AT1G27450	1.52017e-28	-14.8582	1	1	3.22824e-24
AT3G49680	1.60463e-28	-1.77182	1	0.997	3.40759e-24
AT3G42790	1.6124e-28	-7.05025	1	1	3.4241e-24
AT4G17615	1.63126e-28	-2.65643	1	1	3.46415e-24
AT5G38200	1.74255e-28	-1.90661	0.959	0.988	3.70048e-24
AT1G20100.x	1.77888e-28	-2.22613	1	1	3.77763e-24
AT1G20100.y	1.77888e-28	-2.22613	1	1	3.77763e-24
AT2G25910	1.81087e-28	-2.92336	1	1	3.84556e-24
AT2G39980	1.83058e-28	-9.25234	0.64	0.895	3.88742e-24
AT5G23830	1.85967e-28	-8.64632	1	1	3.9492e-24
AT5G10860	1.9177e-28	-5.44297	1	1	4.07242e-24
AT5G03080	1.92118e-28	-2.75988	1	1	4.07981e-24
AT1G51420	1.94257e-28	-1.64035	0.904	0.965	4.12525e-24
AT1G70850	2.00679e-28	-39.072	1	1	4.26162e-24
AT4G38580	2.10509e-28	-7.03569	0.845	0.929	4.47036e-24
AT1G28490	2.12729e-28	-1.33459	1	1	4.51752e-24
AT5G43580	2.17586e-28	-32.6916	1	1	4.62065e-24
AT5G24310	2.26531e-28	-2.37318	0.857	0.927	4.81061e-24
AT1G19450.x	2.49161e-28	-21.3496	0.992	0.998	5.29118e-24
AT1G19450.y	2.49161e-28	-21.3496	0.992	0.998	5.29118e-24
AT2G26380	2.54521e-28	-2.11933	0.996	0.979	5.405e-24
AT5G04170	2.5499e-28	-3.07289	1	1	5.41497e-24
AT5G65690	2.55297e-28	-8.19751	0.992	0.999	5.42148e-24
AT5G44480	2.69042e-28	-4.67694	0.538	0.813	5.71338e-24
AT2G47700	2.87516e-28	-2.91835	1	1	6.10569e-24
AT1G13390.x	2.92237e-28	-10.138	1	1	6.20594e-24
AT1G13390.y	2.92237e-28	-10.138	1	1	6.20594e-24
AT4G33780	3.06634e-28	-2.78445	1	1	6.51168e-24
AT4G32330	3.10967e-28	-1.12646	1	0.997	6.60369e-24
AT2G47140	3.21362e-28	-3.21593	1	0.999	6.82444e-24
AT2G20420	3.23185e-28	-6.80031	1	1	6.86315e-24
AT1G14860	3.25239e-28	-8.58631	1	1	6.90677e-24
AT1G04750	3.26075e-28	-3.2786	1	1	6.92452e-24
AT5G49460	3.35499e-28	-3.59547	1	1	7.12465e-24
AT2G01450	3.46965e-28	-3.11316	1	1	7.36814e-24
AT4G12550	3.48707e-28	-39.5064	1	1	7.40515e-24
AT5G59300	3.52103e-28	-5.97918	1	1	7.47726e-24
AT5G62390	3.54163e-28	-1.15905	1	1	7.521e-24
AT5G13080	3.56266e-28	-14.6943	0.988	0.981	7.56567e-24
AT3G15260	3.74224e-28	-1.47124	1	1	7.94703e-24
AT4G13940	4.02727e-28	-147.291	1	1	8.55231e-24
AT1G14130.x	4.0558e-28	-1.06854	0.998	0.994	8.61289e-24
AT1G14130.y	4.0558e-28	-1.06854	0.998	0.994	8.61289e-24
AT4G01897	4.15316e-28	-1.08085	1	1	8.81965e-24
AT1G22450	4.28719e-28	-10.8549	1	1	9.10428e-24
AT5G45280	4.4197e-28	-2.67146	0.998	0.999	9.38567e-24
AT2G34500	4.62374e-28	-7.21298	0.992	0.999	9.81898e-24
AT1G12390.x	4.85146e-28	-2.21841	1	1	1.03026e-23
AT1G12390.y	4.85146e-28	-2.21841	1	1	1.03026e-23
AT1G18640.x	4.93215e-28	-1.65664	0.998	0.994	1.04739e-23
AT1G18640.y	4.93215e-28	-1.65664	0.998	0.994	1.04739e-23
AT5G56170	5.05357e-28	-40.3281	1	1	1.07318e-23
AT1G69680	5.19206e-28	-10.5013	0.998	1	1.10259e-23
AT2G20990	5.23549e-28	-10.0226	1	1	1.11181e-23
AT3G46440	5.29113e-28	-7.47275	1	1	1.12362e-23
AT2G21540	5.58418e-28	-4.39108	0.92	0.888	1.18586e-23
AT1G30110	5.60292e-28	-1.50357	0.998	0.985	1.18984e-23
AT1G53540	6.18255e-28	-1.15708	0.982	0.98	1.31293e-23
AT5G48010	6.46731e-28	-4.19555	1	0.999	1.3734e-23
AT4G33700	6.58806e-28	-2.28004	0.982	0.987	1.39904e-23
AT1G66050	6.60692e-28	-1.73554	0.894	0.984	1.40304e-23
AT1G74230	6.6976e-28	-1.06027	1	1	1.4223e-23
AT5G61130	7.00426e-28	-2.05835	0.939	0.871	1.48742e-23
AT4G33360	7.06402e-28	-4.14401	1	1	1.50011e-23
AT4G19880	7.17349e-28	-17.2927	1	1	1.52336e-23
AT3G03160	7.42902e-28	-9.57805	1	1	1.57763e-23
AT4G26410	7.4611e-28	-1.54521	1	1	1.58444e-23
AT1G78040	8.09347e-28	-70.7973	1	1	1.71873e-23
AT5G39950	8.34333e-28	-5.05467	1	1	1.77179e-23
AT1G08820.x	8.40003e-28	-1.36072	1	1	1.78383e-23
AT1G08820.y	8.40003e-28	-1.36072	1	1	1.78383e-23
AT5G16970	8.41932e-28	6.19304	0.849	0.985	1.78793e-23
AT5G32440	8.54702e-28	-2.5045	1	1	1.81504e-23
AT3G57050	8.68379e-28	-2.20626	0.996	0.985	1.84409e-23
AT4G08460	9.04097e-28	-1.26175	1	1	1.91994e-23
AT5G42890	9.29014e-28	-5.97222	1	1	1.97285e-23
AT2G42910	1.0666e-27	-2.23566	0.994	0.992	2.26502e-23
AT4G23650	1.06835e-27	-11.8559	1	1	2.26875e-23
AT5G24400	1.08194e-27	-6.22933	1	1	2.29762e-23
AT1G77370	1.09215e-27	-2.18304	1	1	2.31928e-23
AT4G02840	1.09846e-27	-11.3066	1	1	2.33268e-23
AT4G39730	1.11631e-27	-12.5929	1	1	2.3706e-23
AT5G10960	1.13463e-27	-10.8163	1	1	2.4095e-23
AT3G13410	1.13722e-27	-12.1808	1	1	2.41501e-23
AT3G22680	1.14154e-27	-4.13669	1	0.997	2.42418e-23
AT1G23960	1.20352e-27	-1.36107	1	1	2.5558e-23
AT5G53650	1.31176e-27	-3.59642	1	1	2.78565e-23
AT2G41740	1.46783e-27	-1.32552	1	1	3.11709e-23
AT4G14550	1.48088e-27	-1.03169	0.601	0.905	3.1448e-23
AT5G20060	1.71043e-27	-1.93379	1	1	3.63228e-23
AT2G37410	1.7866e-27	-5.85897	1	1	3.79402e-23
AT1G09070	1.82792e-27	-118.531	1	1	3.88177e-23
AT3G09740	1.83369e-27	-1.39974	1	1	3.89403e-23
AT3G29170	2.08608e-27	-1.71542	1	1	4.43001e-23
AT5G40780	2.10026e-27	-2.20654	0.953	0.974	4.4601e-23
AT5G66440	2.11461e-27	-20.1212	0.922	0.916	4.49059e-23
AT2G17390	2.13924e-27	-1.93454	1	1	4.54289e-23
AT2G20230	2.2128e-27	-15.0257	1	1	4.6991e-23
AT1G32400	2.2616e-27	-5.96454	1	1	4.80273e-23
AT3G02200	2.42743e-27	-4.98629	1	1	5.1549e-23
AT3G55030	2.51177e-27	-1.98938	0.998	1	5.33399e-23
AT3G43250	2.51688e-27	-7.57332	0.994	0.99	5.34484e-23
AT2G27730	2.51736e-27	-14.4177	1	1	5.34587e-23
AT3G23050	2.54897e-27	-7.13433	1	1	5.413e-23
AT1G61820	2.62134e-27	-1.18253	0.982	0.923	5.56669e-23
AT1G13320.x	2.69616e-27	-1.07811	1	1	5.72556e-23
AT1G13320.y	2.69616e-27	-1.07811	1	1	5.72556e-23
AT3G52990	2.73907e-27	-6.17018	1	1	5.8167e-23
AT1G26630	2.76663e-27	-107.437	1	1	5.87522e-23
AT2G17560	2.91895e-27	-9.95947	1	1	6.19867e-23
AT5G03545	2.954e-27	-4.73044	0.98	0.929	6.27311e-23
AT3G60600	2.98285e-27	-9.94087	1	1	6.33438e-23
AT2G44060	2.98882e-27	-8.02195	1	1	6.34706e-23
AT4G40040	3.05951e-27	-22.9838	1	1	6.49718e-23
AT5G62070	3.39221e-27	-1.45763	0.998	0.995	7.20371e-23
AT5G02420	3.46918e-27	-1.6959	0.998	1	7.36716e-23
AT1G80670	3.53805e-27	-4.71692	0.996	0.997	7.51341e-23
AT5G57123	3.639e-27	-1.1429	1	1	7.72778e-23
AT1G43160	3.64524e-27	-30.9605	1	1	7.74103e-23
AT2G17380	3.69232e-27	-12.251	1	1	7.841e-23
AT4G24026	3.70693e-27	-8.12508	0.957	0.969	7.87204e-23
AT5G47200	3.76948e-27	-15.548	1	1	8.00487e-23
AT1G06390.x	3.78474e-27	-1.01099	0.998	0.99	8.03727e-23
AT1G06390.y	3.78474e-27	-1.01099	0.998	0.99	8.03727e-23
AT2G28910	3.85392e-27	-1.12881	1	1	8.18419e-23
AT5G63160	3.85563e-27	-13.2744	0.984	0.985	8.18782e-23
AT2G29750	4.27897e-27	-5.33296	0.959	0.993	9.08681e-23
AT3G15480	4.35368e-27	-2.75899	1	1	9.24547e-23
AT3G15370	4.82822e-27	-8.35104	0.808	0.831	1.02532e-22
AT5G62930	4.92256e-27	-1.65809	1	1	1.04535e-22
AT5G19875	5.1385e-27	-14.4069	0.998	0.987	1.09121e-22
AT5G49800	5.41e-27	-2.7809	0.986	0.968	1.14887e-22
AT4G24920	5.45738e-27	-29.8487	1	1	1.15893e-22
AT1G65290	5.60911e-27	-67.6299	1	1	1.19115e-22
AT5G63220	5.65145e-27	-2.51493	0.998	1	1.20014e-22
AT4G32610	5.74347e-27	-1.04107	0.998	1	1.21968e-22
AT4G16190	5.78328e-27	-1.29781	0.982	0.991	1.22814e-22
AT5G05780	6.09727e-27	-7.62673	1	1	1.29482e-22
AT5G17560	7.30132e-27	-8.43385	1	1	1.55051e-22
AT5G43870	7.34254e-27	-1.16739	0.495	0.654	1.55926e-22
AT1G09780.x	7.64792e-27	-13.5662	1	1	1.62411e-22
AT1G09780.y	7.64792e-27	-13.5662	1	1	1.62411e-22
AT4G03120	7.70689e-27	-1.24079	0.998	0.995	1.63664e-22
AT2G33630	7.84177e-27	-4.92953	1	1	1.66528e-22
AT4G27000	7.89506e-27	-1.04739	1	1	1.6766e-22
AT2G39010	8.07829e-27	-2.77442	0.908	0.776	1.71551e-22
AT2G44160	1.01709e-26	-10.7094	1	1	2.15989e-22
AT1G29330	1.05725e-26	-3.42431	1	1	2.24519e-22
AT1G80240	1.18008e-26	-5.72716	0.939	0.938	2.50602e-22
AT1G35720	1.20241e-26	-25.402	1	1	2.55344e-22
AT3G22290	1.2076e-26	-1.78967	1	1	2.56447e-22
AT4G30996	1.30553e-26	-1.89163	1	1	2.77242e-22
AT1G74920	1.33761e-26	-2.66538	1	1	2.84054e-22
AT2G34140	1.41234e-26	-2.46577	0.973	0.942	2.99925e-22
AT2G47485	1.44237e-26	-2.22837	1	1	3.06301e-22
AT5G60340	1.53687e-26	-1.63535	1	1	3.2637e-22
AT4G01100	1.55664e-26	-14.3383	1	1	3.30568e-22
AT5G62920	1.56979e-26	-1.41955	1	0.988	3.33362e-22
AT1G77120	1.57517e-26	-1.4362	0.998	0.996	3.34504e-22
AT5G24170	1.58174e-26	-1.94221	0.998	1	3.35897e-22
AT3G58500	1.61043e-26	-6.0437	1	1	3.41991e-22
AT5G48810	1.70972e-26	-12.3946	1	1	3.63077e-22
AT3G43800	1.79707e-26	-4.46251	1	1	3.81626e-22
AT5G44380	1.87526e-26	-4.58442	1	0.999	3.9823e-22
AT5G51570	1.93903e-26	-2.71641	1	1	4.11773e-22
AT3G52450	1.98944e-26	-1.61387	1	0.998	4.22477e-22
AT5G46700	2.10216e-26	-6.26265	0.984	0.966	4.46414e-22
AT2G16510	2.48796e-26	-5.46045	1	1	5.28343e-22
AT2G39020	2.63084e-26	-2.66871	0.986	0.983	5.58685e-22
AT3G12030	2.78794e-26	-2.29023	1	1	5.92046e-22
AT1G08200.x	2.81075e-26	-78.0094	1	1	5.96891e-22
AT1G08200.y	2.81075e-26	-78.0094	1	1	5.96891e-22
AT1G48160	3.42315e-26	-5.59052	1	1	7.2694e-22
AT5G14800	3.52167e-26	-23.1652	1	1	7.47862e-22
AT1G11890.x	4.03507e-26	-1.4577	1	1	8.56886e-22
AT1G11890.y	4.03507e-26	-1.4577	1	1	8.56886e-22
AT1G48200	4.17919e-26	-2.65543	1	1	8.87492e-22
AT3G11170	4.43482e-26	-3.55694	1	0.995	9.41779e-22
AT3G16640	4.53231e-26	-130.099	1	1	9.62481e-22
AT2G18110	4.55898e-26	-19.5528	1	1	9.68144e-22
AT1G22400	5.09285e-26	-1.23492	1	0.995	1.08152e-21
AT4G35750	5.5849e-26	-23.9752	1	1	1.18601e-21
AT5G63370	6.02457e-26	-1.27638	1	1	1.27938e-21
AT1G71880	6.16469e-26	-9.99029	0.969	0.938	1.30913e-21
AT1G04850.x	6.26424e-26	-3.06355	1	1	1.33027e-21
AT1G04850.y	6.26424e-26	-3.06355	1	1	1.33027e-21
AT5G46020	6.26458e-26	-25.2457	1	1	1.33035e-21
AT4G15940	6.31053e-26	-1.80854	1	1	1.3401e-21
AT1G12310.x	6.3851e-26	-3.83611	1	1	1.35594e-21
AT1G12310.y	6.3851e-26	-3.83611	1	1	1.35594e-21
AT1G78080	6.44288e-26	-1.24549	0.998	0.998	1.36821e-21
AT4G15160	6.45232e-26	-11.4036	0.967	0.95	1.37022e-21
AT3G11800	6.60027e-26	-9.47859	1	1	1.40163e-21
AT5G23540	7.20495e-26	-5.52805	1	1	1.53004e-21
AT3G61580	7.50453e-26	-13.5081	1	1	1.59366e-21
AT1G22710	7.72034e-26	-10.4386	0.922	0.831	1.63949e-21
AT2G45010	7.74297e-26	-1.52151	1	1	1.6443e-21
AT3G14280	7.76741e-26	-11.4225	0.982	0.984	1.64949e-21
AT5G23395	7.89467e-26	-6.06297	1	1	1.67651e-21
AT1G59860	8.83589e-26	-1.07561	0.982	0.972	1.87639e-21
AT3G09260	8.94304e-26	-12.5156	1	1	1.89914e-21
AT2G22780	9.08754e-26	-1.23474	1	1	1.92983e-21
AT2G41630	9.21821e-26	-31.6782	1	1	1.95758e-21
AT2G44100	9.38853e-26	-1.72102	1	1	1.99375e-21
AT4G17340	9.66989e-26	-36.337	0.992	0.999	2.0535e-21
AT5G47230	1.01753e-25	-4.33906	1	0.997	2.16083e-21
AT4G08390	1.08283e-25	-4.69043	1	1	2.29949e-21
AT3G24670	1.09224e-25	-37.3801	1	1	2.31947e-21
AT1G64200	1.09425e-25	-12.3062	1	1	2.32374e-21
AT2G19480	1.10797e-25	-1.52778	1	1	2.35288e-21
AT3G50000	1.11742e-25	-3.97622	1	1	2.37295e-21
AT1G53240	1.21173e-25	-21.965	1	1	2.57322e-21
AT2G21120	1.25549e-25	-1.03954	1	1	2.66616e-21
AT5G56010	1.49828e-25	-3.46135	0.998	0.995	3.18175e-21
AT1G03860.x	1.51931e-25	-13.9718	0.99	0.996	3.22641e-21
AT1G03860.y	1.51931e-25	-13.9718	0.99	0.996	3.22641e-21
AT1G24350	1.59931e-25	-2.05276	1	1	3.3963e-21
AT5G17390	1.61369e-25	-3.6439	0.81	0.733	3.42683e-21
AT3G01340	1.70646e-25	-1.02334	1	1	3.62385e-21
AT3G52360	1.73205e-25	-34.8826	1	1	3.67818e-21
AT3G59760	1.75899e-25	-4.34895	1	1	3.73539e-21
AT1G06620.x	1.95725e-25	-3.94387	1	1	4.15643e-21
AT1G06620.y	1.95725e-25	-3.94387	1	1	4.15643e-21
AT5G15090	1.98937e-25	-21.8764	1	1	4.22463e-21
AT5G65990	1.99357e-25	-1.32659	1	1	4.23355e-21
AT3G27770	2.00516e-25	-20.4788	1	1	4.25816e-21
AT5G47570	2.04677e-25	-2.95168	1	1	4.34653e-21
AT3G56170	2.08144e-25	-1.37185	0.98	0.943	4.42014e-21
AT4G22610	2.18866e-25	-11.1678	0.996	0.994	4.64784e-21
AT1G20575.x	2.22064e-25	-1.60088	1	1	4.71575e-21
AT1G20575.y	2.22064e-25	-1.60088	1	1	4.71575e-21
AT1G65720	2.28767e-25	-4.21603	1	1	4.8581e-21
AT3G46230	2.33234e-25	-1.52276	0.992	0.983	4.95297e-21
AT1G48140	2.34627e-25	-1.56684	1	1	4.98253e-21
AT3G24350	2.56267e-25	-1.17944	1	1	5.44209e-21
AT1G27310	2.62755e-25	-9.44832	1	1	5.57987e-21
AT2G27389	2.82766e-25	-6.85326	0.986	0.946	6.00483e-21
AT1G68000	2.83312e-25	-2.19478	1	1	6.01642e-21
AT2G35730	3.02457e-25	-6.11723	0.746	0.846	6.42299e-21
AT1G01780.x	3.06419e-25	-8.27674	0.843	0.93	6.5071e-21
AT1G01780.y	3.06419e-25	-8.27674	0.843	0.93	6.5071e-21
AT4G33660	3.08155e-25	-10.3187	0.828	0.955	6.54397e-21
AT1G07890.x	3.19335e-25	-8.40465	1	1	6.78141e-21
AT1G07890.y	3.19335e-25	-8.40465	1	1	6.78141e-21
AT2G37620	3.20447e-25	-1.8453	0.994	0.994	6.80501e-21
AT2G46390	3.22963e-25	-1.20822	1	1	6.85844e-21
AT4G34200	3.27982e-25	-5.92163	0.998	0.997	6.96503e-21
AT1G18840.x	3.31535e-25	-2.11762	0.986	0.984	7.04047e-21
AT1G18840.y	3.31535e-25	-2.11762	0.986	0.984	7.04047e-21
AT4G11010	3.48529e-25	-26.2373	1	1	7.40136e-21
AT3G08780	3.60131e-25	-1.15852	1	1	7.64774e-21
AT1G27390	4.13772e-25	-1.17158	0.994	0.984	8.78686e-21
AT2G20890	4.153e-25	-1.00738	1	0.999	8.81931e-21
AT5G67560	4.55712e-25	-5.18741	1	1	9.67751e-21
AT5G15220	4.60294e-25	-3.71879	1	0.999	9.77481e-21
AT4G19045	4.93833e-25	-1.67687	1	1	1.0487e-20
AT5G20000	5.08531e-25	-1.42871	1	1	1.07992e-20
AT5G23670	5.19434e-25	-1.70526	1	1	1.10307e-20
AT3G07810	5.21491e-25	-1.17826	1	1	1.10744e-20
AT3G01280	5.24597e-25	-42.5405	1	1	1.11403e-20
AT2G25450	5.58502e-25	-1.30118	1	1	1.18603e-20
AT3G07170	5.6964e-25	-1.57352	1	1	1.20969e-20
AT2G28570	5.76797e-25	-12.6335	0.998	0.989	1.22489e-20
AT1G10370	6.08704e-25	1.09175	1	0.995	1.29264e-20
AT4G31820	6.34791e-25	-1.15843	0.857	0.867	1.34804e-20
AT4G26210	6.563e-25	-6.69703	1	1	1.39372e-20
AT1G05350.x	6.61536e-25	-1.28766	1	1	1.40484e-20
AT1G05350.y	6.61536e-25	-1.28766	1	1	1.40484e-20
AT3G46060	7.63465e-25	-3.33617	1	1	1.62129e-20
AT5G43970	7.97606e-25	-3.39318	1	1	1.6938e-20
AT4G15802	8.19435e-25	-47.2276	1	1	1.74015e-20
AT1G63460	8.36493e-25	-5.42087	1	1	1.77638e-20
AT1G55360	9.03139e-25	-9.51521	0.926	0.91	1.91791e-20
AT5G05690	9.42654e-25	-2.71172	0.755	0.84	2.00182e-20
AT1G33230	9.81072e-25	-1.39315	1	1	2.0834e-20
AT4G31180	9.88572e-25	-4.48392	1	1	2.09933e-20
AT4G17900	1.00002e-24	-4.54501	1	0.999	2.12364e-20
AT3G61850	1.01963e-24	-3.59077	0.937	0.912	2.16529e-20
AT2G38760	1.04782e-24	-4.05397	1	1	2.22514e-20
AT3G02790	1.09605e-24	-7.65058	1	0.999	2.32757e-20
AT1G16810.x	1.24429e-24	-5.49359	1	1	2.64238e-20
AT1G16810.y	1.24429e-24	-5.49359	1	1	2.64238e-20
AT5G43830	1.35028e-24	-26.9909	1	1	2.86745e-20
AT3G22370	1.37098e-24	-1.56081	1	1	2.91141e-20
AT2G30410	1.40782e-24	-5.36954	1	1	2.98965e-20
AT5G65140	1.42638e-24	-1.40399	0.961	0.945	3.02905e-20
AT1G65220	1.44691e-24	-5.15999	1	1	3.07265e-20
AT1G76670	1.4791e-24	-44.9176	0.998	0.997	3.14101e-20
AT2G28190	1.51534e-24	-7.43167	1	1	3.21797e-20
AT5G54860	1.58549e-24	-1.80178	0.949	0.997	3.36694e-20
AT1G65980	1.59347e-24	-46.3034	1	1	3.3839e-20
AT4G31580	1.59351e-24	-3.25332	1	1	3.38397e-20
AT3G19010	1.60484e-24	-5.65717	1	1	3.40803e-20
AT5G09310	1.61598e-24	-1.46981	1	1	3.43169e-20
AT5G14240	1.67702e-24	-5.61617	1	1	3.56133e-20
AT5G37475	1.70321e-24	-1.70257	1	1	3.61694e-20
AT3G14230	1.71979e-24	-1.08594	1	1	3.65216e-20
AT5G43060	1.80536e-24	-30.4109	1	1	3.83387e-20
AT4G29130	1.90145e-24	-1.66699	1	1	4.03793e-20
AT3G15730	2.04569e-24	-2.69949	1	1	4.34424e-20
AT2G39040	2.11497e-24	-18.7852	0.843	0.86	4.49136e-20
AT5G03610	2.12038e-24	-4.35826	0.953	0.94	4.50284e-20
AT1G18100.x	2.12521e-24	-12.0124	0.853	0.989	4.5131e-20
AT1G18100.y	2.12521e-24	-12.0124	0.853	0.989	4.5131e-20
AT1G13380	2.24747e-24	-1.73005	0.988	0.967	4.77272e-20
AT1G44770	2.35647e-24	-3.66058	1	1	5.00421e-20
AT4G35000	2.38289e-24	-1.90241	1	1	5.06031e-20
AT2G34300	2.40872e-24	-1.11901	0.996	0.995	5.11516e-20
AT2G39050	2.47779e-24	-4.26287	1	1	5.26184e-20
AT3G16330	2.50851e-24	-3.32884	0.967	0.935	5.32708e-20
AT1G35670	2.52184e-24	-51.436	1	1	5.35538e-20
AT4G31080	2.69993e-24	-1.45079	1	1	5.73356e-20
AT4G30470	2.74576e-24	-1.71831	1	1	5.8309e-20
AT2G41660	2.80626e-24	-66.2566	1	1	5.95938e-20
AT4G25900	2.85972e-24	-1.05083	0.994	0.996	6.0729e-20
AT5G14040	3.00524e-24	-16.4631	1	1	6.38193e-20
AT1G26750	3.02275e-24	-8.56569	1	1	6.41911e-20
AT3G17210	3.23079e-24	-6.97045	1	1	6.86091e-20
AT1G70490	3.25522e-24	-32.5793	1	1	6.91279e-20
AT4G29905	3.36902e-24	-42.3821	0.975	0.987	7.15445e-20
AT1G69510	3.57915e-24	-27.5108	1	1	7.60069e-20
AT1G22520	4.28667e-24	-2.79209	1	1	9.10317e-20
AT1G60710	4.45031e-24	-5.34186	0.996	0.999	9.45068e-20
AT5G60200	4.55128e-24	-4.04315	0.904	0.839	9.66509e-20
AT5G20250	4.91434e-24	-7.59683	1	1	1.04361e-19
AT2G23320	5.02621e-24	-6.45549	1	0.999	1.06737e-19
AT1G62422	5.7827e-24	-1.14453	0.996	0.997	1.22801e-19
AT5G01330	5.88651e-24	-1.07931	0.603	0.858	1.25006e-19
AT1G01490	5.92016e-24	-1.55699	1	0.999	1.2572e-19
AT3G11780	6.27686e-24	-14.452	1	1	1.33295e-19
AT3G55370	6.44098e-24	-1.97124	0.519	0.787	1.36781e-19
AT2G04630	6.44453e-24	-6.48664	1	1	1.36856e-19
AT5G58690	6.77287e-24	-1.95369	0.885	0.947	1.43829e-19
AT4G30560	6.77532e-24	-2.72899	0.583	0.823	1.43881e-19
AT5G07960	6.98136e-24	-14.276	1	1	1.48256e-19
AT5G35460	7.03988e-24	-3.20093	1	1	1.49499e-19
AT2G39530	7.09969e-24	-8.08019	0.708	0.81	1.50769e-19
AT2G34600	7.3955e-24	-15.1488	1	1	1.57051e-19
AT2G43640	7.40617e-24	-19.6408	1	1	1.57277e-19
AT3G51840	7.46213e-24	-3.28401	1	1	1.58466e-19
AT5G46900	7.6249e-24	-85.7671	1	1	1.61922e-19
AT5G04470	7.84992e-24	-5.64705	1	0.998	1.66701e-19
AT5G37600	8.1473e-24	-1.49934	1	1	1.73016e-19
AT3G05000	8.2008e-24	-1.08083	1	1	1.74152e-19
AT3G55600	8.23884e-24	-1.02951	1	1	1.7496e-19
AT3G50520	8.88428e-24	-1.20477	1	1	1.88667e-19
AT2G22121	9.90826e-24	-1.33412	0.425	0.867	2.10412e-19
AT4G25830	1.04535e-23	-2.75671	0.955	0.904	2.21991e-19
AT4G21960	1.09444e-23	-55.8257	0.998	1	2.32416e-19
AT4G11820	1.17258e-23	-14.3457	1	1	2.4901e-19
AT3G02420	1.20085e-23	-1.02458	1	1	2.55013e-19
AT5G60620	1.22337e-23	-1.24303	1	1	2.59795e-19
AT3G17820	1.23762e-23	-25.2378	0.998	0.994	2.62822e-19
AT5G46590	1.24067e-23	-1.19074	0.309	0.731	2.63469e-19
AT3G25580	1.29704e-23	-1.06367	1	1	2.75439e-19
AT5G43910	1.34064e-23	-1.22153	1	0.994	2.84698e-19
AT3G46280	1.3619e-23	-1.18165	0.822	0.697	2.89212e-19
AT5G60950	1.39066e-23	-2.03084	1	1	2.9532e-19
AT3G57785	1.46166e-23	-1.98265	0.988	0.993	3.10398e-19
AT5G08690	1.50932e-23	-16.021	1	1	3.20519e-19
AT3G53630	1.53428e-23	-1.83911	0.982	0.965	3.25819e-19
AT5G67490	1.5616e-23	-1.48117	1	1	3.31622e-19
AT5G44110	1.60571e-23	-23.8848	1	1	3.40988e-19
AT5G59030	1.63774e-23	-1.83257	0.971	0.905	3.47791e-19
AT1G21980	1.65061e-23	-3.524	1	1	3.50524e-19
AT3G22630	1.70346e-23	-3.26793	1	0.999	3.61747e-19
AT1G79650	1.75357e-23	-1.68781	1	0.996	3.72387e-19
AT1G65310	1.75489e-23	-37.5225	0.996	0.98	3.72669e-19
AT1G31812	1.80607e-23	-23.9494	1	1	3.83537e-19
AT3G55520	1.81301e-23	-1.82071	1	1	3.85011e-19
AT1G75680	1.81824e-23	-13.5599	1	1	3.86121e-19
AT1G75630	1.90065e-23	-4.98349	1	1	4.03622e-19
AT1G57990	2.05978e-23	-5.21168	0.992	0.985	4.37414e-19
AT5G07110	2.11819e-23	-1.05142	0.996	0.982	4.49819e-19
AT5G10980	2.14123e-23	-56.9862	1	1	4.54712e-19
AT2G04800	2.22015e-23	-12.9429	0.978	0.98	4.71471e-19
AT3G60490	2.2648e-23	-6.40312	0.777	0.824	4.80953e-19
AT3G47836	2.29075e-23	-1.27317	1	0.998	4.86464e-19
AT5G27930	2.36811e-23	-3.37744	0.98	0.941	5.02893e-19
AT5G04590	2.37488e-23	-1.3885	1	0.999	5.0433e-19
AT4G39675	2.39378e-23	-22.8822	0.93	0.961	5.08344e-19
AT2G16060	2.54288e-23	-1.04213	0.933	0.925	5.40007e-19
AT4G30280	2.58429e-23	-67.6249	1	1	5.488e-19
AT2G27450	2.64966e-23	-1.63125	1	1	5.62682e-19
AT1G79390	2.67356e-23	-5.11191	0.994	0.994	5.67757e-19
AT5G55610	2.75765e-23	-1.33889	0.998	0.999	5.85615e-19
AT5G02500	2.79161e-23	-63.9429	1	1	5.92826e-19
AT2G42570	2.82552e-23	-40.6427	1	1	6.00027e-19
AT5G43460	3.06902e-23	-38.0422	1	1	6.51737e-19
AT5G08570	3.22268e-23	-3.61326	0.992	0.995	6.84368e-19
AT4G15765	3.26332e-23	-1.68263	0.986	0.908	6.92998e-19
AT2G44350	3.48317e-23	-3.83311	1	1	7.39685e-19
AT1G62380	3.54683e-23	-23.6646	0.988	0.986	7.53204e-19
AT1G10670.x	3.61775e-23	-21.3514	1	1	7.68265e-19
AT1G10670.y	3.61775e-23	-21.3514	1	1	7.68265e-19
AT3G17600	3.62092e-23	-3.13151	0.249	0.65	7.68939e-19
AT5G18650	3.77444e-23	-2.18839	1	1	8.01541e-19
AT2G23310	3.8044e-23	-10.794	1	1	8.07903e-19
AT3G22570	3.92725e-23	-21.6507	0.998	0.994	8.33991e-19
AT4G14716	4.11106e-23	-1.67583	1	1	8.73024e-19
AT1G31300	4.29108e-23	-1.26032	1	1	9.11254e-19
AT4G09720	4.80118e-23	-1.6011	1	1	1.01958e-18
AT2G44050	4.80654e-23	-3.13338	0.996	0.997	1.02072e-18
AT2G47600	5.05994e-23	-7.59713	0.996	0.997	1.07453e-18
AT2G47650	5.25108e-23	-22.0901	1	1	1.11512e-18
AT3G22480	5.40408e-23	-4.90053	0.994	0.997	1.14761e-18
AT4G17790	5.42772e-23	-3.08431	1	1	1.15263e-18
AT4G33467	5.67208e-23	-74.5652	1	1	1.20452e-18
AT4G36010	5.82447e-23	-11.194	1	1	1.23688e-18
AT1G76680	5.95168e-23	-25.1864	1	1	1.2639e-18
AT1G64850	6.00007e-23	-1.5104	1	1	1.27418e-18
AT3G23175	6.34367e-23	-7.2142	0.971	0.934	1.34714e-18
AT5G61240	6.40779e-23	-1.63006	1	1	1.36076e-18
AT5G14360	6.80377e-23	-13.2533	1	1	1.44485e-18
AT2G43290	7.0235e-23	-2.02964	1	1	1.49151e-18
AT3G16480	7.09452e-23	-1.22655	0.986	0.996	1.50659e-18
AT3G16690	7.27317e-23	-1.18995	0.908	0.955	1.54453e-18
AT2G36060	7.6282e-23	-2.66684	1	1	1.61992e-18
AT3G15450	8.2983e-23	5.26915	1	1	1.76223e-18
AT5G48960	8.48446e-23	-1.24676	0.945	0.92	1.80176e-18
AT5G01820	9.5462e-23	-13.0686	1	1	2.02723e-18
AT3G26780	9.69809e-23	-1.72937	0.998	1	2.05949e-18
AT1G28510	1.06231e-22	-2.79864	1	1	2.25593e-18
AT1G67750	1.07448e-22	-2.1249	0.566	0.831	2.28177e-18
AT5G49280	1.08669e-22	-25.5718	1	1	2.30769e-18
AT1G74910	1.14118e-22	-1.57614	0.98	0.981	2.42341e-18
AT1G10030	1.14136e-22	-6.21958	1	1	2.4238e-18
AT4G03560	1.1836e-22	-1.57782	1	1	2.51349e-18
AT4G30550	1.20727e-22	-1.97672	1	1	2.56375e-18
AT1G17620.x	1.28751e-22	-21.9981	1	1	2.73416e-18
AT1G17620.y	1.28751e-22	-21.9981	1	1	2.73416e-18
AT1G65700	1.4862e-22	-2.58888	0.986	0.955	3.1561e-18
AT5G37780	1.52985e-22	-3.79471	1	1	3.24878e-18
AT5G05170	1.56957e-22	-8.25127	1	1	3.33314e-18
AT3G18430	1.6346e-22	-1.8386	1	1	3.47123e-18
AT3G12090	1.68363e-22	-1.14692	0.802	0.877	3.57535e-18
AT3G01130	1.83843e-22	-8.51009	1	1	3.90408e-18
AT1G47200	1.84925e-22	-3.37901	1	1	3.92707e-18
AT4G24820	1.89051e-22	-5.98069	1	1	4.01469e-18
AT4G22080	1.933e-22	-14.9808	0.307	0.646	4.10493e-18
AT1G53380	1.97747e-22	-1.21292	1	1	4.19935e-18
AT5G42860	2.03469e-22	-1.37696	1	0.998	4.32087e-18
AT3G51920	2.0429e-22	-15.8626	1	1	4.3383e-18
AT2G39518	2.04299e-22	-19.1997	0.761	0.883	4.3385e-18
AT2G38500	2.12325e-22	-7.29408	0.935	0.902	4.50892e-18
AT3G61200	2.16663e-22	-1.42545	1	1	4.60105e-18
AT3G12120	2.17676e-22	-68.437	1	1	4.62257e-18
AT2G22670	2.38954e-22	-17.3834	1	1	5.07442e-18
AT1G14890	2.48048e-22	-7.37606	0.992	0.988	5.26756e-18
AT5G16060	2.71536e-22	-1.68623	0.988	0.987	5.76634e-18
AT1G14685.x	2.73496e-22	-1.46164	1	1	5.80797e-18
AT1G14685.y	2.73496e-22	-1.46164	1	1	5.80797e-18
AT3G17300	2.99937e-22	-10.6587	1	1	6.36945e-18
AT3G03990	3.06156e-22	-6.59824	1	1	6.50153e-18
AT3G62830	3.08415e-22	-3.80505	1	1	6.54951e-18
AT4G14130	3.21944e-22	-13.8929	0.984	0.965	6.8368e-18
AT2G18740	3.31005e-22	-5.88806	1	1	7.02921e-18
AT3G49430	3.44519e-22	-1.52342	0.998	0.994	7.31621e-18
AT1G57765	3.58009e-22	-1.19314	1	1	7.60268e-18
AT5G56340	3.69221e-22	-2.71496	1	1	7.84078e-18
AT1G01050	3.76507e-22	-29.8958	1	1	7.9955e-18
AT3G47590	3.94039e-22	-1.079	1	0.999	8.3678e-18
AT5G16910	4.02842e-22	-3.69392	0.994	0.999	8.55476e-18
AT2G45290	4.07303e-22	-2.13656	0.998	0.989	8.64948e-18
AT3G27210	4.50315e-22	-1.76896	0.998	0.978	9.56289e-18
AT2G36930	4.57065e-22	-8.14929	0.998	0.999	9.70624e-18
AT5G63400	4.64053e-22	-9.2452	1	1	9.85464e-18
AT5G47990	4.69646e-22	-22.0261	1	1	9.97341e-18
AT3G23180	4.71658e-22	-1.53631	1	1	1.00161e-17
AT1G04680.x	4.85683e-22	-6.57484	0.982	0.954	1.0314e-17
AT1G04680.y	4.85683e-22	-6.57484	0.982	0.954	1.0314e-17
AT2G43160	5.03828e-22	-1.25617	1	1	1.06993e-17
AT2G34520	5.42729e-22	-6.31836	1	1	1.15254e-17
AT1G80690	5.46258e-22	-5.5854	0.92	0.885	1.16003e-17
AT4G03415	5.53536e-22	-1.132	0.675	0.798	1.17549e-17
AT3G23800	5.59523e-22	-1.58675	0.969	0.936	1.1882e-17
AT3G45070	5.62824e-22	-22.2333	0.99	0.999	1.19521e-17
AT1G23720	5.63456e-22	-11.113	0.982	0.97	1.19656e-17
AT1G52890	5.64049e-22	-2.71262	0.994	0.986	1.19781e-17
AT2G01470	5.718e-22	-4.92716	1	1	1.21428e-17
AT5G11200	5.78423e-22	-1.61728	1	0.999	1.22834e-17
AT1G20770	5.87628e-22	-1.47646	1	1	1.24789e-17
AT5G15230	5.8834e-22	#NAME?	1	1	1.2494e-17
AT1G26270	6.00717e-22	-3.32469	1	1	1.27568e-17
AT5G64100	6.01013e-22	-22.6094	0.998	0.999	1.27631e-17
AT3G16400	6.40693e-22	-1.66417	0.998	0.996	1.36058e-17
AT1G15670	6.45639e-22	-8.9388	1	0.998	1.37108e-17
AT5G14640	6.84505e-22	-1.16414	0.998	0.992	1.45362e-17
[truncated: 2,234 more rows]
