# Supplementary material for: The regulatory landscape of Arabidopsis thaliana roots at single-cell resolution
Source: Nat Commun. 2021 Jun 7;12:3334. doi: 10.1038/s41467-021-23675-y (PMC8184767; doi:10.1038/s41467-021-23675-y)
Supplement: Supplementary file 9 — Supplementary Dataset 7 [file 41467_2021_23675_MOESM9_ESM.xls]

## Sheet: Supplementary_Table_7_epidermis
peak	num_cells_expressed	gene_id	status	term	estimate	std_err	test_val	p_value	normalized_effect	model_component	q_value	start	stop	len
Chr1:270-5432	665	Chr1:270-5432	OK	tf_score_1	-0.0741451	0.0372666	-1.9896	0.0468	-0.103354	count	1	270	5432	5162
Chr1:6022-6941	74	Chr1:6022-6941	OK	tf_score_1	-0.249239	0.104526	-2.3845	0.0172	-0.320803	count	1	6022	6941	919
Chr1:8444-9902	273	Chr1:8444-9902	OK	tf_score_1	-0.0363992	0.0489653	-0.7434	0.457	-0.049582	count	1	8444	9902	1458
Chr1:12712-12794	4	Chr1:12712-12794	OK	tf_score_1	-0.42795	0.472053	-0.9066	0.365	-0.330795	count	1	12712	12794	82
Chr1:13483-15760	299	Chr1:13483-15760	OK	tf_score_1	-0.268173	0.0542315	-4.945	8.28e-07	-0.370463	count	0.0184271	13483	15760	2277
Chr1:18978-19611	218	Chr1:18978-19611	OK	tf_score_1	0.0408751	0.050879	0.8034	0.422	0.0560347	count	1	18978	19611	633
Chr1:20415-23379	789	Chr1:20415-23379	OK	tf_score_1	0.0189703	0.0303254	0.6256	0.532	0.0264678	count	1	20415	23379	2964
Chr1:30709-31174	44	Chr1:30709-31174	OK	tf_score_1	-0.121672	0.117833	-1.0326	0.302	-0.146106	count	1	30709	31174	465
Chr1:32716-34188	371	Chr1:32716-34188	OK	tf_score_1	-0.0776351	0.0464435	-1.6716	0.0948	-0.106713	count	1	32716	34188	1472
Chr1:37601-41261	847	Chr1:37601-41261	OK	tf_score_1	0.0358764	0.0290568	1.2347	0.217	0.0498863	count	1	37601	41261	3660
Chr1:41875-42382	42	Chr1:41875-42382	OK	tf_score_1	-0.479778	0.185472	-2.5868	0.00976	-0.565698	count	1	41875	42382	507
Chr1:42929-53020	964	Chr1:42929-53020	OK	tf_score_1	-0.0815858	0.0317771	-2.5674	0.0103	-0.113621	count	1	42929	53020	10091
Chr1:53624-54539	71	Chr1:53624-54539	OK	tf_score_1	-0.112103	0.0953033	-1.1763	0.24	-0.144145	count	1	53624	54539	915
Chr1:55054-55883	550	Chr1:55054-55883	OK	tf_score_1	0.0506106	0.03193	1.5851	0.113	0.0704181	count	1	55054	55883	829
Chr1:56384-64837	1175	Chr1:56384-64837	OK	tf_score_1	-0.0336425	0.0256035	-1.314	0.189	-0.0471898	count	1	56384	64837	8453
Chr1:67056-70036	609	Chr1:67056-70036	OK	tf_score_1	-0.0642861	0.0329611	-1.9504	0.0513	-0.0896169	count	1	67056	70036	2980
Chr1:71373-72763	341	Chr1:71373-72763	OK	tf_score_1	-0.0576918	0.0458117	-1.2593	0.208	-0.079638	count	1	71373	72763	1390
Chr1:73628-76745	543	Chr1:73628-76745	OK	tf_score_1	0.0252552	0.037602	0.6716	0.502	0.0351817	count	1	73628	76745	3117
Chr1:77369-78159	231	Chr1:77369-78159	OK	tf_score_1	-0.145242	0.0639965	-2.2695	0.0233	-0.199515	count	1	77369	78159	790
Chr1:78976-80316	89	Chr1:78976-80316	OK	tf_score_1	-0.281841	0.126816	-2.2224	0.0264	-0.370045	count	1	78976	80316	1340
Chr1:81050-83691	451	Chr1:81050-83691	OK	tf_score_1	-0.183986	0.0418481	-4.3965	1.16e-05	-0.256557	count	0.253796	81050	83691	2641
Chr1:84266-87372	574	Chr1:84266-87372	OK	tf_score_1	-0.0722821	0.0332448	-2.1742	0.0298	-0.101026	count	1	84266	87372	3106
Chr1:87943-89342	308	Chr1:87943-89342	OK	tf_score_1	-0.129034	0.0499972	-2.5808	0.00993	-0.17557	count	1	87943	89342	1399
Chr1:91020-92055	263	Chr1:91020-92055	OK	tf_score_1	-0.0360025	0.0494441	-0.7281	0.467	-0.0495015	count	1	91020	92055	1035
Chr1:94842-97881	544	Chr1:94842-97881	OK	tf_score_1	-0.103924	0.0381421	-2.7247	0.0065	-0.144235	count	1	94842	97881	3039
Chr1:98757-100428	736	Chr1:98757-100428	OK	tf_score_1	-0.0241976	0.0319675	-0.7569	0.449	-0.03389	count	1	98757	100428	1671
Chr1:101422-104013	256	Chr1:101422-104013	OK	tf_score_1	-0.101191	0.0565915	-1.7881	0.0739	-0.137658	count	1	101422	104013	2591
Chr1:105151-109324	999	Chr1:105151-109324	OK	tf_score_1	0.0687212	0.0260127	2.6418	0.00831	0.0963409	count	1	105151	109324	4173
Chr1:110950-114523	666	Chr1:110950-114523	OK	tf_score_1	-0.0365008	0.036281	-1.0061	0.315	-0.0508592	count	1	110950	114523	3573
Chr1:115544-119319	611	Chr1:115544-119319	OK	tf_score_1	-0.0637492	0.0395537	-1.6117	0.107	-0.0887362	count	1	115544	119319	3775
Chr1:120094-122265	703	Chr1:120094-122265	OK	tf_score_1	0.0762142	0.0293922	2.593	0.00959	0.106517	count	1	120094	122265	2171
Chr1:127924-131984	827	Chr1:127924-131984	OK	tf_score_1	0.0229011	0.0279917	0.8181	0.413	0.0319144	count	1	127924	131984	4060
Chr1:135061-136399	451	Chr1:135061-136399	OK	tf_score_1	0.0694132	0.0361055	1.9225	0.0547	0.0961811	count	1	135061	136399	1338
Chr1:137815-142369	683	Chr1:137815-142369	OK	tf_score_1	-0.0357089	0.0341017	-1.0471	0.295	-0.0496486	count	1	137815	142369	4554
Chr1:142965-143821	194	Chr1:142965-143821	OK	tf_score_1	-0.0440193	0.0561739	-0.7836	0.433	-0.0600102	count	1	142965	143821	856
Chr1:145549-150603	862	Chr1:145549-150603	OK	tf_score_1	0.0203818	0.0279023	0.7305	0.465	0.0284678	count	1	145549	150603	5054
Chr1:152203-152632	82	Chr1:152203-152632	OK	tf_score_1	0.0191081	0.0801957	0.2383	0.812	0.0246355	count	1	152203	152632	429
Chr1:154604-160624	1321	Chr1:154604-160624	OK	tf_score_1	0.0672526	0.023453	2.8676	0.00418	0.0945763	count	1	154604	160624	6020
Chr1:161371-164071	598	Chr1:161371-164071	OK	tf_score_1	-0.0185187	0.0329002	-0.5629	0.574	-0.0258299	count	1	161371	164071	2700
Chr1:166205-166327	11	Chr1:166205-166327	OK	tf_score_1	-0.010078	0.241696	-0.0417	0.967	-0.0109565	count	1	166205	166327	122
Chr1:166848-168754	615	Chr1:166848-168754	OK	tf_score_1	0.0086091	0.0328242	0.2623	0.793	0.0120633	count	1	166848	168754	1906
Chr1:170845-175969	1119	Chr1:170845-175969	OK	tf_score_1	0.0404866	0.0261712	1.547	0.122	0.0566723	count	1	170845	175969	5124
Chr1:176618-187752	1497	Chr1:176618-187752	OK	tf_score_1	0.0902256	0.0220121	4.0989	4.33e-05	0.126617	count	0.93502	176618	187752	11134
Chr1:189604-190887	382	Chr1:189604-190887	OK	tf_score_1	-0.187699	0.0513091	-3.6582	0.000261	-0.259492	count	1	189604	190887	1283
Chr1:192059-192862	108	Chr1:192059-192862	OK	tf_score_1	-0.119764	0.0767837	-1.5598	0.119	-0.159609	count	1	192059	192862	803
Chr1:194117-196513	960	Chr1:194117-196513	OK	tf_score_1	0.0474949	0.0282537	1.681	0.0929	0.0665303	count	1	194117	196513	2396
Chr1:197168-200081	1075	Chr1:197168-200081	OK	tf_score_1	0.0773897	0.0260104	2.9753	0.00296	0.108878	count	1	197168	200081	2913
Chr1:200673-202469	396	Chr1:200673-202469	OK	tf_score_1	-0.0165934	0.0413476	-0.4013	0.688	-0.0230546	count	1	200673	202469	1796
Chr1:203955-209244	1227	Chr1:203955-209244	OK	tf_score_1	0.0429194	0.0234851	1.8275	0.0678	0.0602568	count	1	203955	209244	5289
Chr1:210343-211375	397	Chr1:210343-211375	OK	tf_score_1	0.0259566	0.0374262	0.6935	0.488	0.0360306	count	1	210343	211375	1032
Chr1:212670-213150	117	Chr1:212670-213150	OK	tf_score_1	-0.0486943	0.0737154	-0.6606	0.509	-0.0652113	count	1	212670	213150	480
Chr1:219137-221191	723	Chr1:219137-221191	OK	tf_score_1	-0.0393885	0.0301418	-1.3068	0.191	-0.0550284	count	1	219137	221191	2054
Chr1:222811-223448	31	Chr1:222811-223448	OK	tf_score_1	-0.0368812	0.140259	-0.263	0.793	-0.0406099	count	1	222811	223448	637
Chr1:224094-230786	1315	Chr1:224094-230786	OK	tf_score_1	-0.0350456	0.0258887	-1.3537	0.176	-0.0492489	count	1	224094	230786	6692
Chr1:231309-231425	10	Chr1:231309-231425	OK	tf_score_1	0.0580113	0.213178	0.2721	0.786	0.0537551	count	1	231309	231425	116
Chr1:232202-233562	175	Chr1:232202-233562	OK	tf_score_1	-0.0693605	0.0619009	-1.1205	0.263	-0.0920709	count	1	232202	233562	1360
Chr1:237071-238324	478	Chr1:237071-238324	OK	tf_score_1	0.0867026	0.0335219	2.5864	0.00977	0.120414	count	1	237071	238324	1253
Chr1:239281-240351	535	Chr1:239281-240351	OK	tf_score_1	0.0096018	0.0343902	0.2792	0.78	0.0133832	count	1	239281	240351	1070
Chr1:245724-246476	297	Chr1:245724-246476	OK	tf_score_1	-0.156641	0.0491162	-3.1892	0.00145	-0.216447	count	1	245724	246476	752
Chr1:247729-249524	575	Chr1:247729-249524	OK	tf_score_1	-0.014924	0.0344746	-0.4329	0.665	-0.0207867	count	1	247729	249524	1795
Chr1:253969-256121	496	Chr1:253969-256121	OK	tf_score_1	0.0139999	0.0349565	0.4005	0.689	0.0194162	count	1	253969	256121	2152
Chr1:258650-259408	96	Chr1:258650-259408	OK	tf_score_1	-0.0321006	0.0799785	-0.4014	0.688	-0.0421669	count	1	258650	259408	758
Chr1:261505-263848	521	Chr1:261505-263848	OK	tf_score_1	0.018053	0.0353265	0.511	0.609	0.0251295	count	1	261505	263848	2343
Chr1:265677-272717	1234	Chr1:265677-272717	OK	tf_score_1	-0.0030815	0.0262978	-0.1172	0.907	-0.00433517	count	1	265677	272717	7040
Chr1:274173-275725	570	Chr1:274173-275725	OK	tf_score_1	-0.0305274	0.0358125	-0.8524	0.394	-0.042619	count	1	274173	275725	1552
Chr1:278033-278908	210	Chr1:278033-278908	OK	tf_score_1	0.0864972	0.0498069	1.7367	0.0826	0.116296	count	1	278033	278908	875
Chr1:281821-282964	129	Chr1:281821-282964	OK	tf_score_1	-0.242059	0.082577	-2.9313	0.00342	-0.313543	count	1	281821	282964	1143
Chr1:283590-284850	314	Chr1:283590-284850	OK	tf_score_1	-0.0500135	0.0442147	-1.1311	0.258	-0.0687174	count	1	283590	284850	1260
Chr1:290274-296515	1018	Chr1:290274-296515	OK	tf_score_1	-0.0071383	0.0267212	-0.2671	0.789	-0.0100036	count	1	290274	296515	6241
Chr1:297411-304642	1356	Chr1:297411-304642	OK	tf_score_1	0.0866501	0.0219749	3.9431	8.33e-05	0.121769	count	1	297411	304642	7231
Chr1:305735-306934	265	Chr1:305735-306934	OK	tf_score_1	0.0799538	0.0462248	1.7297	0.0839	0.109527	count	1	305735	306934	1199
Chr1:308688-310777	608	Chr1:308688-310777	OK	tf_score_1	0.0261776	0.0356435	0.7344	0.463	0.0364182	count	1	308688	310777	2089
Chr1:311679-313159	140	Chr1:311679-313159	OK	tf_score_1	-0.0413241	0.0665286	-0.6211	0.535	-0.0547981	count	1	311679	313159	1480
Chr1:315541-316531	403	Chr1:315541-316531	OK	tf_score_1	0.0358098	0.0386411	0.9267	0.354	0.0495707	count	1	315541	316531	990
Chr1:319084-320443	269	Chr1:319084-320443	OK	tf_score_1	-0.112682	0.0491086	-2.2945	0.0219	-0.153369	count	1	319084	320443	1359
Chr1:322198-325787	955	Chr1:322198-325787	OK	tf_score_1	0.0679179	0.025417	2.6721	0.0076	0.0950999	count	1	322198	325787	3589
Chr1:329897-331377	153	Chr1:329897-331377	OK	tf_score_1	-0.118282	0.0701412	-1.6863	0.0919	-0.159286	count	1	329897	331377	1480
Chr1:337111-338812	679	Chr1:337111-338812	OK	tf_score_1	0.0546287	0.0299076	1.8266	0.0679	0.0761331	count	1	337111	338812	1701
Chr1:340383-340609	24	Chr1:340383-340609	OK	tf_score_1	-0.0295505	0.146835	-0.2013	0.841	-0.033936	count	1	340383	340609	226
Chr1:341552-348068	1018	Chr1:341552-348068	OK	tf_score_1	-0.0450651	0.0279318	-1.6134	0.107	-0.0632146	count	1	341552	348068	6516
Chr1:352174-353433	135	Chr1:352174-353433	OK	tf_score_1	-0.193636	0.0763295	-2.5368	0.0113	-0.258386	count	1	352174	353433	1259
Chr1:354262-357742	780	Chr1:354262-357742	OK	tf_score_1	-0.0718919	0.0325103	-2.2114	0.0271	-0.10044	count	1	354262	357742	3480
Chr1:358271-359376	106	Chr1:358271-359376	OK	tf_score_1	-0.202278	0.0885769	-2.2836	0.0225	-0.26754	count	1	358271	359376	1105
Chr1:362440-365105	894	Chr1:362440-365105	OK	tf_score_1	-0.0172865	0.0307836	-0.5616	0.574	-0.0241763	count	1	362440	365105	2665
Chr1:367501-370187	354	Chr1:367501-370187	OK	tf_score_1	-0.221542	0.0533942	-4.1492	3.48e-05	-0.302744	count	0.753176	367501	370187	2686
Chr1:371024-373924	474	Chr1:371024-373924	OK	tf_score_1	-0.0791488	0.0403927	-1.9595	0.0502	-0.109271	count	1	371024	373924	2900
Chr1:386547-387680	154	Chr1:386547-387680	OK	tf_score_1	-0.0551444	0.0788951	-0.699	0.485	-0.0739793	count	1	386547	387680	1133
Chr1:389071-390213	413	Chr1:389071-390213	OK	tf_score_1	0.0334672	0.0367692	0.9102	0.363	0.0462301	count	1	389071	390213	1142
Chr1:392024-396244	714	Chr1:392024-396244	OK	tf_score_1	-0.0156097	0.0345446	-0.4519	0.651	-0.0217157	count	1	392024	396244	4220
Chr1:399286-405154	871	Chr1:399286-405154	OK	tf_score_1	-0.0223219	0.0287619	-0.7761	0.438	-0.0311448	count	1	399286	405154	5868
Chr1:408058-416248	1054	Chr1:408058-416248	OK	tf_score_1	-0.0295565	0.0301467	-0.9804	0.327	-0.0412602	count	1	408058	416248	8190
Chr1:417779-420930	603	Chr1:417779-420930	OK	tf_score_1	-0.130601	0.0387654	-3.369	0.000769	-0.181439	count	1	417779	420930	3151
Chr1:424317-425124	243	Chr1:424317-425124	OK	tf_score_1	-0.0212961	0.0515634	-0.413	0.68	-0.0291897	count	1	424317	425124	807
Chr1:426217-427201	422	Chr1:426217-427201	OK	tf_score_1	0.0707645	0.0357671	1.9785	0.048	0.0978929	count	1	426217	427201	984
Chr1:428132-428893	296	Chr1:428132-428893	OK	tf_score_1	0.108162	0.0424207	2.5497	0.0109	0.149554	count	1	428132	428893	761
Chr1:429504-429703	26	Chr1:429504-429703	OK	tf_score_1	0.0087092	0.135952	0.0641	0.949	0.00991537	count	1	429504	429703	199
Chr1:430578-431516	403	Chr1:430578-431516	OK	tf_score_1	0.032869	0.038021	0.8645	0.387	0.045591	count	1	430578	431516	938
Chr1:433891-435121	583	Chr1:433891-435121	OK	tf_score_1	0.0096388	0.0316902	0.3042	0.761	0.013496	count	1	433891	435121	1230
Chr1:436669-437962	433	Chr1:436669-437962	OK	tf_score_1	0.0263409	0.038658	0.6814	0.496	0.0366931	count	1	436669	437962	1293
Chr1:439553-440783	215	Chr1:439553-440783	OK	tf_score_1	-0.0398832	0.0547359	-0.7286	0.466	-0.0538607	count	1	439553	440783	1230
Chr1:442130-443662	284	Chr1:442130-443662	OK	tf_score_1	-0.0448387	0.0462386	-0.9697	0.332	-0.0618196	count	1	442130	443662	1532
Chr1:445323-448341	496	Chr1:445323-448341	OK	tf_score_1	-0.0079755	0.0354649	-0.2249	0.822	-0.0111131	count	1	445323	448341	3018
Chr1:450038-451358	227	Chr1:450038-451358	OK	tf_score_1	-0.0447008	0.0585042	-0.7641	0.445	-0.0609408	count	1	450038	451358	1320
Chr1:452378-453905	644	Chr1:452378-453905	OK	tf_score_1	0.0966101	0.0291315	3.3163	0.000929	0.134868	count	1	452378	453905	1527
Chr1:454796-456048	408	Chr1:454796-456048	OK	tf_score_1	0.0361866	0.0374996	0.965	0.335	0.0500785	count	1	454796	456048	1252
Chr1:457074-465698	1398	Chr1:457074-465698	OK	tf_score_1	0.0852236	0.0204585	4.1657	3.24e-05	0.119985	count	0.701622	457074	465698	8624
Chr1:467511-494131	1772	Chr1:467511-494131	OK	tf_score_1	0.0961811	0.0182689	5.2647	1.56e-07	0.135616	count	0.00349128	467511	494131	26620
Chr1:496117-496375	50	Chr1:496117-496375	OK	tf_score_1	-0.0919423	0.108252	-0.8493	0.396	-0.116511	count	1	496117	496375	258
Chr1:497404-497666	66	Chr1:497404-497666	OK	tf_score_1	0.0876793	0.0846475	1.0358	0.3	0.11323	count	1	497404	497666	262
Chr1:498300-499346	504	Chr1:498300-499346	OK	tf_score_1	0.0434326	0.0351571	1.2354	0.217	0.0605096	count	1	498300	499346	1046
Chr1:501325-503087	294	Chr1:501325-503087	OK	tf_score_1	-0.0577616	0.0511553	-1.1291	0.259	-0.0794615	count	1	501325	503087	1762
Chr1:503998-506209	407	Chr1:503998-506209	OK	tf_score_1	-0.0562496	0.0424272	-1.3258	0.185	-0.0778166	count	1	503998	506209	2211
Chr1:508035-508414	33	Chr1:508035-508414	OK	tf_score_1	-0.241441	0.151645	-1.5921	0.112	-0.269568	count	1	508035	508414	379
Chr1:509073-509308	27	Chr1:509073-509308	OK	tf_score_1	-0.0422621	0.138645	-0.3048	0.761	-0.0451656	count	1	509073	509308	235
Chr1:510925-511579	169	Chr1:510925-511579	OK	tf_score_1	-0.128971	0.0743642	-1.7343	0.083	-0.173966	count	1	510925	511579	654
Chr1:514107-518522	902	Chr1:514107-518522	OK	tf_score_1	-0.0346805	0.0299836	-1.1566	0.248	-0.0484596	count	1	514107	518522	4415
Chr1:519080-523852	845	Chr1:519080-523852	OK	tf_score_1	-0.0021445	0.0316186	-0.0678	0.946	-0.00300443	count	1	519080	523852	4772
Chr1:528441-529427	149	Chr1:528441-529427	OK	tf_score_1	-0.240098	0.0768618	-3.1238	0.00181	-0.320611	count	1	528441	529427	986
Chr1:536850-538266	579	Chr1:536850-538266	OK	tf_score_1	0.0472179	0.0309167	1.5273	0.127	0.065935	count	1	536850	538266	1416
Chr1:539585-540305	53	Chr1:539585-540305	OK	tf_score_1	-0.186565	0.117535	-1.5873	0.113	-0.231794	count	1	539585	540305	720
Chr1:541201-541389	16	Chr1:541201-541389	OK	tf_score_1	-0.106755	0.243976	-0.4376	0.662	-0.118688	count	1	541201	541389	188
Chr1:543627-543968	71	Chr1:543627-543968	OK	tf_score_1	0.163339	0.0815123	2.0039	0.0452	0.209464	count	1	543627	543968	341
Chr1:551118-551269	25	Chr1:551118-551269	OK	tf_score_1	-0.0330548	0.144739	-0.2284	0.819	-0.0374187	count	1	551118	551269	151
Chr1:552163-554182	637	Chr1:552163-554182	OK	tf_score_1	0.0324222	0.0321737	1.0077	0.314	0.0451762	count	1	552163	554182	2019
Chr1:554825-573148	1442	Chr1:554825-573148	OK	tf_score_1	-0.114237	0.0333178	-3.4287	0.000619	-0.158965	count	1	554825	573148	18323
Chr1:574336-576681	757	Chr1:574336-576681	OK	tf_score_1	0.0101221	0.0302641	0.3345	0.738	0.0142049	count	1	574336	576681	2345
Chr1:579756-580924	415	Chr1:579756-580924	OK	tf_score_1	-0.0056119	0.0394788	-0.1421	0.887	-0.00778056	count	1	579756	580924	1168
Chr1:581449-582786	288	Chr1:581449-582786	OK	tf_score_1	-0.0272171	0.0513968	-0.5295	0.596	-0.0375297	count	1	581449	582786	1337
Chr1:583383-584644	576	Chr1:583383-584644	OK	tf_score_1	0.0605525	0.030994	1.9537	0.0509	0.0843633	count	1	583383	584644	1261
Chr1:587027-587044	0	Chr1:587027-587044	FAIL	tf_score_1	5.61e-13	0.0149287	0	1	0	count	1	587027	587044	17
Chr1:588055-588620	64	Chr1:588055-588620	OK	tf_score_1	-0.197827	0.122296	-1.6176	0.106	-0.253184	count	1	588055	588620	565
Chr1:590640-591844	299	Chr1:590640-591844	OK	tf_score_1	-0.216	0.0557336	-3.8756	0.00011	-0.294287	count	1	590640	591844	1204
Chr1:592359-594693	189	Chr1:592359-594693	OK	tf_score_1	-0.146176	0.0666684	-2.1926	0.0285	-0.19577	count	1	592359	594693	2334
Chr1:598308-599857	403	Chr1:598308-599857	OK	tf_score_1	-0.0431426	0.038452	-1.122	0.262	-0.0599772	count	1	598308	599857	1549
Chr1:601746-603043	661	Chr1:601746-603043	OK	tf_score_1	0.0870913	0.0301488	2.8887	0.00391	0.121791	count	1	601746	603043	1297
Chr1:604178-604790	96	Chr1:604178-604790	OK	tf_score_1	-0.0642487	0.0827989	-0.776	0.438	-0.0842682	count	1	604178	604790	612
Chr1:606517-609768	374	Chr1:606517-609768	OK	tf_score_1	-0.0168986	0.0454632	-0.3717	0.71	-0.0232596	count	1	606517	609768	3251
Chr1:612985-613843	92	Chr1:612985-613843	OK	tf_score_1	-0.227403	0.0927887	-2.4508	0.0143	-0.298989	count	1	612985	613843	858
Chr1:614655-623323	1476	Chr1:614655-623323	OK	tf_score_1	0.0599972	0.0199425	3.0085	0.00266	0.0845954	count	1	614655	623323	8668
Chr1:623937-624400	54	Chr1:623937-624400	OK	tf_score_1	0.0040211	0.104991	0.0383	0.969	0.00500788	count	1	623937	624400	463
Chr1:625244-627194	564	Chr1:625244-627194	OK	tf_score_1	0.018626	0.0357294	0.5213	0.602	0.0260067	count	1	625244	627194	1950
Chr1:629282-630757	331	Chr1:629282-630757	OK	tf_score_1	-0.173207	0.0492996	-3.5134	0.000453	-0.238981	count	1	629282	630757	1475
Chr1:632600-636834	932	Chr1:632600-636834	OK	tf_score_1	0.0256648	0.0255474	1.0046	0.315	0.0361334	count	1	632600	636834	4234
Chr1:637408-637716	50	Chr1:637408-637716	OK	tf_score_1	0.0040268	0.106839	0.0377	0.97	0.00503162	count	1	637408	637716	308
Chr1:638263-638969	130	Chr1:638263-638969	OK	tf_score_1	-0.0623439	0.0719521	-0.8665	0.386	-0.0830604	count	1	638263	638969	706
Chr1:641257-643090	347	Chr1:641257-643090	OK	tf_score_1	-0.0219735	0.0437934	-0.5018	0.616	-0.0303425	count	1	641257	643090	1833
Chr1:644172-645828	508	Chr1:644172-645828	OK	tf_score_1	0.0755547	0.0344292	2.1945	0.0283	0.105252	count	1	644172	645828	1656
Chr1:650760-656177	991	Chr1:650760-656177	OK	tf_score_1	-0.0533912	0.0291124	-1.834	0.0668	-0.0749425	count	1	650760	656177	5417
Chr1:657651-663223	1159	Chr1:657651-663223	OK	tf_score_1	0.104799	0.0190769	5.4935	4.47e-08	0.147907	count	0.00100401	657651	663223	5572
Chr1:669437-670102	179	Chr1:669437-670102	OK	tf_score_1	0.0191279	0.0549706	0.348	0.728	0.0259198	count	1	669437	670102	665
Chr1:671101-671649	112	Chr1:671101-671649	OK	tf_score_1	0.0030547	0.0696052	0.0439	0.965	0.00400911	count	1	671101	671649	548
Chr1:672515-673628	421	Chr1:672515-673628	OK	tf_score_1	-0.0184745	0.0381824	-0.4838	0.629	-0.0256356	count	1	672515	673628	1113
Chr1:677055-677521	46	Chr1:677055-677521	OK	tf_score_1	-0.016455	0.122882	-0.1339	0.893	-0.0199049	count	1	677055	677521	466
Chr1:686778-688659	266	Chr1:686778-688659	OK	tf_score_1	0.0082682	0.0502288	0.1646	0.869	0.011333	count	1	686778	688659	1881
Chr1:692351-693422	146	Chr1:692351-693422	OK	tf_score_1	0.0286192	0.0750812	0.3812	0.703	0.0383912	count	1	692351	693422	1071
Chr1:696198-696482	43	Chr1:696198-696482	OK	tf_score_1	-0.0345874	0.110727	-0.3124	0.755	-0.0427784	count	1	696198	696482	284
Chr1:698332-699187	109	Chr1:698332-699187	OK	tf_score_1	-0.23116	0.0916889	-2.5211	0.0118	-0.304996	count	1	698332	699187	855
Chr1:700908-705620	837	Chr1:700908-705620	OK	tf_score_1	-0.0216746	0.0310294	-0.6985	0.485	-0.0302692	count	1	700908	705620	4712
Chr1:706130-708535	723	Chr1:706130-708535	OK	tf_score_1	0.0682866	0.0272151	2.5091	0.0122	0.0951947	count	1	706130	708535	2405
Chr1:710289-711028	69	Chr1:710289-711028	OK	tf_score_1	-0.0636115	0.0967845	-0.6572	0.511	-0.0809585	count	1	710289	711028	739
Chr1:711768-711943	21	Chr1:711768-711943	OK	tf_score_1	-0.53675	0.282319	-1.9012	0.0574	-0.616836	count	1	711768	711943	175
Chr1:712690-713834	93	Chr1:712690-713834	OK	tf_score_1	-0.130479	0.0825237	-1.5811	0.114	-0.171429	count	1	712690	713834	1144
Chr1:726606-730695	936	Chr1:726606-730695	OK	tf_score_1	0.0227716	0.0272082	0.8369	0.403	0.0320109	count	1	726606	730695	4089
Chr1:731308-732221	106	Chr1:731308-732221	OK	tf_score_1	-0.0323185	0.0756564	-0.4272	0.669	-0.0423929	count	1	731308	732221	913
Chr1:737607-740514	1045	Chr1:737607-740514	OK	tf_score_1	0.038327	0.0255233	1.5016	0.133	0.0538503	count	1	737607	740514	2907
Chr1:743997-744551	54	Chr1:743997-744551	OK	tf_score_1	-0.138486	0.113945	-1.2154	0.224	-0.17349	count	1	743997	744551	554
Chr1:746345-747376	97	Chr1:746345-747376	OK	tf_score_1	-0.116791	0.0806155	-1.4487	0.148	-0.152632	count	1	746345	747376	1031
Chr1:747945-749543	598	Chr1:747945-749543	OK	tf_score_1	0.0491733	0.0302198	1.6272	0.104	0.0685657	count	1	747945	749543	1598
Chr1:751525-752646	114	Chr1:751525-752646	OK	tf_score_1	-0.159784	0.0811982	-1.9678	0.0492	-0.210963	count	1	751525	752646	1121
Chr1:753747-754940	210	Chr1:753747-754940	OK	tf_score_1	0.0481943	0.050828	0.9482	0.343	0.0651957	count	1	753747	754940	1193
Chr1:755756-756706	325	Chr1:755756-756706	OK	tf_score_1	0.0184038	0.0460525	0.3996	0.689	0.0253467	count	1	755756	756706	950
Chr1:760373-761770	425	Chr1:760373-761770	OK	tf_score_1	-0.058572	0.0449716	-1.3024	0.193	-0.0811175	count	1	760373	761770	1397
Chr1:766509-769776	416	Chr1:766509-769776	OK	tf_score_1	-0.114012	0.0414959	-2.7475	0.00606	-0.157163	count	1	766509	769776	3267
Chr1:771266-771665	45	Chr1:771266-771665	OK	tf_score_1	-0.423294	0.17881	-2.3673	0.018	-0.530833	count	1	771266	771665	399
Chr1:772859-773816	447	Chr1:772859-773816	OK	tf_score_1	0.0313436	0.038974	0.8042	0.421	0.0433985	count	1	772859	773816	957
Chr1:775134-775918	154	Chr1:775134-775918	OK	tf_score_1	-0.0196265	0.0627538	-0.3128	0.755	-0.0263237	count	1	775134	775918	784
Chr1:779421-780746	547	Chr1:779421-780746	OK	tf_score_1	-0.006645	0.0341302	-0.1947	0.846	-0.00924535	count	1	779421	780746	1325
Chr1:782762-783264	94	Chr1:782762-783264	OK	tf_score_1	0.157049	0.0686742	2.2869	0.0223	0.204901	count	1	782762	783264	502
Chr1:784264-791575	1329	Chr1:784264-791575	OK	tf_score_1	0.0627878	0.0219372	2.8622	0.00425	0.0882778	count	1	784264	791575	7311
Chr1:792636-794377	485	Chr1:792636-794377	OK	tf_score_1	0.0141015	0.0363579	0.3879	0.698	0.0196208	count	1	792636	794377	1741
Chr1:795070-796138	366	Chr1:795070-796138	OK	tf_score_1	-0.0094764	0.0438082	-0.2163	0.829	-0.0131516	count	1	795070	796138	1068
Chr1:797948-799364	476	Chr1:797948-799364	OK	tf_score_1	0.005844	0.0354361	0.1649	0.869	0.00814118	count	1	797948	799364	1416
Chr1:802475-803289	123	Chr1:802475-803289	OK	tf_score_1	-0.180911	0.0748991	-2.4154	0.0158	-0.239748	count	1	802475	803289	814
Chr1:806474-807630	483	Chr1:806474-807630	OK	tf_score_1	0.001092	0.0339372	0.0322	0.974	0.00152065	count	1	806474	807630	1156
Chr1:812806-813773	426	Chr1:812806-813773	OK	tf_score_1	0.0361976	0.0363996	0.9945	0.32	0.0500532	count	1	812806	813773	967
Chr1:817429-817902	40	Chr1:817429-817902	OK	tf_score_1	-0.0535808	0.122246	-0.4383	0.661	-0.0645255	count	1	817429	817902	473
Chr1:819072-820179	333	Chr1:819072-820179	OK	tf_score_1	0.0245671	0.0455913	0.5389	0.59	0.0339367	count	1	819072	820179	1107
Chr1:821635-821688	11	Chr1:821635-821688	OK	tf_score_1	-0.316506	0.270452	-1.1703	0.242	-0.324636	count	1	821635	821688	53
Chr1:824010-825114	279	Chr1:824010-825114	OK	tf_score_1	0.0565865	0.0479236	1.1808	0.238	0.0778087	count	1	824010	825114	1104
Chr1:825900-826814	285	Chr1:825900-826814	OK	tf_score_1	-0.017234	0.0454032	-0.3796	0.704	-0.0237513	count	1	825900	826814	914
Chr1:829824-830955	415	Chr1:829824-830955	OK	tf_score_1	-0.0020938	0.0374435	-0.0559	0.955	-0.00290546	count	1	829824	830955	1131
Chr1:834595-836179	236	Chr1:834595-836179	OK	tf_score_1	-0.0057996	0.0504781	-0.1149	0.909	-0.00792363	count	1	834595	836179	1584
Chr1:840941-841784	94	Chr1:840941-841784	OK	tf_score_1	-0.0968121	0.0828251	-1.1689	0.243	-0.126328	count	1	840941	841784	843
Chr1:843417-848264	684	Chr1:843417-848264	OK	tf_score_1	-0.0391622	0.0338203	-1.158	0.247	-0.0545125	count	1	843417	848264	4847
Chr1:849491-854819	710	Chr1:849491-854819	OK	tf_score_1	-0.0042124	0.0359227	-0.1173	0.907	-0.00586938	count	1	849491	854819	5328
Chr1:859514-860137	190	Chr1:859514-860137	OK	tf_score_1	0.0080765	0.0543624	0.1486	0.882	0.0108799	count	1	859514	860137	623
Chr1:860858-861220	31	Chr1:860858-861220	OK	tf_score_1	0.0484739	0.125632	0.3858	0.7	0.053744	count	1	860858	861220	362
Chr1:863869-866398	742	Chr1:863869-866398	OK	tf_score_1	0.0578258	0.029112	1.9863	0.0471	0.0808322	count	1	863869	866398	2529
Chr1:867502-869696	809	Chr1:867502-869696	OK	tf_score_1	0.0562704	0.0286116	1.9667	0.0494	0.0786377	count	1	867502	869696	2194
Chr1:870690-872429	613	Chr1:870690-872429	OK	tf_score_1	0.0668625	0.0322837	2.0711	0.0385	0.0929503	count	1	870690	872429	1739
Chr1:873235-873636	42	Chr1:873235-873636	OK	tf_score_1	-0.222782	0.132205	-1.6851	0.0921	-0.273795	count	1	873235	873636	401
Chr1:875630-878631	739	Chr1:875630-878631	OK	tf_score_1	0.0304127	0.0294153	1.0339	0.301	0.042344	count	1	875630	878631	3001
Chr1:879641-881263	423	Chr1:879641-881263	OK	tf_score_1	-0.0157078	0.04074	-0.3856	0.7	-0.0217601	count	1	879641	881263	1622
Chr1:883142-885772	287	Chr1:883142-885772	OK	tf_score_1	-0.0055352	0.0451259	-0.1227	0.902	-0.00759496	count	1	883142	885772	2630
Chr1:887800-888498	165	Chr1:887800-888498	OK	tf_score_1	-0.0811251	0.0693439	-1.1699	0.242	-0.109498	count	1	887800	888498	698
Chr1:889760-890973	423	Chr1:889760-890973	OK	tf_score_1	0.0837751	0.0369813	2.2653	0.0236	0.116018	count	1	889760	890973	1213
Chr1:891958-895066	460	Chr1:891958-895066	OK	tf_score_1	-0.03995	0.0390017	-1.0243	0.306	-0.0554968	count	1	891958	895066	3108
Chr1:895967-901565	1131	Chr1:895967-901565	OK	tf_score_1	-0.0193592	0.0285724	-0.6775	0.498	-0.0271543	count	1	895967	901565	5598
Chr1:902066-904592	420	Chr1:902066-904592	OK	tf_score_1	-0.0662025	0.0396509	-1.6696	0.0952	-0.0916431	count	1	902066	904592	2526
Chr1:906521-912476	897	Chr1:906521-912476	OK	tf_score_1	-0.0103882	0.0305887	-0.3396	0.734	-0.0145596	count	1	906521	912476	5955
Chr1:913135-913523	80	Chr1:913135-913523	OK	tf_score_1	0.0928084	0.0786481	1.18	0.238	0.12115	count	1	913135	913523	388
Chr1:916841-919334	619	Chr1:916841-919334	OK	tf_score_1	0.0318115	0.0340859	0.9333	0.351	0.044404	count	1	916841	919334	2493
Chr1:920066-922550	215	Chr1:920066-922550	OK	tf_score_1	-0.106231	0.057293	-1.8542	0.0639	-0.142881	count	1	920066	922550	2484
Chr1:923167-923573	46	Chr1:923167-923573	OK	tf_score_1	-0.223145	0.121812	-1.8319	0.0671	-0.273402	count	1	923167	923573	406
Chr1:927012-927497	92	Chr1:927012-927497	OK	tf_score_1	-0.116062	0.0842662	-1.3773	0.169	-0.152239	count	1	927012	927497	485
Chr1:928667-928717	8	Chr1:928667-928717	OK	tf_score_1	-0.197623	0.283456	-0.6972	0.486	-0.196377	count	1	928667	928717	50
Chr1:929584-934755	1298	Chr1:929584-934755	OK	tf_score_1	0.0259267	0.0227855	1.1379	0.255	0.0365739	count	1	929584	934755	5171
Chr1:935826-938917	658	Chr1:935826-938917	OK	tf_score_1	0.0406675	0.0316701	1.2841	0.199	0.0567581	count	1	935826	938917	3091
Chr1:940695-941428	64	Chr1:940695-941428	OK	tf_score_1	-0.19145	0.104017	-1.8406	0.0658	-0.244545	count	1	940695	941428	733
Chr1:943133-943666	112	Chr1:943133-943666	OK	tf_score_1	0.0213555	0.0890515	0.2398	0.811	0.0283501	count	1	943133	943666	533
Chr1:944408-944888	67	Chr1:944408-944888	OK	tf_score_1	-0.0757324	0.0948097	-0.7988	0.425	-0.0962996	count	1	944408	944888	480
Chr1:951541-953307	653	Chr1:951541-953307	OK	tf_score_1	0.0908751	0.0311057	2.9215	0.00352	0.127284	count	1	951541	953307	1766
Chr1:954091-954540	84	Chr1:954091-954540	OK	tf_score_1	-0.224804	0.104106	-2.1594	0.0309	-0.299098	count	1	954091	954540	449
Chr1:956329-958427	577	Chr1:956329-958427	OK	tf_score_1	-0.0081894	0.0338034	-0.2423	0.809	-0.0114364	count	1	956329	958427	2098
Chr1:960598-962496	556	Chr1:960598-962496	OK	tf_score_1	-0.0448736	0.0367288	-1.2218	0.222	-0.0625046	count	1	960598	962496	1898
Chr1:966313-968980	456	Chr1:966313-968980	OK	tf_score_1	-0.104933	0.0424793	-2.4702	0.0136	-0.145316	count	1	966313	968980	2667
Chr1:970025-972072	322	Chr1:970025-972072	OK	tf_score_1	-0.193475	0.0564971	-3.4245	0.000629	-0.26622	count	1	970025	972072	2047
Chr1:972672-985002	1592	Chr1:972672-985002	OK	tf_score_1	0.0735443	0.0196568	3.7414	0.000188	0.103474	count	1	972672	985002	12330
Chr1:987608-988250	87	Chr1:987608-988250	OK	tf_score_1	0.0897768	0.0823652	1.09	0.276	0.115631	count	1	987608	988250	642
Chr1:990478-991608	207	Chr1:990478-991608	OK	tf_score_1	-0.0099592	0.0518591	-0.192	0.848	-0.013486	count	1	990478	991608	1130
Chr1:992733-993825	522	Chr1:992733-993825	OK	tf_score_1	0.139478	0.0308418	4.5224	6.49e-06	0.193494	count	0.142598	992733	993825	1092
Chr1:995186-996638	360	Chr1:995186-996638	OK	tf_score_1	-0.008291	0.0407556	-0.2034	0.839	-0.0114294	count	1	995186	996638	1452
Chr1:999818-1001332	272	Chr1:999818-1001332	OK	tf_score_1	-0.141274	0.0525225	-2.6898	0.00721	-0.193424	count	1	999818	1001332	1514
Chr1:1003757-1005259	263	Chr1:1003757-1005259	OK	tf_score_1	-0.114511	0.0503757	-2.2731	0.0231	-0.15658	count	1	1003757	1005259	1502
Chr1:1007719-1008747	172	Chr1:1007719-1008747	OK	tf_score_1	0.0369539	0.0557721	0.6626	0.508	0.0495065	count	1	1007719	1008747	1028
Chr1:1010678-1011850	391	Chr1:1010678-1011850	OK	tf_score_1	-0.0470711	0.0393892	-1.195	0.232	-0.065122	count	1	1010678	1011850	1172
Chr1:1013093-1014024	166	Chr1:1013093-1014024	OK	tf_score_1	0.047496	0.0575808	0.8249	0.41	0.0640574	count	1	1013093	1014024	931
Chr1:1017223-1020512	402	Chr1:1017223-1020512	OK	tf_score_1	0.0707857	0.0373871	1.8933	0.0585	0.0971809	count	1	1017223	1020512	3289
Chr1:1021754-1024950	875	Chr1:1021754-1024950	OK	tf_score_1	0.0316115	0.0263566	1.1994	0.231	0.044269	count	1	1021754	1024950	3196
Chr1:1026615-1031306	1000	Chr1:1026615-1031306	OK	tf_score_1	0.0607854	0.0270744	2.2451	0.0249	0.0850875	count	1	1026615	1031306	4691
Chr1:1035749-1036741	475	Chr1:1035749-1036741	OK	tf_score_1	0.0159343	0.0347055	0.4591	0.646	0.0220366	count	1	1035749	1036741	992
Chr1:1039844-1040718	191	Chr1:1039844-1040718	OK	tf_score_1	-0.161002	0.062454	-2.5779	0.01	-0.218295	count	1	1039844	1040718	874
Chr1:1042771-1044013	169	Chr1:1042771-1044013	OK	tf_score_1	-0.244584	0.076038	-3.2166	0.00132	-0.331501	count	1	1042771	1044013	1242
Chr1:1045160-1046114	94	Chr1:1045160-1046114	OK	tf_score_1	-0.12094	0.0875379	-1.3816	0.167	-0.153536	count	1	1045160	1046114	954
Chr1:1049238-1052003	806	Chr1:1049238-1052003	OK	tf_score_1	-0.0254011	0.0291747	-0.8707	0.384	-0.0354823	count	1	1049238	1052003	2765
Chr1:1056076-1057185	113	Chr1:1056076-1057185	OK	tf_score_1	-0.189789	0.0812823	-2.3349	0.0196	-0.252483	count	1	1056076	1057185	1109
Chr1:1058681-1059875	312	Chr1:1058681-1059875	OK	tf_score_1	0.0051017	0.0426463	0.1196	0.905	0.0070281	count	1	1058681	1059875	1194
Chr1:1061394-1061662	27	Chr1:1061394-1061662	OK	tf_score_1	-0.28446	0.166022	-1.7134	0.0868	-0.324089	count	1	1061394	1061662	268
Chr1:1063950-1065318	420	Chr1:1063950-1065318	OK	tf_score_1	-0.006542	0.0386523	-0.1693	0.866	-0.00905706	count	1	1063950	1065318	1368
Chr1:1070498-1073850	1069	Chr1:1070498-1073850	OK	tf_score_1	-0.0098418	0.0279992	-0.3515	0.725	-0.0137955	count	1	1070498	1073850	3352
Chr1:1074950-1076206	182	Chr1:1074950-1076206	OK	tf_score_1	-0.123908	0.061338	-2.0201	0.0435	-0.168093	count	1	1074950	1076206	1256
Chr1:1077580-1077609	2	Chr1:1077580-1077609	OK	tf_score_1	1.57926	0.537065	2.9405	0.00332	0.0103637	count	1	1077580	1077609	29
Chr1:1080219-1082533	805	Chr1:1080219-1082533	OK	tf_score_1	0.0222398	0.0270095	0.8234	0.41	0.0311231	count	1	1080219	1082533	2314
Chr1:1083733-1086563	940	Chr1:1083733-1086563	OK	tf_score_1	0.0275891	0.0254564	1.0838	0.279	0.0386898	count	1	1083733	1086563	2830
Chr1:1095499-1097480	582	Chr1:1095499-1097480	OK	tf_score_1	0.0056095	0.0333694	0.1681	0.867	0.00781751	count	1	1095499	1097480	1981
Chr1:1099432-1107184	864	Chr1:1099432-1107184	OK	tf_score_1	-0.115095	0.0328799	-3.5005	0.000475	-0.160472	count	1	1099432	1107184	7752
Chr1:1108320-1109925	633	Chr1:1108320-1109925	OK	tf_score_1	0.0521763	0.0298409	1.7485	0.0805	0.0728289	count	1	1108320	1109925	1605
Chr1:1113311-1114673	268	Chr1:1113311-1114673	OK	tf_score_1	-0.144329	0.0554098	-2.6048	0.00927	-0.199147	count	1	1113311	1114673	1362
Chr1:1118692-1121587	189	Chr1:1118692-1121587	OK	tf_score_1	-0.124806	0.0685733	-1.82	0.0689	-0.168538	count	1	1118692	1121587	2895
Chr1:1122494-1124349	150	Chr1:1122494-1124349	OK	tf_score_1	-0.10151	0.0704406	-1.4411	0.15	-0.133522	count	1	1122494	1124349	1855
Chr1:1125020-1125793	322	Chr1:1125020-1125793	OK	tf_score_1	0.0513162	0.0413155	1.2421	0.214	0.0707685	count	1	1125020	1125793	773
Chr1:1127715-1137026	1314	Chr1:1127715-1137026	OK	tf_score_1	0.0493928	0.0236569	2.0879	0.0369	0.0692124	count	1	1127715	1137026	9311
Chr1:1137790-1145444	1312	Chr1:1137790-1145444	OK	tf_score_1	0.06816	0.0232524	2.9313	0.00342	0.0954509	count	1	1137790	1145444	7654
Chr1:1145981-1149840	788	Chr1:1145981-1149840	OK	tf_score_1	0.0026689	0.0271652	0.0982	0.922	0.00374555	count	1	1145981	1149840	3859
Chr1:1154345-1156947	754	Chr1:1154345-1156947	OK	tf_score_1	0.0565339	0.0279029	2.0261	0.0429	0.079163	count	1	1154345	1156947	2602
Chr1:1157501-1159931	711	Chr1:1157501-1159931	OK	tf_score_1	0.0597497	0.0307208	1.9449	0.0519	0.0835499	count	1	1157501	1159931	2430
Chr1:1161353-1163049	235	Chr1:1161353-1163049	OK	tf_score_1	-0.177927	0.0565033	-3.149	0.00166	-0.241179	count	1	1161353	1163049	1696
Chr1:1163963-1165439	298	Chr1:1163963-1165439	OK	tf_score_1	0.0306113	0.0458328	0.6679	0.504	0.0420307	count	1	1163963	1165439	1476
Chr1:1166410-1171911	726	Chr1:1166410-1171911	OK	tf_score_1	-0.0538475	0.0350092	-1.5381	0.124	-0.0753192	count	1	1166410	1171911	5501
Chr1:1172643-1175178	467	Chr1:1172643-1175178	OK	tf_score_1	-0.111058	0.0373055	-2.977	0.00295	-0.154381	count	1	1172643	1175178	2535
Chr1:1176388-1176904	48	Chr1:1176388-1176904	OK	tf_score_1	0.0091398	0.125741	0.0727	0.942	0.0112815	count	1	1176388	1176904	516
Chr1:1183444-1184555	184	Chr1:1183444-1184555	OK	tf_score_1	0.0672823	0.0535957	1.2554	0.209	0.0903508	count	1	1183444	1184555	1111
Chr1:1185491-1186647	125	Chr1:1185491-1186647	OK	tf_score_1	-0.155495	0.0746209	-2.0838	0.0373	-0.207036	count	1	1185491	1186647	1156
Chr1:1187816-1192427	882	Chr1:1187816-1192427	OK	tf_score_1	0.0593388	0.0275219	2.1561	0.0312	0.0828802	count	1	1187816	1192427	4611
Chr1:1193103-1194361	402	Chr1:1193103-1194361	OK	tf_score_1	-0.0066179	0.0395687	-0.1673	0.867	-0.00916216	count	1	1193103	1194361	1258
Chr1:1195058-1196189	214	Chr1:1195058-1196189	OK	tf_score_1	-0.121005	0.0639365	-1.8926	0.0586	-0.164859	count	1	1195058	1196189	1131
Chr1:1196826-1196833	0	Chr1:1196826-1196833	FAIL	tf_score_1	5.61e-13	0.0149287	0	1	0	count	1	1196826	1196833	7
Chr1:1197396-1198870	341	Chr1:1197396-1198870	OK	tf_score_1	-0.125476	0.0463234	-2.7087	0.00682	-0.172452	count	1	1197396	1198870	1474
Chr1:1200083-1202601	559	Chr1:1200083-1202601	OK	tf_score_1	0.0245366	0.0336371	0.7295	0.466	0.0341483	count	1	1200083	1202601	2518
Chr1:1205006-1205875	138	Chr1:1205006-1205875	OK	tf_score_1	0.0606482	0.0729988	0.8308	0.406	0.0812849	count	1	1205006	1205875	869
Chr1:1206383-1207350	151	Chr1:1206383-1207350	OK	tf_score_1	-0.0169386	0.0622971	-0.2719	0.786	-0.0227532	count	1	1206383	1207350	967
Chr1:1210741-1211468	107	Chr1:1210741-1211468	OK	tf_score_1	-0.124379	0.0811567	-1.5326	0.126	-0.165427	count	1	1210741	1211468	727
Chr1:1215287-1217155	637	Chr1:1215287-1217155	OK	tf_score_1	-0.0309703	0.0319648	-0.9689	0.333	-0.0432377	count	1	1215287	1217155	1868
Chr1:1219762-1221396	290	Chr1:1219762-1221396	OK	tf_score_1	-0.292954	0.0565212	-5.1831	2.41e-07	-0.403683	count	0.00538828	1219762	1221396	1634
Chr1:1221942-1222895	174	Chr1:1221942-1222895	OK	tf_score_1	-0.178899	0.0613451	-2.9163	0.00358	-0.242717	count	1	1221942	1222895	953
Chr1:1224301-1226982	654	Chr1:1224301-1226982	OK	tf_score_1	0.0051329	0.0311055	0.165	0.869	0.00717465	count	1	1224301	1226982	2681
Chr1:1230324-1233865	622	Chr1:1230324-1233865	OK	tf_score_1	-0.131937	0.0378681	-3.4841	0.000505	-0.183919	count	1	1230324	1233865	3541
Chr1:1235379-1240830	957	Chr1:1235379-1240830	OK	tf_score_1	0.060051	0.0262466	2.288	0.0222	0.0839705	count	1	1235379	1240830	5451
Chr1:1241940-1245101	447	Chr1:1241940-1245101	OK	tf_score_1	-0.0932585	0.037747	-2.4706	0.0136	-0.129212	count	1	1241940	1245101	3161
Chr1:1245852-1247249	138	Chr1:1245852-1247249	OK	tf_score_1	-0.132748	0.0709589	-1.8708	0.0615	-0.176612	count	1	1245852	1247249	1397
Chr1:1248077-1249505	445	Chr1:1248077-1249505	OK	tf_score_1	-0.0197061	0.0355277	-0.5547	0.579	-0.0274173	count	1	1248077	1249505	1428
Chr1:1250944-1252727	228	Chr1:1250944-1252727	OK	tf_score_1	0.0667732	0.0513625	1.3	0.194	0.0910739	count	1	1250944	1252727	1783
Chr1:1258089-1258899	141	Chr1:1258089-1258899	OK	tf_score_1	-0.19566	0.0758885	-2.5783	0.01	-0.262236	count	1	1258089	1258899	810
Chr1:1260878-1262014	565	Chr1:1260878-1262014	OK	tf_score_1	0.031908	0.0309385	1.0313	0.303	0.0444297	count	1	1260878	1262014	1136
Chr1:1272157-1272935	268	Chr1:1272157-1272935	OK	tf_score_1	0.0229383	0.0476508	0.4814	0.63	0.0315616	count	1	1272157	1272935	778
Chr1:1273518-1274506	298	Chr1:1273518-1274506	OK	tf_score_1	0.107019	0.0400057	2.6751	0.00753	0.148407	count	1	1273518	1274506	988
Chr1:1275374-1275793	121	Chr1:1275374-1275793	OK	tf_score_1	-0.0782143	0.0699809	-1.1177	0.264	-0.104909	count	1	1275374	1275793	419
Chr1:1277043-1277439	35	Chr1:1277043-1277439	OK	tf_score_1	-0.203476	0.152271	-1.3363	0.182	-0.249843	count	1	1277043	1277439	396
Chr1:1279006-1279471	67	Chr1:1279006-1279471	OK	tf_score_1	-0.137623	0.101498	-1.3559	0.175	-0.175503	count	1	1279006	1279471	465
Chr1:1280685-1281437	170	Chr1:1280685-1281437	OK	tf_score_1	-0.087363	0.0651633	-1.3407	0.18	-0.117391	count	1	1280685	1281437	752
Chr1:1286299-1286822	153	Chr1:1286299-1286822	OK	tf_score_1	0.141051	0.0562771	2.5064	0.0123	0.188286	count	1	1286299	1286822	523
Chr1:1288422-1289063	71	Chr1:1288422-1289063	OK	tf_score_1	-0.402599	0.134945	-2.9834	0.00289	-0.528125	count	1	1288422	1289063	641
Chr1:1290603-1294727	693	Chr1:1290603-1294727	OK	tf_score_1	0.0249224	0.0305355	0.8162	0.415	0.034802	count	1	1290603	1294727	4124
Chr1:1298753-1299703	183	Chr1:1298753-1299703	OK	tf_score_1	-0.0057145	0.0598667	-0.0955	0.924	-0.00776311	count	1	1298753	1299703	950
Chr1:1302936-1311344	997	Chr1:1302936-1311344	OK	tf_score_1	-0.0894843	0.0303749	-2.946	0.00326	-0.125107	count	1	1302936	1311344	8408
Chr1:1311925-1314029	969	Chr1:1311925-1314029	OK	tf_score_1	-0.005428	0.0275361	-0.1971	0.844	-0.00762453	count	1	1311925	1314029	2104
Chr1:1314625-1315903	91	Chr1:1314625-1315903	OK	tf_score_1	-0.139776	0.0857427	-1.6302	0.103	-0.182553	count	1	1314625	1315903	1278
Chr1:1320432-1322196	533	Chr1:1320432-1322196	OK	tf_score_1	-0.0960754	0.0400193	-2.4007	0.0165	-0.133945	count	1	1320432	1322196	1764
Chr1:1324237-1325416	174	Chr1:1324237-1325416	OK	tf_score_1	-0.236614	0.0682807	-3.4653	0.000541	-0.320658	count	1	1324237	1325416	1179
Chr1:1330778-1332198	349	Chr1:1330778-1332198	OK	tf_score_1	-0.0897906	0.0429688	-2.0897	0.0368	-0.124047	count	1	1330778	1332198	1420
Chr1:1333116-1334771	384	Chr1:1333116-1334771	OK	tf_score_1	-0.0366412	0.0444771	-0.8238	0.41	-0.0505223	count	1	1333116	1334771	1655
Chr1:1335521-1341331	1000	Chr1:1335521-1341331	OK	tf_score_1	-0.0140855	0.0265153	-0.5312	0.595	-0.0197865	count	1	1335521	1341331	5810
Chr1:1342492-1345795	857	Chr1:1342492-1345795	OK	tf_score_1	-0.0513351	0.027158	-1.8902	0.0589	-0.0721467	count	1	1342492	1345795	3303
Chr1:1347479-1350591	579	Chr1:1347479-1350591	OK	tf_score_1	-0.0607714	0.0379484	-1.6014	0.109	-0.0848367	count	1	1347479	1350591	3112
Chr1:1353853-1353945	6	Chr1:1353853-1353945	OK	tf_score_1	-0.548345	0.44507	-1.232	0.218	-0.468404	count	1	1353853	1353945	92
Chr1:1354792-1357501	866	Chr1:1354792-1357501	OK	tf_score_1	0.0680069	0.0272289	2.4976	0.0126	0.0953179	count	1	1354792	1357501	2709
Chr1:1358029-1359469	227	Chr1:1358029-1359469	OK	tf_score_1	-0.027504	0.0511189	-0.538	0.591	-0.03728	count	1	1358029	1359469	1440
Chr1:1361577-1362905	377	Chr1:1361577-1362905	OK	tf_score_1	-0.0589597	0.0430491	-1.3696	0.171	-0.0817631	count	1	1361577	1362905	1328
Chr1:1364258-1365639	260	Chr1:1364258-1365639	OK	tf_score_1	-0.0781319	0.0519431	-1.5042	0.133	-0.107532	count	1	1364258	1365639	1381
Chr1:1368280-1369838	577	Chr1:1368280-1369838	OK	tf_score_1	0.0270348	0.0328146	0.8239	0.41	0.0377287	count	1	1368280	1369838	1558
Chr1:1372811-1373909	149	Chr1:1372811-1373909	OK	tf_score_1	-0.0900543	0.0684996	-1.3147	0.189	-0.122295	count	1	1372811	1373909	1098
Chr1:1375381-1376253	259	Chr1:1375381-1376253	OK	tf_score_1	-0.003265	0.0478783	-0.0682	0.946	-0.00445607	count	1	1375381	1376253	872
Chr1:1383215-1384082	113	Chr1:1383215-1384082	OK	tf_score_1	-0.109847	0.0900516	-1.2198	0.223	-0.147027	count	1	1383215	1384082	867
Chr1:1385722-1386581	371	Chr1:1385722-1386581	OK	tf_score_1	0.131369	0.0364429	3.6048	0.00032	0.182957	count	1	1385722	1386581	859
Chr1:1387567-1387968	45	Chr1:1387567-1387968	OK	tf_score_1	0.0297505	0.109376	0.272	0.786	0.0362857	count	1	1387567	1387968	401
Chr1:1390862-1392334	404	Chr1:1390862-1392334	OK	tf_score_1	0.0066928	0.0378269	0.1769	0.86	0.0092509	count	1	1390862	1392334	1472
Chr1:1395800-1396600	168	Chr1:1395800-1396600	OK	tf_score_1	-0.241173	0.0681249	-3.5402	0.000409	-0.326241	count	1	1395800	1396600	800
Chr1:1398541-1401134	479	Chr1:1398541-1401134	OK	tf_score_1	-0.0350747	0.0368696	-0.9513	0.342	-0.0487516	count	1	1398541	1401134	2593
Chr1:1402813-1402988	30	Chr1:1402813-1402988	OK	tf_score_1	-0.121342	0.146344	-0.8292	0.407	-0.148241	count	1	1402813	1402988	175
Chr1:1406943-1408272	466	Chr1:1406943-1408272	OK	tf_score_1	0.0007829	0.0347108	0.0226	0.982	0.0010845	count	1	1406943	1408272	1329
Chr1:1410127-1411661	678	Chr1:1410127-1411661	OK	tf_score_1	0.0505579	0.027896	1.8124	0.0701	0.0708874	count	1	1410127	1411661	1534
Chr1:1413168-1414236	118	Chr1:1413168-1414236	OK	tf_score_1	-0.14363	0.0751468	-1.9113	0.0561	-0.192701	count	1	1413168	1414236	1068
Chr1:1415765-1416916	218	Chr1:1415765-1416916	OK	tf_score_1	-0.164284	0.0607677	-2.7035	0.00692	-0.224681	count	1	1415765	1416916	1151
Chr1:1418037-1434977	1695	Chr1:1418037-1434977	OK	tf_score_1	0.031549	0.0211678	1.4904	0.136	0.0444456	count	1	1418037	1434977	16940
Chr1:1435554-1435628	9	Chr1:1435554-1435628	OK	tf_score_1	0.148766	0.204948	0.7259	0.468	0.116291	count	1	1435554	1435628	74
Chr1:1436522-1438051	252	Chr1:1436522-1438051	OK	tf_score_1	-0.0423641	0.0483578	-0.8761	0.381	-0.0580676	count	1	1436522	1438051	1529
Chr1:1441159-1441683	131	Chr1:1441159-1441683	OK	tf_score_1	-0.015172	0.0640548	-0.2369	0.813	-0.0203032	count	1	1441159	1441683	524
Chr1:1444925-1445224	45	Chr1:1444925-1445224	OK	tf_score_1	0.001428	0.109126	0.0131	0.99	0.00175961	count	1	1444925	1445224	299
Chr1:1448352-1449164	75	Chr1:1448352-1449164	OK	tf_score_1	-0.143377	0.109872	-1.305	0.192	-0.187898	count	1	1448352	1449164	812
Chr1:1450500-1451421	223	Chr1:1450500-1451421	OK	tf_score_1	0.0433845	0.0524505	0.8272	0.408	0.0590889	count	1	1450500	1451421	921
Chr1:1452458-1457547	979	Chr1:1452458-1457547	OK	tf_score_1	0.0703518	0.0250831	2.8047	0.00509	0.0986385	count	1	1452458	1457547	5089
Chr1:1458134-1459954	588	Chr1:1458134-1459954	OK	tf_score_1	-0.0375605	0.0334064	-1.1244	0.261	-0.0522442	count	1	1458134	1459954	1820
Chr1:1460740-1463304	715	Chr1:1460740-1463304	OK	tf_score_1	0.0218433	0.026482	0.8248	0.41	0.0305981	count	1	1460740	1463304	2564
Chr1:1467442-1472289	1077	Chr1:1467442-1472289	OK	tf_score_1	-0.0794114	0.0282466	-2.8114	0.00498	-0.111583	count	1	1467442	1472289	4847
Chr1:1475766-1484656	1117	Chr1:1475766-1484656	OK	tf_score_1	-0.0251328	0.0271944	-0.9242	0.356	-0.0353454	count	1	1475766	1484656	8890
Chr1:1486578-1487619	226	Chr1:1486578-1487619	OK	tf_score_1	-0.0348902	0.0613839	-0.5684	0.57	-0.0474897	count	1	1486578	1487619	1041
Chr1:1490654-1491508	113	Chr1:1490654-1491508	OK	tf_score_1	-0.126721	0.0803981	-1.5762	0.115	-0.167401	count	1	1490654	1491508	854
Chr1:1493958-1495597	316	Chr1:1493958-1495597	OK	tf_score_1	-0.0387363	0.049251	-0.7865	0.432	-0.0538378	count	1	1493958	1495597	1639
Chr1:1496533-1498863	450	Chr1:1496533-1498863	OK	tf_score_1	-0.129919	0.0424958	-3.0572	0.00226	-0.179748	count	1	1496533	1498863	2330
Chr1:1501485-1506202	1107	Chr1:1501485-1506202	OK	tf_score_1	0.0844825	0.0243217	3.4735	0.000525	0.118705	count	1	1501485	1506202	4717
Chr1:1506935-1512289	724	Chr1:1506935-1512289	OK	tf_score_1	0.0036424	0.0305334	0.1193	0.905	0.0051055	count	1	1506935	1512289	5354
Chr1:1518614-1518830	50	Chr1:1518614-1518830	OK	tf_score_1	0.172476	0.0951935	1.8118	0.0702	0.21312	count	1	1518614	1518830	216
Chr1:1519835-1520965	241	Chr1:1519835-1520965	OK	tf_score_1	-0.156087	0.063965	-2.4402	0.0148	-0.213145	count	1	1519835	1520965	1130
Chr1:1523357-1523937	182	Chr1:1523357-1523937	OK	tf_score_1	0.0333624	0.0570589	0.5847	0.559	0.0451764	count	1	1523357	1523937	580
Chr1:1524692-1525587	87	Chr1:1524692-1525587	OK	tf_score_1	-0.278152	0.118991	-2.3376	0.0195	-0.363772	count	1	1524692	1525587	895
Chr1:1527386-1529918	241	Chr1:1527386-1529918	OK	tf_score_1	-0.233179	0.0715201	-3.2603	0.00113	-0.321515	count	1	1527386	1529918	2532
Chr1:1530958-1531795	109	Chr1:1530958-1531795	OK	tf_score_1	-0.206171	0.0878743	-2.3462	0.0191	-0.271325	count	1	1530958	1531795	837
Chr1:1533915-1535291	385	Chr1:1533915-1535291	OK	tf_score_1	-0.0525182	0.0406198	-1.2929	0.196	-0.0725243	count	1	1533915	1535291	1376
Chr1:1537471-1537676	39	Chr1:1537471-1537676	OK	tf_score_1	-0.177442	0.147851	-1.2001	0.23	-0.222511	count	1	1537471	1537676	205
Chr1:1538259-1538441	38	Chr1:1538259-1538441	OK	tf_score_1	-0.212464	0.137335	-1.5471	0.122	-0.262148	count	1	1538259	1538441	182
Chr1:1543630-1544030	80	Chr1:1543630-1544030	OK	tf_score_1	0.0932932	0.0790631	1.18	0.238	0.122009	count	1	1543630	1544030	400
Chr1:1544645-1550909	1170	Chr1:1544645-1550909	OK	tf_score_1	0.102863	0.0204186	5.0377	5.16e-07	0.145066	count	0.0115027	1544645	1550909	6264
Chr1:1552487-1555011	384	Chr1:1552487-1555011	OK	tf_score_1	0.0844258	0.037822	2.2322	0.0257	0.116982	count	1	1552487	1555011	2524
Chr1:1557584-1561246	1003	Chr1:1557584-1561246	OK	tf_score_1	0.0618991	0.024732	2.5028	0.0124	0.0869712	count	1	1557584	1561246	3662
Chr1:1562093-1562131	8	Chr1:1562093-1562131	OK	tf_score_1	-0.0946323	0.262204	-0.3609	0.718	-0.0853789	count	1	1562093	1562131	38
Chr1:1563407-1565286	906	Chr1:1563407-1565286	OK	tf_score_1	0.0386394	0.025646	1.5066	0.132	0.0541516	count	1	1563407	1565286	1879
Chr1:1566946-1567172	23	Chr1:1566946-1567172	OK	tf_score_1	-0.396052	0.282637	-1.4013	0.161	-0.482606	count	1	1566946	1567172	226
Chr1:1567872-1573400	1219	Chr1:1567872-1573400	OK	tf_score_1	0.0604245	0.025805	2.3416	0.0193	0.0849257	count	1	1567872	1573400	5528
Chr1:1575444-1577394	612	Chr1:1575444-1577394	OK	tf_score_1	0.0496037	0.0294041	1.687	0.0918	0.0690814	count	1	1575444	1577394	1950
Chr1:1582016-1588356	847	Chr1:1582016-1588356	OK	tf_score_1	-0.0206128	0.0293601	-0.7021	0.483	-0.0287742	count	1	1582016	1588356	6340
Chr1:1590133-1590155	4	Chr1:1590133-1590155	OK	tf_score_1	-0.340094	0.443588	-0.7667	0.443	-0.240978	count	1	1590133	1590155	22
Chr1:1592319-1592728	63	Chr1:1592319-1592728	OK	tf_score_1	-0.375714	0.122209	-3.0744	0.00214	-0.481538	count	1	1592319	1592728	409
Chr1:1593683-1596615	623	Chr1:1593683-1596615	OK	tf_score_1	-0.0096402	0.0349663	-0.2757	0.783	-0.0134449	count	1	1593683	1596615	2932
Chr1:1597549-1600313	413	Chr1:1597549-1600313	OK	tf_score_1	-0.0536719	0.0449164	-1.1949	0.232	-0.0743689	count	1	1597549	1600313	2764
Chr1:1604620-1608779	430	Chr1:1604620-1608779	OK	tf_score_1	-0.154563	0.0441559	-3.5004	0.000475	-0.212613	count	1	1604620	1608779	4159
Chr1:1611386-1613240	146	Chr1:1611386-1613240	OK	tf_score_1	-0.230741	0.103011	-2.24	0.0252	-0.304723	count	1	1611386	1613240	1854
Chr1:1614618-1619208	404	Chr1:1614618-1619208	OK	tf_score_1	-0.0896403	0.0469439	-1.9095	0.0563	-0.122366	count	1	1614618	1619208	4590
Chr1:1622789-1625401	444	Chr1:1622789-1625401	OK	tf_score_1	0.0638262	0.0369527	1.7272	0.0843	0.0884146	count	1	1622789	1625401	2612
Chr1:1628435-1629563	88	Chr1:1628435-1629563	OK	tf_score_1	-0.200849	0.091604	-2.1926	0.0285	-0.261209	count	1	1628435	1629563	1128
Chr1:1630164-1631585	155	Chr1:1630164-1631585	OK	tf_score_1	-0.0969079	0.0660657	-1.4668	0.143	-0.130906	count	1	1630164	1631585	1421
Chr1:1635150-1636735	328	Chr1:1635150-1636735	OK	tf_score_1	0.0004481	0.0419423	0.0107	0.991	0.000618645	count	1	1635150	1636735	1585
Chr1:1637376-1638234	177	Chr1:1637376-1638234	OK	tf_score_1	0.065079	0.0564347	1.1532	0.249	0.0875135	count	1	1637376	1638234	858
Chr1:1638832-1639602	88	Chr1:1638832-1639602	OK	tf_score_1	-0.0385754	0.0819883	-0.4705	0.638	-0.0495511	count	1	1638832	1639602	770
Chr1:1642072-1642077	0	Chr1:1642072-1642077	FAIL	tf_score_1	5.61e-13	0.0149287	0	1	0	count	1	1642072	1642077	5
Chr1:1642903-1644394	150	Chr1:1642903-1644394	OK	tf_score_1	-0.0506895	0.0617013	-0.8215	0.411	-0.0680088	count	1	1642903	1644394	1491
Chr1:1645059-1649110	650	Chr1:1645059-1649110	OK	tf_score_1	-0.0679164	0.0320334	-2.1202	0.0341	-0.0950854	count	1	1645059	1649110	4051
Chr1:1652313-1652704	46	Chr1:1652313-1652704	OK	tf_score_1	-0.109424	0.114248	-0.9578	0.338	-0.137138	count	1	1652313	1652704	391
Chr1:1655162-1655251	15	Chr1:1655162-1655251	OK	tf_score_1	0.284925	0.156754	1.8177	0.0693	0.277887	count	1	1655162	1655251	89
Chr1:1658603-1664241	1305	Chr1:1658603-1664241	OK	tf_score_1	-0.018079	0.0221744	-0.8153	0.415	-0.0254961	count	1	1658603	1664241	5638
Chr1:1667398-1667433	2	Chr1:1667398-1667433	OK	tf_score_1	-1.65808	2.08234	-0.7963	0.426	-0.959336	count	1	1667398	1667433	35
Chr1:1668117-1670255	189	Chr1:1668117-1670255	OK	tf_score_1	-0.120816	0.0590591	-2.0457	0.0409	-0.163367	count	1	1668117	1670255	2138
Chr1:1671123-1672506	372	Chr1:1671123-1672506	OK	tf_score_1	-0.0261046	0.03973	-0.657	0.511	-0.0360587	count	1	1671123	1672506	1383
Chr1:1675753-1676447	156	Chr1:1675753-1676447	OK	tf_score_1	0.097822	0.0655293	1.4928	0.136	0.132554	count	1	1675753	1676447	694
Chr1:1678252-1679572	328	Chr1:1678252-1679572	OK	tf_score_1	-0.0124135	0.043395	-0.2861	0.775	-0.0171292	count	1	1678252	1679572	1320
Chr1:1681314-1683345	359	Chr1:1681314-1683345	OK	tf_score_1	-0.0164461	0.0400334	-0.4108	0.681	-0.0227893	count	1	1681314	1683345	2031
Chr1:1689462-1690548	121	Chr1:1689462-1690548	OK	tf_score_1	-0.163644	0.0925283	-1.7686	0.0771	-0.215891	count	1	1689462	1690548	1086
Chr1:1692075-1694054	524	Chr1:1692075-1694054	OK	tf_score_1	0.0583904	0.0315889	1.8484	0.0647	0.0816403	count	1	1692075	1694054	1979
Chr1:1700656-1701659	409	Chr1:1700656-1701659	OK	tf_score_1	0.035534	0.0369628	0.9613	0.336	0.0494108	count	1	1700656	1701659	1003
Chr1:1702404-1703115	217	Chr1:1702404-1703115	OK	tf_score_1	0.208393	0.0533417	3.9068	9.68e-05	0.284385	count	1	1702404	1703115	711
Chr1:1704333-1705487	295	Chr1:1704333-1705487	OK	tf_score_1	-0.117893	0.0487844	-2.4166	0.0158	-0.162904	count	1	1704333	1705487	1154
Chr1:1706571-1707250	161	Chr1:1706571-1707250	OK	tf_score_1	-0.181924	0.0703595	-2.5856	0.00979	-0.246105	count	1	1706571	1707250	679
Chr1:1709001-1709874	258	Chr1:1709001-1709874	OK	tf_score_1	0.138926	0.0418706	3.318	0.000924	0.191105	count	1	1709001	1709874	873
Chr1:1710462-1711319	74	Chr1:1710462-1711319	OK	tf_score_1	-0.0423644	0.107274	-0.3949	0.693	-0.0552923	count	1	1710462	1711319	857
Chr1:1712353-1719405	1335	Chr1:1712353-1719405	OK	tf_score_1	0.103754	0.0211955	4.8951	1.07e-06	0.145799	count	0.0237829	1712353	1719405	7052
Chr1:1721040-1722173	228	Chr1:1721040-1722173	OK	tf_score_1	-0.0021055	0.0508034	-0.0414	0.967	-0.00286566	count	1	1721040	1722173	1133
Chr1:1725422-1726856	161	Chr1:1725422-1726856	OK	tf_score_1	-0.128876	0.0692823	-1.8602	0.063	-0.17451	count	1	1725422	1726856	1434
Chr1:1729205-1730656	369	Chr1:1729205-1730656	OK	tf_score_1	0.0126431	0.0371371	0.3404	0.734	0.0174787	count	1	1729205	1730656	1451
Chr1:1732102-1733134	150	Chr1:1732102-1733134	OK	tf_score_1	-0.0556474	0.0627053	-0.8874	0.375	-0.0749407	count	1	1732102	1733134	1032
Chr1:1739046-1740034	260	Chr1:1739046-1740034	OK	tf_score_1	0.0474524	0.0508289	0.9336	0.351	0.0652736	count	1	1739046	1740034	988
Chr1:1740751-1741487	166	Chr1:1740751-1741487	OK	tf_score_1	-0.0483327	0.062147	-0.7777	0.437	-0.0653694	count	1	1740751	1741487	736
Chr1:1742680-1749851	1257	Chr1:1742680-1749851	OK	tf_score_1	0.0639189	0.0222118	2.8777	0.00405	0.0898173	count	1	1742680	1749851	7171
Chr1:1753195-1754660	218	Chr1:1753195-1754660	OK	tf_score_1	-0.0530999	0.0563335	-0.9426	0.346	-0.072217	count	1	1753195	1754660	1465
Chr1:1761809-1763099	190	Chr1:1761809-1763099	OK	tf_score_1	-0.0662851	0.0631712	-1.0493	0.294	-0.0896921	count	1	1761809	1763099	1290
Chr1:1764454-1767664	560	Chr1:1764454-1767664	OK	tf_score_1	0.0064546	0.0330662	0.1952	0.845	0.00903655	count	1	1764454	1767664	3210
Chr1:1768326-1769569	881	Chr1:1768326-1769569	OK	tf_score_1	0.0618971	0.0277262	2.2324	0.0257	0.0867611	count	1	1768326	1769569	1243
Chr1:1770603-1770607	0	Chr1:1770603-1770607	FAIL	tf_score_1	5.61e-13	0.0149287	0	1	0	count	1	1770603	1770607	4
Chr1:1771182-1772206	113	Chr1:1771182-1772206	OK	tf_score_1	-0.0704314	0.0718985	-0.9796	0.327	-0.0934972	count	1	1771182	1772206	1024
Chr1:1772871-1775714	1049	Chr1:1772871-1775714	OK	tf_score_1	0.0369324	0.0230703	1.6009	0.11	0.0519318	count	1	1772871	1775714	2843
Chr1:1778609-1779764	320	Chr1:1778609-1779764	OK	tf_score_1	0.0775009	0.0398851	1.9431	0.0522	0.107058	count	1	1778609	1779764	1155
Chr1:1784093-1784935	123	Chr1:1784093-1784935	OK	tf_score_1	-0.210879	0.0795832	-2.6498	0.00812	-0.283255	count	1	1784093	1784935	842
Chr1:1786283-1787164	172	Chr1:1786283-1787164	OK	tf_score_1	-0.0378255	0.0568528	-0.6653	0.506	-0.0510162	count	1	1786283	1787164	881
Chr1:1789020-1790483	282	Chr1:1789020-1790483	OK	tf_score_1	0.0398151	0.044079	0.9033	0.366	0.0545983	count	1	1789020	1790483	1463
Chr1:1796329-1797023	49	Chr1:1796329-1797023	OK	tf_score_1	-0.0490248	0.113328	-0.4326	0.665	-0.060318	count	1	1796329	1797023	694
Chr1:1798568-1799477	127	Chr1:1798568-1799477	OK	tf_score_1	-0.269469	0.0869333	-3.0997	0.00197	-0.359639	count	1	1798568	1799477	909
Chr1:1800929-1801619	76	Chr1:1800929-1801619	OK	tf_score_1	0.0284319	0.0890976	0.3191	0.75	0.0370209	count	1	1800929	1801619	690
Chr1:1803410-1804518	420	Chr1:1803410-1804518	OK	tf_score_1	-0.0276972	0.039808	-0.6958	0.487	-0.0384457	count	1	1803410	1804518	1108
Chr1:1807260-1808753	553	Chr1:1807260-1808753	OK	tf_score_1	0.0488414	0.0340943	1.4325	0.152	0.0682525	count	1	1807260	1808753	1493
Chr1:1815214-1822905	1320	Chr1:1815214-1822905	OK	tf_score_1	0.0787446	0.0235793	3.3396	0.000855	0.110559	count	1	1815214	1822905	7691
Chr1:1823603-1824707	173	Chr1:1823603-1824707	OK	tf_score_1	0.032908	0.0555287	0.5926	0.553	0.0444485	count	1	1823603	1824707	1104
Chr1:1825449-1825699	29	Chr1:1825449-1825699	OK	tf_score_1	0.0145995	0.132036	0.1106	0.912	0.0165559	count	1	1825449	1825699	250
Chr1:1827553-1833459	972	Chr1:1827553-1833459	OK	tf_score_1	-0.0226307	0.0270433	-0.8368	0.403	-0.0317634	count	1	1827553	1833459	5906
Chr1:1834145-1835463	139	Chr1:1834145-1835463	OK	tf_score_1	-0.0812922	0.0654543	-1.242	0.214	-0.108471	count	1	1834145	1835463	1318
Chr1:1836633-1839061	904	Chr1:1836633-1839061	OK	tf_score_1	0.110389	0.0230731	4.7843	1.85e-06	0.154649	count	0.0409904	1836633	1839061	2428
Chr1:1852438-1853099	76	Chr1:1852438-1853099	OK	tf_score_1	-0.107938	0.0973774	-1.1084	0.268	-0.140765	count	1	1852438	1853099	661
Chr1:1854566-1856791	789	Chr1:1854566-1856791	OK	tf_score_1	0.104904	0.0244803	4.2853	1.92e-05	0.147078	count	0.41808	1854566	1856791	2225
Chr1:1857464-1858134	96	Chr1:1857464-1858134	OK	tf_score_1	0.108346	0.0699336	1.5493	0.121	0.140792	count	1	1857464	1858134	670
Chr1:1860334-1862416	1009	Chr1:1860334-1862416	OK	tf_score_1	0.145835	0.0218391	6.6777	3.17e-11	0.205347	count	7.18639e-07	1860334	1862416	2082
Chr1:1864238-1865300	241	Chr1:1864238-1865300	OK	tf_score_1	0.114067	0.0464484	2.4558	0.0141	0.156681	count	1	1864238	1865300	1062
Chr1:1868312-1869542	275	Chr1:1868312-1869542	OK	tf_score_1	-0.003675	0.0495664	-0.0741	0.941	-0.00503106	count	1	1868312	1869542	1230
Chr1:1873357-1875009	303	Chr1:1873357-1875009	OK	tf_score_1	-0.0436351	0.0480575	-0.908	0.364	-0.0594545	count	1	1873357	1875009	1652
Chr1:1876769-1881037	865	Chr1:1876769-1881037	OK	tf_score_1	-0.0191663	0.0315251	-0.608	0.543	-0.0268132	count	1	1876769	1881037	4268
Chr1:1882385-1885421	596	Chr1:1882385-1885421	OK	tf_score_1	-0.0877717	0.0331809	-2.6452	0.00823	-0.12242	count	1	1882385	1885421	3036
Chr1:1886115-1893035	1040	Chr1:1886115-1893035	OK	tf_score_1	-0.117725	0.0346529	-3.3973	0.000695	-0.164638	count	1	1886115	1893035	6920
Chr1:1893589-1895086	495	Chr1:1893589-1895086	OK	tf_score_1	-0.0095637	0.0383333	-0.2495	0.803	-0.0132841	count	1	1893589	1895086	1497
Chr1:1896553-1897541	354	Chr1:1896553-1897541	OK	tf_score_1	0.0784548	0.0388144	2.0213	0.0434	0.108195	count	1	1896553	1897541	988
Chr1:1899003-1900392	406	Chr1:1899003-1900392	OK	tf_score_1	-0.0519468	0.0389945	-1.3322	0.183	-0.0719169	count	1	1899003	1900392	1389
Chr1:1903934-1903976	4	Chr1:1903934-1903976	OK	tf_score_1	-0.226513	0.385825	-0.5871	0.557	-0.153206	count	1	1903934	1903976	42
Chr1:1904564-1905986	232	Chr1:1904564-1905986	OK	tf_score_1	-0.320028	0.0639757	-5.0023	6.18e-07	-0.438743	count	0.0137672	1904564	1905986	1422
Chr1:1906812-1907367	201	Chr1:1906812-1907367	OK	tf_score_1	0.0696308	0.0609337	1.1427	0.253	0.0943104	count	1	1906812	1907367	555
Chr1:1910149-1911536	334	Chr1:1910149-1911536	OK	tf_score_1	-0.142393	0.0456645	-3.1182	0.00185	-0.197032	count	1	1910149	1911536	1387
Chr1:1914556-1915283	59	Chr1:1914556-1915283	OK	tf_score_1	-0.290338	0.121417	-2.3913	0.0169	-0.370017	count	1	1914556	1915283	727
Chr1:1919418-1920638	180	Chr1:1919418-1920638	OK	tf_score_1	-0.0653698	0.062323	-1.0489	0.294	-0.0889092	count	1	1919418	1920638	1220
Chr1:1921633-1923170	536	Chr1:1921633-1923170	OK	tf_score_1	0.0854275	0.0311792	2.7399	0.0062	0.119093	count	1	1921633	1923170	1537
Chr1:1926212-1927103	294	Chr1:1926212-1927103	OK	tf_score_1	0.0222872	0.0440433	0.506	0.613	0.0306558	count	1	1926212	1927103	891
Chr1:1930183-1930688	89	Chr1:1930183-1930688	OK	tf_score_1	-0.143092	0.0936492	-1.528	0.127	-0.188188	count	1	1930183	1930688	505
Chr1:1932279-1934588	239	Chr1:1932279-1934588	OK	tf_score_1	-0.181407	0.0621788	-2.9175	0.00357	-0.245462	count	1	1932279	1934588	2309
Chr1:1938523-1938916	49	Chr1:1938523-1938916	OK	tf_score_1	-0.21832	0.125229	-1.7434	0.0814	-0.268258	count	1	1938523	1938916	393
Chr1:1941508-1941909	46	Chr1:1941508-1941909	OK	tf_score_1	-0.310398	0.13553	-2.2903	0.0221	-0.378359	count	1	1941508	1941909	401
Chr1:1942707-1942965	26	Chr1:1942707-1942965	OK	tf_score_1	-0.0400831	0.141525	-0.2832	0.777	-0.0451275	count	1	1942707	1942965	258
Chr1:1944326-1945420	174	Chr1:1944326-1945420	OK	tf_score_1	0.025469	0.0567821	0.4485	0.654	0.0343678	count	1	1944326	1945420	1094
Chr1:1946066-1947230	349	Chr1:1946066-1947230	OK	tf_score_1	0.0086668	0.0427692	0.2026	0.839	0.0119339	count	1	1946066	1947230	1164
Chr1:1949714-1951412	185	Chr1:1949714-1951412	OK	tf_score_1	-0.195575	0.0662895	-2.9503	0.00321	-0.263579	count	1	1949714	1951412	1698
Chr1:1952282-1955101	1152	Chr1:1952282-1955101	OK	tf_score_1	0.0674334	0.0233276	2.8907	0.00389	0.0946667	count	1	1952282	1955101	2819
Chr1:1956084-1956386	28	Chr1:1956084-1956386	OK	tf_score_1	-0.122406	0.168746	-0.7254	0.468	-0.145214	count	1	1956084	1956386	302
Chr1:1957640-1960686	358	Chr1:1957640-1960686	OK	tf_score_1	-0.140776	0.0458997	-3.067	0.00219	-0.194467	count	1	1957640	1960686	3046
Chr1:1962761-1966937	442	Chr1:1962761-1966937	OK	tf_score_1	-0.0169334	0.0385707	-0.439	0.661	-0.0234689	count	1	1962761	1966937	4176
Chr1:1968908-1969991	231	Chr1:1968908-1969991	OK	tf_score_1	-0.0580224	0.0508169	-1.1418	0.254	-0.0791659	count	1	1968908	1969991	1083
Chr1:1973415-1975051	453	Chr1:1973415-1975051	OK	tf_score_1	-0.139365	0.0457662	-3.0452	0.00236	-0.194191	count	1	1973415	1975051	1636
Chr1:1977159-1979064	896	Chr1:1977159-1979064	OK	tf_score_1	0.0414032	0.0266424	1.554	0.12	0.0580503	count	1	1977159	1979064	1905
Chr1:1988529-1990668	414	Chr1:1988529-1990668	OK	tf_score_1	0.0258332	0.0351393	0.7352	0.462	0.0357376	count	1	1988529	1990668	2139
Chr1:1991790-1992942	469	Chr1:1991790-1992942	OK	tf_score_1	0.053066	0.0347069	1.529	0.126	0.0738385	count	1	1991790	1992942	1152
Chr1:1994546-1994561	1	Chr1:1994546-1994561	FAIL	tf_score_1	-365.814	16640.2	-0.022	0.982	-0.971986	count	1	1994546	1994561	15
Chr1:1995955-1997560	215	Chr1:1995955-1997560	OK	tf_score_1	-0.0461926	0.056664	-0.8152	0.415	-0.0623831	count	1	1995955	1997560	1605
Chr1:1998210-2002202	881	Chr1:1998210-2002202	OK	tf_score_1	0.0193399	0.0298782	0.6473	0.518	0.0271449	count	1	1998210	2002202	3992
Chr1:2002838-2004093	133	Chr1:2002838-2004093	OK	tf_score_1	-0.108006	0.0748855	-1.4423	0.149	-0.144175	count	1	2002838	2004093	1255
Chr1:2006731-2008957	915	Chr1:2006731-2008957	OK	tf_score_1	0.0496201	0.0274035	1.8107	0.0703	0.0695126	count	1	2006731	2008957	2226
Chr1:2011359-2014689	775	Chr1:2011359-2014689	OK	tf_score_1	0.0949744	0.0263558	3.6036	0.000322	0.132706	count	1	2011359	2014689	3330
Chr1:2015576-2016810	235	Chr1:2015576-2016810	OK	tf_score_1	-0.0082537	0.0529632	-0.1558	0.876	-0.0112325	count	1	2015576	2016810	1234
Chr1:2024174-2030210	1168	Chr1:2024174-2030210	OK	tf_score_1	0.074614	0.024121	3.0933	0.00201	0.104701	count	1	2024174	2030210	6036
Chr1:2031107-2036178	856	Chr1:2031107-2036178	OK	tf_score_1	-0.0856647	0.0299225	-2.8629	0.00424	-0.119928	count	1	2031107	2036178	5071
Chr1:2038041-2038094	4	Chr1:2038041-2038094	OK	tf_score_1	0.40556	0.292334	1.3873	0.166	0.209778	count	1	2038041	2038094	53
Chr1:2040070-2040823	257	Chr1:2040070-2040823	OK	tf_score_1	-0.0045219	0.0482822	-0.0937	0.925	-0.00616878	count	1	2040070	2040823	753
Chr1:2047146-2048182	220	Chr1:2047146-2048182	OK	tf_score_1	-0.194799	0.0601659	-3.2377	0.00123	-0.261869	count	1	2047146	2048182	1036
Chr1:2051831-2053384	376	Chr1:2051831-2053384	OK	tf_score_1	0.0619162	0.0392922	1.5758	0.115	0.0854783	count	1	2051831	2053384	1553
Chr1:2055015-2056513	482	Chr1:2055015-2056513	OK	tf_score_1	-0.0250676	0.0361168	-0.6941	0.488	-0.034711	count	1	2055015	2056513	1498
Chr1:2060107-2060868	104	Chr1:2060107-2060868	OK	tf_score_1	-0.07261	0.0947965	-0.766	0.444	-0.0964356	count	1	2060107	2060868	761
Chr1:2067097-2067888	271	Chr1:2067097-2067888	OK	tf_score_1	0.0287645	0.0497388	0.5783	0.563	0.0395126	count	1	2067097	2067888	791
Chr1:2069901-2071539	629	Chr1:2069901-2071539	OK	tf_score_1	0.0403423	0.032242	1.2512	0.211	0.0563683	count	1	2069901	2071539	1638
Chr1:2076196-2078090	353	Chr1:2076196-2078090	OK	tf_score_1	-0.0091463	0.04118	-0.2221	0.824	-0.0126387	count	1	2076196	2078090	1894
Chr1:2081490-2083800	754	Chr1:2081490-2083800	OK	tf_score_1	0.0639067	0.029564	2.1616	0.0308	0.0894078	count	1	2081490	2083800	2310
Chr1:2086077-2087624	553	Chr1:2086077-2087624	OK	tf_score_1	0.056366	0.0328671	1.715	0.0865	0.0783535	count	1	2086077	2087624	1547
Chr1:2089112-2093067	745	Chr1:2089112-2093067	OK	tf_score_1	-0.0431273	0.0307997	-1.4002	0.162	-0.0603021	count	1	2089112	2093067	3955
Chr1:2095867-2098036	284	Chr1:2095867-2098036	OK	tf_score_1	-0.0994947	0.0519144	-1.9165	0.0554	-0.136889	count	1	2095867	2098036	2169
Chr1:2102760-2105748	1008	Chr1:2102760-2105748	OK	tf_score_1	0.0201369	0.0275624	0.7306	0.465	0.0282642	count	1	2102760	2105748	2988
Chr1:2106257-2109415	862	Chr1:2106257-2109415	OK	tf_score_1	0.0344021	0.0258226	1.3323	0.183	0.0482956	count	1	2106257	2109415	3158
Chr1:2110271-2111972	300	Chr1:2110271-2111972	OK	tf_score_1	-0.052133	0.0541624	-0.9625	0.336	-0.0715491	count	1	2110271	2111972	1701
Chr1:2114295-2115743	391	Chr1:2114295-2115743	OK	tf_score_1	0.0150368	0.037141	0.4049	0.686	0.0208148	count	1	2114295	2115743	1448
Chr1:2120363-2121625	354	Chr1:2120363-2121625	OK	tf_score_1	-0.0252417	0.0415673	-0.6072	0.544	-0.0349919	count	1	2120363	2121625	1262
Chr1:2123468-2124527	213	Chr1:2123468-2124527	OK	tf_score_1	-0.024171	0.0522179	-0.4629	0.643	-0.0327159	count	1	2123468	2124527	1059
Chr1:2125705-2126867	340	Chr1:2125705-2126867	OK	tf_score_1	-0.0215897	0.0435731	-0.4955	0.62	-0.0298786	count	1	2125705	2126867	1162
Chr1:2127754-2129118	240	Chr1:2127754-2129118	OK	tf_score_1	-0.0169175	0.0531414	-0.3183	0.75	-0.023178	count	1	2127754	2129118	1364
Chr1:2129759-2130574	166	Chr1:2129759-2130574	OK	tf_score_1	-0.0396947	0.0602373	-0.659	0.51	-0.0534342	count	1	2129759	2130574	815
Chr1:2135254-2136263	435	Chr1:2135254-2136263	OK	tf_score_1	0.0316679	0.0404696	0.7825	0.434	0.0438914	count	1	2135254	2136263	1009
Chr1:2137826-2137993	23	Chr1:2137826-2137993	OK	tf_score_1	-0.0928178	0.169413	-0.5479	0.584	-0.108	count	1	2137826	2137993	167
Chr1:2141095-2142236	102	Chr1:2141095-2142236	OK	tf_score_1	-0.146848	0.0821656	-1.7872	0.0741	-0.189828	count	1	2141095	2142236	1141
Chr1:2143655-2144535	161	Chr1:2143655-2144535	OK	tf_score_1	-0.0791633	0.062956	-1.2574	0.209	-0.106124	count	1	2143655	2144535	880
Chr1:2147309-2148689	265	Chr1:2147309-2148689	OK	tf_score_1	-0.0896021	0.0517171	-1.7325	0.0833	-0.123613	count	1	2147309	2148689	1380
Chr1:2149941-2153504	916	Chr1:2149941-2153504	OK	tf_score_1	0.0307106	0.0256909	1.1954	0.232	0.0430712	count	1	2149941	2153504	3563
Chr1:2154200-2154272	1	Chr1:2154200-2154272	OK	tf_score_1	-1.18484	1.91109	-0.62	0.535	-0.510907	count	1	2154200	2154272	72
Chr1:2154909-2156755	452	Chr1:2154909-2156755	OK	tf_score_1	0.0295225	0.0358358	0.8238	0.41	0.0409504	count	1	2154909	2156755	1846
Chr1:2159776-2161413	341	Chr1:2159776-2161413	OK	tf_score_1	0.018949	0.0379641	0.4991	0.618	0.0261057	count	1	2159776	2161413	1637
Chr1:2162747-2165600	728	Chr1:2162747-2165600	OK	tf_score_1	0.0094426	0.0286862	0.3292	0.742	0.0131852	count	1	2162747	2165600	2853
Chr1:2168013-2179013	1463	Chr1:2168013-2179013	OK	tf_score_1	0.037043	0.021547	1.7192	0.0857	0.0520731	count	1	2168013	2179013	11000
Chr1:2183710-2185243	595	Chr1:2183710-2185243	OK	tf_score_1	0.0680025	0.031826	2.1367	0.0327	0.0950349	count	1	2183710	2185243	1533
Chr1:2186766-2192416	1029	Chr1:2186766-2192416	OK	tf_score_1	0.0612343	0.0250293	2.4465	0.0145	0.0859645	count	1	2186766	2192416	5650
Chr1:2193160-2198706	1236	Chr1:2193160-2198706	OK	tf_score_1	0.0731411	0.0234781	3.1153	0.00186	0.102713	count	1	2193160	2198706	5546
Chr1:2199371-2202002	839	Chr1:2199371-2202002	OK	tf_score_1	0.17287	0.0237673	7.2735	5.09e-13	0.242347	count	1.15594e-08	2199371	2202002	2631
Chr1:2203474-2204716	589	Chr1:2203474-2204716	OK	tf_score_1	0.026865	0.0308377	0.8712	0.384	0.0373762	count	1	2203474	2204716	1242
Chr1:2206304-2208768	253	Chr1:2206304-2208768	OK	tf_score_1	-0.0456286	0.0540899	-0.8436	0.399	-0.062302	count	1	2206304	2208768	2464
Chr1:2211213-2215679	1010	Chr1:2211213-2215679	OK	tf_score_1	0.0254501	0.027064	0.9404	0.347	0.0356162	count	1	2211213	2215679	4466
Chr1:2216466-2220794	342	Chr1:2216466-2220794	OK	tf_score_1	-0.123419	0.0491895	-2.5091	0.0122	-0.169214	count	1	2216466	2220794	4328
Chr1:2221675-2230287	1295	Chr1:2221675-2230287	OK	tf_score_1	-0.0240799	0.0263649	-0.9133	0.361	-0.0337123	count	1	2221675	2230287	8612
Chr1:2232780-2233723	367	Chr1:2232780-2233723	OK	tf_score_1	-0.0428948	0.0430811	-0.9957	0.32	-0.0593089	count	1	2232780	2233723	943
Chr1:2236262-2236820	68	Chr1:2236262-2236820	OK	tf_score_1	-0.10519	0.0977462	-1.0762	0.282	-0.135694	count	1	2236262	2236820	558
Chr1:2237326-2238287	488	Chr1:2237326-2238287	OK	tf_score_1	0.0461709	0.0340051	1.3578	0.175	0.0641208	count	1	2237326	2238287	961
Chr1:2239789-2242025	288	Chr1:2239789-2242025	OK	tf_score_1	-0.284132	0.056613	-5.0188	5.68e-07	-0.391644	count	0.0126556	2239789	2242025	2236
Chr1:2244550-2251059	868	Chr1:2244550-2251059	OK	tf_score_1	-0.0081813	0.0325295	-0.2515	0.801	-0.0113695	count	1	2244550	2251059	6509
Chr1:2257365-2258506	158	Chr1:2257365-2258506	OK	tf_score_1	-0.14325	0.0654473	-2.1888	0.0287	-0.192526	count	1	2257365	2258506	1141
Chr1:2259859-2261256	341	Chr1:2259859-2261256	OK	tf_score_1	0.0052997	0.0450857	0.1175	0.906	0.00728108	count	1	2259859	2261256	1397
Chr1:2262597-2263450	199	Chr1:2262597-2263450	OK	tf_score_1	0.0578908	0.0532585	1.087	0.277	0.0783032	count	1	2262597	2263450	853
Chr1:2264765-2264920	16	Chr1:2264765-2264920	OK	tf_score_1	-0.100108	0.190456	-0.5256	0.599	-0.106319	count	1	2264765	2264920	155
Chr1:2268767-2270588	553	Chr1:2268767-2270588	OK	tf_score_1	-0.014135	0.0342012	-0.4133	0.679	-0.0197263	count	1	2268767	2270588	1821
Chr1:2274332-2278105	623	Chr1:2274332-2278105	OK	tf_score_1	0.0012595	0.0333673	0.0377	0.97	0.00175063	count	1	2274332	2278105	3773
Chr1:2279951-2285653	958	Chr1:2279951-2285653	OK	tf_score_1	-0.0402282	0.0338152	-1.1896	0.234	-0.0559382	count	1	2279951	2285653	5702
Chr1:2286191-2286604	21	Chr1:2286191-2286604	OK	tf_score_1	-0.345416	0.210473	-1.6411	0.101	-0.354704	count	1	2286191	2286604	413
Chr1:2291040-2291681	163	Chr1:2291040-2291681	OK	tf_score_1	0.0258099	0.0603526	0.4277	0.669	0.0347948	count	1	2291040	2291681	641
Chr1:2294142-2296259	263	Chr1:2294142-2296259	OK	tf_score_1	0.0317916	0.0425211	0.7477	0.455	0.0433864	count	1	2294142	2296259	2117
Chr1:2299245-2302178	773	Chr1:2299245-2302178	OK	tf_score_1	-0.0427231	0.0296636	-1.4403	0.15	-0.0597459	count	1	2299245	2302178	2933
Chr1:2303105-2303526	31	Chr1:2303105-2303526	OK	tf_score_1	0.0083927	0.136197	0.0616	0.951	0.00943849	count	1	2303105	2303526	421
Chr1:2304181-2306049	824	Chr1:2304181-2306049	OK	tf_score_1	0.0606133	0.0268323	2.259	0.024	0.0848508	count	1	2304181	2306049	1868
Chr1:2308357-2314662	1036	Chr1:2308357-2314662	OK	tf_score_1	0.0269905	0.025475	1.0595	0.29	0.037887	count	1	2308357	2314662	6305
Chr1:2315530-2318634	566	Chr1:2315530-2318634	OK	tf_score_1	-0.024822	0.033403	-0.7431	0.458	-0.0347501	count	1	2315530	2318634	3104
Chr1:2321363-2323118	789	Chr1:2321363-2323118	OK	tf_score_1	0.0003104	0.02863	0.0108	0.991	0.000433477	count	1	2321363	2323118	1755
Chr1:2325572-2327903	847	Chr1:2325572-2327903	OK	tf_score_1	0.116994	0.0239129	4.8925	1.08e-06	0.165009	count	0.0240041	2325572	2327903	2331
Chr1:2330839-2345003	1510	Chr1:2330839-2345003	OK	tf_score_1	0.0555637	0.0220265	2.5226	0.0117	0.0781912	count	1	2330839	2345003	14164
Chr1:2345567-2352467	1334	Chr1:2345567-2352467	OK	tf_score_1	0.0672802	0.0222532	3.0234	0.00253	0.0948196	count	1	2345567	2352467	6900
Chr1:2355905-2359340	198	Chr1:2355905-2359340	OK	tf_score_1	-0.246039	0.0727599	-3.3815	0.000735	-0.326989	count	1	2355905	2359340	3435
Chr1:2364460-2371712	1215	Chr1:2364460-2371712	OK	tf_score_1	0.074232	0.0235896	3.1468	0.00168	0.104072	count	1	2364460	2371712	7252
Chr1:2374160-2377006	816	Chr1:2374160-2377006	OK	tf_score_1	0.044454	0.0277857	1.5999	0.11	0.0622808	count	1	2374160	2377006	2846
Chr1:2377827-2378121	33	Chr1:2377827-2378121	OK	tf_score_1	0.0258875	0.122433	0.2114	0.833	0.029877	count	1	2377827	2378121	294
Chr1:2379374-2379985	118	Chr1:2379374-2379985	OK	tf_score_1	-0.0205947	0.0692563	-0.2974	0.766	-0.0271905	count	1	2379374	2379985	611
Chr1:2381006-2381861	131	Chr1:2381006-2381861	OK	tf_score_1	-0.151182	0.0725203	-2.0847	0.0372	-0.200728	count	1	2381006	2381861	855
Chr1:2388361-2390517	226	Chr1:2388361-2390517	OK	tf_score_1	-0.103646	0.0570223	-1.8176	0.0693	-0.140697	count	1	2388361	2390517	2156
Chr1:2392651-2396275	1002	Chr1:2392651-2396275	OK	tf_score_1	0.0289393	0.0267833	1.0805	0.28	0.0405735	count	1	2392651	2396275	3624
Chr1:2396884-2398555	108	Chr1:2396884-2398555	OK	tf_score_1	-0.0445536	0.071884	-0.6198	0.535	-0.0583108	count	1	2396884	2398555	1671
Chr1:2400330-2401404	93	Chr1:2400330-2401404	OK	tf_score_1	-0.370048	0.108884	-3.3986	0.000691	-0.490345	count	1	2400330	2401404	1074
Chr1:2402382-2410128	1219	Chr1:2402382-2410128	OK	tf_score_1	0.0439784	0.026477	1.661	0.0969	0.0616747	count	1	2402382	2410128	7746
Chr1:2411794-2416527	749	Chr1:2411794-2416527	OK	tf_score_1	0.0370114	0.0278503	1.3289	0.184	0.0517807	count	1	2411794	2416527	4733
Chr1:2419739-2424422	940	Chr1:2419739-2424422	OK	tf_score_1	0.0622873	0.027762	2.2436	0.025	0.0873251	count	1	2419739	2424422	4683
Chr1:2425943-2446989	1704	Chr1:2425943-2446989	OK	tf_score_1	0.092792	0.0208391	4.4528	8.97e-06	0.130331	count	0.196622	2425943	2446989	21046
Chr1:2454003-2455146	292	Chr1:2454003-2455146	OK	tf_score_1	-0.0120037	0.0463076	-0.2592	0.795	-0.0165565	count	1	2454003	2455146	1143
Chr1:2456798-2458548	718	Chr1:2456798-2458548	OK	tf_score_1	0.0497065	0.0275627	1.8034	0.0715	0.0693634	count	1	2456798	2458548	1750
Chr1:2460241-2461149	117	Chr1:2460241-2461149	OK	tf_score_1	-0.167655	0.0773444	-2.1676	0.0303	-0.221805	count	1	2460241	2461149	908
Chr1:2461873-2463404	548	Chr1:2461873-2463404	OK	tf_score_1	0.0276238	0.0328279	0.8415	0.4	0.0384931	count	1	2461873	2463404	1531
Chr1:2465212-2467433	684	Chr1:2465212-2467433	OK	tf_score_1	0.0768292	0.0297498	2.5825	0.00988	0.10738	count	1	2465212	2467433	2221
Chr1:2468982-2469548	62	Chr1:2468982-2469548	OK	tf_score_1	-0.213108	0.104887	-2.0318	0.0423	-0.269393	count	1	2468982	2469548	566
Chr1:2472238-2472815	101	Chr1:2472238-2472815	OK	tf_score_1	-0.0292545	0.0786277	-0.3721	0.71	-0.0386435	count	1	2472238	2472815	577
Chr1:2474496-2477414	757	Chr1:2474496-2477414	OK	tf_score_1	-0.0555189	0.0298932	-1.8572	0.0634	-0.077832	count	1	2474496	2477414	2918
Chr1:2482567-2483844	159	Chr1:2482567-2483844	OK	tf_score_1	-0.0390786	0.0631469	-0.6189	0.536	-0.0522785	count	1	2482567	2483844	1277
Chr1:2484755-2486515	192	Chr1:2484755-2486515	OK	tf_score_1	-0.106481	0.0612431	-1.7387	0.0823	-0.144345	count	1	2484755	2486515	1760
Chr1:2487662-2490086	574	Chr1:2487662-2490086	OK	tf_score_1	-0.0496009	0.0355777	-1.3942	0.163	-0.0690498	count	1	2487662	2490086	2424
Chr1:2492836-2495499	513	Chr1:2492836-2495499	OK	tf_score_1	-0.0222725	0.0350937	-0.6347	0.526	-0.0309139	count	1	2492836	2495499	2663
Chr1:2498288-2499717	522	Chr1:2498288-2499717	OK	tf_score_1	-0.0392798	0.0346844	-1.1325	0.258	-0.0546142	count	1	2498288	2499717	1429
Chr1:2501221-2502435	184	Chr1:2501221-2502435	OK	tf_score_1	0.0486891	0.0554895	0.8774	0.38	0.0651988	count	1	2501221	2502435	1214
Chr1:2503271-2503578	18	Chr1:2503271-2503578	OK	tf_score_1	-0.219241	0.193368	-1.1338	0.257	-0.237039	count	1	2503271	2503578	307
Chr1:2510874-2511732	70	Chr1:2510874-2511732	OK	tf_score_1	-0.120275	0.103526	-1.1618	0.245	-0.1557	count	1	2510874	2511732	858
Chr1:2516381-2517567	337	Chr1:2516381-2517567	OK	tf_score_1	0.0326612	0.0451593	0.7232	0.47	0.0450178	count	1	2516381	2517567	1186
Chr1:2518465-2518988	159	Chr1:2518465-2518988	OK	tf_score_1	0.213034	0.0520858	4.0901	4.49e-05	0.284524	count	0.969211	2518465	2518988	523
Chr1:2519738-2523750	912	Chr1:2519738-2523750	OK	tf_score_1	0.101034	0.0254101	3.9762	7.26e-05	0.141662	count	1	2519738	2523750	4012
Chr1:2530043-2530821	331	Chr1:2530043-2530821	OK	tf_score_1	0.0069427	0.0426377	0.1628	0.871	0.00964912	count	1	2530043	2530821	778
Chr1:2534807-2535729	267	Chr1:2534807-2535729	OK	tf_score_1	0.0160858	0.0487774	0.3298	0.742	0.0219845	count	1	2534807	2535729	922
Chr1:2537653-2539864	712	Chr1:2537653-2539864	OK	tf_score_1	0.0057395	0.0331019	0.1734	0.862	0.00800499	count	1	2537653	2539864	2211
Chr1:2542006-2543142	495	Chr1:2542006-2543142	OK	tf_score_1	0.0600221	0.0352659	1.702	0.0889	0.08321	count	1	2542006	2543142	1136
Chr1:2547032-2549176	749	Chr1:2547032-2549176	OK	tf_score_1	-0.0170634	0.0295505	-0.5774	0.564	-0.0239258	count	1	2547032	2549176	2144
Chr1:2559923-2568041	1199	Chr1:2559923-2568041	OK	tf_score_1	-0.033836	0.0263425	-1.2845	0.199	-0.0473803	count	1	2559923	2568041	8118
Chr1:2572036-2574574	284	Chr1:2572036-2574574	OK	tf_score_1	-0.164569	0.0572054	-2.8768	0.00406	-0.226566	count	1	2572036	2574574	2538
Chr1:2576297-2577667	384	Chr1:2576297-2577667	OK	tf_score_1	-0.0510642	0.0447648	-1.1407	0.254	-0.0703354	count	1	2576297	2577667	1370
Chr1:2580365-2581469	324	Chr1:2580365-2581469	OK	tf_score_1	-0.165866	0.0483956	-3.4273	0.000623	-0.22885	count	1	2580365	2581469	1104
Chr1:2582948-2583942	299	Chr1:2582948-2583942	OK	tf_score_1	0.0313087	0.0432131	0.7245	0.469	0.0429978	count	1	2582948	2583942	994
Chr1:2584852-2586947	477	Chr1:2584852-2586947	OK	tf_score_1	-0.177761	0.0431333	-4.1212	3.93e-05	-0.247957	count	0.849509	2584852	2586947	2095
Chr1:2588344-2591218	886	Chr1:2588344-2591218	OK	tf_score_1	0.0044297	0.0275758	0.1606	0.872	0.00618585	count	1	2588344	2591218	2874
Chr1:2606236-2608528	868	Chr1:2606236-2608528	OK	tf_score_1	0.0779327	0.0257443	3.0272	0.0025	0.109097	count	1	2606236	2608528	2292
Chr1:2609549-2609889	40	Chr1:2609549-2609889	OK	tf_score_1	-0.0396947	0.123651	-0.321	0.748	-0.0491192	count	1	2609549	2609889	340
Chr1:2611436-2612058	52	Chr1:2611436-2612058	OK	tf_score_1	-0.129991	0.117092	-1.1102	0.267	-0.157342	count	1	2611436	2612058	622
Chr1:2613011-2615279	489	Chr1:2613011-2615279	OK	tf_score_1	-0.0815778	0.0402638	-2.0261	0.0429	-0.112783	count	1	2613011	2615279	2268
Chr1:2616558-2624260	1220	Chr1:2616558-2624260	OK	tf_score_1	0.0376267	0.023515	1.6001	0.11	0.0530941	count	1	2616558	2624260	7702
Chr1:2625154-2631538	1281	Chr1:2625154-2631538	OK	tf_score_1	0.0883056	0.0208307	4.2392	2.35e-05	0.124444	count	0.510655	2625154	2631538	6384
Chr1:2632664-2632700	3	Chr1:2632664-2632700	OK	tf_score_1	-5.78653	6.68253	-0.8659	0.387	-1.58864	count	1	2632664	2632700	36
Chr1:2635226-2636411	591	Chr1:2635226-2636411	OK	tf_score_1	0.102908	0.030301	3.3962	0.000697	0.143352	count	1	2635226	2636411	1185
Chr1:2637425-2638487	223	Chr1:2637425-2638487	OK	tf_score_1	-0.0381108	0.0533754	-0.714	0.475	-0.0519621	count	1	2637425	2638487	1062
Chr1:2639727-2643401	447	Chr1:2639727-2643401	OK	tf_score_1	-0.0606354	0.0383165	-1.5825	0.114	-0.083769	count	1	2639727	2643401	3674
Chr1:2645643-2646607	287	Chr1:2645643-2646607	OK	tf_score_1	-0.0202947	0.045086	-0.4501	0.653	-0.0279003	count	1	2645643	2646607	964
Chr1:2648783-2650379	321	Chr1:2648783-2650379	OK	tf_score_1	0.0070707	0.0486071	0.1455	0.884	0.00970744	count	1	2648783	2650379	1596
Chr1:2656565-2659035	637	Chr1:2656565-2659035	OK	tf_score_1	-0.0665192	0.0305127	-2.1801	0.0294	-0.0932074	count	1	2656565	2659035	2470
Chr1:2660747-2662006	151	Chr1:2660747-2662006	OK	tf_score_1	-0.23092	0.0722359	-3.1967	0.00141	-0.311355	count	1	2660747	2662006	1259
Chr1:2662578-2663105	71	Chr1:2662578-2663105	OK	tf_score_1	-0.160864	0.0955187	-1.6841	0.0923	-0.204655	count	1	2662578	2663105	527
Chr1:2663741-2667749	295	Chr1:2663741-2667749	OK	tf_score_1	-0.192404	0.0626616	-3.0705	0.00217	-0.26028	count	1	2663741	2667749	4008
Chr1:2671541-2673315	683	Chr1:2671541-2673315	OK	tf_score_1	0.0377341	0.0293579	1.2853	0.199	0.0527413	count	1	2671541	2673315	1774
Chr1:2680206-2682635	404	Chr1:2680206-2682635	OK	tf_score_1	-0.136228	0.0420136	-3.2425	0.00121	-0.188308	count	1	2680206	2682635	2429
Chr1:2683659-2686776	489	Chr1:2683659-2686776	OK	tf_score_1	-0.0182965	0.0399467	-0.458	0.647	-0.0255198	count	1	2683659	2686776	3117
Chr1:2688044-2692154	992	Chr1:2688044-2692154	OK	tf_score_1	-0.0693469	0.03088	-2.2457	0.0248	-0.0970517	count	1	2688044	2692154	4110
Chr1:2693128-2693477	29	Chr1:2693128-2693477	OK	tf_score_1	-0.048289	0.133559	-0.3616	0.718	-0.055897	count	1	2693128	2693477	349
Chr1:2693985-2696826	677	Chr1:2693985-2696826	OK	tf_score_1	-0.0562311	0.0334877	-1.6792	0.0933	-0.0784295	count	1	2693985	2696826	2841
Chr1:2700183-2701884	314	Chr1:2700183-2701884	OK	tf_score_1	-0.0723277	0.0458782	-1.5765	0.115	-0.0991879	count	1	2700183	2701884	1701
Chr1:2702692-2703657	439	Chr1:2702692-2703657	OK	tf_score_1	0.0636354	0.0367684	1.7307	0.0837	0.0883747	count	1	2702692	2703657	965
Chr1:2706283-2707182	96	Chr1:2706283-2707182	OK	tf_score_1	-0.0885964	0.0855975	-1.035	0.301	-0.115814	count	1	2706283	2707182	899
Chr1:2710093-2715266	1028	Chr1:2710093-2715266	OK	tf_score_1	-0.0049833	0.025458	-0.1957	0.845	-0.00699929	count	1	2710093	2715266	5173
Chr1:2715823-2718973	422	Chr1:2715823-2718973	OK	tf_score_1	-0.0367368	0.0392761	-0.9353	0.35	-0.0506203	count	1	2715823	2718973	3150
Chr1:2720832-2722349	445	Chr1:2720832-2722349	OK	tf_score_1	0.0832099	0.0361574	2.3013	0.0215	0.115219	count	1	2720832	2722349	1517
Chr1:2722905-2724141	181	Chr1:2722905-2724141	OK	tf_score_1	0.0121949	0.0658111	0.1853	0.853	0.0165205	count	1	2722905	2724141	1236
Chr1:2733812-2733980	9	Chr1:2733812-2733980	OK	tf_score_1	-0.0071116	0.222281	-0.032	0.974	-0.00550414	count	1	2733812	2733980	168
Chr1:2734970-2737868	774	Chr1:2734970-2737868	OK	tf_score_1	0.045515	0.0291884	1.5594	0.119	0.0636635	count	1	2734970	2737868	2898
Chr1:2743275-2743608	45	Chr1:2743275-2743608	OK	tf_score_1	-0.432349	0.172561	-2.5055	0.0123	-0.552336	count	1	2743275	2743608	333
Chr1:2746908-2746943	0	Chr1:2746908-2746943	FAIL	tf_score_1	5.61e-13	0.0149287	0	1	0	count	1	2746908	2746943	35
Chr1:2747758-2748914	226	Chr1:2747758-2748914	OK	tf_score_1	0.0499758	0.0484	1.0326	0.302	0.0677491	count	1	2747758	2748914	1156
Chr1:2750188-2758005	1549	Chr1:2750188-2758005	OK	tf_score_1	0.0525659	0.0217991	2.4114	0.016	0.0740177	count	1	2750188	2758005	7817
Chr1:2759358-2760983	261	Chr1:2759358-2760983	OK	tf_score_1	-0.0774028	0.0599074	-1.292	0.196	-0.106323	count	1	2759358	2760983	1625
Chr1:2761487-2762846	346	Chr1:2761487-2762846	OK	tf_score_1	-0.0065943	0.0424693	-0.1553	0.877	-0.00904247	count	1	2761487	2762846	1359
Chr1:2768388-2774546	920	Chr1:2768388-2774546	OK	tf_score_1	0.0675478	0.0279534	2.4164	0.0158	0.0946833	count	1	2768388	2774546	6158
Chr1:2778860-2779694	118	Chr1:2778860-2779694	OK	tf_score_1	-0.0945101	0.074542	-1.2679	0.205	-0.126178	count	1	2778860	2779694	834
Chr1:2800659-2801294	104	Chr1:2800659-2801294	OK	tf_score_1	-0.0582441	0.0747355	-0.7793	0.436	-0.0765526	count	1	2800659	2801294	635
Chr1:2804164-2805861	296	Chr1:2804164-2805861	OK	tf_score_1	-0.186144	0.0591807	-3.1453	0.00168	-0.256	count	1	2804164	2805861	1697
Chr1:2807177-2811573	817	Chr1:2807177-2811573	OK	tf_score_1	0.0191142	0.0268618	0.7116	0.477	0.0267852	count	1	2807177	2811573	4396
Chr1:2817434-2818988	561	Chr1:2817434-2818988	OK	tf_score_1	-0.0057571	0.0332681	-0.1731	0.863	-0.00803743	count	1	2817434	2818988	1554
Chr1:2820963-2822222	274	Chr1:2820963-2822222	OK	tf_score_1	-0.0944216	0.0513616	-1.8384	0.0662	-0.129584	count	1	2820963	2822222	1259
Chr1:2824583-2827605	629	Chr1:2824583-2827605	OK	tf_score_1	-0.0145152	0.0316431	-0.4587	0.646	-0.0202618	count	1	2824583	2827605	3022
Chr1:2828887-2829828	103	Chr1:2828887-2829828	OK	tf_score_1	-0.177892	0.0949251	-1.874	0.0611	-0.236112	count	1	2828887	2829828	941
Chr1:2838609-2839814	505	Chr1:2838609-2839814	OK	tf_score_1	0.0785723	0.0321622	2.443	0.0147	0.109177	count	1	2838609	2839814	1205
Chr1:2840654-2841323	59	Chr1:2840654-2841323	OK	tf_score_1	0.0596907	0.0892128	0.6691	0.504	0.0737706	count	1	2840654	2841323	669
Chr1:2841942-2843041	434	Chr1:2841942-2843041	OK	tf_score_1	0.0059245	0.0379366	0.1562	0.876	0.00822246	count	1	2841942	2843041	1099
Chr1:2845828-2849296	977	Chr1:2845828-2849296	OK	tf_score_1	0.0886382	0.0255083	3.4749	0.000522	0.124493	count	1	2845828	2849296	3468
Chr1:2849956-2849992	7	Chr1:2849956-2849992	OK	tf_score_1	-0.688115	0.489633	-1.4054	0.16	-0.602242	count	1	2849956	2849992	36
Chr1:2851049-2853307	519	Chr1:2851049-2853307	OK	tf_score_1	0.0448958	0.0323561	1.3876	0.165	0.0627031	count	1	2851049	2853307	2258
Chr1:2854338-2856636	468	Chr1:2854338-2856636	OK	tf_score_1	-0.0273838	0.0418265	-0.6547	0.513	-0.0380878	count	1	2854338	2856636	2298
Chr1:2860041-2867733	1047	Chr1:2860041-2867733	OK	tf_score_1	-0.106417	0.0338872	-3.1403	0.00171	-0.149001	count	1	2860041	2867733	7692
Chr1:2868510-2875300	1340	Chr1:2868510-2875300	OK	tf_score_1	0.1006	0.0225315	4.4649	8.48e-06	0.14136	count	0.185924	2868510	2875300	6790
Chr1:2876455-2880418	1007	Chr1:2876455-2880418	OK	tf_score_1	0.0582657	0.0234046	2.4895	0.0129	0.0818929	count	1	2876455	2880418	3963
Chr1:2881315-2891561	1312	Chr1:2881315-2891561	OK	tf_score_1	0.0513327	0.0228992	2.2417	0.0251	0.0724299	count	1	2881315	2891561	10246
Chr1:2894369-2895771	237	Chr1:2894369-2895771	OK	tf_score_1	-0.0060967	0.0471175	-0.1294	0.897	-0.00836778	count	1	2894369	2895771	1402
Chr1:2898288-2900606	282	Chr1:2898288-2900606	OK	tf_score_1	0.0179175	0.0550753	0.3253	0.745	0.0246883	count	1	2898288	2900606	2318
Chr1:2904534-2905027	98	Chr1:2904534-2905027	OK	tf_score_1	-0.135056	0.0827958	-1.6312	0.103	-0.179427	count	1	2904534	2905027	493
Chr1:2909603-2911470	297	Chr1:2909603-2911470	OK	tf_score_1	-0.203414	0.0500738	-4.0623	5.06e-05	-0.277937	count	1	2909603	2911470	1867
Chr1:2915566-2917203	329	Chr1:2915566-2917203	OK	tf_score_1	-0.0013656	0.0419871	-0.0325	0.974	-0.00188019	count	1	2915566	2917203	1637
Chr1:2920804-2921402	62	Chr1:2920804-2921402	OK	tf_score_1	-0.267707	0.11712	-2.2858	0.0224	-0.342508	count	1	2920804	2921402	598
Chr1:2924980-2930160	1035	Chr1:2924980-2930160	OK	tf_score_1	0.0283893	0.0272969	1.04	0.298	0.0399394	count	1	2924980	2930160	5180
Chr1:2931385-2933097	427	Chr1:2931385-2933097	OK	tf_score_1	-0.100549	0.0388171	-2.5903	0.00966	-0.139923	count	1	2931385	2933097	1712
Chr1:2935657-2936358	76	Chr1:2935657-2936358	OK	tf_score_1	-0.0552905	0.0966712	-0.5719	0.567	-0.0714965	count	1	2935657	2936358	701
Chr1:2938966-2940980	331	Chr1:2938966-2940980	OK	tf_score_1	0.0316475	0.0421513	0.7508	0.453	0.0436223	count	1	2938966	2940980	2014
Chr1:2941500-2943453	653	Chr1:2941500-2943453	OK	tf_score_1	0.0611959	0.0306519	1.9965	0.046	0.0854286	count	1	2941500	2943453	1953
Chr1:2944539-2944560	3	Chr1:2944539-2944560	OK	tf_score_1	0.217982	0.355866	0.6125	0.54	0.121182	count	1	2944539	2944560	21
Chr1:2945088-2946667	741	Chr1:2945088-2946667	OK	tf_score_1	0.123771	0.026217	4.721	2.52e-06	0.173223	count	0.0557374	2945088	2946667	1579
Chr1:2948582-2951677	528	Chr1:2948582-2951677	OK	tf_score_1	-0.136905	0.0370141	-3.6987	0.000223	-0.190279	count	1	2948582	2951677	3095
Chr1:2952367-2953094	80	Chr1:2952367-2953094	OK	tf_score_1	-0.153302	0.0903372	-1.697	0.0899	-0.198497	count	1	2952367	2953094	727
Chr1:2955348-2956989	517	Chr1:2955348-2956989	OK	tf_score_1	-0.0158686	0.0347129	-0.4571	0.648	-0.0221543	count	1	2955348	2956989	1641
Chr1:2962981-2965388	700	Chr1:2962981-2965388	OK	tf_score_1	0.0017052	0.0331179	0.0515	0.959	0.00239217	count	1	2962981	2965388	2407
Chr1:2967366-2968244	205	Chr1:2967366-2968244	OK	tf_score_1	0.0086874	0.0503506	0.1725	0.863	0.0118032	count	1	2967366	2968244	878
Chr1:2970773-2974056	744	Chr1:2970773-2974056	OK	tf_score_1	0.112838	0.0284972	3.9596	7.78e-05	0.157502	count	1	2970773	2974056	3283
Chr1:2974780-2975767	59	Chr1:2974780-2975767	OK	tf_score_1	-0.116051	0.102904	-1.1278	0.26	-0.147946	count	1	2974780	2975767	987
Chr1:2976337-2979793	886	Chr1:2976337-2979793	OK	tf_score_1	0.0747266	0.0261849	2.8538	0.00437	0.104567	count	1	2976337	2979793	3456
Chr1:2982216-2985073	614	Chr1:2982216-2985073	OK	tf_score_1	-0.0328815	0.0328206	-1.0019	0.317	-0.0459904	count	1	2982216	2985073	2857
Chr1:2987339-2992290	973	Chr1:2987339-2992290	OK	tf_score_1	-0.0939959	0.028222	-3.3306	0.000883	-0.131879	count	1	2987339	2992290	4951
Chr1:2993983-2994787	378	Chr1:2993983-2994787	OK	tf_score_1	0.0632565	0.0368232	1.7178	0.086	0.0873903	count	1	2993983	2994787	804
Chr1:2997951-2998927	98	Chr1:2997951-2998927	OK	tf_score_1	-0.183471	0.0859668	-2.1342	0.033	-0.240153	count	1	2997951	2998927	976
Chr1:3000729-3001950	374	Chr1:3000729-3001950	OK	tf_score_1	-0.0350126	0.0432471	-0.8096	0.418	-0.0483904	count	1	3000729	3001950	1221
Chr1:3003390-3004366	147	Chr1:3003390-3004366	OK	tf_score_1	-0.0020372	0.0614145	-0.0332	0.974	-0.00271024	count	1	3003390	3004366	976
Chr1:3008318-3009683	240	Chr1:3008318-3009683	OK	tf_score_1	-0.109113	0.0515831	-2.1153	0.0345	-0.149884	count	1	3008318	3009683	1365
Chr1:3011813-3013665	400	Chr1:3011813-3013665	OK	tf_score_1	-0.0565336	0.039476	-1.4321	0.152	-0.0781256	count	1	3011813	3013665	1852
Chr1:3014691-3015672	312	Chr1:3014691-3015672	OK	tf_score_1	0.02393	0.0431482	0.5546	0.579	0.0329728	count	1	3014691	3015672	981
Chr1:3016999-3020755	1150	Chr1:3016999-3020755	OK	tf_score_1	0.0774494	0.0243008	3.1871	0.00146	0.108942	count	1	3016999	3020755	3756
Chr1:3022574-3023294	98	Chr1:3022574-3023294	OK	tf_score_1	-0.0968371	0.0794062	-1.2195	0.223	-0.12569	count	1	3022574	3023294	720
Chr1:3024601-3024877	73	Chr1:3024601-3024877	OK	tf_score_1	0.0455035	0.0848179	0.5365	0.592	0.0595881	count	1	3024601	3024877	276
Chr1:3027658-3028281	62	Chr1:3027658-3028281	OK	tf_score_1	-0.31692	0.143867	-2.2029	0.0277	-0.40756	count	1	3027658	3028281	623
Chr1:3030381-3032166	789	Chr1:3030381-3032166	OK	tf_score_1	0.0217904	0.0338528	0.6437	0.52	0.0302977	count	1	3030381	3032166	1785
Chr1:3033712-3033999	21	Chr1:3033712-3033999	OK	tf_score_1	-0.310607	0.212308	-1.463	0.144	-0.343775	count	1	3033712	3033999	287
Chr1:3034609-3035794	97	Chr1:3034609-3035794	OK	tf_score_1	0.0070214	0.0716771	0.098	0.922	0.00910656	count	1	3034609	3035794	1185
Chr1:3036957-3039493	175	Chr1:3036957-3039493	OK	tf_score_1	-0.0383973	0.0613924	-0.6254	0.532	-0.0511318	count	1	3036957	3039493	2536
Chr1:3041456-3042812	420	Chr1:3041456-3042812	OK	tf_score_1	0.00575	0.037672	0.1526	0.879	0.0079828	count	1	3041456	3042812	1356
Chr1:3044792-3045201	33	Chr1:3044792-3045201	OK	tf_score_1	-0.156607	0.138417	-1.1314	0.258	-0.183295	count	1	3044792	3045201	409
Chr1:3048581-3049231	196	Chr1:3048581-3049231	OK	tf_score_1	-0.0949399	0.0585931	-1.6203	0.105	-0.1283	count	1	3048581	3049231	650
Chr1:3051979-3054391	227	Chr1:3051979-3054391	OK	tf_score_1	-0.395424	0.0802898	-4.925	9.16e-07	-0.52579	count	0.0203755	3051979	3054391	2412
Chr1:3055073-3056010	43	Chr1:3055073-3056010	OK	tf_score_1	-0.0187763	0.123768	-0.1517	0.879	-0.0223543	count	1	3055073	3056010	937
Chr1:3056942-3059385	432	Chr1:3056942-3059385	OK	tf_score_1	-0.0640416	0.0394351	-1.624	0.105	-0.0885709	count	1	3056942	3059385	2443
Chr1:3060960-3061104	41	Chr1:3060960-3061104	OK	tf_score_1	-0.209432	0.129945	-1.6117	0.107	-0.26576	count	1	3060960	3061104	144
Chr1:3061702-3062093	44	Chr1:3061702-3062093	OK	tf_score_1	-0.463469	0.176033	-2.6329	0.00854	-0.579077	count	1	3061702	3062093	391
Chr1:3063199-3064795	341	Chr1:3063199-3064795	OK	tf_score_1	-0.0558964	0.042226	-1.3237	0.186	-0.0771964	count	1	3063199	3064795	1596
Chr1:3065815-3067004	194	Chr1:3065815-3067004	OK	tf_score_1	-0.187321	0.064865	-2.8879	0.00392	-0.254567	count	1	3065815	3067004	1189
Chr1:3069252-3069527	38	Chr1:3069252-3069527	OK	tf_score_1	-0.0516773	0.120681	-0.4282	0.669	-0.060153	count	1	3069252	3069527	275
Chr1:3070296-3070699	34	Chr1:3070296-3070699	OK	tf_score_1	0.192444	0.112726	1.7072	0.088	0.218689	count	1	3070296	3070699	403
Chr1:3071355-3073390	1043	Chr1:3071355-3073390	OK	tf_score_1	0.0506607	0.0249726	2.0287	0.0426	0.0711896	count	1	3071355	3073390	2035
Chr1:3075157-3077999	590	Chr1:3075157-3077999	OK	tf_score_1	0.0045303	0.0340728	0.133	0.894	0.00631641	count	1	3075157	3077999	2842
Chr1:3078849-3081830	632	Chr1:3078849-3081830	OK	tf_score_1	-0.066431	0.0335963	-1.9773	0.0481	-0.0927641	count	1	3078849	3081830	2981
Chr1:3083386-3086329	428	Chr1:3083386-3086329	OK	tf_score_1	-0.0405367	0.0373871	-1.0842	0.278	-0.0562548	count	1	3083386	3086329	2943
Chr1:3087330-3087355	1	Chr1:3087330-3087355	OK	tf_score_1	-2.12323	4.06737	-0.522	0.602	-0.597017	count	1	3087330	3087355	25
Chr1:3087943-3089987	178	Chr1:3087943-3089987	OK	tf_score_1	-0.0429672	0.0589527	-0.7288	0.466	-0.0581519	count	1	3087943	3089987	2044
Chr1:3092953-3096659	1141	Chr1:3092953-3096659	OK	tf_score_1	0.0960182	0.0227026	4.2294	2.45e-05	0.13505	count	0.532189	3092953	3096659	3706
Chr1:3097520-3105060	958	Chr1:3097520-3105060	OK	tf_score_1	0.010238	0.029691	0.3448	0.73	0.0143153	count	1	3097520	3105060	7540
Chr1:3105802-3108164	550	Chr1:3105802-3108164	OK	tf_score_1	0.0551998	0.0310414	1.7783	0.0755	0.0769138	count	1	3105802	3108164	2362
Chr1:3111823-3113228	101	Chr1:3111823-3113228	OK	tf_score_1	-0.186136	0.0884963	-2.1033	0.0356	-0.246075	count	1	3111823	3113228	1405
Chr1:3115303-3115516	21	Chr1:3115303-3115516	OK	tf_score_1	0.126452	0.148641	0.8507	0.395	0.134381	count	1	3115303	3115516	213
Chr1:3116018-3117010	342	Chr1:3116018-3117010	OK	tf_score_1	0.0063424	0.0405586	0.1564	0.876	0.00877406	count	1	3116018	3117010	992
Chr1:3118454-3120158	475	Chr1:3118454-3120158	OK	tf_score_1	0.0114983	0.0374793	0.3068	0.759	0.0159568	count	1	3118454	3120158	1704
Chr1:3121165-3123389	520	Chr1:3121165-3123389	OK	tf_score_1	0.0235479	0.0341429	0.6897	0.49	0.0327754	count	1	3121165	3123389	2224
Chr1:3124052-3126659	191	Chr1:3124052-3126659	OK	tf_score_1	-0.14205	0.0599544	-2.3693	0.0179	-0.192153	count	1	3124052	3126659	2607
Chr1:3127475-3128377	93	Chr1:3127475-3128377	OK	tf_score_1	-0.127441	0.0835855	-1.5247	0.128	-0.167332	count	1	3127475	3128377	902
Chr1:3130496-3132967	875	Chr1:3130496-3132967	OK	tf_score_1	0.0713963	0.0265759	2.6865	0.00728	0.0997679	count	1	3130496	3132967	2471
Chr1:3135489-3138120	761	Chr1:3135489-3138120	OK	tf_score_1	0.0112036	0.030965	0.3618	0.718	0.0156667	count	1	3135489	3138120	2631
Chr1:3139855-3141631	495	Chr1:3139855-3141631	OK	tf_score_1	-0.0068133	0.0345003	-0.1975	0.843	-0.0094815	count	1	3139855	3141631	1776
Chr1:3147480-3148197	94	Chr1:3147480-3148197	OK	tf_score_1	-0.0276887	0.0780329	-0.3548	0.723	-0.0363957	count	1	3147480	3148197	717
Chr1:3154107-3155046	372	Chr1:3154107-3155046	OK	tf_score_1	0.0368559	0.0401904	0.917	0.359	0.0510857	count	1	3154107	3155046	939
Chr1:3155929-3159520	443	Chr1:3155929-3159520	OK	tf_score_1	-0.151364	0.0408912	-3.7016	0.00022	-0.209817	count	1	3155929	3159520	3591
Chr1:3161011-3162269	432	Chr1:3161011-3162269	OK	tf_score_1	0.0348964	0.0351861	0.9918	0.321	0.0483408	count	1	3161011	3162269	1258
Chr1:3164804-3166170	147	Chr1:3164804-3166170	OK	tf_score_1	0.0004281	0.0659275	0.0065	0.995	0.000571699	count	1	3164804	3166170	1366
Chr1:3167469-3168659	376	Chr1:3167469-3168659	OK	tf_score_1	0.111628	0.0372566	2.9962	0.00277	0.153716	count	1	3167469	3168659	1190
Chr1:3171762-3172381	253	Chr1:3171762-3172381	OK	tf_score_1	0.0312847	0.0475318	0.6582	0.51	0.0427547	count	1	3171762	3172381	619
Chr1:3172956-3173937	233	Chr1:3172956-3173937	OK	tf_score_1	-0.0735137	0.0526246	-1.3969	0.163	-0.0998779	count	1	3172956	3173937	981
Chr1:3179915-3181730	639	Chr1:3179915-3181730	OK	tf_score_1	0.0069838	0.0333498	0.2094	0.834	0.00975352	count	1	3179915	3181730	1815
Chr1:3183817-3185948	613	Chr1:3183817-3185948	OK	tf_score_1	0.003631	0.0326136	0.1113	0.911	0.00504088	count	1	3183817	3185948	2131
Chr1:3186689-3190499	439	Chr1:3186689-3190499	OK	tf_score_1	-0.0562674	0.0450346	-1.2494	0.212	-0.0775756	count	1	3186689	3190499	3810
Chr1:3192056-3193520	107	Chr1:3192056-3193520	OK	tf_score_1	-0.256692	0.0860894	-2.9817	0.0029	-0.341749	count	1	3192056	3193520	1464
Chr1:3194070-3196741	739	Chr1:3194070-3196741	OK	tf_score_1	-0.017053	0.0287484	-0.5932	0.553	-0.0238581	count	1	3194070	3196741	2671
Chr1:3199410-3202810	908	Chr1:3199410-3202810	OK	tf_score_1	-0.0369161	0.0321987	-1.1465	0.252	-0.0516916	count	1	3199410	3202810	3400
Chr1:3203669-3206311	539	Chr1:3203669-3206311	OK	tf_score_1	-0.0589347	0.0369703	-1.5941	0.111	-0.0822402	count	1	3203669	3206311	2642
Chr1:3212661-3213127	36	Chr1:3212661-3213127	OK	tf_score_1	-0.484959	0.238821	-2.0306	0.0424	-0.601914	count	1	3212661	3213127	466
Chr1:3217441-3218319	271	Chr1:3217441-3218319	OK	tf_score_1	-0.029631	0.0502733	-0.5894	0.556	-0.040707	count	1	3217441	3218319	878
Chr1:3224264-3225064	153	Chr1:3224264-3225064	OK	tf_score_1	-0.0527144	0.0648576	-0.8128	0.416	-0.0705438	count	1	3224264	3225064	800
Chr1:3226656-3228085	288	Chr1:3226656-3228085	OK	tf_score_1	0.060515	0.0444088	1.3627	0.173	0.0828414	count	1	3226656	3228085	1429
Chr1:3232834-3234069	129	Chr1:3232834-3234069	OK	tf_score_1	-0.0489264	0.0724365	-0.6754	0.499	-0.0637057	count	1	3232834	3234069	1235
Chr1:3236434-3244721	1436	Chr1:3236434-3244721	OK	tf_score_1	0.0434806	0.0223327	1.9469	0.0517	0.0611077	count	1	3236434	3244721	8287
Chr1:3245433-3245441	1	Chr1:3245433-3245441	FAIL	tf_score_1	-365.814	16640.2	-0.022	0.982	-0.971986	count	1	3245433	3245441	8
Chr1:3246683-3250700	1154	Chr1:3246683-3250700	OK	tf_score_1	0.0116965	0.026718	0.4378	0.662	0.0164553	count	1	3246683	3250700	4017
Chr1:3251324-3252675	565	Chr1:3251324-3252675	OK	tf_score_1	0.0962845	0.0298424	3.2264	0.00127	0.134195	count	1	3251324	3252675	1351
Chr1:3253274-3257451	815	Chr1:3253274-3257451	OK	tf_score_1	-0.0023254	0.0279519	-0.0832	0.934	-0.00325933	count	1	3253274	3257451	4177
Chr1:3260651-3266130	1074	Chr1:3260651-3266130	OK	tf_score_1	0.0378588	0.0247138	1.5319	0.126	0.0530721	count	1	3260651	3266130	5479
Chr1:3268964-3274676	1285	Chr1:3268964-3274676	OK	tf_score_1	0.0367655	0.0228887	1.6063	0.108	0.05176	count	1	3268964	3274676	5712
Chr1:3275668-3276566	84	Chr1:3275668-3276566	OK	tf_score_1	-0.161759	0.0879721	-1.8387	0.0661	-0.213488	count	1	3275668	3276566	898
Chr1:3277993-3279702	635	Chr1:3277993-3279702	OK	tf_score_1	0.076809	0.0309068	2.4852	0.013	0.107383	count	1	3277993	3279702	1709
Chr1:3282807-3284347	116	Chr1:3282807-3284347	OK	tf_score_1	-0.0516461	0.0824155	-0.6267	0.531	-0.0681335	count	1	3282807	3284347	1540
Chr1:3286892-3288288	440	Chr1:3286892-3288288	OK	tf_score_1	-0.153786	0.0393472	-3.9084	9.61e-05	-0.213914	count	1	3286892	3288288	1396
Chr1:3289654-3290883	137	Chr1:3289654-3290883	OK	tf_score_1	-0.0421864	0.0682227	-0.6184	0.536	-0.0564617	count	1	3289654	3290883	1229
Chr1:3295768-3297828	847	Chr1:3295768-3297828	OK	tf_score_1	0.0182407	0.0281362	0.6483	0.517	0.0255327	count	1	3295768	3297828	2060
Chr1:3299690-3304442	925	Chr1:3299690-3304442	OK	tf_score_1	0.0438385	0.026857	1.6323	0.103	0.0614353	count	1	3299690	3304442	4752
Chr1:3305612-3311269	742	Chr1:3305612-3311269	OK	tf_score_1	-0.117756	0.0378083	-3.1145	0.00187	-0.164046	count	1	3305612	3311269	5657
Chr1:3320860-3331499	1472	Chr1:3320860-3331499	OK	tf_score_1	0.0787148	0.0210512	3.7392	0.00019	0.110476	count	1	3320860	3331499	10639
Chr1:3332249-3335948	712	Chr1:3332249-3335948	OK	tf_score_1	0.0278036	0.0326312	0.8521	0.394	0.0388287	count	1	3332249	3335948	3699
Chr1:3337757-3338893	585	Chr1:3337757-3338893	OK	tf_score_1	0.036178	0.0316955	1.1414	0.254	0.0505528	count	1	3337757	3338893	1136
Chr1:3341160-3342537	668	Chr1:3341160-3342537	OK	tf_score_1	0.0135595	0.0314837	0.4307	0.667	0.0189255	count	1	3341160	3342537	1377
Chr1:3345885-3346964	259	Chr1:3345885-3346964	OK	tf_score_1	-0.118169	0.0570154	-2.0726	0.0383	-0.162613	count	1	3345885	3346964	1079
Chr1:3347576-3349827	765	Chr1:3347576-3349827	OK	tf_score_1	0.0154532	0.0309792	0.4988	0.618	0.0216156	count	1	3347576	3349827	2251
Chr1:3350396-3357654	1292	Chr1:3350396-3357654	OK	tf_score_1	0.0799618	0.0213167	3.7511	0.000181	0.112324	count	1	3350396	3357654	7258
Chr1:3358940-3360336	334	Chr1:3358940-3360336	OK	tf_score_1	-0.0418345	0.050181	-0.8337	0.405	-0.0578069	count	1	3358940	3360336	1396
Chr1:3361463-3363972	694	Chr1:3361463-3363972	OK	tf_score_1	0.0237935	0.0328452	0.7244	0.469	0.0332355	count	1	3361463	3363972	2509
Chr1:3365270-3366395	83	Chr1:3365270-3366395	OK	tf_score_1	-0.0736617	0.0851981	-0.8646	0.387	-0.0951743	count	1	3365270	3366395	1125
Chr1:3368304-3370845	596	Chr1:3368304-3370845	OK	tf_score_1	0.0522066	0.0301297	1.7327	0.0833	0.072937	count	1	3368304	3370845	2541
Chr1:3376845-3378051	229	Chr1:3376845-3378051	OK	tf_score_1	-0.212506	0.058282	-3.6462	0.000273	-0.290794	count	1	3376845	3378051	1206
Chr1:3381492-3381886	43	Chr1:3381492-3381886	OK	tf_score_1	-0.135274	0.121263	-1.1155	0.265	-0.162919	count	1	3381492	3381886	394
Chr1:3383622-3384918	113	Chr1:3383622-3384918	OK	tf_score_1	-0.0156599	0.07165	-0.2186	0.827	-0.0206604	count	1	3383622	3384918	1296
Chr1:3388011-3389264	377	Chr1:3388011-3389264	OK	tf_score_1	0.0975032	0.0365593	2.667	0.00772	0.134614	count	1	3388011	3389264	1253
Chr1:3390249-3391041	72	Chr1:3390249-3391041	OK	tf_score_1	-0.0429685	0.0885973	-0.485	0.628	-0.0552908	count	1	3390249	3391041	792
Chr1:3391779-3403293	1090	Chr1:3391779-3403293	OK	tf_score_1	-0.0530628	0.0316473	-1.6767	0.0938	-0.073905	count	1	3391779	3403293	11514
Chr1:3406674-3407632	123	Chr1:3406674-3407632	OK	tf_score_1	-0.0468645	0.0674749	-0.6945	0.487	-0.0620909	count	1	3406674	3407632	958
Chr1:3412575-3413669	346	Chr1:3412575-3413669	OK	tf_score_1	-0.0571201	0.043498	-1.3132	0.189	-0.0792286	count	1	3412575	3413669	1094
Chr1:3414970-3417307	226	Chr1:3414970-3417307	OK	tf_score_1	-0.111971	0.0546239	-2.0498	0.0405	-0.152068	count	1	3414970	3417307	2337
Chr1:3418620-3425044	1011	Chr1:3418620-3425044	OK	tf_score_1	-0.0004578	0.029621	-0.0155	0.988	-0.000635084	count	1	3418620	3425044	6424
Chr1:3427102-3429348	374	Chr1:3427102-3429348	OK	tf_score_1	-0.0851695	0.0427944	-1.9902	0.0467	-0.117638	count	1	3427102	3429348	2246
Chr1:3430095-3432051	858	Chr1:3430095-3432051	OK	tf_score_1	0.0573399	0.0255341	2.2456	0.0248	0.0804089	count	1	3430095	3432051	1956
Chr1:3437887-3453536	1659	Chr1:3437887-3453536	OK	tf_score_1	0.108256	0.0211463	5.1194	3.37e-07	0.152008	count	0.00752656	3437887	3453536	15649
Chr1:3459601-3462115	453	Chr1:3459601-3462115	OK	tf_score_1	-0.0975834	0.0371008	-2.6302	0.0086	-0.135828	count	1	3459601	3462115	2514
Chr1:3465249-3466131	188	Chr1:3465249-3466131	OK	tf_score_1	-0.102756	0.0604002	-1.7012	0.0891	-0.139186	count	1	3465249	3466131	882
Chr1:3468736-3470203	562	Chr1:3468736-3470203	OK	tf_score_1	-0.0121771	0.0328013	-0.3712	0.711	-0.017001	count	1	3468736	3470203	1467
Chr1:3471054-3471480	49	Chr1:3471054-3471480	OK	tf_score_1	-0.207859	0.133296	-1.5594	0.119	-0.264495	count	1	3471054	3471480	426
Chr1:3472233-3473164	243	Chr1:3472233-3473164	OK	tf_score_1	-0.208041	0.0584359	-3.5602	0.00038	-0.282605	count	1	3472233	3473164	931
Chr1:3474182-3474856	147	Chr1:3474182-3474856	OK	tf_score_1	-0.103544	0.0771325	-1.3424	0.18	-0.14038	count	1	3474182	3474856	674
Chr1:3477993-3481348	680	Chr1:3477993-3481348	OK	tf_score_1	-0.0938153	0.0333619	-2.812	0.00497	-0.13115	count	1	3477993	3481348	3355
Chr1:3482439-3488008	888	Chr1:3482439-3488008	OK	tf_score_1	0.001486	0.0274881	0.0541	0.957	0.00207607	count	1	3482439	3488008	5569
Chr1:3491009-3494461	582	Chr1:3491009-3494461	OK	tf_score_1	-0.0129977	0.0343667	-0.3782	0.705	-0.0181087	count	1	3491009	3494461	3452
Chr1:3500424-3501181	190	Chr1:3500424-3501181	OK	tf_score_1	0.0021398	0.0523489	0.0409	0.967	0.00291975	count	1	3500424	3501181	757
Chr1:3502027-3504046	547	Chr1:3502027-3504046	OK	tf_score_1	0.11757	0.0327031	3.5951	0.000333	0.163403	count	1	3502027	3504046	2019
Chr1:3505923-3506149	21	Chr1:3505923-3506149	OK	tf_score_1	-0.410545	0.222644	-1.8439	0.0653	-0.45731	count	1	3505923	3506149	226
Chr1:3508685-3509903	500	Chr1:3508685-3509903	OK	tf_score_1	0.0609151	0.0347993	1.7505	0.0802	0.0847444	count	1	3508685	3509903	1218
Chr1:3514476-3515268	217	Chr1:3514476-3515268	OK	tf_score_1	0.0567074	0.0477258	1.1882	0.235	0.0768915	count	1	3514476	3515268	792
Chr1:3518986-3519255	21	Chr1:3518986-3519255	OK	tf_score_1	-0.446829	0.283004	-1.5789	0.115	-0.499787	count	1	3518986	3519255	269
Chr1:3520841-3524819	823	Chr1:3520841-3524819	OK	tf_score_1	-0.0289816	0.0295485	-0.9808	0.327	-0.0405283	count	1	3520841	3524819	3978
Chr1:3526086-3528590	853	Chr1:3526086-3528590	OK	tf_score_1	0.0772318	0.0249032	3.1013	0.00196	0.108363	count	1	3526086	3528590	2504
Chr1:3529583-3529736	13	Chr1:3529583-3529736	OK	tf_score_1	-0.238348	0.232215	-1.0264	0.305	-0.231661	count	1	3529583	3529736	153
Chr1:3531701-3533178	430	Chr1:3531701-3533178	OK	tf_score_1	0.108125	0.0379254	2.851	0.00441	0.149591	count	1	3531701	3533178	1477
Chr1:3534501-3535766	345	Chr1:3534501-3535766	OK	tf_score_1	-0.011959	0.0432422	-0.2766	0.782	-0.0165253	count	1	3534501	3535766	1265
Chr1:3538664-3538718	3	Chr1:3538664-3538718	OK	tf_score_1	-0.345764	0.504423	-0.6855	0.493	-0.199175	count	1	3538664	3538718	54
Chr1:3542272-3542943	67	Chr1:3542272-3542943	OK	tf_score_1	-0.271952	0.13813	-1.9688	0.0491	-0.357553	count	1	3542272	3542943	671
Chr1:3544555-3546980	828	Chr1:3544555-3546980	OK	tf_score_1	0.0623256	0.0276433	2.2546	0.0243	0.0873167	count	1	3544555	3546980	2425
Chr1:3547790-3551220	853	Chr1:3547790-3551220	OK	tf_score_1	0.0204	0.0259675	0.7856	0.432	0.0285923	count	1	3547790	3551220	3430
Chr1:3552426-3555294	1038	Chr1:3552426-3555294	OK	tf_score_1	0.0779172	0.0240641	3.2379	0.00122	0.109844	count	1	3552426	3555294	2868
Chr1:3555796-3558779	642	Chr1:3555796-3558779	OK	tf_score_1	0.0560777	0.0292251	1.9188	0.0552	0.0783121	count	1	3555796	3558779	2983
Chr1:3562267-3563350	163	Chr1:3562267-3563350	OK	tf_score_1	0.155927	0.0538979	2.893	0.00386	0.207518	count	1	3562267	3563350	1083
Chr1:3564560-3565788	245	Chr1:3564560-3565788	OK	tf_score_1	-0.0645518	0.0504764	-1.2788	0.201	-0.0885902	count	1	3564560	3565788	1228
Chr1:3567850-3568790	84	Chr1:3567850-3568790	OK	tf_score_1	-0.0249001	0.091527	-0.2721	0.786	-0.0322941	count	1	3567850	3568790	940
Chr1:3570159-3572447	579	Chr1:3570159-3572447	OK	tf_score_1	-0.0149484	0.0344537	-0.4339	0.664	-0.0208558	count	1	3570159	3572447	2288
Chr1:3574346-3577585	391	Chr1:3574346-3577585	OK	tf_score_1	-0.0743029	0.0478177	-1.5539	0.12	-0.10183	count	1	3574346	3577585	3239
Chr1:3578106-3581326	224	Chr1:3578106-3581326	OK	tf_score_1	-0.217535	0.0644902	-3.3731	0.000758	-0.294839	count	1	3578106	3581326	3220
Chr1:3589999-3591112	405	Chr1:3589999-3591112	OK	tf_score_1	0.0088309	0.0392982	0.2247	0.822	0.0121995	count	1	3589999	3591112	1113
Chr1:3592036-3592193	14	Chr1:3592036-3592193	OK	tf_score_1	0.0484796	0.17835	0.2718	0.786	0.0478283	count	1	3592036	3592193	157
Chr1:3594958-3595169	45	Chr1:3594958-3595169	OK	tf_score_1	-0.216712	0.135959	-1.5939	0.111	-0.275074	count	1	3594958	3595169	211
Chr1:3596077-3596514	37	Chr1:3596077-3596514	OK	tf_score_1	-0.0394477	0.123535	-0.3193	0.75	-0.0465004	count	1	3596077	3596514	437
Chr1:3599317-3600417	64	Chr1:3599317-3600417	OK	tf_score_1	0.0527933	0.0882275	0.5984	0.55	0.0637011	count	1	3599317	3600417	1100
Chr1:3603359-3608281	584	Chr1:3603359-3608281	OK	tf_score_1	-0.0119133	0.0359841	-0.3311	0.741	-0.0165752	count	1	3603359	3608281	4922
Chr1:3609777-3617170	1000	Chr1:3609777-3617170	OK	tf_score_1	-0.0402185	0.0266025	-1.5118	0.131	-0.0564135	count	1	3609777	3617170	7393
Chr1:3623390-3624279	175	Chr1:3623390-3624279	OK	tf_score_1	-0.0110701	0.0556664	-0.1989	0.842	-0.0149375	count	1	3623390	3624279	889
Chr1:3625642-3628288	521	Chr1:3625642-3628288	OK	tf_score_1	0.0122409	0.0349321	0.3504	0.726	0.0169816	count	1	3625642	3628288	2646
Chr1:3630383-3632291	154	Chr1:3630383-3632291	OK	tf_score_1	-0.14091	0.0680497	-2.0707	0.0385	-0.189093	count	1	3630383	3632291	1908
Chr1:3636819-3640256	1134	Chr1:3636819-3640256	OK	tf_score_1	0.0951425	0.0237964	3.9982	6.63e-05	0.133479	count	1	3636819	3640256	3437
Chr1:3644285-3644605	36	Chr1:3644285-3644605	OK	tf_score_1	-0.0637152	0.123475	-0.516	0.606	-0.0774593	count	1	3644285	3644605	320
Chr1:3645209-3645248	2	Chr1:3645209-3645248	OK	tf_score_1	0.181749	0.441846	0.4113	0.681	0.0615115	count	1	3645209	3645248	39
Chr1:3646498-3649026	734	Chr1:3646498-3649026	OK	tf_score_1	0.0735911	0.0294619	2.4978	0.0126	0.103073	count	1	3646498	3649026	2528
Chr1:3655184-3656392	116	Chr1:3655184-3656392	OK	tf_score_1	-0.028862	0.0695667	-0.4149	0.678	-0.0380264	count	1	3655184	3656392	1208
Chr1:3657940-3659667	841	Chr1:3657940-3659667	OK	tf_score_1	0.0721577	0.0262089	2.7532	0.00596	0.101202	count	1	3657940	3659667	1727
Chr1:3662158-3662222	12	Chr1:3662158-3662222	OK	tf_score_1	0.0914124	0.188052	0.4861	0.627	0.0943412	count	1	3662158	3662222	64
Chr1:3663161-3666230	478	Chr1:3663161-3666230	OK	tf_score_1	-0.127883	0.043072	-2.9691	0.00302	-0.177823	count	1	3663161	3666230	3069
Chr1:3666814-3667767	151	Chr1:3666814-3667767	OK	tf_score_1	-0.119301	0.0648278	-1.8403	0.0659	-0.161117	count	1	3666814	3667767	953
Chr1:3669748-3672427	621	Chr1:3669748-3672427	OK	tf_score_1	0.0519426	0.0316035	1.6436	0.1	0.0726831	count	1	3669748	3672427	2679
Chr1:3675707-3679519	918	Chr1:3675707-3679519	OK	tf_score_1	0.0486954	0.0264372	1.8419	0.0656	0.0683797	count	1	3675707	3679519	3812
Chr1:3680989-3685261	800	Chr1:3680989-3685261	OK	tf_score_1	0.0389871	0.0288126	1.3531	0.176	0.0546219	count	1	3680989	3685261	4272
Chr1:3689428-3690132	74	Chr1:3689428-3690132	OK	tf_score_1	-0.129635	0.100073	-1.2954	0.195	-0.166842	count	1	3689428	3690132	704
Chr1:3693605-3694482	58	Chr1:3693605-3694482	OK	tf_score_1	-0.458118	0.139522	-3.2835	0.00104	-0.576493	count	1	3693605	3694482	877
Chr1:3696538-3705370	1173	Chr1:3696538-3705370	OK	tf_score_1	-0.0831507	0.027253	-3.0511	0.00231	-0.116888	count	1	3696538	3705370	8832
Chr1:3706093-3706100	0	Chr1:3706093-3706100	FAIL	tf_score_1	5.61e-13	0.0149287	0	1	0	count	1	3706093	3706100	7
Chr1:3709321-3710414	368	Chr1:3709321-3710414	OK	tf_score_1	0.103962	0.0371094	2.8015	0.00514	0.143557	count	1	3709321	3710414	1093
Chr1:3712183-3712566	44	Chr1:3712183-3712566	OK	tf_score_1	-0.23002	0.144075	-1.5965	0.111	-0.288101	count	1	3712183	3712566	383
Chr1:3713448-3716411	369	Chr1:3713448-3716411	OK	tf_score_1	-0.159129	0.0465742	-3.4167	0.000647	-0.220099	count	1	3713448	3716411	2963
Chr1:3718024-3723113	900	Chr1:3718024-3723113	OK	tf_score_1	-0.0212108	0.0311874	-0.6801	0.497	-0.029655	count	1	3718024	3723113	5089
Chr1:3726356-3728078	214	Chr1:3726356-3728078	OK	tf_score_1	-0.12276	0.0564371	-2.1752	0.0297	-0.167812	count	1	3726356	3728078	1722
Chr1:3728716-3729961	109	Chr1:3728716-3729961	OK	tf_score_1	-0.0842161	0.0786183	-1.0712	0.284	-0.1095	count	1	3728716	3729961	1245
Chr1:3730931-3733337	536	Chr1:3730931-3733337	OK	tf_score_1	0.0581128	0.0326167	1.7817	0.075	0.0808846	count	1	3730931	3733337	2406
Chr1:3739498-3741588	294	Chr1:3739498-3741588	OK	tf_score_1	-0.0429217	0.0470756	-0.9118	0.362	-0.0588495	count	1	3739498	3741588	2090
Chr1:3743769-3746144	563	Chr1:3743769-3746144	OK	tf_score_1	0.0311015	0.0345946	0.899	0.369	0.0433049	count	1	3743769	3746144	2375
Chr1:3747717-3751184	584	Chr1:3747717-3751184	OK	tf_score_1	-0.0810854	0.0378292	-2.1435	0.0322	-0.113095	count	1	3747717	3751184	3467
Chr1:3751914-3754062	499	Chr1:3751914-3754062	OK	tf_score_1	0.0221603	0.0339132	0.6534	0.514	0.0308554	count	1	3751914	3754062	2148
Chr1:3755121-3762005	1134	Chr1:3755121-3762005	OK	tf_score_1	0.0705394	0.024864	2.837	0.0046	0.0987809	count	1	3755121	3762005	6884
Chr1:3764230-3765257	401	Chr1:3764230-3765257	OK	tf_score_1	-0.110267	0.0461721	-2.3882	0.017	-0.151879	count	1	3764230	3765257	1027
Chr1:3766622-3766745	16	Chr1:3766622-3766745	OK	tf_score_1	-0.0669297	0.177092	-0.3779	0.706	-0.0714631	count	1	3766622	3766745	123
Chr1:3767944-3768982	321	Chr1:3767944-3768982	OK	tf_score_1	0.0363861	0.0457983	0.7945	0.427	0.0501818	count	1	3767944	3768982	1038
Chr1:3770182-3770979	242	Chr1:3770182-3770979	OK	tf_score_1	-0.0489599	0.0519718	-0.942	0.346	-0.0670255	count	1	3770182	3770979	797
Chr1:3771886-3780781	1420	Chr1:3771886-3780781	OK	tf_score_1	0.0681037	0.0198345	3.4336	0.000608	0.0960067	count	1	3771886	3780781	8895
Chr1:3786081-3787926	214	Chr1:3786081-3787926	OK	tf_score_1	-0.132881	0.0608715	-2.183	0.0292	-0.181752	count	1	3786081	3787926	1845
Chr1:3789641-3792248	618	Chr1:3789641-3792248	OK	tf_score_1	-0.0143053	0.032311	-0.4427	0.658	-0.019957	count	1	3789641	3792248	2607
Chr1:3793105-3794791	424	Chr1:3793105-3794791	OK	tf_score_1	0.0811842	0.0343572	2.3629	0.0182	0.112932	count	1	3793105	3794791	1686
Chr1:3799896-3801758	250	Chr1:3799896-3801758	OK	tf_score_1	-0.0130924	0.0516333	-0.2536	0.8	-0.0180184	count	1	3799896	3801758	1862
Chr1:3803227-3810958	1362	Chr1:3803227-3810958	OK	tf_score_1	0.11494	0.0210292	5.4657	5.22e-08	0.161746	count	0.00117168	3803227	3810958	7731
Chr1:3816298-3816773	34	Chr1:3816298-3816773	OK	tf_score_1	-0.233431	0.143024	-1.6321	0.103	-0.278976	count	1	3816298	3816773	475
Chr1:3819937-3823635	604	Chr1:3819937-3823635	OK	tf_score_1	0.049065	0.030568	1.6051	0.109	0.0685504	count	1	3819937	3823635	3698
Chr1:3824384-3825554	532	Chr1:3824384-3825554	OK	tf_score_1	0.0696296	0.0314602	2.2133	0.027	0.0969995	count	1	3824384	3825554	1170
Chr1:3827796-3828430	66	Chr1:3827796-3828430	OK	tf_score_1	-0.0587807	0.099087	-0.5932	0.553	-0.0733882	count	1	3827796	3828430	634
Chr1:3830923-3832997	608	Chr1:3830923-3832997	OK	tf_score_1	0.0152024	0.0317382	0.479	0.632	0.0211966	count	1	3830923	3832997	2074
Chr1:3833643-3834858	112	Chr1:3833643-3834858	OK	tf_score_1	-0.261385	0.0921706	-2.8359	0.00462	-0.347347	count	1	3833643	3834858	1215
Chr1:3836791-3838260	647	Chr1:3836791-3838260	OK	tf_score_1	0.0627663	0.027952	2.2455	0.0249	0.0876262	count	1	3836791	3838260	1469
Chr1:3840105-3841279	103	Chr1:3840105-3841279	OK	tf_score_1	-0.0991217	0.0803449	-1.2337	0.217	-0.129211	count	1	3840105	3841279	1174
Chr1:3846607-3853386	911	Chr1:3846607-3853386	OK	tf_score_1	0.0151907	0.028567	0.5318	0.595	0.0211483	count	1	3846607	3853386	6779
Chr1:3855707-3857083	75	Chr1:3855707-3857083	OK	tf_score_1	-0.315474	0.113974	-2.768	0.0057	-0.391659	count	1	3855707	3857083	1376
Chr1:3858936-3859446	47	Chr1:3858936-3859446	OK	tf_score_1	-0.175284	0.132786	-1.3201	0.187	-0.213182	count	1	3858936	3859446	510
Chr1:3860600-3861114	66	Chr1:3860600-3861114	OK	tf_score_1	-0.259846	0.116657	-2.2274	0.026	-0.336964	count	1	3860600	3861114	514
Chr1:3861818-3862888	393	Chr1:3861818-3862888	OK	tf_score_1	0.0947053	0.0383788	2.4677	0.0137	0.130943	count	1	3861818	3862888	1070
Chr1:3863437-3864666	159	Chr1:3863437-3864666	OK	tf_score_1	-0.100073	0.0619803	-1.6146	0.107	-0.133938	count	1	3863437	3864666	1229
Chr1:3866523-3869087	569	Chr1:3866523-3869087	OK	tf_score_1	0.020152	0.0333719	0.6039	0.546	0.0281008	count	1	3866523	3869087	2564
Chr1:3873543-3876176	375	Chr1:3873543-3876176	OK	tf_score_1	0.0653188	0.0363676	1.7961	0.0726	0.0903861	count	1	3873543	3876176	2633
Chr1:3876875-3882176	992	Chr1:3876875-3882176	OK	tf_score_1	0.0297816	0.0256548	1.1609	0.246	0.041712	count	1	3876875	3882176	5301
Chr1:3883137-3889245	751	Chr1:3883137-3889245	OK	tf_score_1	-0.174302	0.0366633	-4.7541	2.14e-06	-0.242892	count	0.0473732	3883137	3889245	6108
Chr1:3890275-3892193	301	Chr1:3890275-3892193	OK	tf_score_1	-0.225209	0.056261	-4.0029	6.5e-05	-0.30999	count	1	3890275	3892193	1918
Chr1:3894894-3895714	84	Chr1:3894894-3895714	OK	tf_score_1	-0.020693	0.085195	-0.2429	0.808	-0.0267461	count	1	3894894	3895714	820
Chr1:3896535-3897271	385	Chr1:3896535-3897271	OK	tf_score_1	0.0370395	0.0386563	0.9582	0.338	0.0513564	count	1	3896535	3897271	736
Chr1:3900943-3901241	34	Chr1:3900943-3901241	OK	tf_score_1	0.0343691	0.134881	0.2548	0.799	0.0408605	count	1	3900943	3901241	298
Chr1:3902916-3905810	272	Chr1:3902916-3905810	OK	tf_score_1	-0.137559	0.0614092	-2.24	0.0252	-0.187424	count	1	3902916	3905810	2894
Chr1:3909362-3910170	292	Chr1:3909362-3910170	OK	tf_score_1	-0.0342809	0.0474434	-0.7226	0.47	-0.0468268	count	1	3909362	3910170	808
Chr1:3910903-3911364	49	Chr1:3910903-3911364	OK	tf_score_1	-0.245649	0.131183	-1.8726	0.0613	-0.311197	count	1	3910903	3911364	461
Chr1:3912530-3912823	31	Chr1:3912530-3912823	OK	tf_score_1	0.0496863	0.129156	0.3847	0.701	0.0589332	count	1	3912530	3912823	293
Chr1:3913774-3915789	712	Chr1:3913774-3915789	OK	tf_score_1	0.10057	0.0291981	3.4444	0.000585	0.140667	count	1	3913774	3915789	2015
Chr1:3917413-3919480	417	Chr1:3917413-3919480	OK	tf_score_1	-0.0180234	0.0395388	-0.4558	0.649	-0.0250644	count	1	3917413	3919480	2067
Chr1:3920126-3920768	194	Chr1:3920126-3920768	OK	tf_score_1	-0.0486731	0.0593793	-0.8197	0.412	-0.0656928	count	1	3920126	3920768	642
Chr1:3924055-3925365	314	Chr1:3924055-3925365	OK	tf_score_1	-0.103467	0.0462031	-2.2394	0.0252	-0.143268	count	1	3924055	3925365	1310
Chr1:3927416-3932178	980	Chr1:3927416-3932178	OK	tf_score_1	-0.0828958	0.02655	-3.1223	0.00182	-0.116642	count	1	3927416	3932178	4762
Chr1:3932761-3938934	1250	Chr1:3932761-3938934	OK	tf_score_1	-0.0325149	0.0271779	-1.1964	0.232	-0.0457593	count	1	3932761	3938934	6173
Chr1:3939616-3940728	94	Chr1:3939616-3940728	OK	tf_score_1	-0.0491737	0.085404	-0.5758	0.565	-0.0642751	count	1	3939616	3940728	1112
Chr1:3941852-3952105	1468	Chr1:3941852-3952105	OK	tf_score_1	-0.0081874	0.0253949	-0.3224	0.747	-0.0114625	count	1	3941852	3952105	10253
Chr1:3956943-3957519	40	Chr1:3956943-3957519	OK	tf_score_1	-0.428299	0.183177	-2.3382	0.0195	-0.517266	count	1	3956943	3957519	576
Chr1:3960110-3960692	71	Chr1:3960110-3960692	OK	tf_score_1	-0.32979	0.118334	-2.7869	0.00537	-0.417354	count	1	3960110	3960692	582
Chr1:3962199-3964121	152	Chr1:3962199-3964121	OK	tf_score_1	-0.072545	0.0629163	-1.153	0.249	-0.0955978	count	1	3962199	3964121	1922
Chr1:3965243-3965687	39	Chr1:3965243-3965687	OK	tf_score_1	0.094202	0.1167	0.8072	0.42	0.111113	count	1	3965243	3965687	444
Chr1:3966479-3968001	546	Chr1:3966479-3968001	OK	tf_score_1	0.0428517	0.0315291	1.3591	0.174	0.0598161	count	1	3966479	3968001	1522
Chr1:3969589-3970190	38	Chr1:3969589-3970190	OK	tf_score_1	-0.066	0.118917	-0.555	0.579	-0.0776922	count	1	3969589	3970190	601
Chr1:3971447-3973567	272	Chr1:3971447-3973567	OK	tf_score_1	0.0482452	0.0443309	1.0883	0.277	0.0659223	count	1	3971447	3973567	2120
Chr1:3975863-3976093	33	Chr1:3975863-3976093	OK	tf_score_1	-0.181638	0.145454	-1.2488	0.212	-0.223769	count	1	3975863	3976093	230
Chr1:3976879-3977400	54	Chr1:3976879-3977400	OK	tf_score_1	0.111452	0.0944674	1.1798	0.238	0.136027	count	1	3976879	3977400	521
Chr1:3978974-3979572	192	Chr1:3978974-3979572	OK	tf_score_1	0.0398011	0.0557904	0.7134	0.476	0.0544052	count	1	3978974	3979572	598
Chr1:3980896-3981740	253	Chr1:3980896-3981740	OK	tf_score_1	-0.004845	0.0508654	-0.0953	0.924	-0.00662725	count	1	3980896	3981740	844
Chr1:3986857-3987667	309	Chr1:3986857-3987667	OK	tf_score_1	0.128763	0.0427158	3.0144	0.00261	0.176795	count	1	3986857	3987667	810
Chr1:3993141-3995823	1106	Chr1:3993141-3995823	OK	tf_score_1	0.0494092	0.0253855	1.9464	0.0518	0.0694401	count	1	3993141	3995823	2682
Chr1:3996476-3998488	231	Chr1:3996476-3998488	OK	tf_score_1	-0.112123	0.0547194	-2.0491	0.0406	-0.151986	count	1	3996476	3998488	2012
Chr1:4000355-4002017	279	Chr1:4000355-4002017	OK	tf_score_1	-0.275958	0.0581252	-4.7476	2.21e-06	-0.376436	count	0.0489139	4000355	4002017	1662
Chr1:4002612-4004227	389	Chr1:4002612-4004227	OK	tf_score_1	0.057935	0.0372188	1.5566	0.12	0.0801205	count	1	4002612	4004227	1615
Chr1:4006286-4008017	366	Chr1:4006286-4008017	OK	tf_score_1	-0.20105	0.0460989	-4.3613	1.36e-05	-0.277486	count	0.297065	4006286	4008017	1731
Chr1:4009849-4011039	651	Chr1:4009849-4011039	OK	tf_score_1	0.0580056	0.0300482	1.9304	0.0537	0.0810871	count	1	4009849	4011039	1190
Chr1:4012375-4022315	1166	Chr1:4012375-4022315	OK	tf_score_1	0.0409042	0.0253986	1.6105	0.107	0.0574618	count	1	4012375	4022315	9940
Chr1:4022893-4023251	24	Chr1:4022893-4023251	OK	tf_score_1	-0.0860938	0.156816	-0.549	0.583	-0.0926418	count	1	4022893	4023251	358
Chr1:4025295-4025846	116	Chr1:4025295-4025846	OK	tf_score_1	0.062527	0.0666936	0.9375	0.349	0.0836775	count	1	4025295	4025846	551
Chr1:4027391-4028990	338	Chr1:4027391-4028990	OK	tf_score_1	0.0020875	0.0408656	0.0511	0.959	0.00287793	count	1	4027391	4028990	1599
Chr1:4030801-4031646	136	Chr1:4030801-4031646	OK	tf_score_1	-0.0771129	0.0759523	-1.0153	0.31	-0.10182	count	1	4030801	4031646	845
Chr1:4033724-4034643	235	Chr1:4033724-4034643	OK	tf_score_1	0.076271	0.050136	1.5213	0.128	0.104736	count	1	4033724	4034643	919
Chr1:4038497-4040421	343	Chr1:4038497-4040421	OK	tf_score_1	-0.123704	0.0461988	-2.6776	0.00748	-0.170863	count	1	4038497	4040421	1924
Chr1:4043655-4044851	810	Chr1:4043655-4044851	OK	tf_score_1	0.0824916	0.0261495	3.1546	0.00163	0.115617	count	1	4043655	4044851	1196
Chr1:4049590-4050093	68	Chr1:4049590-4050093	OK	tf_score_1	0.0201837	0.108921	0.1853	0.853	0.0258591	count	1	4049590	4050093	503
Chr1:4050663-4050677	2	Chr1:4050663-4050677	OK	tf_score_1	-1.64459	2.10538	-0.7811	0.435	-0.640151	count	1	4050663	4050677	14
Chr1:4053425-4054695	524	Chr1:4053425-4054695	OK	tf_score_1	0.0465351	0.0346916	1.3414	0.18	0.0646352	count	1	4053425	4054695	1270
Chr1:4055717-4056188	38	Chr1:4055717-4056188	OK	tf_score_1	-0.420826	0.178621	-2.356	0.0186	-0.486971	count	1	4055717	4056188	471
Chr1:4056882-4063646	862	Chr1:4056882-4063646	OK	tf_score_1	-0.10735	0.0369458	-2.9056	0.00371	-0.149074	count	1	4056882	4063646	6764
Chr1:4064193-4065170	269	Chr1:4064193-4065170	OK	tf_score_1	-0.164448	0.0526102	-3.1258	0.0018	-0.225402	count	1	4064193	4065170	977
Chr1:4066167-4067354	382	Chr1:4066167-4067354	OK	tf_score_1	-0.0592704	0.0421476	-1.4063	0.16	-0.0822632	count	1	4066167	4067354	1187
Chr1:4069578-4073122	271	Chr1:4069578-4073122	OK	tf_score_1	-0.221919	0.0550613	-4.0304	5.79e-05	-0.304293	count	1	4069578	4073122	3544
Chr1:4075270-4077684	357	Chr1:4075270-4077684	OK	tf_score_1	-0.0779385	0.0484744	-1.6078	0.108	-0.107479	count	1	4075270	4077684	2414
Chr1:4080178-4082905	573	Chr1:4080178-4082905	OK	tf_score_1	0.0122241	0.0355852	0.3435	0.731	0.0169332	count	1	4080178	4082905	2727
Chr1:4085374-4086016	286	Chr1:4085374-4086016	OK	tf_score_1	0.0864171	0.0484613	1.7832	0.0747	0.118655	count	1	4085374	4086016	642
Chr1:4090514-4090582	5	Chr1:4090514-4090582	OK	tf_score_1	-0.130888	0.323561	-0.4045	0.686	-0.106865	count	1	4090514	4090582	68
Chr1:4096400-4097601	354	Chr1:4096400-4097601	OK	tf_score_1	-0.0957671	0.0470306	-2.0363	0.0419	-0.132152	count	1	4096400	4097601	1201
Chr1:4099558-4104248	1201	Chr1:4099558-4104248	OK	tf_score_1	0.0837112	0.0193896	4.3173	1.66e-05	0.118271	count	0.361847	4099558	4104248	4690
Chr1:4104760-4109866	1003	Chr1:4104760-4109866	OK	tf_score_1	0.0378037	0.0260891	1.449	0.147	0.0532188	count	1	4104760	4109866	5106
Chr1:4112961-4116324	662	Chr1:4112961-4116324	OK	tf_score_1	-0.120208	0.0352319	-3.4119	0.000659	-0.167907	count	1	4112961	4116324	3363
Chr1:4117218-4118985	553	Chr1:4117218-4118985	OK	tf_score_1	-0.0029018	0.0343142	-0.0846	0.933	-0.00404286	count	1	4117218	4118985	1767
Chr1:4119575-4122720	512	Chr1:4119575-4122720	OK	tf_score_1	0.0017154	0.0361791	0.0474	0.962	0.00238888	count	1	4119575	4122720	3145
Chr1:4124778-4126599	408	Chr1:4124778-4126599	OK	tf_score_1	-0.033534	0.039097	-0.8577	0.391	-0.0466049	count	1	4124778	4126599	1821
Chr1:4127843-4127928	4	Chr1:4127843-4127928	OK	tf_score_1	-0.214141	0.413832	-0.5175	0.605	-0.13925	count	1	4127843	4127928	85
Chr1:4129147-4130900	259	Chr1:4129147-4130900	OK	tf_score_1	0.0588514	0.0531941	1.1064	0.269	0.0804219	count	1	4129147	4130900	1753
Chr1:4132148-4132738	255	Chr1:4132148-4132738	OK	tf_score_1	0.137994	0.0452391	3.0503	0.00232	0.1887	count	1	4132148	4132738	590
Chr1:4133576-4133873	20	Chr1:4133576-4133873	OK	tf_score_1	-0.363076	0.209015	-1.7371	0.0825	-0.387245	count	1	4133576	4133873	297
Chr1:4134679-4138032	352	Chr1:4134679-4138032	OK	tf_score_1	-0.065567	0.0529008	-1.2394	0.215	-0.0888354	count	1	4134679	4138032	3353
Chr1:4138794-4141515	354	Chr1:4138794-4141515	OK	tf_score_1	0.0603654	0.0414557	1.4561	0.146	0.0830295	count	1	4138794	4141515	2721
Chr1:4143044-4145757	701	Chr1:4143044-4145757	OK	tf_score_1	0.0563196	0.0296334	1.9005	0.0575	0.0787761	count	1	4143044	4145757	2713
Chr1:4147426-4148397	258	Chr1:4147426-4148397	OK	tf_score_1	0.0377684	0.0456588	0.8272	0.408	0.0514364	count	1	4147426	4148397	971
Chr1:4150381-4155410	927	Chr1:4150381-4155410	OK	tf_score_1	0.0021227	0.0265359	0.08	0.936	0.0029761	count	1	4150381	4155410	5029
Chr1:4155943-4159515	574	Chr1:4155943-4159515	OK	tf_score_1	-0.0320379	0.0343356	-0.9331	0.351	-0.0446814	count	1	4155943	4159515	3572
Chr1:4161016-4161880	61	Chr1:4161016-4161880	OK	tf_score_1	-0.331321	0.12633	-2.6227	0.00879	-0.422179	count	1	4161016	4161880	864
Chr1:4166870-4168360	360	Chr1:4166870-4168360	OK	tf_score_1	-0.173726	0.0470448	-3.6928	0.000228	-0.239475	count	1	4166870	4168360	1490
Chr1:4171139-4172725	457	Chr1:4171139-4172725	OK	tf_score_1	0.0640427	0.0352047	1.8192	0.069	0.0886992	count	1	4171139	4172725	1586
Chr1:4174374-4175372	88	Chr1:4174374-4175372	OK	tf_score_1	-0.161153	0.093977	-1.7148	0.0865	-0.210295	count	1	4174374	4175372	998
Chr1:4177420-4178347	126	Chr1:4177420-4178347	OK	tf_score_1	-0.0564066	0.0679989	-0.8295	0.407	-0.0744649	count	1	4177420	4178347	927
Chr1:4179699-4179706	1	Chr1:4179699-4179706	OK	tf_score_1	0.725804	0.51971	1.3966	0.1627	0.138708	count	1	4179699	4179706	7
Chr1:4180784-4183930	891	Chr1:4180784-4183930	OK	tf_score_1	0.126007	0.0239584	5.2594	1.61e-07	0.176655	count	0.0036027	4180784	4183930	3146
Chr1:4185813-4189562	856	Chr1:4185813-4189562	OK	tf_score_1	-0.0156798	0.0281056	-0.5579	0.577	-0.0218369	count	1	4185813	4189562	3749
Chr1:4190190-4191950	239	Chr1:4190190-4191950	OK	tf_score_1	-0.216782	0.0624454	-3.4715	0.000529	-0.294273	count	1	4190190	4191950	1760
Chr1:4193615-4193705	12	Chr1:4193615-4193705	OK	tf_score_1	-0.358152	0.268865	-1.3321	0.183	-0.350668	count	1	4193615	4193705	90
Chr1:4194383-4197291	828	Chr1:4194383-4197291	OK	tf_score_1	-0.0658961	0.0297207	-2.2172	0.0267	-0.0924953	count	1	4194383	4197291	2908
Chr1:4198160-4198678	123	Chr1:4198160-4198678	OK	tf_score_1	-0.0747668	0.0711229	-1.0512	0.293	-0.100182	count	1	4198160	4198678	518
Chr1:4200118-4201402	384	Chr1:4200118-4201402	OK	tf_score_1	0.0223825	0.0390045	0.5738	0.566	0.0310106	count	1	4200118	4201402	1284
Chr1:4205225-4206988	161	Chr1:4205225-4206988	OK	tf_score_1	-0.117191	0.0648859	-1.8061	0.0711	-0.158178	count	1	4205225	4206988	1763
Chr1:4208397-4220612	1293	Chr1:4208397-4220612	OK	tf_score_1	-0.0576664	0.0283641	-2.0331	0.0422	-0.0806372	count	1	4208397	4220612	12215
Chr1:4221624-4223426	429	Chr1:4221624-4223426	OK	tf_score_1	-0.0031113	0.0370122	-0.0841	0.933	-0.00431403	count	1	4221624	4223426	1802
Chr1:4224491-4228019	690	Chr1:4224491-4228019	OK	tf_score_1	0.0026598	0.0348053	0.0764	0.939	0.00369656	count	1	4224491	4228019	3528
Chr1:4228815-4234446	1249	Chr1:4228815-4234446	OK	tf_score_1	0.0515228	0.0263302	1.9568	0.0505	0.0722848	count	1	4228815	4234446	5631
Chr1:4238334-4241410	509	Chr1:4238334-4241410	OK	tf_score_1	-0.0086414	0.0358199	-0.2412	0.809	-0.0119361	count	1	4238334	4241410	3076
Chr1:4242007-4248002	1223	Chr1:4242007-4248002	OK	tf_score_1	0.0006313	0.0249442	0.0253	0.98	0.000886693	count	1	4242007	4248002	5995
Chr1:4250201-4251223	333	Chr1:4250201-4251223	OK	tf_score_1	-0.0433449	0.0446861	-0.97	0.332	-0.0598661	count	1	4250201	4251223	1022
Chr1:4257799-4257876	5	Chr1:4257799-4257876	OK	tf_score_1	-0.0732675	0.3345	-0.219	0.827	-0.054002	count	1	4257799	4257876	77
Chr1:4260181-4260838	99	Chr1:4260181-4260838	OK	tf_score_1	-0.108214	0.0819598	-1.3203	0.187	-0.139617	count	1	4260181	4260838	657
Chr1:4262204-4263963	138	Chr1:4262204-4263963	OK	tf_score_1	-0.290908	0.0820642	-3.5449	0.000402	-0.38221	count	1	4262204	4263963	1759
Chr1:4264546-4267720	749	Chr1:4264546-4267720	OK	tf_score_1	-0.181925	0.0406288	-4.4777	7.99e-06	-0.252672	count	0.175277	4264546	4267720	3174
Chr1:4268552-4269458	192	Chr1:4268552-4269458	OK	tf_score_1	-0.0508616	0.0565329	-0.8997	0.368	-0.0690871	count	1	4268552	4269458	906
Chr1:4270077-4272366	474	Chr1:4270077-4272366	OK	tf_score_1	-0.0299161	0.0350313	-0.854	0.393	-0.0415412	count	1	4270077	4272366	2289
Chr1:4274274-4276653	364	Chr1:4274274-4276653	OK	tf_score_1	-0.133096	0.0441538	-3.0144	0.00261	-0.183711	count	1	4274274	4276653	2379
Chr1:4278338-4279732	293	Chr1:4278338-4279732	OK	tf_score_1	-0.178706	0.0528165	-3.3835	0.00073	-0.246506	count	1	4278338	4279732	1394
Chr1:4280240-4280638	36	Chr1:4280240-4280638	OK	tf_score_1	-0.116176	0.13521	-0.8592	0.39	-0.139705	count	1	4280240	4280638	398
Chr1:4281429-4283170	857	Chr1:4281429-4283170	OK	tf_score_1	0.0691244	0.0260689	2.6516	0.00808	0.0968692	count	1	4281429	4283170	1741
Chr1:4283743-4284030	25	Chr1:4283743-4284030	OK	tf_score_1	0.116546	0.134259	0.8681	0.385	0.12858	count	1	4283743	4284030	287
Chr1:4284926-4286234	250	Chr1:4284926-4286234	OK	tf_score_1	0.0530929	0.0462985	1.1468	0.252	0.0723607	count	1	4284926	4286234	1308
Chr1:4287985-4288135	26	Chr1:4287985-4288135	OK	tf_score_1	-0.177841	0.168947	-1.0526	0.293	-0.206864	count	1	4287985	4288135	150
Chr1:4289205-4292461	841	Chr1:4289205-4292461	OK	tf_score_1	0.101968	0.0265459	3.8412	0.000126	0.142496	count	1	4289205	4292461	3256
Chr1:4296740-4297465	153	Chr1:4296740-4297465	OK	tf_score_1	-0.0030815	0.0590764	-0.0522	0.958	-0.0041364	count	1	4296740	4297465	725
Chr1:4299147-4299442	22	Chr1:4299147-4299442	OK	tf_score_1	-0.0649656	0.161717	-0.4017	0.688	-0.0700191	count	1	4299147	4299442	295
Chr1:4300865-4302183	90	Chr1:4300865-4302183	OK	tf_score_1	-0.170271	0.0853658	-1.9946	0.0462	-0.217668	count	1	4300865	4302183	1318
Chr1:4303666-4303689	2	Chr1:4303666-4303689	OK	tf_score_1	-1.08727	1.27987	-0.8495	0.396	-0.726762	count	1	4303666	4303689	23
Chr1:4305225-4306367	465	Chr1:4305225-4306367	OK	tf_score_1	0.0264905	0.0361057	0.7337	0.463	0.0368556	count	1	4305225	4306367	1142
Chr1:4307644-4308071	50	Chr1:4307644-4308071	OK	tf_score_1	-0.193963	0.121476	-1.5967	0.11	-0.240759	count	1	4307644	4308071	427
Chr1:4310852-4311804	165	Chr1:4310852-4311804	OK	tf_score_1	-0.0530735	0.0626125	-0.8476	0.397	-0.0712149	count	1	4310852	4311804	952
Chr1:4312318-4312699	44	Chr1:4312318-4312699	OK	tf_score_1	-0.0968185	0.117829	-0.8217	0.411	-0.116663	count	1	4312318	4312699	381
Chr1:4316541-4316915	63	Chr1:4316541-4316915	OK	tf_score_1	0.0254779	0.0924645	0.2755	0.783	0.0327192	count	1	4316541	4316915	374
Chr1:4318263-4318519	59	Chr1:4318263-4318519	OK	tf_score_1	0.0162086	0.0930568	0.1742	0.862	0.020916	count	1	4318263	4318519	256
Chr1:4319316-4321626	443	Chr1:4319316-4321626	OK	tf_score_1	0.0975168	0.0338433	2.8814	0.004	0.13524	count	1	4319316	4321626	2310
Chr1:4322710-4323528	286	Chr1:4322710-4323528	OK	tf_score_1	0.0379927	0.0418027	0.9089	0.364	0.0520689	count	1	4322710	4323528	818
Chr1:4325775-4327518	418	Chr1:4325775-4327518	OK	tf_score_1	-0.0422621	0.0376795	-1.1216	0.262	-0.0585731	count	1	4325775	4327518	1743
Chr1:4328115-4329836	533	Chr1:4328115-4329836	OK	tf_score_1	-0.0232752	0.0328167	-0.7092	0.478	-0.0326021	count	1	4328115	4329836	1721
Chr1:4334223-4335033	250	Chr1:4334223-4335033	OK	tf_score_1	-0.0374415	0.0530755	-0.7054	0.481	-0.051627	count	1	4334223	4335033	810
Chr1:4337525-4342508	1048	Chr1:4337525-4342508	OK	tf_score_1	0.128563	0.0229249	5.608	2.35e-08	0.181066	count	0.000528468	4337525	4342508	4983
Chr1:4344551-4345484	88	Chr1:4344551-4345484	OK	tf_score_1	0.0045198	0.0772232	0.0585	0.953	0.00585972	count	1	4344551	4345484	933
Chr1:4346478-4349346	707	Chr1:4346478-4349346	OK	tf_score_1	0.0997137	0.0280677	3.5526	0.000391	0.139663	count	1	4346478	4349346	2868
Chr1:4350238-4351694	275	Chr1:4350238-4351694	OK	tf_score_1	0.0364009	0.0432135	0.8423	0.4	0.0497939	count	1	4350238	4351694	1456
Chr1:4352813-4354422	291	Chr1:4352813-4354422	OK	tf_score_1	-0.14483	0.0524815	-2.7596	0.00584	-0.198724	count	1	4352813	4354422	1609
Chr1:4355163-4356736	114	Chr1:4355163-4356736	OK	tf_score_1	-0.166067	0.0779549	-2.1303	0.0333	-0.215702	count	1	4355163	4356736	1573
Chr1:4358016-4359786	254	Chr1:4358016-4359786	OK	tf_score_1	-0.141415	0.0541269	-2.6127	0.00905	-0.19087	count	1	4358016	4359786	1770
Chr1:4361022-4361745	206	Chr1:4361022-4361745	OK	tf_score_1	0.0715741	0.0483415	1.4806	0.139	0.0965682	count	1	4361022	4361745	723
Chr1:4364978-4367870	776	Chr1:4364978-4367870	OK	tf_score_1	0.0695419	0.0292281	2.3793	0.0174	0.097299	count	1	4364978	4367870	2892
Chr1:4368392-4369591	144	Chr1:4368392-4369591	OK	tf_score_1	-0.0601166	0.0692299	-0.8684	0.385	-0.0805733	count	1	4368392	4369591	1199
Chr1:4370931-4375894	1123	Chr1:4370931-4375894	OK	tf_score_1	0.0311406	0.0261546	1.1906	0.234	0.0436931	count	1	4370931	4375894	4963
Chr1:4378229-4379752	115	Chr1:4378229-4379752	OK	tf_score_1	-0.236421	0.102181	-2.3137	0.0208	-0.316434	count	1	4378229	4379752	1523
Chr1:4381053-4381892	217	Chr1:4381053-4381892	OK	tf_score_1	-0.0056336	0.052533	-0.1072	0.915	-0.007678	count	1	4381053	4381892	839
Chr1:4389603-4389610	0	Chr1:4389603-4389610	FAIL	tf_score_1	5.61e-13	0.0149287	0	1	0	count	1	4389603	4389610	7
Chr1:4394207-4399103	745	Chr1:4394207-4399103	OK	tf_score_1	-0.0248433	0.0300478	-0.8268	0.408	-0.034716	count	1	4394207	4399103	4896
Chr1:4405292-4405733	66	Chr1:4405292-4405733	OK	tf_score_1	-0.186074	0.101491	-1.8334	0.0669	-0.239184	count	1	4405292	4405733	441
Chr1:4411054-4413343	629	Chr1:4411054-4413343	OK	tf_score_1	0.0399002	0.028793	1.3858	0.166	0.0558626	count	1	4411054	4413343	2289
Chr1:4416762-4420832	945	Chr1:4416762-4420832	OK	tf_score_1	0.0700693	0.025856	2.71	0.00679	0.0980935	count	1	4416762	4420832	4070
Chr1:4422708-4424149	357	Chr1:4422708-4424149	OK	tf_score_1	0.0264147	0.0452638	0.5836	0.56	0.0365641	count	1	4422708	4424149	1441
Chr1:4424863-4426129	482	Chr1:4424863-4426129	OK	tf_score_1	0.0182089	0.0380188	0.4789	0.632	0.0253328	count	1	4424863	4426129	1266
Chr1:4426904-4427293	21	Chr1:4426904-4427293	OK	tf_score_1	-0.270861	0.203417	-1.3316	0.183	-0.279042	count	1	4426904	4427293	389
Chr1:4429947-4430660	136	Chr1:4429947-4430660	OK	tf_score_1	-0.100744	0.0744067	-1.354	0.176	-0.135905	count	1	4429947	4430660	713
Chr1:4431799-4434072	1062	Chr1:4431799-4434072	OK	tf_score_1	0.0367422	0.0253602	1.4488	0.148	0.0517097	count	1	4431799	4434072	2273
Chr1:4435736-4436528	87	Chr1:4435736-4436528	OK	tf_score_1	-0.185584	0.0996963	-1.8615	0.0628	-0.243201	count	1	4435736	4436528	792
Chr1:4439085-4441432	458	Chr1:4439085-4441432	OK	tf_score_1	-0.068762	0.0396037	-1.7363	0.0827	-0.0956628	count	1	4439085	4441432	2347
Chr1:4442646-4444531	535	Chr1:4442646-4444531	OK	tf_score_1	0.0396033	0.0330942	1.1967	0.232	0.0550812	count	1	4442646	4444531	1885
Chr1:4447026-4448085	360	Chr1:4447026-4448085	OK	tf_score_1	0.0152092	0.0393904	0.3861	0.699	0.0210185	count	1	4447026	4448085	1059
Chr1:4450747-4451458	49	Chr1:4450747-4451458	OK	tf_score_1	0.0208193	0.102632	0.2029	0.839	0.0257279	count	1	4450747	4451458	711
Chr1:4451985-4452647	212	Chr1:4451985-4452647	OK	tf_score_1	0.0466966	0.0545725	0.8557	0.392	0.0633752	count	1	4451985	4452647	662
Chr1:4454052-4455385	131	Chr1:4454052-4455385	OK	tf_score_1	0.0134315	0.0721436	0.1862	0.852	0.017912	count	1	4454052	4455385	1333
Chr1:4457297-4459560	834	Chr1:4457297-4459560	OK	tf_score_1	0.0755172	0.0278496	2.7116	0.00676	0.106424	count	1	4457297	4459560	2263
Chr1:4460322-4464315	808	Chr1:4460322-4464315	OK	tf_score_1	0.0219194	0.0285041	0.769	0.442	0.0306793	count	1	4460322	4464315	3993
Chr1:4464954-4465191	27	Chr1:4464954-4465191	OK	tf_score_1	0.0404752	0.133245	0.3038	0.761	0.0462247	count	1	4464954	4465191	237
Chr1:4465740-4469653	956	Chr1:4465740-4469653	OK	tf_score_1	0.103385	0.0223748	4.6206	4.08e-06	0.145646	count	0.0899477	4465740	4469653	3913
Chr1:4472802-4473623	396	Chr1:4472802-4473623	OK	tf_score_1	0.0575746	0.0366611	1.5705	0.116	0.07958	count	1	4472802	4473623	821
Chr1:4475534-4476098	38	Chr1:4475534-4476098	OK	tf_score_1	-0.134912	0.123282	-1.0943	0.274	-0.155948	count	1	4475534	4476098	564
Chr1:4476667-4478851	312	Chr1:4476667-4478851	OK	tf_score_1	-0.141046	0.0482449	-2.9235	0.0035	-0.194821	count	1	4476667	4478851	2184
Chr1:4480268-4481187	297	Chr1:4480268-4481187	OK	tf_score_1	-0.0129039	0.0498322	-0.2589	0.796	-0.017708	count	1	4480268	4481187	919
Chr1:4483927-4484869	249	Chr1:4483927-4484869	OK	tf_score_1	-0.0347363	0.0493927	-0.7033	0.482	-0.0477467	count	1	4483927	4484869	942
Chr1:4492029-4493404	517	Chr1:4492029-4493404	OK	tf_score_1	-0.0116916	0.0361846	-0.3231	0.747	-0.0162895	count	1	4492029	4493404	1375
Chr1:4494066-4495539	370	Chr1:4494066-4495539	OK	tf_score_1	-0.174911	0.0435449	-4.0168	6.13e-05	-0.241662	count	1	4494066	4495539	1473
Chr1:4497947-4499144	201	Chr1:4497947-4499144	OK	tf_score_1	0.0467978	0.0502226	0.9318	0.352	0.0634638	count	1	4497947	4499144	1197
Chr1:4500535-4502107	120	Chr1:4500535-4502107	OK	tf_score_1	-0.157928	0.0775556	-2.0363	0.0419	-0.209977	count	1	4500535	4502107	1572
Chr1:4503310-4504909	247	Chr1:4503310-4504909	OK	tf_score_1	-0.105697	0.0608469	-1.7371	0.0825	-0.144203	count	1	4503310	4504909	1599
Chr1:4508833-4510000	193	Chr1:4508833-4510000	OK	tf_score_1	-0.136863	0.0579297	-2.3626	0.0182	-0.186809	count	1	4508833	4510000	1167
Chr1:4512060-4512698	56	Chr1:4512060-4512698	OK	tf_score_1	-0.243468	0.118803	-2.0493	0.0406	-0.314035	count	1	4512060	4512698	638
Chr1:4513304-4516226	1068	Chr1:4513304-4516226	OK	tf_score_1	0.0917857	0.0229966	3.9913	6.82e-05	0.129041	count	1	4513304	4516226	2922
Chr1:4519891-4520583	52	Chr1:4519891-4520583	OK	tf_score_1	-0.103536	0.1096	-0.9447	0.345	-0.130269	count	1	4519891	4520583	692
Chr1:4521090-4546013	1784	Chr1:4521090-4546013	OK	tf_score_1	0.0976004	0.0203641	4.7928	1.77e-06	0.136882	count	0.039232	4521090	4546013	24923
Chr1:4546537-4549337	714	Chr1:4546537-4549337	OK	tf_score_1	0.0467803	0.0350806	1.3335	0.183	0.0654375	count	1	4546537	4549337	2800
Chr1:4552305-4552695	33	Chr1:4552305-4552695	OK	tf_score_1	0.0840764	0.119499	0.7036	0.482	0.0946574	count	1	4552305	4552695	390
Chr1:4553317-4561962	1543	Chr1:4553317-4561962	OK	tf_score_1	0.0999141	0.0189327	5.2773	1.46e-07	0.140742	count	0.00326821	4553317	4561962	8645
Chr1:4562877-4564500	519	Chr1:4562877-4564500	OK	tf_score_1	0.0640022	0.0313562	2.0411	0.0414	0.0890707	count	1	4562877	4564500	1623
Chr1:4566445-4568173	405	Chr1:4566445-4568173	OK	tf_score_1	0.0877519	0.0358452	2.4481	0.0145	0.121642	count	1	4566445	4568173	1728
Chr1:4568842-4570095	67	Chr1:4568842-4570095	OK	tf_score_1	-0.109249	0.0966592	-1.1302	0.259	-0.135093	count	1	4568842	4570095	1253
Chr1:4570708-4573250	323	Chr1:4570708-4573250	OK	tf_score_1	-0.140608	0.0510684	-2.7533	0.00596	-0.191339	count	1	4570708	4573250	2542
Chr1:4575460-4582235	1317	Chr1:4575460-4582235	OK	tf_score_1	0.0549777	0.0249015	2.2078	0.0274	0.0771374	count	1	4575460	4582235	6775
Chr1:4583494-4594684	1571	Chr1:4583494-4594684	OK	tf_score_1	0.0442766	0.0225727	1.9615	0.05	0.0622318	count	1	4583494	4594684	11190
Chr1:4595883-4596526	99	Chr1:4595883-4596526	OK	tf_score_1	-0.144344	0.0887609	-1.6262	0.104	-0.190297	count	1	4595883	4596526	643
Chr1:4601029-4601441	53	Chr1:4601029-4601441	OK	tf_score_1	0.0133187	0.102793	0.1296	0.897	0.0164931	count	1	4601029	4601441	412
Chr1:4604506-4604968	50	Chr1:4604506-4604968	OK	tf_score_1	-0.0987044	0.119612	-0.8252	0.409	-0.123612	count	1	4604506	4604968	462
Chr1:4605944-4609135	378	Chr1:4605944-4609135	OK	tf_score_1	-0.183917	0.0494771	-3.7172	0.000207	-0.255359	count	1	4605944	4609135	3191
Chr1:4609637-4609800	16	Chr1:4609637-4609800	OK	tf_score_1	0.0938682	0.16266	0.5771	0.564	0.0983379	count	1	4609637	4609800	163
Chr1:4610321-4613532	1075	Chr1:4610321-4613532	OK	tf_score_1	0.0472161	0.0241603	1.9543	0.0508	0.0663882	count	1	4610321	4613532	3211
Chr1:4614682-4616060	601	Chr1:4614682-4616060	OK	tf_score_1	0.0719628	0.0315359	2.2819	0.0226	0.100486	count	1	4614682	4616060	1378
Chr1:4621220-4622424	712	Chr1:4621220-4622424	OK	tf_score_1	-0.0035863	0.0331822	-0.1081	0.914	-0.00503584	count	1	4621220	4622424	1204
Chr1:4622948-4624656	328	Chr1:4622948-4624656	OK	tf_score_1	0.240525	0.0368641	6.5246	8.71e-11	0.332425	count	1.97308e-06	4622948	4624656	1708
Chr1:4626326-4627364	247	Chr1:4626326-4627364	OK	tf_score_1	0.0919215	0.0450184	2.0419	0.0413	0.125796	count	1	4626326	4627364	1038
Chr1:4630383-4639143	1209	Chr1:4630383-4639143	OK	tf_score_1	0.120338	0.0197586	6.0904	1.36e-09	0.170019	count	3.07238e-05	4630383	4639143	8760
Chr1:4641421-4643020	292	Chr1:4641421-4643020	OK	tf_score_1	-0.0970543	0.0479619	-2.0236	0.0432	-0.133298	count	1	4641421	4643020	1599
Chr1:4644081-4645066	227	Chr1:4644081-4645066	OK	tf_score_1	-0.0200369	0.0491422	-0.4077	0.684	-0.0274191	count	1	4644081	4645066	985
Chr1:4645757-4652977	863	Chr1:4645757-4652977	OK	tf_score_1	0.0435236	0.0271432	1.6035	0.109	0.0608665	count	1	4645757	4652977	7220
Chr1:4653482-4658120	799	Chr1:4653482-4658120	OK	tf_score_1	0.0032461	0.0320053	0.1014	0.919	0.00450195	count	1	4653482	4658120	4638
Chr1:4659431-4659944	162	Chr1:4659431-4659944	OK	tf_score_1	0.064992	0.0566838	1.1466	0.252	0.0885966	count	1	4659431	4659944	513
Chr1:4661374-4661691	31	Chr1:4661374-4661691	OK	tf_score_1	0.053114	0.127873	0.4154	0.678	0.0594328	count	1	4661374	4661691	317
Chr1:4666265-4667620	102	Chr1:4666265-4667620	OK	tf_score_1	-0.434108	0.112821	-3.8477	0.000123	-0.562901	count	1	4666265	4667620	1355
Chr1:4672864-4673800	102	Chr1:4672864-4673800	OK	tf_score_1	-0.0525327	0.0847816	-0.6196	0.536	-0.0692762	count	1	4672864	4673800	936
Chr1:4676296-4677644	183	Chr1:4676296-4677644	OK	tf_score_1	-0.117173	0.0602708	-1.9441	0.052	-0.159157	count	1	4676296	4677644	1348
Chr1:4679491-4681730	737	Chr1:4679491-4681730	OK	tf_score_1	0.0766854	0.0282892	2.7108	0.00677	0.107292	count	1	4679491	4681730	2239
Chr1:4686261-4689544	199	Chr1:4686261-4689544	OK	tf_score_1	-0.150636	0.0649166	-2.3205	0.0204	-0.199429	count	1	4686261	4689544	3283
Chr1:4691894-4699155	877	Chr1:4691894-4699155	OK	tf_score_1	-0.160644	0.0351197	-4.5742	5.09e-06	-0.224516	count	0.112046	4691894	4699155	7261
Chr1:4699748-4700315	56	Chr1:4699748-4700315	OK	tf_score_1	-0.290013	0.138241	-2.0979	0.036	-0.351452	count	1	4699748	4700315	567
Chr1:4708402-4711006	403	Chr1:4708402-4711006	OK	tf_score_1	-0.0505954	0.0402432	-1.2572	0.209	-0.07005	count	1	4708402	4711006	2604
Chr1:4711991-4716320	957	Chr1:4711991-4716320	OK	tf_score_1	0.0672601	0.0256853	2.6186	0.0089	0.0939947	count	1	4711991	4716320	4329
Chr1:4716868-4717037	25	Chr1:4716868-4717037	OK	tf_score_1	0.0687891	0.139646	0.4926	0.622	0.0774581	count	1	4716868	4717037	169
Chr1:4717888-4719167	400	Chr1:4717888-4719167	OK	tf_score_1	0.0203303	0.036661	0.5545	0.579	0.028292	count	1	4717888	4719167	1279
Chr1:4719714-4720442	113	Chr1:4719714-4720442	OK	tf_score_1	0.0171409	0.075581	0.2268	0.821	0.0226592	count	1	4719714	4720442	728
Chr1:4720988-4721935	160	Chr1:4720988-4721935	OK	tf_score_1	-0.202105	0.0716666	-2.8201	0.00485	-0.269839	count	1	4720988	4721935	947
Chr1:4723850-4724976	261	Chr1:4723850-4724976	OK	tf_score_1	-0.0728325	0.0531528	-1.3702	0.171	-0.100019	count	1	4723850	4724976	1126
Chr1:4726380-4726970	90	Chr1:4726380-4726970	OK	tf_score_1	-0.0980881	0.0841036	-1.1663	0.244	-0.128283	count	1	4726380	4726970	590
Chr1:4729968-4730313	52	Chr1:4729968-4730313	OK	tf_score_1	-0.0228957	0.124176	-0.1844	0.854	-0.0289419	count	1	4729968	4730313	345
Chr1:4733307-4735968	608	Chr1:4733307-4735968	OK	tf_score_1	-0.0081408	0.0325558	-0.2501	0.803	-0.0113533	count	1	4733307	4735968	2661
Chr1:4739585-4744241	985	Chr1:4739585-4744241	OK	tf_score_1	0.029389	0.0223354	1.3158	0.188	0.0413476	count	1	4739585	4744241	4656
Chr1:4746041-4749324	871	Chr1:4746041-4749324	OK	tf_score_1	0.048262	0.0263447	1.8319	0.0671	0.0676327	count	1	4746041	4749324	3283
Chr1:4750613-4751537	108	Chr1:4750613-4751537	OK	tf_score_1	-0.018865	0.0735206	-0.2566	0.798	-0.0249944	count	1	4750613	4751537	924
Chr1:4752629-4752990	39	Chr1:4752629-4752990	OK	tf_score_1	-0.0739251	0.118727	-0.6226	0.534	-0.0885562	count	1	4752629	4752990	361
Chr1:4753531-4756183	463	Chr1:4753531-4756183	OK	tf_score_1	0.0148838	0.0355619	0.4185	0.676	0.0207293	count	1	4753531	4756183	2652
Chr1:4757620-4757667	12	Chr1:4757620-4757667	OK	tf_score_1	-0.283214	0.248345	-1.1404	0.254	-0.287889	count	1	4757620	4757667	47
Chr1:4758401-4763414	632	Chr1:4758401-4763414	OK	tf_score_1	-0.15037	0.0397264	-3.7851	0.000158	-0.208904	count	1	4758401	4763414	5013
Chr1:4766379-4769876	880	Chr1:4766379-4769876	OK	tf_score_1	0.0478669	0.0286661	1.6698	0.0951	0.0672818	count	1	4766379	4769876	3497
Chr1:4770651-4771834	515	Chr1:4770651-4771834	OK	tf_score_1	0.0142025	0.0326247	0.4353	0.663	0.0197757	count	1	4770651	4771834	1183
Chr1:4772512-4777027	1144	Chr1:4772512-4777027	OK	tf_score_1	0.101019	0.022962	4.3994	1.15e-05	0.1417	count	0.251655	4772512	4777027	4515
Chr1:4777898-4777949	5	Chr1:4777898-4777949	OK	tf_score_1	0.415594	0.286536	1.4504	0.147	0.219858	count	1	4777898	4777949	51
Chr1:4778631-4780020	149	Chr1:4778631-4780020	OK	tf_score_1	-0.0733952	0.0654534	-1.1213	0.262	-0.0982181	count	1	4778631	4780020	1389
Chr1:4782283-4785249	730	Chr1:4782283-4785249	OK	tf_score_1	0.0628812	0.0292687	2.1484	0.0318	0.0882664	count	1	4782283	4785249	2966
Chr1:4787102-4788922	786	Chr1:4787102-4788922	OK	tf_score_1	0.0518405	0.0270592	1.9158	0.0555	0.0727799	count	1	4787102	4788922	1820
Chr1:4793230-4798046	1018	Chr1:4793230-4798046	OK	tf_score_1	0.0752117	0.0237374	3.1685	0.00156	0.105689	count	1	4793230	4798046	4816
Chr1:4799606-4803174	797	Chr1:4799606-4803174	OK	tf_score_1	0.036954	0.0261736	1.4119	0.158	0.0519427	count	1	4799606	4803174	3568
Chr1:4804384-4805023	40	Chr1:4804384-4805023	OK	tf_score_1	-0.0355897	0.124761	-0.2853	0.775	-0.0428521	count	1	4804384	4805023	639
Chr1:4805647-4805866	21	Chr1:4805647-4805866	OK	tf_score_1	-0.047137	0.156117	-0.3019	0.763	-0.0525751	count	1	4805647	4805866	219
Chr1:4806523-4807789	203	Chr1:4806523-4807789	OK	tf_score_1	0.0745074	0.0498593	1.4944	0.135	0.100057	count	1	4806523	4807789	1266
Chr1:4808657-4812245	819	Chr1:4808657-4812245	OK	tf_score_1	-0.0505711	0.0287726	-1.7576	0.079	-0.0708472	count	1	4808657	4812245	3588
Chr1:4813932-4813948	0	Chr1:4813932-4813948	FAIL	tf_score_1	5.61e-13	0.0149287	0	1	0	count	1	4813932	4813948	16
Chr1:4817641-4819075	580	Chr1:4817641-4819075	OK	tf_score_1	0.0341538	0.0291106	1.1732	0.241	0.047784	count	1	4817641	4819075	1434
Chr1:4819744-4820668	95	Chr1:4819744-4820668	OK	tf_score_1	-0.0092471	0.0755652	-0.1224	0.903	-0.0118685	count	1	4819744	4820668	924
Chr1:4821365-4822921	582	Chr1:4821365-4822921	OK	tf_score_1	-0.0089644	0.0306718	-0.2923	0.77	-0.0125552	count	1	4821365	4822921	1556
Chr1:4826887-4828378	288	Chr1:4826887-4828378	OK	tf_score_1	-0.0035072	0.0438366	-0.08	0.936	-0.00480937	count	1	4826887	4828378	1491
Chr1:4832100-4834191	577	Chr1:4832100-4834191	OK	tf_score_1	0.0120457	0.0346974	0.3472	0.729	0.0168123	count	1	4832100	4834191	2091
Chr1:4834846-4838585	773	Chr1:4834846-4838585	OK	tf_score_1	0.0647356	0.0278272	2.3263	0.0201	0.090544	count	1	4834846	4838585	3739
Chr1:4839240-4840289	428	Chr1:4839240-4840289	OK	tf_score_1	0.0334324	0.0365927	0.9136	0.361	0.0463642	count	1	4839240	4840289	1049
Chr1:4841724-4843793	610	Chr1:4841724-4843793	OK	tf_score_1	-0.0246908	0.0345811	-0.714	0.475	-0.0343275	count	1	4841724	4843793	2069
Chr1:4845562-4847144	464	Chr1:4845562-4847144	OK	tf_score_1	0.0495472	0.034096	1.4532	0.146	0.0685896	count	1	4845562	4847144	1582
Chr1:4848138-4852742	694	Chr1:4848138-4852742	OK	tf_score_1	0.0773121	0.0284431	2.7181	0.00662	0.107832	count	1	4848138	4852742	4604
Chr1:4853697-4856581	495	Chr1:4853697-4856581	OK	tf_score_1	0.0203417	0.0351506	0.5787	0.563	0.0283246	count	1	4853697	4856581	2884
Chr1:4857220-4858429	303	Chr1:4857220-4858429	OK	tf_score_1	0.10082	0.0416931	2.4181	0.0157	0.138111	count	1	4857220	4858429	1209
Chr1:4859795-4861865	655	Chr1:4859795-4861865	OK	tf_score_1	0.0212154	0.0292067	0.7264	0.468	0.0297485	count	1	4859795	4861865	2070
Chr1:4863674-4865788	744	Chr1:4863674-4865788	OK	tf_score_1	0.070435	0.0273057	2.5795	0.00997	0.0987942	count	1	4863674	4865788	2114
Chr1:4868058-4868423	50	Chr1:4868058-4868423	OK	tf_score_1	0.0265217	0.0963506	0.2753	0.783	0.0331315	count	1	4868058	4868423	365
Chr1:4871188-4873208	247	Chr1:4871188-4873208	OK	tf_score_1	-0.0171208	0.0535747	-0.3196	0.749	-0.0233829	count	1	4871188	4873208	2020
Chr1:4876884-4878017	469	Chr1:4876884-4878017	OK	tf_score_1	-0.094402	0.042102	-2.2422	0.0251	-0.131676	count	1	4876884	4878017	1133
Chr1:4879282-4879888	81	Chr1:4879282-4879888	OK	tf_score_1	-0.0751741	0.0852727	-0.8816	0.378	-0.0975745	count	1	4879282	4879888	606
Chr1:4881750-4883008	250	Chr1:4881750-4883008	OK	tf_score_1	-0.109138	0.0516782	-2.1119	0.0348	-0.149014	count	1	4881750	4883008	1258
Chr1:4884411-4885299	268	Chr1:4884411-4885299	OK	tf_score_1	-0.009882	0.0454959	-0.2172	0.828	-0.0135872	count	1	4884411	4885299	888
Chr1:4887234-4890698	604	Chr1:4887234-4890698	OK	tf_score_1	-0.0137206	0.0327404	-0.4191	0.675	-0.0191973	count	1	4887234	4890698	3464
Chr1:4891966-4905015	1391	Chr1:4891966-4905015	OK	tf_score_1	-0.0480198	0.0263871	-1.8198	0.0689	-0.0674887	count	1	4891966	4905015	13049
Chr1:4906335-4906743	65	Chr1:4906335-4906743	OK	tf_score_1	-0.0995329	0.0975412	-1.0204	0.308	-0.127086	count	1	4906335	4906743	408
Chr1:4907536-4908479	94	Chr1:4907536-4908479	OK	tf_score_1	-0.33338	0.113589	-2.935	0.00338	-0.436861	count	1	4907536	4908479	943
Chr1:4911448-4918782	1178	Chr1:4911448-4918782	OK	tf_score_1	0.0483032	0.0231207	2.0892	0.0368	0.0680135	count	1	4911448	4918782	7334
Chr1:4921075-4923407	762	Chr1:4921075-4923407	OK	tf_score_1	-0.0211059	0.0292705	-0.7211	0.471	-0.0295353	count	1	4921075	4923407	2332
Chr1:4926428-4929569	595	Chr1:4926428-4929569	OK	tf_score_1	0.0473181	0.0320689	1.4755	0.14	0.0658988	count	1	4926428	4929569	3141
Chr1:4930618-4931362	166	Chr1:4930618-4931362	OK	tf_score_1	0.0001176	0.0603529	0.0019	0.998	0.000157745	count	1	4930618	4931362	744
Chr1:4933763-4936546	806	Chr1:4933763-4936546	OK	tf_score_1	0.0701068	0.029217	2.3995	0.0165	0.0981546	count	1	4933763	4936546	2783
Chr1:4941206-4949177	1054	Chr1:4941206-4949177	OK	tf_score_1	-0.0067331	0.0244413	-0.2755	0.783	-0.00948002	count	1	4941206	4949177	7971
Chr1:4952680-4956697	585	Chr1:4952680-4956697	OK	tf_score_1	-0.0851257	0.0381114	-2.2336	0.0256	-0.117767	count	1	4952680	4956697	4017
Chr1:4957292-4960022	306	Chr1:4957292-4960022	OK	tf_score_1	-0.0628085	0.0508609	-1.2349	0.217	-0.0857243	count	1	4957292	4960022	2730
Chr1:4961223-4962225	88	Chr1:4961223-4962225	OK	tf_score_1	-0.0690218	0.0832861	-0.8287	0.407	-0.0903692	count	1	4961223	4962225	1002
Chr1:4963994-4966590	654	Chr1:4963994-4966590	OK	tf_score_1	-0.0485408	0.032536	-1.4919	0.136	-0.0677659	count	1	4963994	4966590	2596
Chr1:4967408-4968188	142	Chr1:4967408-4968188	OK	tf_score_1	-0.185158	0.0787783	-2.3504	0.0189	-0.253081	count	1	4967408	4968188	780
Chr1:4969898-4971590	689	Chr1:4969898-4971590	OK	tf_score_1	0.0439123	0.0272489	1.6115	0.107	0.061536	count	1	4969898	4971590	1692
Chr1:4973330-4974768	508	Chr1:4973330-4974768	OK	tf_score_1	0.0882397	0.0352379	2.5041	0.0124	0.122525	count	1	4973330	4974768	1438
Chr1:4975389-4979081	891	Chr1:4975389-4979081	OK	tf_score_1	0.17224	0.0218031	7.8998	4.68e-15	0.242276	count	1.06386e-10	4975389	4979081	3692
Chr1:4980314-4980989	260	Chr1:4980314-4980989	OK	tf_score_1	-0.0502384	0.0464761	-1.081	0.28	-0.0690358	count	1	4980314	4980989	675
Chr1:4982695-4983951	342	Chr1:4982695-4983951	OK	tf_score_1	0.0185091	0.0401501	0.461	0.645	0.0255611	count	1	4982695	4983951	1256
Chr1:4986507-4987960	354	Chr1:4986507-4987960	OK	tf_score_1	-0.0041012	0.0400026	-0.1025	0.918	-0.00566407	count	1	4986507	4987960	1453
Chr1:4988834-4989800	104	Chr1:4988834-4989800	OK	tf_score_1	-0.183644	0.0866601	-2.1191	0.0342	-0.239565	count	1	4988834	4989800	966
Chr1:4991145-4991833	59	Chr1:4991145-4991833	OK	tf_score_1	-0.458449	0.150041	-3.0555	0.00228	-0.585135	count	1	4991145	4991833	688
Chr1:4993730-4994816	102	Chr1:4993730-4994816	OK	tf_score_1	-0.153833	0.083784	-1.8361	0.0665	-0.203423	count	1	4993730	4994816	1086
Chr1:4997764-4999703	560	Chr1:4997764-4999703	OK	tf_score_1	0.0024569	0.0328429	0.0748	0.94	0.00342053	count	1	4997764	4999703	1939
Chr1:5000280-5001198	301	Chr1:5000280-5001198	OK	tf_score_1	-0.0138351	0.044029	-0.3142	0.753	-0.0189474	count	1	5000280	5001198	918
Chr1:5002708-5004698	581	Chr1:5002708-5004698	OK	tf_score_1	0.0058951	0.0354187	0.1664	0.868	0.00825679	count	1	5002708	5004698	1990
Chr1:5005212-5005538	62	Chr1:5005212-5005538	OK	tf_score_1	0.0852988	0.0914167	0.9331	0.351	0.108805	count	1	5005212	5005538	326
Chr1:5006142-5008486	522	Chr1:5006142-5008486	OK	tf_score_1	0.0366125	0.032829	1.1152	0.265	0.0511673	count	1	5006142	5008486	2344
Chr1:5014209-5015266	346	Chr1:5014209-5015266	OK	tf_score_1	-0.0029961	0.0409922	-0.0731	0.942	-0.00413127	count	1	5014209	5015266	1057
Chr1:5016203-5021644	549	Chr1:5016203-5021644	OK	tf_score_1	-0.113958	0.0489175	-2.3296	0.0199	-0.15572	count	1	5016203	5021644	5441
Chr1:5022167-5024006	582	Chr1:5022167-5024006	OK	tf_score_1	-0.0335358	0.036047	-0.9303	0.352	-0.0465933	count	1	5022167	5024006	1839
Chr1:5025216-5025544	23	Chr1:5025216-5025544	OK	tf_score_1	0.0391763	0.149205	0.2626	0.793	0.0447517	count	1	5025216	5025544	328
Chr1:5026765-5027973	553	Chr1:5026765-5027973	OK	tf_score_1	0.0277523	0.0334147	0.8305	0.406	0.0385939	count	1	5026765	5027973	1208
Chr1:5029597-5030015	33	Chr1:5029597-5030015	OK	tf_score_1	-0.147291	0.152939	-0.9631	0.336	-0.17999	count	1	5029597	5030015	418
Chr1:5031063-5032299	158	Chr1:5031063-5032299	OK	tf_score_1	-0.0629594	0.0613341	-1.0265	0.305	-0.0840251	count	1	5031063	5032299	1236
Chr1:5036090-5037951	351	Chr1:5036090-5037951	OK	tf_score_1	-0.162753	0.049922	-3.2601	0.00113	-0.225239	count	1	5036090	5037951	1861
Chr1:5039561-5044576	773	Chr1:5039561-5044576	OK	tf_score_1	-0.0467858	0.0321679	-1.4544	0.146	-0.0652586	count	1	5039561	5044576	5015
Chr1:5045135-5045972	147	Chr1:5045135-5045972	OK	tf_score_1	-0.123411	0.0698591	-1.7666	0.0775	-0.165051	count	1	5045135	5045972	837
Chr1:5046613-5050063	462	Chr1:5046613-5050063	OK	tf_score_1	-0.212514	0.0436884	-4.8643	1.24e-06	-0.294258	count	0.0275392	5046613	5050063	3450
Chr1:5051294-5052391	141	Chr1:5051294-5052391	OK	tf_score_1	-0.104271	0.0705894	-1.4771	0.14	-0.138414	count	1	5051294	5052391	1097
Chr1:5054851-5058230	743	Chr1:5054851-5058230	OK	tf_score_1	-0.0809797	0.0314283	-2.5766	0.0101	-0.113231	count	1	5054851	5058230	3379
Chr1:5059606-5063004	894	Chr1:5059606-5063004	OK	tf_score_1	0.0798944	0.0261465	3.0556	0.00228	0.111697	count	1	5059606	5063004	3398
Chr1:5064818-5067739	1094	Chr1:5064818-5067739	OK	tf_score_1	0.0527346	0.0244742	2.1547	0.0313	0.0740141	count	1	5064818	5067739	2921
Chr1:5068307-5079039	1329	Chr1:5068307-5079039	OK	tf_score_1	-0.0761249	0.030925	-2.4616	0.0139	-0.106577	count	1	5068307	5079039	10732
Chr1:5081575-5083456	446	Chr1:5081575-5083456	OK	tf_score_1	-0.0953218	0.0460217	-2.0712	0.0385	-0.132617	count	1	5081575	5083456	1881
Chr1:5084295-5084835	96	Chr1:5084295-5084835	OK	tf_score_1	-0.0252887	0.0767046	-0.3297	0.742	-0.0324753	count	1	5084295	5084835	540
Chr1:5087956-5094701	1221	Chr1:5087956-5094701	OK	tf_score_1	0.0130093	0.0246584	0.5276	0.598	0.0183311	count	1	5087956	5094701	6745
Chr1:5097658-5098498	318	Chr1:5097658-5098498	OK	tf_score_1	-0.0641889	0.0466728	-1.3753	0.169	-0.0884253	count	1	5097658	5098498	840
Chr1:5102115-5102958	150	Chr1:5102115-5102958	OK	tf_score_1	-0.158908	0.0745643	-2.1312	0.0332	-0.211603	count	1	5102115	5102958	843
Chr1:5104185-5105457	324	Chr1:5104185-5105457	OK	tf_score_1	0.0644137	0.0448362	1.4366	0.151	0.0888297	count	1	5104185	5105457	1272
Chr1:5106373-5107931	194	Chr1:5106373-5107931	OK	tf_score_1	-0.0901286	0.0603599	-1.4932	0.136	-0.122166	count	1	5106373	5107931	1558
Chr1:5111277-5112583	446	Chr1:5111277-5112583	OK	tf_score_1	0.137534	0.0349355	3.9368	8.55e-05	0.190157	count	1	5111277	5112583	1306
Chr1:5115234-5117175	213	Chr1:5115234-5117175	OK	tf_score_1	-0.150178	0.0609882	-2.4624	0.0139	-0.203699	count	1	5115234	5117175	1941
Chr1:5122985-5133013	1561	Chr1:5122985-5133013	OK	tf_score_1	0.13081	0.0188686	6.9327	5.63e-12	0.184365	count	1.27762e-07	5122985	5133013	10028
Chr1:5134046-5141673	1104	Chr1:5134046-5141673	OK	tf_score_1	0.0883394	0.024512	3.6039	0.000321	0.123736	count	1	5134046	5141673	7627
Chr1:5143357-5152529	1393	Chr1:5143357-5152529	OK	tf_score_1	0.0697808	0.0228397	3.0552	0.00228	0.0980772	count	1	5143357	5152529	9172
Chr1:5158554-5161953	995	Chr1:5158554-5161953	OK	tf_score_1	0.135356	0.0219314	6.1718	8.22e-10	0.190835	count	1.85797e-05	5158554	5161953	3399
Chr1:5164532-5172919	1165	Chr1:5164532-5172919	OK	tf_score_1	-0.0342412	0.0280498	-1.2207	0.222	-0.0480301	count	1	5164532	5172919	8387
Chr1:5173566-5173754	23	Chr1:5173566-5173754	OK	tf_score_1	-0.0021618	0.152949	-0.0141	0.989	-0.0025359	count	1	5173566	5173754	188
Chr1:5175502-5178566	956	Chr1:5175502-5178566	OK	tf_score_1	0.0329204	0.0267996	1.2284	0.219	0.0462577	count	1	5175502	5178566	3064
Chr1:5179096-5183872	1021	Chr1:5179096-5183872	OK	tf_score_1	0.109712	0.0240623	4.5595	5.45e-06	0.15426	count	0.119911	5179096	5183872	4776
Chr1:5185880-5198110	1489	Chr1:5185880-5198110	OK	tf_score_1	0.0658175	0.0245325	2.6829	0.00736	0.0923285	count	1	5185880	5198110	12230
Chr1:5198738-5199713	405	Chr1:5198738-5199713	OK	tf_score_1	-0.0021841	0.0401943	-0.0543	0.957	-0.00302782	count	1	5198738	5199713	975
Chr1:5201028-5207014	1132	Chr1:5201028-5207014	OK	tf_score_1	0.0282844	0.0243989	1.1593	0.246	0.0398255	count	1	5201028	5207014	5986
Chr1:5209340-5210885	350	Chr1:5209340-5210885	OK	tf_score_1	-0.0033617	0.0438958	-0.0766	0.939	-0.00464586	count	1	5209340	5210885	1545
Chr1:5211541-5213354	469	Chr1:5211541-5213354	OK	tf_score_1	0.0178624	0.0361032	0.4948	0.621	0.0248577	count	1	5211541	5213354	1813
Chr1:5219586-5221334	637	Chr1:5219586-5221334	OK	tf_score_1	0.0052065	0.03151	0.1652	0.869	0.00728234	count	1	5219586	5221334	1748
Chr1:5223335-5224501	168	Chr1:5223335-5224501	OK	tf_score_1	0.049754	0.0553523	0.8989	0.369	0.0675766	count	1	5223335	5224501	1166
Chr1:5226917-5229031	616	Chr1:5226917-5229031	OK	tf_score_1	0.0410211	0.032001	1.2819	0.2	0.0572447	count	1	5226917	5229031	2114
Chr1:5230640-5233038	270	Chr1:5230640-5233038	OK	tf_score_1	-0.0708545	0.0508318	-1.3939	0.164	-0.0970222	count	1	5230640	5233038	2398
Chr1:5235867-5238401	987	Chr1:5235867-5238401	OK	tf_score_1	0.0230555	0.0280336	0.8224	0.411	0.0323973	count	1	5235867	5238401	2534
Chr1:5239680-5244000	790	Chr1:5239680-5244000	OK	tf_score_1	0.0023534	0.0287773	0.0818	0.935	0.00329557	count	1	5239680	5244000	4320
Chr1:5247950-5250790	528	Chr1:5247950-5250790	OK	tf_score_1	-0.0106162	0.0343414	-0.3091	0.757	-0.014686	count	1	5247950	5250790	2840
Chr1:5251721-5252848	525	Chr1:5251721-5252848	OK	tf_score_1	0.0864406	0.0330809	2.613	0.00905	0.120403	count	1	5251721	5252848	1127
Chr1:5256428-5257511	120	Chr1:5256428-5257511	OK	tf_score_1	-0.0284356	0.0689339	-0.4125	0.68	-0.0372906	count	1	5256428	5257511	1083
Chr1:5263836-5266300	427	Chr1:5263836-5266300	OK	tf_score_1	-0.125471	0.0439168	-2.857	0.00432	-0.173179	count	1	5263836	5266300	2464
Chr1:5267903-5270060	346	Chr1:5267903-5270060	OK	tf_score_1	-0.0647366	0.046118	-1.4037	0.161	-0.0892527	count	1	5267903	5270060	2157
Chr1:5271698-5273121	313	Chr1:5271698-5273121	OK	tf_score_1	0.038266	0.0416405	0.919	0.358	0.0524498	count	1	5271698	5273121	1423
Chr1:5273890-5282973	1288	Chr1:5273890-5282973	OK	tf_score_1	0.0135498	0.0251154	0.5395	0.59	0.0190053	count	1	5273890	5282973	9083
Chr1:5286375-5299168	1484	Chr1:5286375-5299168	OK	tf_score_1	0.027736	0.0238058	1.1651	0.244	0.0389936	count	1	5286375	5299168	12793
Chr1:5300067-5301662	119	Chr1:5300067-5301662	OK	tf_score_1	-0.15487	0.0773936	-2.0011	0.0455	-0.20489	count	1	5300067	5301662	1595
Chr1:5302808-5306829	801	Chr1:5302808-5306829	OK	tf_score_1	0.0477539	0.0281336	1.6974	0.0898	0.0668261	count	1	5302808	5306829	4021
Chr1:5309096-5310721	495	Chr1:5309096-5310721	OK	tf_score_1	0.0108694	0.0351217	0.3095	0.757	0.0151428	count	1	5309096	5310721	1625
Chr1:5313798-5315816	820	Chr1:5313798-5315816	OK	tf_score_1	0.0916135	0.0272356	3.3637	0.000784	0.128255	count	1	5313798	5315816	2018
Chr1:5317301-5318238	214	Chr1:5317301-5318238	OK	tf_score_1	-0.0678468	0.0510855	-1.3281	0.184	-0.092197	count	1	5317301	5318238	937
Chr1:5320792-5321324	37	Chr1:5320792-5321324	OK	tf_score_1	-0.280984	0.149576	-1.8785	0.0605	-0.345016	count	1	5320792	5321324	532
Chr1:5323306-5327169	1157	Chr1:5323306-5327169	OK	tf_score_1	0.0684359	0.022236	3.0777	0.00212	0.0959455	count	1	5323306	5327169	3863
Chr1:5327972-5329562	192	Chr1:5327972-5329562	OK	tf_score_1	0.0737344	0.0508626	1.4497	0.147	0.0992185	count	1	5327972	5329562	1590
Chr1:5332049-5332567	69	Chr1:5332049-5332567	OK	tf_score_1	0.0809989	0.087926	0.9212	0.357	0.100516	count	1	5332049	5332567	518
Chr1:5338152-5346530	1183	Chr1:5338152-5346530	OK	tf_score_1	-0.0382994	0.0306162	-1.2509	0.211	-0.0535632	count	1	5338152	5346530	8378
Chr1:5347861-5351193	378	Chr1:5347861-5351193	OK	tf_score_1	-0.63041	0.0761726	-8.2761	2.36e-16	-0.867273	count	5.36711e-12	5347861	5351193	3332
Chr1:5359883-5362209	535	Chr1:5359883-5362209	OK	tf_score_1	-0.103381	0.0388567	-2.6606	0.00787	-0.144294	count	1	5359883	5362209	2326
Chr1:5366326-5367137	167	Chr1:5366326-5367137	OK	tf_score_1	-0.0673591	0.0600857	-1.1211	0.262	-0.0895395	count	1	5366326	5367137	811
Chr1:5369596-5370845	229	Chr1:5369596-5370845	OK	tf_score_1	-0.109148	0.0545564	-2.0006	0.0456	-0.148924	count	1	5369596	5370845	1249
Chr1:5373154-5373667	142	Chr1:5373154-5373667	OK	tf_score_1	0.0373626	0.0585915	0.6377	0.524	0.050301	count	1	5373154	5373667	513
Chr1:5374404-5375068	194	Chr1:5374404-5375068	OK	tf_score_1	-0.0489811	0.0547003	-0.8954	0.371	-0.0671231	count	1	5374404	5375068	664
Chr1:5376361-5381607	839	Chr1:5376361-5381607	OK	tf_score_1	0.0076467	0.0275594	0.2775	0.781	0.0107496	count	1	5376361	5381607	5246
Chr1:5384431-5391589	1466	Chr1:5384431-5391589	OK	tf_score_1	0.0596562	0.0183977	3.2426	0.0012	0.0841853	count	1	5384431	5391589	7158
Chr1:5392535-5394650	296	Chr1:5392535-5394650	OK	tf_score_1	-0.0125404	0.0451378	-0.2778	0.781	-0.0171533	count	1	5392535	5394650	2115
Chr1:5395577-5400259	1334	Chr1:5395577-5400259	OK	tf_score_1	0.0837127	0.0225154	3.718	0.000207	0.117445	count	1	5395577	5400259	4682
Chr1:5400865-5408280	884	Chr1:5400865-5408280	OK	tf_score_1	-0.0231122	0.0280182	-0.8249	0.41	-0.0322706	count	1	5400865	5408280	7415
Chr1:5409149-5411290	745	Chr1:5409149-5411290	OK	tf_score_1	0.0670061	0.0300113	2.2327	0.0257	0.0938461	count	1	5409149	5411290	2141
Chr1:5411841-5411896	3	Chr1:5411841-5411896	OK	tf_score_1	-0.118445	0.426939	-0.2774	0.781	-0.0905374	count	1	5411841	5411896	55
Chr1:5412472-5412848	28	Chr1:5412472-5412848	OK	tf_score_1	-0.0223454	0.155911	-0.1433	0.886	-0.0257065	count	1	5412472	5412848	376
Chr1:5413573-5416444	406	Chr1:5413573-5416444	OK	tf_score_1	-0.102443	0.0414129	-2.4737	0.0135	-0.142175	count	1	5413573	5416444	2871
Chr1:5420494-5424016	1354	Chr1:5420494-5424016	OK	tf_score_1	0.0879023	0.0215286	4.0831	4.63e-05	0.12377	count	0.998923	5420494	5424016	3522
Chr1:5425014-5427029	308	Chr1:5425014-5427029	OK	tf_score_1	-0.207128	0.0554609	-3.7347	0.000193	-0.281936	count	1	5425014	5427029	2015
Chr1:5429039-5430772	314	Chr1:5429039-5430772	OK	tf_score_1	-0.0158368	0.0450402	-0.3516	0.725	-0.0217712	count	1	5429039	5430772	1733
Chr1:5436320-5436768	96	Chr1:5436320-5436768	OK	tf_score_1	0.0891404	0.0695298	1.282	0.2	0.11569	count	1	5436320	5436768	448
Chr1:5438005-5438594	96	Chr1:5438005-5438594	OK	tf_score_1	-0.12709	0.0892967	-1.4232	0.155	-0.168321	count	1	5438005	5438594	589
Chr1:5439702-5444969	1362	Chr1:5439702-5444969	OK	tf_score_1	0.0951013	0.0221799	4.2877	1.9e-05	0.133529	count	0.413858	5439702	5444969	5267
Chr1:5445683-5452472	903	Chr1:5445683-5452472	OK	tf_score_1	-0.0056148	0.0276233	-0.2033	0.839	-0.00784981	count	1	5445683	5452472	6789
Chr1:5454117-5455119	353	Chr1:5454117-5455119	OK	tf_score_1	0.0154003	0.039724	0.3877	0.698	0.0213005	count	1	5454117	5455119	1002
Chr1:5456748-5457338	99	Chr1:5456748-5457338	OK	tf_score_1	-0.0566399	0.095759	-0.5915	0.554	-0.0751385	count	1	5456748	5457338	590
Chr1:5458097-5459152	93	Chr1:5458097-5459152	OK	tf_score_1	-0.0939673	0.0854726	-1.0994	0.272	-0.121714	count	1	5458097	5459152	1055
Chr1:5459974-5462046	814	Chr1:5459974-5462046	OK	tf_score_1	0.12157	0.0261638	4.6465	3.61e-06	0.170358	count	0.0796438	5459974	5462046	2072
Chr1:5463734-5465648	253	Chr1:5463734-5465648	OK	tf_score_1	-0.133094	0.0540234	-2.4636	0.0138	-0.181184	count	1	5463734	5465648	1914
Chr1:5468557-5473770	664	Chr1:5468557-5473770	OK	tf_score_1	-0.0144612	0.0318345	-0.4543	0.65	-0.0201661	count	1	5468557	5473770	5213
Chr1:5477825-5483163	1053	Chr1:5477825-5483163	OK	tf_score_1	-0.0238335	0.0270284	-0.8818	0.378	-0.0334603	count	1	5477825	5483163	5338
Chr1:5485494-5486561	146	Chr1:5485494-5486561	OK	tf_score_1	-0.104081	0.0782873	-1.3295	0.184	-0.138526	count	1	5485494	5486561	1067
Chr1:5488041-5489698	549	Chr1:5488041-5489698	OK	tf_score_1	-0.0002663	0.0328103	-0.0081	0.994	-0.000371108	count	1	5488041	5489698	1657
Chr1:5490206-5490296	4	Chr1:5490206-5490296	OK	tf_score_1	0.591179	0.308374	1.9171	0.0554	0.161129	count	1	5490206	5490296	90
Chr1:5494023-5496189	306	Chr1:5494023-5496189	OK	tf_score_1	-0.151279	0.0492992	-3.0686	0.00218	-0.207833	count	1	5494023	5496189	2166
Chr1:5496701-5498670	732	Chr1:5496701-5498670	OK	tf_score_1	0.0759606	0.0289249	2.6261	0.00871	0.106179	count	1	5496701	5498670	1969
Chr1:5501129-5502399	108	Chr1:5501129-5502399	OK	tf_score_1	-0.0217959	0.0756628	-0.2881	0.773	-0.0285142	count	1	5501129	5502399	1270
Chr1:5503221-5505097	430	Chr1:5503221-5505097	OK	tf_score_1	0.0839053	0.0376311	2.2297	0.0259	0.116336	count	1	5503221	5505097	1876
Chr1:5506169-5509830	357	Chr1:5506169-5509830	OK	tf_score_1	-0.22736	0.0552164	-4.1176	3.99e-05	-0.312959	count	0.862279	5506169	5509830	3661
Chr1:5510536-5512041	322	Chr1:5510536-5512041	OK	tf_score_1	-0.0525945	0.0466458	-1.1275	0.26	-0.0726597	count	1	5510536	5512041	1505
Chr1:5513767-5514798	408	Chr1:5513767-5514798	OK	tf_score_1	-0.11975	0.0497168	-2.4086	0.0161	-0.166976	count	1	5513767	5514798	1031
Chr1:5516802-5519346	771	Chr1:5516802-5519346	OK	tf_score_1	0.118265	0.0256769	4.6059	4.38e-06	0.16613	count	0.0965177	5516802	5519346	2544
Chr1:5521652-5526634	1000	Chr1:5521652-5526634	OK	tf_score_1	0.0747547	0.0262713	2.8455	0.00448	0.105256	count	1	5521652	5526634	4982
Chr1:5527573-5529846	607	Chr1:5527573-5529846	OK	tf_score_1	0.091032	0.0282872	3.2181	0.00131	0.127603	count	1	5527573	5529846	2273
Chr1:5530515-5533154	778	Chr1:5530515-5533154	OK	tf_score_1	0.0770046	0.0261024	2.9501	0.00322	0.108003	count	1	5530515	5533154	2639
Chr1:5534853-5536864	784	Chr1:5534853-5536864	OK	tf_score_1	0.128795	0.0252401	5.1028	3.68e-07	0.181367	count	0.0082145	5534853	5536864	2011
Chr1:5537557-5541172	783	Chr1:5537557-5541172	OK	tf_score_1	-0.0286584	0.0324584	-0.8829	0.377	-0.0401793	count	1	5537557	5541172	3615
Chr1:5541835-5543738	619	Chr1:5541835-5543738	OK	tf_score_1	0.0465854	0.0297745	1.5646	0.118	0.0648468	count	1	5541835	5543738	1903
Chr1:5545454-5548609	655	Chr1:5545454-5548609	OK	tf_score_1	-0.0486511	0.034506	-1.4099	0.159	-0.0678463	count	1	5545454	5548609	3155
Chr1:5552421-5552549	42	Chr1:5552421-5552549	OK	tf_score_1	0.128879	0.0999505	1.2894	0.197	0.157864	count	1	5552421	5552549	128
Chr1:5554487-5555389	128	Chr1:5554487-5555389	OK	tf_score_1	-0.121943	0.0689555	-1.7684	0.0771	-0.163439	count	1	5554487	5555389	902
Chr1:5556487-5557589	473	Chr1:5556487-5557589	OK	tf_score_1	0.0415866	0.0334181	1.2444	0.213	0.057767	count	1	5556487	5557589	1102
Chr1:5559986-5563404	822	Chr1:5559986-5563404	OK	tf_score_1	0.0199034	0.026947	0.7386	0.46	0.0278497	count	1	5559986	5563404	3418
Chr1:5567749-5569137	105	Chr1:5567749-5569137	OK	tf_score_1	-0.287596	0.0955226	-3.0108	0.00264	-0.37619	count	1	5567749	5569137	1388
Chr1:5570034-5571265	244	Chr1:5570034-5571265	OK	tf_score_1	0.0177292	0.0487203	0.3639	0.716	0.0242646	count	1	5570034	5571265	1231
Chr1:5573617-5574816	681	Chr1:5573617-5574816	OK	tf_score_1	0.0698348	0.030933	2.2576	0.0241	0.0974894	count	1	5573617	5574816	1199
Chr1:5577163-5578635	185	Chr1:5577163-5578635	OK	tf_score_1	-0.388746	0.0865373	-4.4922	7.47e-06	-0.516688	count	0.163966	5577163	5578635	1472
Chr1:5580122-5581213	328	Chr1:5580122-5581213	OK	tf_score_1	0.0137964	0.0422087	0.3269	0.744	0.0189828	count	1	5580122	5581213	1091
Chr1:5581716-5582532	56	Chr1:5581716-5582532	OK	tf_score_1	0.0134091	0.111666	0.1201	0.904	0.0168927	count	1	5581716	5582532	816
Chr1:5587248-5588081	270	Chr1:5587248-5588081	OK	tf_score_1	0.0109215	0.0447612	0.244	0.807	0.0149429	count	1	5587248	5588081	833
Chr1:5590105-5593716	504	Chr1:5590105-5593716	OK	tf_score_1	-0.0291581	0.0367069	-0.7944	0.427	-0.040394	count	1	5590105	5593716	3611
Chr1:5595553-5597985	548	Chr1:5595553-5597985	OK	tf_score_1	0.0423738	0.0330863	1.2807	0.2	0.0588418	count	1	5595553	5597985	2432
Chr1:5598958-5599010	5	Chr1:5598958-5599010	OK	tf_score_1	-0.238779	0.379754	-0.6288	0.53	-0.205327	count	1	5598958	5599010	52
Chr1:5604332-5605138	56	Chr1:5604332-5605138	OK	tf_score_1	-0.0289678	0.101885	-0.2843	0.776	-0.0355205	count	1	5604332	5605138	806
Chr1:5607231-5607778	70	Chr1:5607231-5607778	OK	tf_score_1	-0.123179	0.0953515	-1.2918	0.197	-0.156823	count	1	5607231	5607778	547
Chr1:5608542-5609225	96	Chr1:5608542-5609225	OK	tf_score_1	-0.428795	0.113309	-3.7843	0.000159	-0.554443	count	1	5608542	5609225	683
Chr1:5611581-5612234	91	Chr1:5611581-5612234	OK	tf_score_1	0.0135551	0.0742794	0.1825	0.855	0.0177254	count	1	5611581	5612234	653
Chr1:5613467-5615858	531	Chr1:5613467-5615858	OK	tf_score_1	-0.0463597	0.0376675	-1.2308	0.219	-0.0646755	count	1	5613467	5615858	2391
Chr1:5617212-5620296	569	Chr1:5617212-5620296	OK	tf_score_1	0.030559	0.0323293	0.9452	0.345	0.0425928	count	1	5617212	5620296	3084
Chr1:5622054-5623322	447	Chr1:5622054-5623322	OK	tf_score_1	0.0230797	0.0374368	0.6165	0.538	0.0320472	count	1	5622054	5623322	1268
Chr1:5624946-5626218	105	Chr1:5624946-5626218	OK	tf_score_1	-0.109275	0.0891454	-1.2258	0.22	-0.142915	count	1	5624946	5626218	1272
Chr1:5628269-5636743	732	Chr1:5628269-5636743	OK	tf_score_1	-0.114697	0.0375182	-3.0571	0.00227	-0.158575	count	1	5628269	5636743	8474
Chr1:5638075-5639316	115	Chr1:5638075-5639316	OK	tf_score_1	-0.121468	0.0791265	-1.5351	0.125	-0.157859	count	1	5638075	5639316	1241
Chr1:5639827-5649048	1173	Chr1:5639827-5649048	OK	tf_score_1	-0.0906534	0.0324534	-2.7933	0.00527	-0.126045	count	1	5639827	5649048	9221
Chr1:5651398-5653333	216	Chr1:5651398-5653333	OK	tf_score_1	-0.283066	0.0672524	-4.209	2.68e-05	-0.384376	count	0.581533	5651398	5653333	1935
Chr1:5656651-5657043	39	Chr1:5656651-5657043	OK	tf_score_1	-0.0422621	0.114653	-0.3686	0.712	-0.0494959	count	1	5656651	5657043	392
Chr1:5659238-5659631	72	Chr1:5659238-5659631	OK	tf_score_1	0.0105383	0.0957545	0.1101	0.912	0.0137187	count	1	5659238	5659631	393
Chr1:5665126-5665932	81	Chr1:5665126-5665932	OK	tf_score_1	-0.281357	0.108306	-2.5978	0.00945	-0.369406	count	1	5665126	5665932	806
Chr1:5667224-5668647	285	Chr1:5667224-5668647	OK	tf_score_1	0.0284214	0.0436086	0.6517	0.515	0.0390466	count	1	5667224	5668647	1423
Chr1:5670718-5670991	46	Chr1:5670718-5670991	OK	tf_score_1	-0.267828	0.130218	-2.0568	0.0398	-0.335084	count	1	5670718	5670991	273
Chr1:5673196-5675865	525	Chr1:5673196-5675865	OK	tf_score_1	0.033636	0.0323771	1.0389	0.299	0.0467038	count	1	5673196	5675865	2669
Chr1:5678363-5679284	243	Chr1:5678363-5679284	OK	tf_score_1	-0.0201524	0.0496034	-0.4063	0.685	-0.0275133	count	1	5678363	5679284	921
Chr1:5684380-5688469	1150	Chr1:5684380-5688469	OK	tf_score_1	0.0639043	0.0241371	2.6476	0.00817	0.0895324	count	1	5684380	5688469	4089
Chr1:5690732-5691905	363	Chr1:5690732-5691905	OK	tf_score_1	0.0458436	0.0391872	1.1699	0.242	0.0633985	count	1	5690732	5691905	1173
Chr1:5696905-5697810	404	Chr1:5696905-5697810	OK	tf_score_1	0.0444262	0.0398006	1.1162	0.264	0.0618006	count	1	5696905	5697810	905
Chr1:5699077-5700077	107	Chr1:5699077-5700077	OK	tf_score_1	0.0321788	0.0780824	0.4121	0.68	0.0424943	count	1	5699077	5700077	1000
Chr1:5701835-5702608	195	Chr1:5701835-5702608	OK	tf_score_1	-0.11957	0.0576715	-2.0733	0.0383	-0.161864	count	1	5701835	5702608	773
Chr1:5705528-5706845	152	Chr1:5705528-5706845	OK	tf_score_1	-0.0009875	0.0609344	-0.0162	0.987	-0.00132086	count	1	5705528	5706845	1317
Chr1:5709029-5710353	498	Chr1:5709029-5710353	OK	tf_score_1	0.0060054	0.0364384	0.1648	0.869	0.00836863	count	1	5709029	5710353	1324
Chr1:5711498-5712425	138	Chr1:5711498-5712425	OK	tf_score_1	-0.0816452	0.0697459	-1.1706	0.242	-0.108907	count	1	5711498	5712425	927
Chr1:5713253-5714907	516	Chr1:5713253-5714907	OK	tf_score_1	0.0135863	0.0331917	0.4093	0.682	0.0188748	count	1	5713253	5714907	1654
Chr1:5721988-5724191	323	Chr1:5721988-5724191	OK	tf_score_1	-0.0229306	0.0436327	-0.5255	0.599	-0.0316252	count	1	5721988	5724191	2203
Chr1:5726122-5728078	651	Chr1:5726122-5728078	OK	tf_score_1	0.0267858	0.0308421	0.8685	0.385	0.0374716	count	1	5726122	5728078	1956
Chr1:5730309-5730499	20	Chr1:5730309-5730499	OK	tf_score_1	-0.0602337	0.158228	-0.3807	0.703	-0.0686545	count	1	5730309	5730499	190
Chr1:5731638-5733092	407	Chr1:5731638-5733092	OK	tf_score_1	-0.0260923	0.0391264	-0.6669	0.505	-0.0361277	count	1	5731638	5733092	1454
Chr1:5737924-5739383	206	Chr1:5737924-5739383	OK	tf_score_1	-0.064388	0.0568759	-1.1321	0.258	-0.0865118	count	1	5737924	5739383	1459
Chr1:5743964-5745548	450	Chr1:5743964-5745548	OK	tf_score_1	-0.0625666	0.0419687	-1.4908	0.136	-0.087032	count	1	5743964	5745548	1584
Chr1:5754786-5761050	1052	Chr1:5754786-5761050	OK	tf_score_1	0.0208074	0.0251578	0.8271	0.408	0.0291181	count	1	5754786	5761050	6264
Chr1:5761725-5761733	0	Chr1:5761725-5761733	FAIL	tf_score_1	5.61e-13	0.0149287	0	1	0	count	1	5761725	5761733	8
Chr1:5762246-5768491	899	Chr1:5762246-5768491	OK	tf_score_1	-0.0627393	0.02922	-2.1471	0.0319	-0.0879848	count	1	5762246	5768491	6245
Chr1:5769302-5771220	171	Chr1:5769302-5771220	OK	tf_score_1	-0.168662	0.0643134	-2.6225	0.0088	-0.227403	count	1	5769302	5771220	1918
Chr1:5772570-5774003	716	Chr1:5772570-5774003	OK	tf_score_1	0.021305	0.0274759	0.7754	0.438	0.0298524	count	1	5772570	5774003	1433
Chr1:5774624-5776937	656	Chr1:5774624-5776937	OK	tf_score_1	0.0032694	0.0297849	0.1098	0.913	0.00459942	count	1	5774624	5776937	2313
Chr1:5778088-5779677	264	Chr1:5778088-5779677	OK	tf_score_1	-0.0248276	0.0506646	-0.49	0.624	-0.0340104	count	1	5778088	5779677	1589
Chr1:5781971-5783614	482	Chr1:5781971-5783614	OK	tf_score_1	-0.0640406	0.0381177	-1.6801	0.0931	-0.0889009	count	1	5781971	5783614	1643
Chr1:5784633-5790149	948	Chr1:5784633-5790149	OK	tf_score_1	-0.0010695	0.0291152	-0.0367	0.971	-0.00149919	count	1	5784633	5790149	5516
Chr1:5798318-5798872	71	Chr1:5798318-5798872	OK	tf_score_1	-0.11003	0.0916939	-1.2	0.23	-0.137747	count	1	5798318	5798872	554
Chr1:5799838-5800710	57	Chr1:5799838-5800710	OK	tf_score_1	-0.122974	0.144519	-0.8509	0.395	-0.157358	count	1	5799838	5800710	872
Chr1:5805541-5806175	230	Chr1:5805541-5806175	OK	tf_score_1	-0.0355764	0.0517965	-0.6868	0.492	-0.0485593	count	1	5805541	5806175	634
Chr1:5816385-5816867	137	Chr1:5816385-5816867	OK	tf_score_1	0.076172	0.0603609	1.2619	0.207	0.102507	count	1	5816385	5816867	482
Chr1:5818980-5820691	281	Chr1:5818980-5820691	OK	tf_score_1	-0.0230505	0.0543741	-0.4239	0.672	-0.0318624	count	1	5818980	5820691	1711
Chr1:5821781-5822432	73	Chr1:5821781-5822432	OK	tf_score_1	-0.472587	0.14834	-3.1858	0.00147	-0.624616	count	1	5821781	5822432	651
Chr1:5823635-5825261	288	Chr1:5823635-5825261	OK	tf_score_1	-0.016559	0.045157	-0.3667	0.714	-0.0228281	count	1	5823635	5825261	1626
Chr1:5827385-5829374	616	Chr1:5827385-5829374	OK	tf_score_1	-0.018772	0.0319088	-0.5883	0.556	-0.0261881	count	1	5827385	5829374	1989
Chr1:5829932-5830069	19	Chr1:5829932-5830069	OK	tf_score_1	-0.101706	0.173262	-0.587	0.557	-0.113851	count	1	5829932	5830069	137
Chr1:5830751-5831238	65	Chr1:5830751-5831238	OK	tf_score_1	-0.0480469	0.0962479	-0.4992	0.618	-0.0617145	count	1	5830751	5831238	487
Chr1:5833574-5838426	817	Chr1:5833574-5838426	OK	tf_score_1	0.0628929	0.0281045	2.2378	0.0253	0.0882221	count	1	5833574	5838426	4852
Chr1:5839017-5846336	1130	Chr1:5839017-5846336	OK	tf_score_1	-0.013076	0.0278854	-0.4689	0.639	-0.0183756	count	1	5839017	5846336	7319
Chr1:5850443-5854630	1046	Chr1:5850443-5854630	OK	tf_score_1	0.0542062	0.024648	2.1992	0.028	0.0761413	count	1	5850443	5854630	4187
Chr1:5856181-5860553	589	Chr1:5856181-5860553	OK	tf_score_1	-0.0124847	0.0316872	-0.394	0.694	-0.0174036	count	1	5856181	5860553	4372
Chr1:5862311-5865193	1009	Chr1:5862311-5865193	OK	tf_score_1	0.105255	0.0243204	4.3279	1.58e-05	0.147998	count	0.344566	5862311	5865193	2882
Chr1:5866209-5877679	1454	Chr1:5866209-5877679	OK	tf_score_1	0.0252817	0.0206032	1.2271	0.22	0.0356446	count	1	5866209	5877679	11470
Chr1:5879293-5880267	134	Chr1:5879293-5880267	OK	tf_score_1	-0.0209064	0.0682832	-0.3062	0.76	-0.0281257	count	1	5879293	5880267	974
Chr1:5881318-5881614	37	Chr1:5881318-5881614	OK	tf_score_1	-0.147617	0.135051	-1.093	0.275	-0.184385	count	1	5881318	5881614	296
Chr1:5884064-5886118	604	Chr1:5884064-5886118	OK	tf_score_1	0.084091	0.0291698	2.8828	0.00399	0.117288	count	1	5884064	5886118	2054
Chr1:5890276-5891819	550	Chr1:5890276-5891819	OK	tf_score_1	0.0667809	0.0335276	1.9918	0.0465	0.0933633	count	1	5890276	5891819	1543
Chr1:5894592-5897144	434	Chr1:5894592-5897144	OK	tf_score_1	0.0071127	0.0392561	0.1812	0.856	0.0098576	count	1	5894592	5897144	2552
Chr1:5898254-5899112	317	Chr1:5898254-5899112	OK	tf_score_1	0.0288154	0.0402029	0.7167	0.474	0.0399705	count	1	5898254	5899112	858
Chr1:5899729-5900611	186	Chr1:5899729-5900611	OK	tf_score_1	0.154963	0.0502135	3.0861	0.00206	0.209253	count	1	5899729	5900611	882
Chr1:5901414-5904027	299	Chr1:5901414-5904027	OK	tf_score_1	-0.197948	0.0498578	-3.9703	7.45e-05	-0.273347	count	1	5901414	5904027	2613
Chr1:5911340-5911856	77	Chr1:5911340-5911856	OK	tf_score_1	-0.149668	0.0929475	-1.6102	0.108	-0.192953	count	1	5911340	5911856	516
Chr1:5916394-5917552	328	Chr1:5916394-5917552	OK	tf_score_1	-0.0655021	0.0427348	-1.5328	0.126	-0.0897448	count	1	5916394	5917552	1158
Chr1:5919701-5923689	993	Chr1:5919701-5923689	OK	tf_score_1	-0.0156096	0.0268265	-0.5819	0.561	-0.0219289	count	1	5919701	5923689	3988
Chr1:5924929-5926803	179	Chr1:5924929-5926803	OK	tf_score_1	-0.202198	0.070403	-2.872	0.00412	-0.275624	count	1	5924929	5926803	1874
Chr1:5927327-5930508	369	Chr1:5927327-5930508	OK	tf_score_1	-0.0131009	0.0457719	-0.2862	0.775	-0.0182652	count	1	5927327	5930508	3181
Chr1:5931129-5934669	1172	Chr1:5931129-5934669	OK	tf_score_1	0.0740757	0.0229093	3.2334	0.00124	0.104592	count	1	5931129	5934669	3540
Chr1:5937058-5937409	41	Chr1:5937058-5937409	OK	tf_score_1	0.0061991	0.131292	0.0472	0.962	0.00787815	count	1	5937058	5937409	351
Chr1:5937929-5942287	827	Chr1:5937929-5942287	OK	tf_score_1	-0.014081	0.0304368	-0.4626	0.644	-0.0197368	count	1	5937929	5942287	4358
Chr1:5943969-5947589	830	Chr1:5943969-5947589	OK	tf_score_1	-0.0651735	0.0309787	-2.1038	0.0355	-0.0908556	count	1	5943969	5947589	3620
Chr1:5950923-5952425	107	Chr1:5950923-5952425	OK	tf_score_1	-0.0396811	0.0798064	-0.4972	0.619	-0.0520989	count	1	5950923	5952425	1502
Chr1:5954541-5958856	1138	Chr1:5954541-5958856	OK	tf_score_1	-0.0069364	0.0272066	-0.255	0.799	-0.0096937	count	1	5954541	5958856	4315
Chr1:5959485-5960211	141	Chr1:5959485-5960211	OK	tf_score_1	-0.104783	0.0680631	-1.5395	0.124	-0.140133	count	1	5959485	5960211	726
Chr1:5962309-5965601	786	Chr1:5962309-5965601	OK	tf_score_1	-0.0109337	0.0328656	-0.3327	0.739	-0.0152602	count	1	5962309	5965601	3292
Chr1:5967600-5970212	390	Chr1:5967600-5970212	OK	tf_score_1	-0.0481483	0.0405867	-1.1863	0.236	-0.0666014	count	1	5967600	5970212	2612
Chr1:5972950-5973026	8	Chr1:5972950-5973026	OK	tf_score_1	-0.190822	0.290832	-0.6561	0.512	-0.180937	count	1	5972950	5973026	76
Chr1:5974472-5974833	61	Chr1:5974472-5974833	OK	tf_score_1	0.0405527	0.0925641	0.4381	0.661	0.0516186	count	1	5974472	5974833	361
Chr1:5975861-5980150	904	Chr1:5975861-5980150	OK	tf_score_1	-0.0579426	0.0279365	-2.0741	0.0382	-0.0811888	count	1	5975861	5980150	4289
Chr1:5981043-5984876	518	Chr1:5981043-5984876	OK	tf_score_1	-0.322578	0.047534	-6.7862	1.53e-11	-0.447676	count	3.4705e-07	5981043	5984876	3833
Chr1:5987236-5989394	440	Chr1:5987236-5989394	OK	tf_score_1	-0.0657731	0.0385634	-1.7056	0.0882	-0.0911634	count	1	5987236	5989394	2158
Chr1:5996157-5999176	1029	Chr1:5996157-5999176	OK	tf_score_1	0.0754474	0.0248797	3.0325	0.00246	0.105823	count	1	5996157	5999176	3019
Chr1:6001958-6003210	601	Chr1:6001958-6003210	OK	tf_score_1	0.0608394	0.0305981	1.9883	0.0469	0.08471	count	1	6001958	6003210	1252
Chr1:6005639-6009432	544	Chr1:6005639-6009432	OK	tf_score_1	0.0426979	0.032165	1.3275	0.185	0.0593673	count	1	6005639	6009432	3793
Chr1:6014415-6018306	953	Chr1:6014415-6018306	OK	tf_score_1	-0.0350336	0.026419	-1.3261	0.185	-0.0493822	count	1	6014415	6018306	3891
Chr1:6018941-6018998	5	Chr1:6018941-6018998	OK	tf_score_1	-0.0343047	0.305917	-0.1121	0.911	-0.0243096	count	1	6018941	6018998	57
Chr1:6022740-6025071	366	Chr1:6022740-6025071	OK	tf_score_1	-0.0217777	0.0387434	-0.5621	0.574	-0.029994	count	1	6022740	6025071	2331
Chr1:6027100-6028889	458	Chr1:6027100-6028889	OK	tf_score_1	0.0892001	0.0372109	2.3971	0.0166	0.1237	count	1	6027100	6028889	1789
Chr1:6030437-6030559	21	Chr1:6030437-6030559	OK	tf_score_1	0.0550241	0.151505	0.3632	0.717	0.0617448	count	1	6030437	6030559	122
Chr1:6032636-6034913	890	Chr1:6032636-6034913	OK	tf_score_1	0.0624988	0.0263472	2.3721	0.0178	0.0877659	count	1	6032636	6034913	2277
Chr1:6037495-6039592	558	Chr1:6037495-6039592	OK	tf_score_1	0.0513589	0.0332268	1.5457	0.122	0.0715084	count	1	6037495	6039592	2097
Chr1:6048725-6050913	549	Chr1:6048725-6050913	OK	tf_score_1	-0.0358907	0.0393533	-0.912	0.362	-0.0499617	count	1	6048725	6050913	2188
Chr1:6052028-6053334	319	Chr1:6052028-6053334	OK	tf_score_1	-0.0582998	0.0467474	-1.2471	0.213	-0.0799395	count	1	6052028	6053334	1306
Chr1:6058471-6059150	160	Chr1:6058471-6059150	OK	tf_score_1	-0.0563296	0.0575453	-0.9789	0.328	-0.0759951	count	1	6058471	6059150	679
Chr1:6060833-6065031	1000	Chr1:6060833-6065031	OK	tf_score_1	-0.0103921	0.0264022	-0.3936	0.694	-0.014547	count	1	6060833	6065031	4198
Chr1:6066786-6067799	63	Chr1:6066786-6067799	OK	tf_score_1	-0.200703	0.120842	-1.6609	0.0969	-0.253056	count	1	6066786	6067799	1013
Chr1:6068784-6070032	203	Chr1:6068784-6070032	OK	tf_score_1	0.0061264	0.0620391	0.0988	0.921	0.00827699	count	1	6068784	6070032	1248
Chr1:6071671-6072547	160	Chr1:6071671-6072547	OK	tf_score_1	-0.264795	0.0740696	-3.575	0.000359	-0.355164	count	1	6071671	6072547	876
Chr1:6074266-6074702	77	Chr1:6074266-6074702	OK	tf_score_1	0.0399488	0.0857093	0.4661	0.641	0.0524811	count	1	6074266	6074702	436
Chr1:6075545-6076652	415	Chr1:6075545-6076652	OK	tf_score_1	0.121148	0.034805	3.4808	0.000511	0.167613	count	1	6075545	6076652	1107
Chr1:6082213-6082790	70	Chr1:6082213-6082790	OK	tf_score_1	-0.0233165	0.0867846	-0.2687	0.788	-0.0299163	count	1	6082213	6082790	577
Chr1:6087937-6094658	1124	Chr1:6087937-6094658	OK	tf_score_1	0.060847	0.0242964	2.5044	0.0123	0.0854404	count	1	6087937	6094658	6721
Chr1:6097819-6110459	1471	Chr1:6097819-6110459	OK	tf_score_1	0.071856	0.0229215	3.1349	0.00175	0.100933	count	1	6097819	6110459	12640
Chr1:6116032-6116993	332	Chr1:6116032-6116993	OK	tf_score_1	-0.0548521	0.0430017	-1.2756	0.202	-0.0756879	count	1	6116032	6116993	961
Chr1:6122589-6122768	28	Chr1:6122589-6122768	OK	tf_score_1	0.126045	0.121331	1.0388	0.299	0.140552	count	1	6122589	6122768	179
Chr1:6123390-6123952	117	Chr1:6123390-6123952	OK	tf_score_1	-0.0057646	0.0792976	-0.0727	0.942	-0.00771032	count	1	6123390	6123952	562
Chr1:6124947-6125610	66	Chr1:6124947-6125610	OK	tf_score_1	-0.101215	0.102268	-0.9897	0.322	-0.128576	count	1	6124947	6125610	663
Chr1:6126962-6128169	272	Chr1:6126962-6128169	OK	tf_score_1	0.0006086	0.0503222	0.0121	0.99	0.000834093	count	1	6126962	6128169	1207
Chr1:6131006-6132161	96	Chr1:6131006-6132161	OK	tf_score_1	0.0355139	0.0798244	0.4449	0.656	0.0463377	count	1	6131006	6132161	1155
Chr1:6134939-6140488	1187	Chr1:6134939-6140488	OK	tf_score_1	0.102168	0.0214425	4.7648	2.03e-06	0.143474	count	0.0449543	6134939	6140488	5549
Chr1:6142263-6143323	83	Chr1:6142263-6143323	OK	tf_score_1	-0.0227531	0.0945742	-0.2406	0.81	-0.0297684	count	1	6142263	6143323	1060
Chr1:6145663-6146003	31	Chr1:6145663-6146003	OK	tf_score_1	-0.0294871	0.125127	-0.2357	0.814	-0.0350828	count	1	6145663	6146003	340
Chr1:6147896-6156474	1342	Chr1:6147896-6156474	OK	tf_score_1	0.0278088	0.0237009	1.1733	0.241	0.0391077	count	1	6147896	6156474	8578
Chr1:6165301-6166482	152	Chr1:6165301-6166482	OK	tf_score_1	0.0153372	0.0645555	0.2376	0.812	0.0206325	count	1	6165301	6166482	1181
Chr1:6168207-6169764	189	Chr1:6168207-6169764	OK	tf_score_1	0.025576	0.0558071	0.4583	0.647	0.034488	count	1	6168207	6169764	1557
Chr1:6173017-6177688	748	Chr1:6173017-6177688	OK	tf_score_1	-0.0365239	0.0337645	-1.0817	0.28	-0.0508011	count	1	6173017	6177688	4671
Chr1:6179569-6181443	313	Chr1:6179569-6181443	OK	tf_score_1	0.164389	0.0395217	4.1595	3.33e-05	0.224341	count	0.721045	6179569	6181443	1874
Chr1:6183368-6187624	714	Chr1:6183368-6187624	OK	tf_score_1	-0.0990994	0.033808	-2.9312	0.00342	-0.138239	count	1	6183368	6187624	4256
Chr1:6191488-6191562	22	Chr1:6191488-6191562	OK	tf_score_1	0.0668183	0.145074	0.4606	0.645	0.0773361	count	1	6191488	6191562	74
Chr1:6204424-6204869	61	Chr1:6204424-6204869	OK	tf_score_1	0.195546	0.0967687	2.0208	0.0434	0.242137	count	1	6204424	6204869	445
Chr1:6206409-6207581	95	Chr1:6206409-6207581	OK	tf_score_1	-0.160753	0.083635	-1.9221	0.0547	-0.210009	count	1	6206409	6207581	1172
Chr1:6209259-6211014	325	Chr1:6209259-6211014	OK	tf_score_1	-0.0506608	0.0448377	-1.1299	0.259	-0.0697544	count	1	6209259	6211014	1755
Chr1:6213103-6214312	208	Chr1:6213103-6214312	OK	tf_score_1	-0.123793	0.0574051	-2.1565	0.0312	-0.168763	count	1	6213103	6214312	1209
Chr1:6217926-6224649	1208	Chr1:6217926-6224649	OK	tf_score_1	-0.0145676	0.0266067	-0.5475	0.584	-0.0204208	count	1	6217926	6224649	6723
Chr1:6226408-6230506	1008	Chr1:6226408-6230506	OK	tf_score_1	0.106046	0.0234791	4.5166	6.67e-06	0.148638	count	0.146533	6226408	6230506	4098
Chr1:6231352-6232572	201	Chr1:6231352-6232572	OK	tf_score_1	-0.168022	0.0668451	-2.5136	0.012	-0.227223	count	1	6231352	6232572	1220
Chr1:6233461-6233986	85	Chr1:6233461-6233986	OK	tf_score_1	0.0343691	0.0751022	0.4576	0.647	0.0441927	count	1	6233461	6233986	525
Chr1:6237791-6245276	997	Chr1:6237791-6245276	OK	tf_score_1	-0.0429029	0.0307663	-1.3945	0.163	-0.0598189	count	1	6237791	6245276	7485
Chr1:6246141-6246329	15	Chr1:6246141-6246329	OK	tf_score_1	-0.226997	0.212199	-1.0697	0.285	-0.236178	count	1	6246141	6246329	188
Chr1:6246890-6249440	791	Chr1:6246890-6249440	OK	tf_score_1	0.0693084	0.0267026	2.5956	0.00952	0.0969775	count	1	6246890	6249440	2550
Chr1:6252947-6252966	3	Chr1:6252947-6252966	OK	tf_score_1	-4.46656	5.64392	-0.7914	0.429	-1.26075	count	1	6252947	6252966	19
Chr1:6253517-6256077	326	Chr1:6253517-6256077	OK	tf_score_1	-0.004234	0.0425061	-0.0996	0.921	-0.0058378	count	1	6253517	6256077	2560
Chr1:6257386-6258354	80	Chr1:6257386-6258354	OK	tf_score_1	-0.0889316	0.0886154	-1.0036	0.316	-0.115998	count	1	6257386	6258354	968
Chr1:6261104-6262461	379	Chr1:6261104-6262461	OK	tf_score_1	-0.0073198	0.0424116	-0.1726	0.863	-0.0101698	count	1	6261104	6262461	1357
Chr1:6263242-6270042	1307	Chr1:6263242-6270042	OK	tf_score_1	0.0859703	0.0222227	3.8686	0.000113	0.121146	count	1	6263242	6270042	6800
Chr1:6272050-6272178	11	Chr1:6272050-6272178	OK	tf_score_1	0.0094349	0.202933	0.0465	0.963	0.00903499	count	1	6272050	6272178	128
Chr1:6277168-6277474	29	Chr1:6277168-6277474	OK	tf_score_1	-0.242784	0.161614	-1.5022	0.133	-0.289669	count	1	6277168	6277474	306
Chr1:6278081-6279630	221	Chr1:6278081-6279630	OK	tf_score_1	-0.19449	0.0604889	-3.2153	0.00132	-0.266647	count	1	6278081	6279630	1549
Chr1:6281545-6284541	602	Chr1:6281545-6284541	OK	tf_score_1	-0.0386826	0.0331784	-1.1659	0.244	-0.0540796	count	1	6281545	6284541	2996
Chr1:6293136-6301694	1462	Chr1:6293136-6301694	OK	tf_score_1	0.0151957	0.0226799	0.67	0.503	0.0213578	count	1	6293136	6301694	8558
Chr1:6302222-6302559	54	Chr1:6302222-6302559	OK	tf_score_1	-0.148987	0.112664	-1.3224	0.186	-0.191052	count	1	6302222	6302559	337
Chr1:6303169-6304683	500	Chr1:6303169-6304683	OK	tf_score_1	0.0781291	0.0345741	2.2598	0.0239	0.108823	count	1	6303169	6304683	1514
Chr1:6307616-6309833	889	Chr1:6307616-6309833	OK	tf_score_1	0.0685925	0.0273096	2.5117	0.0121	0.0960596	count	1	6307616	6309833	2217
Chr1:6310943-6317224	957	Chr1:6310943-6317224	OK	tf_score_1	0.0061193	0.0254745	0.2402	0.81	0.00858793	count	1	6310943	6317224	6281
Chr1:6319144-6320114	320	Chr1:6319144-6320114	OK	tf_score_1	0.0415022	0.0435169	0.9537	0.34	0.0571089	count	1	6319144	6320114	970
Chr1:6324144-6331470	1312	Chr1:6324144-6331470	OK	tf_score_1	0.113095	0.0221016	5.117	3.42e-07	0.159077	count	0.0076372	6324144	6331470	7326
Chr1:6332644-6334552	439	Chr1:6332644-6334552	OK	tf_score_1	-0.0368528	0.0385041	-0.9571	0.339	-0.051014	count	1	6332644	6334552	1908
Chr1:6335249-6336412	383	Chr1:6335249-6336412	OK	tf_score_1	-0.187975	0.0442591	-4.2471	2.27e-05	-0.259299	count	0.493566	6335249	6336412	1163
Chr1:6341477-6343928	384	Chr1:6341477-6343928	OK	tf_score_1	-0.0223438	0.0414141	-0.5395	0.59	-0.030851	count	1	6341477	6343928	2451
Chr1:6344717-6346476	512	Chr1:6344717-6346476	OK	tf_score_1	0.049589	0.0341884	1.4505	0.147	0.0690866	count	1	6344717	6346476	1759
Chr1:6347250-6348544	348	Chr1:6347250-6348544	OK	tf_score_1	0.0881312	0.041294	2.1342	0.033	0.121574	count	1	6347250	6348544	1294
Chr1:6350931-6352682	603	Chr1:6350931-6352682	OK	tf_score_1	0.0468452	0.034735	1.3486	0.178	0.0652614	count	1	6350931	6352682	1751
Chr1:6353586-6353606	3	Chr1:6353586-6353606	OK	tf_score_1	0.105558	0.368945	0.2861	0.775	0.0609476	count	1	6353586	6353606	20
Chr1:6355072-6357788	348	Chr1:6355072-6357788	OK	tf_score_1	-0.0917671	0.0452775	-2.0268	0.0428	-0.12669	count	1	6355072	6357788	2716
Chr1:6359148-6364138	1138	Chr1:6359148-6364138	OK	tf_score_1	0.0865412	0.0226582	3.8194	0.000138	0.121408	count	1	6359148	6364138	4990
Chr1:6366137-6367362	174	Chr1:6366137-6367362	OK	tf_score_1	-0.156722	0.0676352	-2.3172	0.0206	-0.211673	count	1	6366137	6367362	1225
Chr1:6368139-6369899	410	Chr1:6368139-6369899	OK	tf_score_1	0.0056152	0.0377728	0.1487	0.882	0.00775871	count	1	6368139	6369899	1760
Chr1:6374540-6375117	78	Chr1:6374540-6375117	OK	tf_score_1	0.306128	0.0863185	3.5465	0.0004	0.368764	count	1	6374540	6375117	577
Chr1:6376816-6378935	382	Chr1:6376816-6378935	OK	tf_score_1	0.0046911	0.0440023	0.1066	0.915	0.00649975	count	1	6376816	6378935	2119
Chr1:6384119-6385910	575	Chr1:6384119-6385910	OK	tf_score_1	0.0222858	0.0321338	0.6935	0.488	0.031124	count	1	6384119	6385910	1791
Chr1:6387111-6393634	1214	Chr1:6387111-6393634	OK	tf_score_1	0.0755017	0.0248853	3.034	0.00245	0.106014	count	1	6387111	6393634	6523
Chr1:6394370-6396205	238	Chr1:6394370-6396205	OK	tf_score_1	-0.0104111	0.0512712	-0.2031	0.839	-0.0140205	count	1	6394370	6396205	1835
Chr1:6396958-6400867	471	Chr1:6396958-6400867	OK	tf_score_1	-0.0325469	0.040778	-0.7981	0.425	-0.0451315	count	1	6396958	6400867	3909
Chr1:6402350-6402700	43	Chr1:6402350-6402700	OK	tf_score_1	-0.168595	0.141835	-1.1887	0.235	-0.213563	count	1	6402350	6402700	350
Chr1:6405178-6406163	364	Chr1:6405178-6406163	OK	tf_score_1	0.0409606	0.0391005	1.0476	0.295	0.0566298	count	1	6405178	6406163	985
Chr1:6409007-6411117	234	Chr1:6409007-6411117	OK	tf_score_1	-0.107385	0.0520441	-2.0633	0.0392	-0.147172	count	1	6409007	6411117	2110
Chr1:6414011-6414979	298	Chr1:6414011-6414979	OK	tf_score_1	0.0824992	0.0407877	2.0226	0.0432	0.113415	count	1	6414011	6414979	968
Chr1:6416705-6416763	9	Chr1:6416705-6416763	OK	tf_score_1	0.127424	0.21026	0.606	0.545	0.105626	count	1	6416705	6416763	58
Chr1:6418292-6421617	650	Chr1:6418292-6421617	OK	tf_score_1	-0.0221071	0.0327922	-0.6742	0.5	-0.0308612	count	1	6418292	6421617	3325
Chr1:6425576-6425958	42	Chr1:6425576-6425958	OK	tf_score_1	0.146716	0.103457	1.4181	0.156	0.178474	count	1	6425576	6425958	382
Chr1:6426636-6426892	19	Chr1:6426636-6426892	OK	tf_score_1	0.122322	0.157676	0.7758	0.438	0.11189	count	1	6426636	6426892	256
Chr1:6430304-6433978	635	Chr1:6430304-6433978	OK	tf_score_1	-0.0887537	0.0360568	-2.4615	0.0139	-0.1231	count	1	6430304	6433978	3674
Chr1:6434512-6437926	377	Chr1:6434512-6437926	OK	tf_score_1	-0.0606236	0.0390145	-1.5539	0.12	-0.0840667	count	1	6434512	6437926	3414
Chr1:6442575-6444721	207	Chr1:6442575-6444721	OK	tf_score_1	-0.21792	0.0650407	-3.3505	0.000822	-0.294219	count	1	6442575	6444721	2146
Chr1:6446031-6446882	205	Chr1:6446031-6446882	OK	tf_score_1	-0.154505	0.0569217	-2.7143	0.0067	-0.210158	count	1	6446031	6446882	851
Chr1:6447420-6447535	13	Chr1:6447420-6447535	OK	tf_score_1	-0.480004	0.298313	-1.6091	0.108	-0.50034	count	1	6447420	6447535	115
Chr1:6450522-6450815	45	Chr1:6450522-6450815	OK	tf_score_1	-0.182533	0.12183	-1.4983	0.134	-0.221332	count	1	6450522	6450815	293
Chr1:6451667-6452217	71	Chr1:6451667-6452217	OK	tf_score_1	-0.197066	0.103945	-1.8959	0.0581	-0.246489	count	1	6451667	6452217	550
Chr1:6452723-6454422	290	Chr1:6452723-6454422	OK	tf_score_1	-0.0544017	0.0453455	-1.1997	0.23	-0.0747177	count	1	6452723	6454422	1699
Chr1:6456199-6467232	1476	Chr1:6456199-6467232	OK	tf_score_1	-0.0146877	0.0225905	-0.6502	0.516	-0.0207124	count	1	6456199	6467232	11033
Chr1:6469519-6470435	158	Chr1:6469519-6470435	OK	tf_score_1	-0.107003	0.0703355	-1.5213	0.128	-0.143383	count	1	6469519	6470435	916
Chr1:6472336-6472741	34	Chr1:6472336-6472741	OK	tf_score_1	-0.160128	0.165264	-0.9689	0.333	-0.194565	count	1	6472336	6472741	405
Chr1:6473961-6475318	345	Chr1:6473961-6475318	OK	tf_score_1	-0.0159204	0.0411643	-0.3868	0.699	-0.0219277	count	1	6473961	6475318	1357
Chr1:6482943-6484443	599	Chr1:6482943-6484443	OK	tf_score_1	0.0116194	0.0308295	0.3769	0.706	0.0162553	count	1	6482943	6484443	1500
Chr1:6488183-6489586	554	Chr1:6488183-6489586	OK	tf_score_1	0.0673423	0.0315282	2.1359	0.0328	0.0937506	count	1	6488183	6489586	1403
Chr1:6494233-6495584	348	Chr1:6494233-6495584	OK	tf_score_1	-0.17257	0.0474761	-3.6349	0.000285	-0.236951	count	1	6494233	6495584	1351
Chr1:6496271-6499644	732	Chr1:6496271-6499644	OK	tf_score_1	-0.008265	0.0291622	-0.2834	0.777	-0.0115556	count	1	6496271	6499644	3373
Chr1:6500162-6500481	44	Chr1:6500162-6500481	OK	tf_score_1	-0.18914	0.124094	-1.5242	0.128	-0.23022	count	1	6500162	6500481	319
Chr1:6503908-6504773	145	Chr1:6503908-6504773	OK	tf_score_1	-0.373857	0.0853849	-4.3785	1.26e-05	-0.497654	count	0.275423	6503908	6504773	865
Chr1:6505904-6509160	897	Chr1:6505904-6509160	OK	tf_score_1	0.130034	0.0245212	5.3029	1.27e-07	0.183156	count	0.00284417	6505904	6509160	3256
Chr1:6510222-6514501	1073	Chr1:6510222-6514501	OK	tf_score_1	0.0579263	0.0235448	2.4603	0.014	0.0813626	count	1	6510222	6514501	4279
Chr1:6515232-6516343	369	Chr1:6515232-6516343	OK	tf_score_1	-0.0179197	0.0418205	-0.4285	0.668	-0.0247517	count	1	6515232	6516343	1111
Chr1:6518611-6520952	282	Chr1:6518611-6520952	OK	tf_score_1	-0.235466	0.059834	-3.9353	8.61e-05	-0.314833	count	1	6518611	6520952	2341
Chr1:6521861-6530155	1228	Chr1:6521861-6530155	OK	tf_score_1	0.0179356	0.0249426	0.7191	0.472	0.0252568	count	1	6521861	6530155	8294
Chr1:6530803-6530964	13	Chr1:6530803-6530964	OK	tf_score_1	-0.0702528	0.195586	-0.3592	0.719	-0.070683	count	1	6530803	6530964	161
Chr1:6531730-6533389	119	Chr1:6531730-6533389	OK	tf_score_1	-0.0425971	0.0732489	-0.5815	0.561	-0.056575	count	1	6531730	6533389	1659
Chr1:6537589-6538588	519	Chr1:6537589-6538588	OK	tf_score_1	0.0360051	0.0332784	1.0819	0.279	0.0502575	count	1	6537589	6538588	999
Chr1:6543390-6544368	444	Chr1:6543390-6544368	OK	tf_score_1	-0.0156729	0.036131	-0.4338	0.664	-0.0217481	count	1	6543390	6544368	978
Chr1:6545009-6546789	282	Chr1:6545009-6546789	OK	tf_score_1	-0.0477435	0.0457045	-1.0446	0.296	-0.0655683	count	1	6545009	6546789	1780
Chr1:6554103-6572216	1670	Chr1:6554103-6572216	OK	tf_score_1	0.108384	0.0200207	5.4136	6.96e-08	0.152679	count	0.00156092	6554103	6572216	18113
Chr1:6577004-6577962	68	Chr1:6577004-6577962	OK	tf_score_1	-0.222516	0.102943	-2.1615	0.0308	-0.280505	count	1	6577004	6577962	958
Chr1:6578859-6582011	588	Chr1:6578859-6582011	OK	tf_score_1	-0.151531	0.0386149	-3.9242	9.01e-05	-0.20952	count	1	6578859	6582011	3152
Chr1:6583207-6584450	362	Chr1:6583207-6584450	OK	tf_score_1	-0.048289	0.0419651	-1.1507	0.25	-0.0665609	count	1	6583207	6584450	1243
Chr1:6586798-6587110	32	Chr1:6586798-6587110	OK	tf_score_1	-0.171629	0.14772	-1.1619	0.245	-0.201605	count	1	6586798	6587110	312
Chr1:6594543-6595295	229	Chr1:6594543-6595295	OK	tf_score_1	0.0125165	0.0498995	0.2508	0.802	0.0170245	count	1	6594543	6595295	752
Chr1:6600562-6602816	874	Chr1:6600562-6602816	OK	tf_score_1	0.0224041	0.0261435	0.857	0.392	0.0313719	count	1	6600562	6602816	2254
Chr1:6605328-6606413	150	Chr1:6605328-6606413	OK	tf_score_1	-0.14611	0.0680269	-2.1478	0.0319	-0.1965	count	1	6605328	6606413	1085
Chr1:6607793-6608500	224	Chr1:6607793-6608500	OK	tf_score_1	0.0831139	0.0483084	1.7205	0.0855	0.113573	count	1	6607793	6608500	707
Chr1:6609060-6629990	1748	Chr1:6609060-6629990	OK	tf_score_1	0.069343	0.0196843	3.5227	0.000437	0.0976315	count	1	6609060	6629990	20930
Chr1:6630716-6631252	37	Chr1:6630716-6631252	OK	tf_score_1	-0.192348	0.140525	-1.3688	0.171	-0.236752	count	1	6630716	6631252	536
Chr1:6632236-6638170	1208	Chr1:6632236-6638170	OK	tf_score_1	0.033113	0.0220862	1.4993	0.134	0.0466903	count	1	6632236	6638170	5934
Chr1:6638867-6639940	141	Chr1:6638867-6639940	OK	tf_score_1	-0.0831056	0.0646481	-1.2855	0.199	-0.111223	count	1	6638867	6639940	1073
Chr1:6640891-6646031	1057	Chr1:6640891-6646031	OK	tf_score_1	-0.0351061	0.0249376	-1.4078	0.159	-0.0494048	count	1	6640891	6646031	5140
Chr1:6646566-6648508	117	Chr1:6646566-6648508	OK	tf_score_1	-0.0670242	0.0748769	-0.8951	0.371	-0.0887864	count	1	6646566	6648508	1942
Chr1:6649410-6653435	588	Chr1:6649410-6653435	OK	tf_score_1	-0.0351615	0.0350765	-1.0024	0.316	-0.0492066	count	1	6649410	6653435	4025
Chr1:6654170-6657007	694	Chr1:6654170-6657007	OK	tf_score_1	-0.0057846	0.0300887	-0.1923	0.848	-0.00813538	count	1	6654170	6657007	2837
Chr1:6660318-6663549	635	Chr1:6660318-6663549	OK	tf_score_1	-0.0059977	0.032563	-0.1842	0.854	-0.00837338	count	1	6660318	6663549	3231
Chr1:6664706-6667151	410	Chr1:6664706-6667151	OK	tf_score_1	-0.0536429	0.0422851	-1.2686	0.205	-0.0745765	count	1	6664706	6667151	2445
Chr1:6668696-6678765	1099	Chr1:6668696-6678765	OK	tf_score_1	-0.0348763	0.0296564	-1.176	0.24	-0.0487974	count	1	6668696	6678765	10069
Chr1:6679566-6680777	80	Chr1:6679566-6680777	OK	tf_score_1	-0.0507639	0.0847636	-0.5989	0.549	-0.0650715	count	1	6679566	6680777	1211
Chr1:6681556-6700395	1688	Chr1:6681556-6700395	OK	tf_score_1	0.0632653	0.0218009	2.902	0.00375	0.0887609	count	1	6681556	6700395	18839
Chr1:6703276-6703966	163	Chr1:6703276-6703966	OK	tf_score_1	0.0501738	0.0578277	0.8676	0.386	0.0682428	count	1	6703276	6703966	690
Chr1:6709274-6710232	291	Chr1:6709274-6710232	OK	tf_score_1	0.0640851	0.0428696	1.4949	0.135	0.0882678	count	1	6709274	6710232	958
Chr1:6711092-6715198	968	Chr1:6711092-6715198	OK	tf_score_1	0.0439623	0.0254917	1.7246	0.0848	0.0616768	count	1	6711092	6715198	4106
Chr1:6716362-6716491	7	Chr1:6716362-6716491	OK	tf_score_1	0.348347	0.225716	1.5433	0.123	0.19844	count	1	6716362	6716491	129
Chr1:6720200-6720872	111	Chr1:6720200-6720872	OK	tf_score_1	-0.154563	0.0835856	-1.8492	0.0646	-0.203163	count	1	6720200	6720872	672
Chr1:6724579-6725014	42	Chr1:6724579-6725014	OK	tf_score_1	0.011524	0.112546	0.1024	0.918	0.0139826	count	1	6724579	6725014	435
Chr1:6726878-6731887	758	Chr1:6726878-6731887	OK	tf_score_1	-0.105169	0.0354274	-2.9686	0.00303	-0.147295	count	1	6726878	6731887	5009
Chr1:6734540-6735693	494	Chr1:6734540-6735693	OK	tf_score_1	0.0155194	0.037363	0.4154	0.678	0.0216732	count	1	6734540	6735693	1153
Chr1:6737480-6738812	690	Chr1:6737480-6738812	OK	tf_score_1	-0.129123	0.0330824	-3.9031	9.83e-05	-0.180608	count	1	6737480	6738812	1332
Chr1:6739896-6740652	147	Chr1:6739896-6740652	OK	tf_score_1	-0.0793308	0.0631416	-1.2564	0.209	-0.105625	count	1	6739896	6740652	756
Chr1:6743979-6747380	810	Chr1:6743979-6747380	OK	tf_score_1	0.0469931	0.0282476	1.6636	0.0964	0.0656796	count	1	6743979	6747380	3401
Chr1:6750664-6751307	38	Chr1:6750664-6751307	OK	tf_score_1	-0.15934	0.127553	-1.2492	0.212	-0.190765	count	1	6750664	6751307	643
Chr1:6753504-6755037	1042	Chr1:6753504-6755037	OK	tf_score_1	0.0581099	0.0247162	2.3511	0.0188	0.0815289	count	1	6753504	6755037	1533
Chr1:6759610-6760334	220	Chr1:6759610-6760334	OK	tf_score_1	-0.0013011	0.0490849	-0.0265	0.979	-0.00177078	count	1	6759610	6760334	724
Chr1:6762144-6764065	258	Chr1:6762144-6764065	OK	tf_score_1	-0.162938	0.0524331	-3.1075	0.00191	-0.222014	count	1	6762144	6764065	1921
Chr1:6764600-6766088	229	Chr1:6764600-6766088	OK	tf_score_1	-0.10622	0.0652708	-1.6274	0.104	-0.145396	count	1	6764600	6766088	1488
Chr1:6767771-6768508	75	Chr1:6767771-6768508	OK	tf_score_1	-0.229988	0.111471	-2.0632	0.0392	-0.293674	count	1	6767771	6768508	737
Chr1:6772494-6775615	671	Chr1:6772494-6775615	OK	tf_score_1	0.0273274	0.0308146	0.8868	0.375	0.0381682	count	1	6772494	6775615	3121
Chr1:6776768-6779365	351	Chr1:6776768-6779365	OK	tf_score_1	-0.0986423	0.0468723	-2.1045	0.0355	-0.135847	count	1	6776768	6779365	2597
Chr1:6780616-6781677	171	Chr1:6780616-6781677	OK	tf_score_1	-0.260191	0.0714553	-3.6413	0.000278	-0.350019	count	1	6780616	6781677	1061
Chr1:6782486-6783130	83	Chr1:6782486-6783130	OK	tf_score_1	-0.447513	0.121574	-3.681	0.000239	-0.57603	count	1	6782486	6783130	644
Chr1:6784574-6785031	42	Chr1:6784574-6785031	OK	tf_score_1	-0.568678	0.19229	-2.9574	0.00314	-0.705095	count	1	6784574	6785031	457
Chr1:6786799-6789398	544	Chr1:6786799-6789398	OK	tf_score_1	-0.0712664	0.0386531	-1.8437	0.0654	-0.0992967	count	1	6786799	6789398	2599
Chr1:6793464-6794089	81	Chr1:6793464-6794089	OK	tf_score_1	-0.122317	0.0873558	-1.4002	0.162	-0.158041	count	1	6793464	6794089	625
Chr1:6795649-6796096	130	Chr1:6795649-6796096	OK	tf_score_1	-0.207638	0.0772782	-2.6869	0.00727	-0.283173	count	1	6795649	6796096	447
Chr1:6799348-6800937	449	Chr1:6799348-6800937	OK	tf_score_1	-0.0882442	0.0391603	-2.2534	0.0243	-0.12291	count	1	6799348	6800937	1589
Chr1:6801850-6806212	1142	Chr1:6801850-6806212	OK	tf_score_1	0.0551475	0.0230744	2.39	0.0169	0.0774194	count	1	6801850	6806212	4362
Chr1:6806826-6808671	116	Chr1:6806826-6808671	OK	tf_score_1	-0.189808	0.079264	-2.3946	0.0167	-0.253605	count	1	6806826	6808671	1845
Chr1:6809221-6810308	281	Chr1:6809221-6810308	OK	tf_score_1	-0.0907109	0.0517631	-1.7524	0.0799	-0.125132	count	1	6809221	6810308	1087
Chr1:6811409-6815202	1038	Chr1:6811409-6815202	OK	tf_score_1	0.0136543	0.0288349	0.4735	0.636	0.0191809	count	1	6811409	6815202	3793
Chr1:6816290-6817229	57	Chr1:6816290-6817229	OK	tf_score_1	-0.227539	0.131304	-1.7329	0.0833	-0.290523	count	1	6816290	6817229	939
Chr1:6822031-6824844	593	Chr1:6822031-6824844	OK	tf_score_1	0.0016519	0.0333596	0.0495	0.961	0.00230565	count	1	6822031	6824844	2813
Chr1:6825525-6827550	390	Chr1:6825525-6827550	OK	tf_score_1	-0.0721794	0.0450207	-1.6032	0.109	-0.100058	count	1	6825525	6827550	2025
Chr1:6830954-6835294	844	Chr1:6830954-6835294	OK	tf_score_1	-0.0096689	0.0299911	-0.3224	0.747	-0.013547	count	1	6830954	6835294	4340
Chr1:6836610-6837004	65	Chr1:6836610-6837004	OK	tf_score_1	0.138409	0.0866729	1.5969	0.11	0.1738	count	1	6836610	6837004	394
Chr1:6840749-6842330	219	Chr1:6840749-6842330	OK	tf_score_1	-0.252967	0.0652443	-3.8772	0.000109	-0.348961	count	1	6840749	6842330	1581
Chr1:6844813-6846754	396	Chr1:6844813-6846754	OK	tf_score_1	-0.0559965	0.0430054	-1.3021	0.193	-0.0773428	count	1	6844813	6846754	1941
Chr1:6847452-6847816	34	Chr1:6847452-6847816	OK	tf_score_1	-0.101131	0.155233	-0.6515	0.515	-0.12481	count	1	6847452	6847816	364
Chr1:6850269-6850801	65	Chr1:6850269-6850801	OK	tf_score_1	-0.361908	0.121221	-2.9855	0.00287	-0.454725	count	1	6850269	6850801	532
Chr1:6853855-6853980	25	Chr1:6853855-6853980	OK	tf_score_1	-0.196214	0.172471	-1.1377	0.255	-0.22853	count	1	6853855	6853980	125
Chr1:6855404-6856658	233	Chr1:6855404-6856658	OK	tf_score_1	-0.187061	0.0717873	-2.6058	0.00924	-0.255246	count	1	6855404	6856658	1254
Chr1:6860011-6873602	1531	Chr1:6860011-6873602	OK	tf_score_1	0.0152347	0.0244356	0.6235	0.533	0.0213756	count	1	6860011	6873602	13591
Chr1:6874425-6876974	247	Chr1:6874425-6876974	OK	tf_score_1	-0.19729	0.0546089	-3.6128	0.000311	-0.269351	count	1	6874425	6876974	2549
Chr1:6878507-6878829	57	Chr1:6878507-6878829	OK	tf_score_1	-0.0140112	0.103904	-0.1348	0.893	-0.0178815	count	1	6878507	6878829	322
Chr1:6879718-6887185	1033	Chr1:6879718-6887185	OK	tf_score_1	-0.0573162	0.0294897	-1.9436	0.0521	-0.0803505	count	1	6879718	6887185	7467
Chr1:6891606-6892208	46	Chr1:6891606-6892208	OK	tf_score_1	-0.100465	0.115417	-0.8705	0.384	-0.12495	count	1	6891606	6892208	602
Chr1:6894199-6896513	604	Chr1:6894199-6896513	OK	tf_score_1	0.0497148	0.0282073	1.7625	0.0781	0.0691963	count	1	6894199	6896513	2314
Chr1:6898263-6901683	1218	Chr1:6898263-6901683	OK	tf_score_1	0.0185558	0.0256702	0.7229	0.47	0.0260617	count	1	6898263	6901683	3420
Chr1:6903741-6905284	578	Chr1:6903741-6905284	OK	tf_score_1	0.0651838	0.0314738	2.0711	0.0385	0.0908514	count	1	6903741	6905284	1543
Chr1:6906955-6908823	157	Chr1:6906955-6908823	OK	tf_score_1	0.0165643	0.0653741	0.2534	0.8	0.022526	count	1	6906955	6908823	1868
Chr1:6909365-6917582	1115	Chr1:6909365-6917582	OK	tf_score_1	0.105039	0.0213397	4.9222	9.29e-07	0.147767	count	0.020661	6909365	6917582	8217
Chr1:6920182-6921194	451	Chr1:6920182-6921194	OK	tf_score_1	0.0512536	0.0355645	1.4411	0.15	0.0710362	count	1	6920182	6921194	1012
Chr1:6923674-6924441	395	Chr1:6923674-6924441	OK	tf_score_1	0.0147961	0.0375104	0.3945	0.693	0.0204538	count	1	6923674	6924441	767
Chr1:6926214-6930545	1045	Chr1:6926214-6930545	OK	tf_score_1	0.076084	0.0221456	3.4356	0.000604	0.107045	count	1	6926214	6930545	4331
Chr1:6932362-6933273	486	Chr1:6932362-6933273	OK	tf_score_1	-0.0314099	0.0410426	-0.7653	0.444	-0.0437344	count	1	6932362	6933273	911
Chr1:6934675-6935456	189	Chr1:6934675-6935456	OK	tf_score_1	-0.0813896	0.0561107	-1.4505	0.147	-0.110166	count	1	6934675	6935456	781
Chr1:6937053-6942624	825	Chr1:6937053-6942624	OK	tf_score_1	-0.150089	0.0353109	-4.2505	2.24e-05	-0.209747	count	0.487178	6937053	6942624	5571
Chr1:6945181-6950878	965	Chr1:6945181-6950878	OK	tf_score_1	0.0198561	0.0273441	0.7262	0.468	0.0277941	count	1	6945181	6950878	5697
Chr1:6955965-6956753	213	Chr1:6955965-6956753	OK	tf_score_1	-0.0202812	0.0631801	-0.321	0.748	-0.0275994	count	1	6955965	6956753	788
Chr1:6957518-6962038	694	Chr1:6957518-6962038	OK	tf_score_1	-0.177107	0.0421979	-4.1971	2.83e-05	-0.247444	count	0.613601	6957518	6962038	4520
Chr1:6964777-6967284	371	Chr1:6964777-6967284	OK	tf_score_1	-0.086473	0.0421726	-2.0505	0.0405	-0.118617	count	1	6964777	6967284	2507
Chr1:6968351-6972585	1089	Chr1:6968351-6972585	OK	tf_score_1	0.104373	0.0239935	4.35	1.43e-05	0.146317	count	0.312198	6968351	6972585	4234
Chr1:6974276-6975716	210	Chr1:6974276-6975716	OK	tf_score_1	-0.0341811	0.0536974	-0.6365	0.524	-0.0463141	count	1	6974276	6975716	1440
Chr1:6977999-6978270	29	Chr1:6977999-6978270	OK	tf_score_1	-0.367453	0.178194	-2.0621	0.0393	-0.442711	count	1	6977999	6978270	271
Chr1:6981325-6981593	35	Chr1:6981325-6981593	OK	tf_score_1	-0.0939699	0.159072	-0.5907	0.555	-0.113801	count	1	6981325	6981593	268
Chr1:6986109-6986729	122	Chr1:6986109-6986729	OK	tf_score_1	-0.105515	0.070538	-1.4959	0.135	-0.139263	count	1	6986109	6986729	620
Chr1:6993892-6996394	538	Chr1:6993892-6996394	OK	tf_score_1	-0.0667624	0.0385382	-1.7324	0.0834	-0.0930434	count	1	6993892	6996394	2502
Chr1:6999601-7001865	263	Chr1:6999601-7001865	OK	tf_score_1	-0.232232	0.0556444	-4.1735	3.13e-05	-0.320581	count	0.678052	6999601	7001865	2264
Chr1:7003696-7005516	377	Chr1:7003696-7005516	OK	tf_score_1	0.0198444	0.0410184	0.4838	0.629	0.0274482	count	1	7003696	7005516	1820
Chr1:7007046-7010266	663	Chr1:7007046-7010266	OK	tf_score_1	0.0026927	0.0328454	0.082	0.935	0.00376537	count	1	7007046	7010266	3220
Chr1:7015029-7015568	49	Chr1:7015029-7015568	OK	tf_score_1	-0.0020346	0.10193	-0.02	0.984	-0.00252673	count	1	7015029	7015568	539
Chr1:7016131-7017136	456	Chr1:7016131-7017136	OK	tf_score_1	0.0271392	0.0369856	0.7338	0.463	0.0377017	count	1	7016131	7017136	1005
Chr1:7019614-7021085	140	Chr1:7019614-7021085	OK	tf_score_1	-0.0486926	0.0666521	-0.7305	0.465	-0.0649192	count	1	7019614	7021085	1471
Chr1:7022116-7023579	559	Chr1:7022116-7023579	OK	tf_score_1	0.0308706	0.033038	0.9344	0.35	0.0431731	count	1	7022116	7023579	1463
Chr1:7025667-7025688	1	Chr1:7025667-7025688	OK	tf_score_1	0.560632	0.519832	1.0785	0.281	0.0970839	count	1	7025667	7025688	21
Chr1:7027683-7030009	616	Chr1:7027683-7030009	OK	tf_score_1	0.0025185	0.0324406	0.0776	0.938	0.00351654	count	1	7027683	7030009	2326
Chr1:7031416-7033410	732	Chr1:7031416-7033410	OK	tf_score_1	0.0058287	0.0281275	0.2072	0.836	0.00817346	count	1	7031416	7033410	1994
Chr1:7034478-7035199	119	Chr1:7034478-7035199	OK	tf_score_1	-0.113066	0.0813876	-1.3892	0.165	-0.149212	count	1	7034478	7035199	721
Chr1:7037486-7044256	1071	Chr1:7037486-7044256	OK	tf_score_1	-0.101126	0.0325288	-3.1088	0.00191	-0.141441	count	1	7037486	7044256	6770
Chr1:7052821-7054420	508	Chr1:7052821-7054420	OK	tf_score_1	0.015205	0.0371893	0.4089	0.683	0.0211792	count	1	7052821	7054420	1599
Chr1:7059825-7062733	654	Chr1:7059825-7062733	OK	tf_score_1	-0.0826087	0.0341314	-2.4203	0.0156	-0.114909	count	1	7059825	7062733	2908
Chr1:7063592-7066651	555	Chr1:7063592-7066651	OK	tf_score_1	0.0083271	0.0309126	0.2694	0.788	0.0115858	count	1	7063592	7066651	3059
Chr1:7077160-7078247	139	Chr1:7077160-7078247	OK	tf_score_1	-0.136737	0.0805856	-1.6968	0.0899	-0.182593	count	1	7077160	7078247	1087
Chr1:7082028-7091663	1543	Chr1:7082028-7091663	OK	tf_score_1	0.0106971	0.0244594	0.4373	0.662	0.0150175	count	1	7082028	7091663	9635
Chr1:7092673-7094711	175	Chr1:7092673-7094711	OK	tf_score_1	-0.151534	0.0650948	-2.3279	0.02	-0.20479	count	1	7092673	7094711	2038
Chr1:7095251-7106680	1228	Chr1:7095251-7106680	OK	tf_score_1	-0.0218365	0.0278615	-0.7837	0.433	-0.0306267	count	1	7095251	7106680	11429
Chr1:7107565-7108043	70	Chr1:7107565-7108043	OK	tf_score_1	-0.210075	0.0994143	-2.1131	0.0347	-0.269855	count	1	7107565	7108043	478
Chr1:7110726-7112975	303	Chr1:7110726-7112975	OK	tf_score_1	-0.123865	0.0506182	-2.447	0.0145	-0.169973	count	1	7110726	7112975	2249
Chr1:7114773-7115541	63	Chr1:7114773-7115541	OK	tf_score_1	-0.0396509	0.0948506	-0.418	0.676	-0.0493649	count	1	7114773	7115541	768
Chr1:7117777-7120308	238	Chr1:7117777-7120308	OK	tf_score_1	-0.149164	0.0619246	-2.4088	0.0161	-0.204068	count	1	7117777	7120308	2531
Chr1:7121362-7122873	318	Chr1:7121362-7122873	OK	tf_score_1	-0.218238	0.0523208	-4.1712	3.17e-05	-0.300168	count	0.686622	7121362	7122873	1511
Chr1:7126269-7127154	131	Chr1:7126269-7127154	OK	tf_score_1	-0.288331	0.0925885	-3.1141	0.00187	-0.386117	count	1	7126269	7127154	885
Chr1:7128176-7129278	341	Chr1:7128176-7129278	OK	tf_score_1	0.0318893	0.0476919	0.6687	0.504	0.0440862	count	1	7128176	7129278	1102
Chr1:7129952-7130441	46	Chr1:7129952-7130441	OK	tf_score_1	-0.142244	0.11667	-1.2192	0.223	-0.177188	count	1	7129952	7130441	489
Chr1:7137567-7138572	235	Chr1:7137567-7138572	OK	tf_score_1	-0.0869459	0.0537632	-1.6172	0.106	-0.119367	count	1	7137567	7138572	1005
Chr1:7139273-7155821	1501	Chr1:7139273-7155821	OK	tf_score_1	0.0038049	0.0265257	0.1434	0.886	0.00533279	count	1	7139273	7155821	16548
Chr1:7157366-7165881	1037	Chr1:7157366-7165881	OK	tf_score_1	0.0010167	0.0259179	0.0392	0.969	0.00142899	count	1	7157366	7165881	8515
Chr1:7166494-7169422	717	Chr1:7166494-7169422	OK	tf_score_1	0.0454597	0.0304063	1.4951	0.135	0.0635893	count	1	7166494	7169422	2928
Chr1:7173365-7173894	42	Chr1:7173365-7173894	OK	tf_score_1	-0.0627897	0.11162	-0.5625	0.574	-0.0751315	count	1	7173365	7173894	529
Chr1:7174436-7184718	1460	Chr1:7174436-7184718	OK	tf_score_1	0.0744138	0.0243319	3.0583	0.00226	0.10436	count	1	7174436	7184718	10282
Chr1:7192668-7193222	171	Chr1:7192668-7193222	OK	tf_score_1	0.0495009	0.0543981	0.91	0.363	0.0668437	count	1	7192668	7193222	554
Chr1:7199077-7199629	135	Chr1:7199077-7199629	OK	tf_score_1	-0.215999	0.0817281	-2.6429	0.00829	-0.291232	count	1	7199077	7199629	552
Chr1:7208623-7210419	471	Chr1:7208623-7210419	OK	tf_score_1	0.0480342	0.0347089	1.3839	0.167	0.0667477	count	1	7208623	7210419	1796
Chr1:7211531-7211626	4	Chr1:7211531-7211626	OK	tf_score_1	0.0495699	0.342763	0.1446	0.885	0.0390974	count	1	7211531	7211626	95
Chr1:7214313-7218321	938	Chr1:7214313-7218321	OK	tf_score_1	0.052441	0.0257008	2.0404	0.0414	0.0735302	count	1	7214313	7218321	4008
Chr1:7220044-7221591	152	Chr1:7220044-7221591	OK	tf_score_1	-0.0973202	0.068191	-1.4272	0.154	-0.130671	count	1	7220044	7221591	1547
Chr1:7231248-7236577	1047	Chr1:7231248-7236577	OK	tf_score_1	0.0500808	0.0255527	1.9599	0.0502	0.0702221	count	1	7231248	7236577	5329
Chr1:7237117-7237503	25	Chr1:7237117-7237503	OK	tf_score_1	-0.225023	0.188053	-1.1966	0.232	-0.258858	count	1	7237117	7237503	386
Chr1:7238056-7240988	758	Chr1:7238056-7240988	OK	tf_score_1	-0.0075404	0.0276928	-0.2723	0.785	-0.0105451	count	1	7238056	7240988	2932
Chr1:7241736-7249081	1033	Chr1:7241736-7249081	OK	tf_score_1	0.0646035	0.0246664	2.6191	0.00889	0.0905632	count	1	7241736	7249081	7345
Chr1:7250017-7254741	1060	Chr1:7250017-7254741	OK	tf_score_1	0.0215452	0.0253594	0.8496	0.396	0.0303021	count	1	7250017	7254741	4724
Chr1:7256964-7259583	916	Chr1:7256964-7259583	OK	tf_score_1	0.125342	0.0238772	5.2494	1.7e-07	0.176691	count	0.00380324	7256964	7259583	2619
Chr1:7261282-7264168	601	Chr1:7261282-7264168	OK	tf_score_1	0.0086179	0.0302659	0.2847	0.776	0.0120208	count	1	7261282	7264168	2886
Chr1:7264876-7268829	1117	Chr1:7264876-7268829	OK	tf_score_1	0.0499492	0.0252402	1.979	0.048	0.0701226	count	1	7264876	7268829	3953
Chr1:7269523-7275203	694	Chr1:7269523-7275203	OK	tf_score_1	-0.25195	0.0432431	-5.8264	6.63e-09	-0.352182	count	0.000149447	7269523	7275203	5680
Chr1:7276492-7277612	59	Chr1:7276492-7277612	OK	tf_score_1	-0.262726	0.129375	-2.0307	0.0424	-0.33019	count	1	7276492	7277612	1120
Chr1:7280852-7281440	137	Chr1:7280852-7281440	OK	tf_score_1	0.0192308	0.063138	0.3046	0.761	0.0257611	count	1	7280852	7281440	588
Chr1:7284751-7285798	184	Chr1:7284751-7285798	OK	tf_score_1	-0.0009167	0.0611243	-0.015	0.988	-0.00124624	count	1	7284751	7285798	1047
Chr1:7288248-7290161	131	Chr1:7288248-7290161	OK	tf_score_1	-0.152829	0.0765166	-1.9973	0.0459	-0.203909	count	1	7288248	7290161	1913
Chr1:7294353-7296227	556	Chr1:7294353-7296227	OK	tf_score_1	0.0717845	0.0306215	2.3442	0.0192	0.0997485	count	1	7294353	7296227	1874
Chr1:7297353-7297625	19	Chr1:7297353-7297625	OK	tf_score_1	-0.105491	0.172077	-0.613	0.54	-0.112703	count	1	7297353	7297625	272
Chr1:7301185-7302078	184	Chr1:7301185-7302078	OK	tf_score_1	-0.0834982	0.0575109	-1.4519	0.147	-0.112365	count	1	7301185	7302078	893
Chr1:7302809-7303428	27	Chr1:7302809-7303428	OK	tf_score_1	0.0774538	0.130395	0.594	0.553	0.0840638	count	1	7302809	7303428	619
Chr1:7309551-7315488	955	Chr1:7309551-7315488	OK	tf_score_1	-0.0152113	0.0282921	-0.5377	0.591	-0.0213536	count	1	7309551	7315488	5937
Chr1:7319217-7326794	979	Chr1:7319217-7326794	OK	tf_score_1	-0.0146214	0.0270836	-0.5399	0.589	-0.0204749	count	1	7319217	7326794	7577
Chr1:7327436-7330116	306	Chr1:7327436-7330116	OK	tf_score_1	0.0219979	0.0436834	0.5036	0.615	0.0301015	count	1	7327436	7330116	2680
Chr1:7330722-7330748	1	Chr1:7330722-7330748	FAIL	tf_score_1	-365.814	16640.2	-0.022	0.982	-0.971986	count	1	7330722	7330748	26
Chr1:7332641-7333060	29	Chr1:7332641-7333060	OK	tf_score_1	-0.199412	0.149228	-1.3363	0.182	-0.213064	count	1	7332641	7333060	419
Chr1:7333840-7352896	1791	Chr1:7333840-7352896	OK	tf_score_1	0.110972	0.0179931	6.1675	8.45e-10	0.156434	count	1.90978e-05	7333840	7352896	19056
Chr1:7365111-7372916	1221	Chr1:7365111-7372916	OK	tf_score_1	-0.0235431	0.0273232	-0.8617	0.389	-0.0330704	count	1	7365111	7372916	7805
Chr1:7373479-7376709	626	Chr1:7373479-7376709	OK	tf_score_1	0.102165	0.0301822	3.3849	0.000726	0.142104	count	1	7373479	7376709	3230
Chr1:7377490-7380452	402	Chr1:7377490-7380452	OK	tf_score_1	-0.113264	0.043364	-2.6119	0.00907	-0.157253	count	1	7377490	7380452	2962
Chr1:7381020-7390491	1404	Chr1:7381020-7390491	OK	tf_score_1	0.104859	0.019544	5.3653	9.07e-08	0.147541	count	0.00203259	7381020	7390491	9471
Chr1:7391124-7392362	838	Chr1:7391124-7392362	OK	tf_score_1	0.129106	0.023969	5.3864	8.08e-08	0.181118	count	0.00181146	7391124	7392362	1238
Chr1:7393563-7394210	330	Chr1:7393563-7394210	OK	tf_score_1	0.0913596	0.0378913	2.4111	0.016	0.126731	count	1	7393563	7394210	647
Chr1:7394830-7395307	121	Chr1:7394830-7395307	OK	tf_score_1	0.294611	0.0640193	4.6019	4.46e-06	0.390908	count	0.0982627	7394830	7395307	477
Chr1:7396524-7405259	1291	Chr1:7396524-7405259	OK	tf_score_1	0.101201	0.0232096	4.3603	1.37e-05	0.142129	count	0.299235	7396524	7405259	8735
Chr1:7405767-7406620	84	Chr1:7405767-7406620	OK	tf_score_1	-0.016009	0.0929587	-0.1722	0.863	-0.0202053	count	1	7405767	7406620	853
Chr1:7407366-7409581	196	Chr1:7407366-7409581	OK	tf_score_1	-0.096727	0.055195	-1.7525	0.0799	-0.130846	count	1	7407366	7409581	2215
Chr1:7411828-7413537	196	Chr1:7411828-7413537	OK	tf_score_1	-0.026724	0.0576588	-0.4635	0.643	-0.036214	count	1	7411828	7413537	1709
Chr1:7418830-7421896	754	Chr1:7418830-7421896	OK	tf_score_1	0.093873	0.0272686	3.4425	0.000589	0.131165	count	1	7418830	7421896	3066
Chr1:7422410-7422442	2	Chr1:7422410-7422442	OK	tf_score_1	-0.0145064	0.470691	-0.0308	0.975	-0.005655	count	1	7422410	7422442	32
Chr1:7423367-7425246	355	Chr1:7423367-7425246	OK	tf_score_1	-0.102316	0.0479866	-2.1322	0.0331	-0.142115	count	1	7423367	7425246	1879
Chr1:7428715-7429647	195	Chr1:7428715-7429647	OK	tf_score_1	-0.0675943	0.0593585	-1.1387	0.255	-0.0918531	count	1	7428715	7429647	932
Chr1:7442633-7445689	617	Chr1:7442633-7445689	OK	tf_score_1	-0.027104	0.0324156	-0.8361	0.403	-0.0377503	count	1	7442633	7445689	3056
Chr1:7446447-7449018	435	Chr1:7446447-7449018	OK	tf_score_1	0.0133695	0.0366021	0.3653	0.715	0.0185569	count	1	7446447	7449018	2571
Chr1:7450157-7453725	728	Chr1:7450157-7453725	OK	tf_score_1	-0.0932882	0.0298989	-3.1201	0.00183	-0.130983	count	1	7450157	7453725	3568
Chr1:7454373-7464368	1320	Chr1:7454373-7464368	OK	tf_score_1	-0.0754566	0.022203	-3.3985	0.000692	-0.106673	count	1	7454373	7464368	9995
Chr1:7466213-7467197	79	Chr1:7466213-7467197	OK	tf_score_1	0.0041392	0.0823117	0.0503	0.96	0.00528269	count	1	7466213	7467197	984
Chr1:7468193-7471577	820	Chr1:7468193-7471577	OK	tf_score_1	-0.0349172	0.0285322	-1.2238	0.221	-0.0489831	count	1	7468193	7471577	3384
Chr1:7472902-7473939	119	Chr1:7472902-7473939	OK	tf_score_1	0.0847222	0.0648884	1.3057	0.192	0.112547	count	1	7472902	7473939	1037
Chr1:7476008-7476406	18	Chr1:7476008-7476406	OK	tf_score_1	-0.394667	0.263091	-1.5001	0.134	-0.433961	count	1	7476008	7476406	398
Chr1:7478341-7482689	1088	Chr1:7478341-7482689	OK	tf_score_1	0.0564502	0.0234217	2.4102	0.016	0.0796908	count	1	7478341	7482689	4348
Chr1:7483285-7491799	1418	Chr1:7483285-7491799	OK	tf_score_1	0.0808762	0.021976	3.6802	0.00024	0.113883	count	1	7483285	7491799	8514
Chr1:7492598-7495049	911	Chr1:7492598-7495049	OK	tf_score_1	0.0770557	0.0261803	2.9433	0.00329	0.107758	count	1	7492598	7495049	2451
Chr1:7496077-7497630	422	Chr1:7496077-7497630	OK	tf_score_1	0.00194	0.0411894	0.0471	0.962	0.00269173	count	1	7496077	7497630	1553
Chr1:7498643-7501884	460	Chr1:7498643-7501884	OK	tf_score_1	-0.0876937	0.0421081	-2.0826	0.0374	-0.121931	count	1	7498643	7501884	3241
Chr1:7503586-7504719	193	Chr1:7503586-7504719	OK	tf_score_1	-0.0778155	0.0621054	-1.253	0.21	-0.105095	count	1	7503586	7504719	1133
Chr1:7506236-7515303	1135	Chr1:7506236-7515303	OK	tf_score_1	0.131548	0.0242243	5.4304	6.34e-08	0.184426	count	0.00142238	7506236	7515303	9067
Chr1:7518287-7519330	71	Chr1:7518287-7519330	OK	tf_score_1	-0.204129	0.101488	-2.0114	0.0444	-0.265335	count	1	7518287	7519330	1043
Chr1:7520927-7522129	542	Chr1:7520927-7522129	OK	tf_score_1	0.0801332	0.0345205	2.3213	0.0204	0.111438	count	1	7520927	7522129	1202
Chr1:7523140-7523699	91	Chr1:7523140-7523699	OK	tf_score_1	-0.249295	0.093645	-2.6621	0.00783	-0.325061	count	1	7523140	7523699	559
Chr1:7530408-7531428	160	Chr1:7530408-7531428	OK	tf_score_1	-0.131435	0.0646693	-2.0324	0.0422	-0.175658	count	1	7530408	7531428	1020
Chr1:7532388-7535859	546	Chr1:7532388-7535859	OK	tf_score_1	-0.121869	0.0409584	-2.9754	0.00296	-0.169557	count	1	7532388	7535859	3471
Chr1:7537717-7538677	117	Chr1:7537717-7538677	OK	tf_score_1	-0.003447	0.0673391	-0.0512	0.959	-0.00451297	count	1	7537717	7538677	960
Chr1:7539998-7540935	282	Chr1:7539998-7540935	OK	tf_score_1	0.0701174	0.047102	1.4886	0.137	0.0966728	count	1	7539998	7540935	937
Chr1:7542052-7543653	148	Chr1:7542052-7543653	OK	tf_score_1	-0.160132	0.0727477	-2.2012	0.0278	-0.21152	count	1	7542052	7543653	1601
Chr1:7544578-7544979	36	Chr1:7544578-7544979	OK	tf_score_1	-0.0099122	0.119799	-0.0827	0.934	-0.011716	count	1	7544578	7544979	401
Chr1:7545864-7547278	98	Chr1:7545864-7547278	OK	tf_score_1	-0.0031881	0.080857	-0.0394	0.969	-0.00415675	count	1	7545864	7547278	1414
Chr1:7547892-7548470	182	Chr1:7547892-7548470	OK	tf_score_1	0.032958	0.0528523	0.6236	0.533	0.0443605	count	1	7547892	7548470	578
Chr1:7549068-7551196	137	Chr1:7549068-7551196	OK	tf_score_1	-0.0825289	0.0709317	-1.1635	0.245	-0.107848	count	1	7549068	7551196	2128
Chr1:7552715-7553101	94	Chr1:7552715-7553101	OK	tf_score_1	0.284704	0.068674	4.1457	3.54e-05	0.370355	count	0.765985	7552715	7553101	386
Chr1:7553622-7555183	338	Chr1:7553622-7555183	OK	tf_score_1	-0.0480075	0.0432957	-1.1088	0.268	-0.0661038	count	1	7553622	7555183	1561
Chr1:7556634-7558701	238	Chr1:7556634-7558701	OK	tf_score_1	0.0194086	0.0484849	0.4003	0.689	0.0265535	count	1	7556634	7558701	2067
Chr1:7563637-7563994	27	Chr1:7563637-7563994	OK	tf_score_1	-0.131116	0.146774	-0.8933	0.372	-0.151507	count	1	7563637	7563994	357
Chr1:7565040-7567167	928	Chr1:7565040-7567167	OK	tf_score_1	0.0430696	0.0250974	1.7161	0.0863	0.0606669	count	1	7565040	7567167	2127
Chr1:7569450-7574494	1197	Chr1:7569450-7574494	OK	tf_score_1	0.0516403	0.0237795	2.1716	0.03	0.0727115	count	1	7569450	7574494	5044
Chr1:7578318-7581469	263	Chr1:7578318-7581469	OK	tf_score_1	-0.011948	0.0465278	-0.2568	0.797	-0.0162654	count	1	7578318	7581469	3151
Chr1:7583079-7583298	20	Chr1:7583079-7583298	OK	tf_score_1	-0.271605	0.204864	-1.3258	0.185	-0.307146	count	1	7583079	7583298	219
Chr1:7587127-7589055	314	Chr1:7587127-7589055	OK	tf_score_1	0.0331146	0.0464349	0.7131	0.476	0.0455189	count	1	7587127	7589055	1928
Chr1:7592736-7593147	57	Chr1:7592736-7593147	OK	tf_score_1	-0.109056	0.111472	-0.9783	0.328	-0.139439	count	1	7592736	7593147	411
Chr1:7600337-7601145	137	Chr1:7600337-7601145	OK	tf_score_1	-0.0416391	0.0709199	-0.5871	0.557	-0.0560709	count	1	7600337	7601145	808
Chr1:7603492-7606175	583	Chr1:7603492-7606175	OK	tf_score_1	-0.009831	0.0331316	-0.2967	0.767	-0.0137208	count	1	7603492	7606175	2683
Chr1:7608394-7616038	1377	Chr1:7608394-7616038	OK	tf_score_1	0.0507464	0.0218428	2.3233	0.0203	0.0715253	count	1	7608394	7616038	7644
Chr1:7618254-7620603	360	Chr1:7618254-7620603	OK	tf_score_1	-0.0430884	0.0418258	-1.0302	0.303	-0.0596281	count	1	7618254	7620603	2349
Chr1:7623585-7626708	762	Chr1:7623585-7626708	OK	tf_score_1	0.0577457	0.0294202	1.9628	0.0498	0.0807123	count	1	7623585	7626708	3123
Chr1:7627686-7630717	683	Chr1:7627686-7630717	OK	tf_score_1	0.0549415	0.0286141	1.9201	0.055	0.0768366	count	1	7627686	7630717	3031
Chr1:7636664-7638550	333	Chr1:7636664-7638550	OK	tf_score_1	-0.157153	0.0463958	-3.3872	0.00072	-0.216894	count	1	7636664	7638550	1886
Chr1:7639107-7642772	594	Chr1:7639107-7642772	OK	tf_score_1	-0.108523	0.0365717	-2.9674	0.00304	-0.151503	count	1	7639107	7642772	3665
Chr1:7644461-7646543	573	Chr1:7644461-7646543	OK	tf_score_1	0.05282	0.0335331	1.5752	0.115	0.0734276	count	1	7644461	7646543	2082
Chr1:7647444-7650077	832	Chr1:7647444-7650077	OK	tf_score_1	0.0588955	0.0248337	2.3716	0.0178	0.0827131	count	1	7647444	7650077	2633
Chr1:7650788-7656563	1020	Chr1:7650788-7656563	OK	tf_score_1	0.005756	0.0250743	0.2296	0.818	0.00807845	count	1	7650788	7656563	5775
Chr1:7658235-7658277	6	Chr1:7658235-7658277	OK	tf_score_1	0.478236	0.238123	2.0084	0.0447	0.233766	count	1	7658235	7658277	42
Chr1:7658809-7665415	1070	Chr1:7658809-7665415	OK	tf_score_1	-0.0216723	0.0273947	-0.7911	0.429	-0.0303252	count	1	7658809	7665415	6606
Chr1:7665937-7667310	344	Chr1:7665937-7667310	OK	tf_score_1	0.0419339	0.0421849	0.994	0.32	0.0579022	count	1	7665937	7667310	1373
Chr1:7667819-7668602	64	Chr1:7667819-7668602	OK	tf_score_1	-0.0472673	0.0944225	-0.5006	0.617	-0.0606199	count	1	7667819	7668602	783
Chr1:7670286-7670990	216	Chr1:7670286-7670990	OK	tf_score_1	0.0901852	0.0524716	1.7187	0.0858	0.123431	count	1	7670286	7670990	704
Chr1:7672784-7673123	55	Chr1:7672784-7673123	OK	tf_score_1	-0.350688	0.134204	-2.6131	0.00904	-0.4539	count	1	7672784	7673123	339
Chr1:7679655-7681033	434	Chr1:7679655-7681033	OK	tf_score_1	-0.0382814	0.0376167	-1.0177	0.309	-0.0529985	count	1	7679655	7681033	1378
Chr1:7681837-7684354	184	Chr1:7681837-7684354	OK	tf_score_1	-0.0125651	0.0587694	-0.2138	0.831	-0.0167866	count	1	7681837	7684354	2517
Chr1:7685489-7687066	111	Chr1:7685489-7687066	OK	tf_score_1	-0.271446	0.0991332	-2.7382	0.00624	-0.349848	count	1	7685489	7687066	1577
Chr1:7687708-7688141	45	Chr1:7687708-7688141	OK	tf_score_1	-0.198029	0.128529	-1.5407	0.124	-0.233592	count	1	7687708	7688141	433
Chr1:7689985-7708864	1747	Chr1:7689985-7708864	OK	tf_score_1	0.0956683	0.0176707	5.414	6.94e-08	0.134942	count	0.00155657	7689985	7708864	18879
Chr1:7712575-7713491	237	Chr1:7712575-7713491	OK	tf_score_1	0.106726	0.0466452	2.288	0.0222	0.145297	count	1	7712575	7713491	916
Chr1:7714052-7714255	34	Chr1:7714052-7714255	OK	tf_score_1	-0.112198	0.134221	-0.8359	0.403	-0.134362	count	1	7714052	7714255	203
Chr1:7715461-7716029	94	Chr1:7715461-7716029	OK	tf_score_1	0.0904198	0.0733316	1.233	0.218	0.115439	count	1	7715461	7716029	568
Chr1:7722714-7725049	295	Chr1:7722714-7725049	OK	tf_score_1	-0.0783519	0.0469465	-1.669	0.0953	-0.107328	count	1	7722714	7725049	2335
Chr1:7727827-7728819	170	Chr1:7727827-7728819	OK	tf_score_1	0.001336	0.0607961	0.022	0.982	0.00180293	count	1	7727827	7728819	992
Chr1:7730110-7735841	1206	Chr1:7730110-7735841	OK	tf_score_1	0.0533057	0.0246585	2.1618	0.0308	0.0748966	count	1	7730110	7735841	5731
Chr1:7736495-7741869	588	Chr1:7736495-7741869	OK	tf_score_1	-0.0704486	0.0356879	-1.974	0.0485	-0.0975759	count	1	7736495	7741869	5374
Chr1:7742655-7743109	53	Chr1:7742655-7743109	OK	tf_score_1	0.0469674	0.102092	0.46	0.646	0.0567189	count	1	7742655	7743109	454
Chr1:7747617-7748314	56	Chr1:7747617-7748314	OK	tf_score_1	-0.20211	0.113167	-1.7859	0.0743	-0.240106	count	1	7747617	7748314	697
Chr1:7753462-7755393	402	Chr1:7753462-7755393	OK	tf_score_1	0.0708949	0.0382672	1.8526	0.0641	0.0983663	count	1	7753462	7755393	1931
Chr1:7756759-7759723	345	Chr1:7756759-7759723	OK	tf_score_1	-0.0716937	0.050964	-1.4068	0.16	-0.098358	count	1	7756759	7759723	2964
Chr1:7760243-7761000	125	Chr1:7760243-7761000	OK	tf_score_1	-0.206778	0.0848394	-2.4373	0.0149	-0.273282	count	1	7760243	7761000	757
Chr1:7762267-7771886	1078	Chr1:7762267-7771886	OK	tf_score_1	0.0409518	0.0267016	1.5337	0.125	0.0573333	count	1	7762267	7771886	9619
Chr1:7772697-7773636	84	Chr1:7772697-7773636	OK	tf_score_1	-0.201561	0.101935	-1.9774	0.0481	-0.264551	count	1	7772697	7773636	939
Chr1:7781070-7783238	740	Chr1:7781070-7783238	OK	tf_score_1	-0.0299447	0.0328304	-0.9121	0.362	-0.0419221	count	1	7781070	7783238	2168
Chr1:7784380-7786824	341	Chr1:7784380-7786824	OK	tf_score_1	-0.139268	0.0506522	-2.7495	0.00603	-0.191284	count	1	7784380	7786824	2444
Chr1:7787973-7792860	1016	Chr1:7787973-7792860	OK	tf_score_1	0.0102407	0.0244731	0.4184	0.676	0.0143752	count	1	7787973	7792860	4887
Chr1:7800506-7803865	588	Chr1:7800506-7803865	OK	tf_score_1	0.0572751	0.0308328	1.8576	0.0634	0.0802585	count	1	7800506	7803865	3359
Chr1:7812190-7813167	379	Chr1:7812190-7813167	OK	tf_score_1	0.0445198	0.0401251	1.1095	0.267	0.0617991	count	1	7812190	7813167	977
Chr1:7814431-7816159	398	Chr1:7814431-7816159	OK	tf_score_1	0.040079	0.0364309	1.1001	0.271	0.0555873	count	1	7814431	7816159	1728
Chr1:7820788-7831074	1464	Chr1:7820788-7831074	OK	tf_score_1	0.0738552	0.0201897	3.6581	0.000261	0.104129	count	1	7820788	7831074	10286
Chr1:7832058-7833303	577	Chr1:7832058-7833303	OK	tf_score_1	-0.0099053	0.0380731	-0.2602	0.795	-0.0138415	count	1	7832058	7833303	1245
Chr1:7834004-7838780	1142	Chr1:7834004-7838780	OK	tf_score_1	0.0877857	0.0242188	3.6247	0.000297	0.123382	count	1	7834004	7838780	4776
Chr1:7840062-7842143	387	Chr1:7840062-7842143	OK	tf_score_1	0.061512	0.0394877	1.5578	0.119	0.0853372	count	1	7840062	7842143	2081
Chr1:7844227-7851814	1437	Chr1:7844227-7851814	OK	tf_score_1	0.0742782	0.0207979	3.5714	0.000364	0.104788	count	1	7844227	7851814	7587
Chr1:7852839-7852978	24	Chr1:7852839-7852978	OK	tf_score_1	-0.054289	0.154453	-0.3515	0.725	-0.0632133	count	1	7852839	7852978	139
Chr1:7864951-7867375	520	Chr1:7864951-7867375	OK	tf_score_1	0.0035863	0.0347588	0.1032	0.918	0.00498551	count	1	7864951	7867375	2424
Chr1:7871924-7876510	1122	Chr1:7871924-7876510	OK	tf_score_1	0.0607109	0.023486	2.585	0.00981	0.0854087	count	1	7871924	7876510	4586
Chr1:7877918-7879204	215	Chr1:7877918-7879204	OK	tf_score_1	-0.0598131	0.0644406	-0.9282	0.353	-0.0816416	count	1	7877918	7879204	1286
Chr1:7879909-7886953	1216	Chr1:7879909-7886953	OK	tf_score_1	-0.0021091	0.0261498	-0.0807	0.936	-0.00296445	count	1	7879909	7886953	7044
Chr1:7888312-7890866	496	Chr1:7888312-7890866	OK	tf_score_1	-0.12798	0.0408192	-3.1353	0.00174	-0.178611	count	1	7888312	7890866	2554
Chr1:7891744-7900810	1277	Chr1:7891744-7900810	OK	tf_score_1	0.0726701	0.0225143	3.2277	0.00127	0.102231	count	1	7891744	7900810	9066
Chr1:7902231-7902283	11	Chr1:7902231-7902283	OK	tf_score_1	0.0329302	0.197391	0.1668	0.868	0.0321331	count	1	7902231	7902283	52
Chr1:7904501-7905269	213	Chr1:7904501-7905269	OK	tf_score_1	-0.239686	0.0588729	-4.0712	4.87e-05	-0.329848	count	1	7904501	7905269	768
Chr1:7905989-7917403	1440	Chr1:7905989-7917403	OK	tf_score_1	0.037888	0.0233359	1.6236	0.105	0.0532225	count	1	7905989	7917403	11414
Chr1:7918246-7926088	1376	Chr1:7918246-7926088	OK	tf_score_1	0.0811413	0.0218375	3.7157	0.000208	0.114301	count	1	7918246	7926088	7842
Chr1:7927330-7928460	103	Chr1:7927330-7928460	OK	tf_score_1	-0.181912	0.0827069	-2.1995	0.028	-0.239688	count	1	7927330	7928460	1130
Chr1:7930091-7930946	221	Chr1:7930091-7930946	OK	tf_score_1	-0.101851	0.0528112	-1.9286	0.0539	-0.139421	count	1	7930091	7930946	855
Chr1:7931715-7936552	636	Chr1:7931715-7936552	OK	tf_score_1	-0.320053	0.0437357	-7.3179	3.69e-13	-0.444822	count	8.38147e-09	7931715	7936552	4837
Chr1:7938531-7939544	177	Chr1:7938531-7939544	OK	tf_score_1	-0.173255	0.0641322	-2.7015	0.00696	-0.231696	count	1	7938531	7939544	1013
Chr1:7940401-7942082	195	Chr1:7940401-7942082	OK	tf_score_1	0.0048184	0.0540267	0.0892	0.929	0.00652024	count	1	7940401	7942082	1681
Chr1:7944153-7946795	517	Chr1:7944153-7946795	OK	tf_score_1	-0.0666376	0.0351842	-1.894	0.0584	-0.0932365	count	1	7944153	7946795	2642
Chr1:7947715-7956090	1373	Chr1:7947715-7956090	OK	tf_score_1	0.0608894	0.0212613	2.8639	0.00423	0.085765	count	1	7947715	7956090	8375
Chr1:7957048-7959328	454	Chr1:7957048-7959328	OK	tf_score_1	0.0591295	0.0350655	1.6863	0.0919	0.0818543	count	1	7957048	7959328	2280
Chr1:7961366-7969867	1315	Chr1:7961366-7969867	OK	tf_score_1	0.0322832	0.0231409	1.3951	0.163	0.0454138	count	1	7961366	7969867	8501
Chr1:7974181-7975962	760	Chr1:7974181-7975962	OK	tf_score_1	-0.0050693	0.028879	-0.1755	0.861	-0.00707749	count	1	7974181	7975962	1781
Chr1:7976649-7980788	756	Chr1:7976649-7980788	OK	tf_score_1	-0.0071615	0.0307581	-0.2328	0.816	-0.0100545	count	1	7976649	7980788	4139
Chr1:7983557-7983658	18	Chr1:7983557-7983658	OK	tf_score_1	0.0115569	0.209064	0.0553	0.956	0.0134351	count	1	7983557	7983658	101
Chr1:7986934-7987335	52	Chr1:7986934-7987335	OK	tf_score_1	-0.0648232	0.11488	-0.5643	0.573	-0.0822167	count	1	7986934	7987335	401
Chr1:7988221-7994700	954	Chr1:7988221-7994700	OK	tf_score_1	-0.129985	0.0333043	-3.903	9.83e-05	-0.180941	count	1	7988221	7994700	6479
Chr1:7995235-7998767	292	Chr1:7995235-7998767	OK	tf_score_1	-0.123935	0.0545138	-2.2735	0.0231	-0.170142	count	1	7995235	7998767	3532
Chr1:7999877-8000179	19	Chr1:7999877-8000179	OK	tf_score_1	-0.261442	0.203857	-1.2825	0.2	-0.287443	count	1	7999877	8000179	302
Chr1:8002184-8009858	1225	Chr1:8002184-8009858	OK	tf_score_1	0.0804399	0.0252762	3.1824	0.00148	0.112811	count	1	8002184	8009858	7674
Chr1:8010433-8011135	213	Chr1:8010433-8011135	OK	tf_score_1	-0.0127737	0.0509843	-0.2505	0.802	-0.0172497	count	1	8010433	8011135	702
Chr1:8012192-8012268	7	Chr1:8012192-8012268	OK	tf_score_1	-0.354788	0.374316	-0.9478	0.343	-0.329715	count	1	8012192	8012268	76
Chr1:8013397-8014578	88	Chr1:8013397-8014578	OK	tf_score_1	-0.260201	0.0999267	-2.6039	0.00929	-0.330425	count	1	8013397	8014578	1181
Chr1:8015245-8017904	770	Chr1:8015245-8017904	OK	tf_score_1	0.0006224	0.0291178	0.0214	0.983	0.000872429	count	1	8015245	8017904	2659
Chr1:8021609-8022408	59	Chr1:8021609-8022408	OK	tf_score_1	-0.129028	0.110712	-1.1654	0.244	-0.164609	count	1	8021609	8022408	799
Chr1:8024129-8024377	34	Chr1:8024129-8024377	OK	tf_score_1	-0.100992	0.130569	-0.7735	0.439	-0.121058	count	1	8024129	8024377	248
Chr1:8025185-8026830	391	Chr1:8025185-8026830	OK	tf_score_1	0.0378178	0.0381022	0.9925	0.321	0.0525644	count	1	8025185	8026830	1645
Chr1:8028403-8028492	5	Chr1:8028403-8028492	OK	tf_score_1	-0.20149	0.351311	-0.5735	0.566	-0.144763	count	1	8028403	8028492	89
Chr1:8029736-8031913	246	Chr1:8029736-8031913	OK	tf_score_1	0.0118943	0.049387	0.2408	0.81	0.0162204	count	1	8029736	8031913	2177
Chr1:8032639-8034223	208	Chr1:8032639-8034223	OK	tf_score_1	0.092683	0.04948	1.8731	0.0612	0.125582	count	1	8032639	8034223	1584
Chr1:8034801-8035579	113	Chr1:8034801-8035579	OK	tf_score_1	-0.185194	0.0806339	-2.2967	0.0217	-0.243683	count	1	8034801	8035579	778
Chr1:8036315-8037567	253	Chr1:8036315-8037567	OK	tf_score_1	-0.0591468	0.0516589	-1.1449	0.252	-0.0812781	count	1	8036315	8037567	1252
Chr1:8038130-8038357	37	Chr1:8038130-8038357	OK	tf_score_1	-0.355856	0.159761	-2.2274	0.026	-0.428662	count	1	8038130	8038357	227
Chr1:8038966-8041690	342	Chr1:8038966-8041690	OK	tf_score_1	-0.0965483	0.0488004	-1.9784	0.048	-0.132379	count	1	8038966	8041690	2724
Chr1:8042331-8042598	35	Chr1:8042331-8042598	OK	tf_score_1	-0.56758	0.195407	-2.9046	0.00372	-0.666679	count	1	8042331	8042598	267
Chr1:8044273-8044651	38	Chr1:8044273-8044651	OK	tf_score_1	-0.209062	0.139521	-1.4984	0.134	-0.253424	count	1	8044273	8044651	378
Chr1:8045346-8046942	170	Chr1:8045346-8046942	OK	tf_score_1	-0.143592	0.0628179	-2.2859	0.0224	-0.194983	count	1	8045346	8046942	1596
Chr1:8047969-8051216	698	Chr1:8047969-8051216	OK	tf_score_1	0.0635636	0.030299	2.0979	0.036	0.088856	count	1	8047969	8051216	3247
Chr1:8053062-8053457	69	Chr1:8053062-8053457	OK	tf_score_1	0.160839	0.0806902	1.9933	0.0464	0.203647	count	1	8053062	8053457	395
Chr1:8057641-8070597	1515	Chr1:8057641-8070597	OK	tf_score_1	0.0754957	0.022804	3.3106	0.000948	0.106228	count	1	8057641	8070597	12956
Chr1:8071258-8072332	241	Chr1:8071258-8072332	OK	tf_score_1	-0.114423	0.0577049	-1.9829	0.0475	-0.157323	count	1	8071258	8072332	1074
Chr1:8073795-8081312	1039	Chr1:8073795-8081312	OK	tf_score_1	0.0426599	0.0243711	1.7504	0.0802	0.059793	count	1	8073795	8081312	7517
Chr1:8081901-8083824	552	Chr1:8081901-8083824	OK	tf_score_1	0.0740465	0.032232	2.2973	0.0217	0.102981	count	1	8081901	8083824	1923
Chr1:8088608-8089975	233	Chr1:8088608-8089975	OK	tf_score_1	-0.0231332	0.049411	-0.4682	0.64	-0.0314841	count	1	8088608	8089975	1367
Chr1:8095113-8099320	750	Chr1:8095113-8099320	OK	tf_score_1	-0.0200707	0.0324653	-0.6182	0.537	-0.0280748	count	1	8095113	8099320	4207
Chr1:8100537-8106042	756	Chr1:8100537-8106042	OK	tf_score_1	0.0030136	0.0340249	0.0886	0.929	0.00418318	count	1	8100537	8106042	5505
Chr1:8106657-8110279	415	Chr1:8106657-8110279	OK	tf_score_1	-0.149472	0.0472813	-3.1613	0.0016	-0.207226	count	1	8106657	8110279	3622
Chr1:8111200-8113076	272	Chr1:8111200-8113076	OK	tf_score_1	0.0017862	0.0509756	0.035	0.972	0.00246013	count	1	8111200	8113076	1876
Chr1:8113892-8114695	316	Chr1:8113892-8114695	OK	tf_score_1	-0.0786393	0.045432	-1.7309	0.0836	-0.108635	count	1	8113892	8114695	803
Chr1:8116745-8118419	582	Chr1:8116745-8118419	OK	tf_score_1	-0.0050479	0.0335966	-0.1502	0.881	-0.00705494	count	1	8116745	8118419	1674
Chr1:8119061-8120083	78	Chr1:8119061-8120083	OK	tf_score_1	-0.129431	0.0954723	-1.3557	0.175	-0.170375	count	1	8119061	8120083	1022
Chr1:8120586-8122933	331	Chr1:8120586-8122933	OK	tf_score_1	-0.0599114	0.0468367	-1.2792	0.201	-0.0827068	count	1	8120586	8122933	2347
Chr1:8124435-8124775	26	Chr1:8124435-8124775	OK	tf_score_1	-0.304887	0.209751	-1.4536	0.146	-0.362229	count	1	8124435	8124775	340
Chr1:8126875-8127482	88	Chr1:8126875-8127482	OK	tf_score_1	-0.135508	0.0924431	-1.4659	0.143	-0.177895	count	1	8126875	8127482	607
Chr1:8129972-8140089	1367	Chr1:8129972-8140089	OK	tf_score_1	0.0349167	0.0223336	1.5634	0.118	0.0490376	count	1	8129972	8140089	10117
Chr1:8140624-8143399	752	Chr1:8140624-8143399	OK	tf_score_1	-0.021532	0.0287994	-0.7477	0.455	-0.0301027	count	1	8140624	8143399	2775
Chr1:8144177-8148963	611	Chr1:8144177-8148963	OK	tf_score_1	-0.196667	0.0388483	-5.0624	4.54e-07	-0.273378	count	0.0101251	8144177	8148963	4786
Chr1:8151061-8157347	1159	Chr1:8151061-8157347	OK	tf_score_1	0.052555	0.0229158	2.2934	0.0219	0.0741132	count	1	8151061	8157347	6286
Chr1:8158310-8159876	254	Chr1:8158310-8159876	OK	tf_score_1	-0.0235178	0.046449	-0.5063	0.613	-0.0321865	count	1	8158310	8159876	1566
Chr1:8162956-8169657	1128	Chr1:8162956-8169657	OK	tf_score_1	-0.0812904	0.0281872	-2.8839	0.00397	-0.114103	count	1	8162956	8169657	6701
Chr1:8170768-8171115	41	Chr1:8170768-8171115	OK	tf_score_1	-0.103758	0.11888	-0.8728	0.383	-0.126585	count	1	8170768	8171115	347
Chr1:8172894-8173753	124	Chr1:8172894-8173753	OK	tf_score_1	-0.170305	0.0772214	-2.2054	0.0275	-0.228867	count	1	8172894	8173753	859
Chr1:8175599-8182424	748	Chr1:8175599-8182424	OK	tf_score_1	-0.197106	0.0406422	-4.8498	1.34e-06	-0.271932	count	0.0297453	8175599	8182424	6825
Chr1:8183163-8184552	196	Chr1:8183163-8184552	OK	tf_score_1	-0.296003	0.0813519	-3.6385	0.000281	-0.397566	count	1	8183163	8184552	1389
Chr1:8187422-8189332	193	Chr1:8187422-8189332	OK	tf_score_1	-0.233303	0.0787708	-2.9618	0.0031	-0.316081	count	1	8187422	8189332	1910
Chr1:8190562-8199569	1143	Chr1:8190562-8199569	OK	tf_score_1	0.03308	0.0266078	1.2432	0.214	0.0463586	count	1	8190562	8199569	9007
Chr1:8200594-8200646	2	Chr1:8200594-8200646	OK	tf_score_1	-22.4269	16.5207	-1.3575	0.175	-1.4179	count	1	8200594	8200646	52
Chr1:8201726-8204576	619	Chr1:8201726-8204576	OK	tf_score_1	0.0989411	0.0283648	3.4882	0.000497	0.138501	count	1	8201726	8204576	2850
Chr1:8205898-8208444	381	Chr1:8205898-8208444	OK	tf_score_1	0.138768	0.0370353	3.7469	0.000184	0.191963	count	1	8205898	8208444	2546
Chr1:8211265-8213669	262	Chr1:8211265-8213669	OK	tf_score_1	0.0460009	0.0472252	0.9741	0.33	0.0631915	count	1	8211265	8213669	2404
Chr1:8215089-8216745	191	Chr1:8215089-8216745	OK	tf_score_1	-0.0552773	0.065931	-0.8384	0.402	-0.0749764	count	1	8215089	8216745	1656
Chr1:8218866-8220181	439	Chr1:8218866-8220181	OK	tf_score_1	-0.0439926	0.0380346	-1.1566	0.248	-0.0612002	count	1	8218866	8220181	1315
Chr1:8223985-8224879	100	Chr1:8223985-8224879	OK	tf_score_1	-0.10772	0.0839839	-1.2826	0.2	-0.141864	count	1	8223985	8224879	894
Chr1:8226045-8226931	57	Chr1:8226045-8226931	OK	tf_score_1	-0.373083	0.138964	-2.6847	0.00732	-0.467726	count	1	8226045	8226931	886
Chr1:8229171-8229640	97	Chr1:8229171-8229640	OK	tf_score_1	-0.0716309	0.0756179	-0.9473	0.344	-0.0953062	count	1	8229171	8229640	469
Chr1:8230170-8231704	128	Chr1:8230170-8231704	OK	tf_score_1	-0.100864	0.0744667	-1.3545	0.176	-0.134127	count	1	8230170	8231704	1534
Chr1:8233089-8235321	311	Chr1:8233089-8235321	OK	tf_score_1	-0.179785	0.051713	-3.4766	0.000519	-0.245753	count	1	8233089	8235321	2232
Chr1:8239727-8245926	852	Chr1:8239727-8245926	OK	tf_score_1	0.0019195	0.0275212	0.0697	0.944	0.00268659	count	1	8239727	8245926	6199
Chr1:8250658-8252399	112	Chr1:8250658-8252399	OK	tf_score_1	-0.113793	0.0735492	-1.5472	0.122	-0.149546	count	1	8250658	8252399	1741
Chr1:8256675-8257450	83	Chr1:8256675-8257450	OK	tf_score_1	-0.163236	0.0980155	-1.6654	0.096	-0.214945	count	1	8256675	8257450	775
Chr1:8258410-8258892	116	Chr1:8258410-8258892	OK	tf_score_1	0.101407	0.0661559	1.5329	0.125	0.135012	count	1	8258410	8258892	482
Chr1:8259491-8259496	1	Chr1:8259491-8259496	OK	tf_score_1	-2.12323	4.07014	-0.5217	0.602	-0.518206	count	1	8259491	8259496	5
Chr1:8261089-8261092	0	Chr1:8261089-8261092	FAIL	tf_score_1	5.61e-13	0.0149287	0	1	0	count	1	8261089	8261092	3
Chr1:8262206-8265163	621	Chr1:8262206-8265163	OK	tf_score_1	0.0392357	0.0315133	1.2451	0.213	0.0546958	count	1	8262206	8265163	2957
Chr1:8267795-8269240	107	Chr1:8267795-8269240	OK	tf_score_1	0.0041343	0.0826708	0.05	0.96	0.00541261	count	1	8267795	8269240	1445
Chr1:8270667-8272461	556	Chr1:8270667-8272461	OK	tf_score_1	-0.0154347	0.0357491	-0.4318	0.666	-0.0215383	count	1	8270667	8272461	1794
Chr1:8276000-8276546	157	Chr1:8276000-8276546	OK	tf_score_1	0.0707428	0.0552669	1.28	0.201	0.0954933	count	1	8276000	8276546	546
Chr1:8279083-8283292	670	Chr1:8279083-8283292	OK	tf_score_1	0.0040065	0.0322882	0.1241	0.901	0.00559887	count	1	8279083	8283292	4209
Chr1:8284292-8284842	66	Chr1:8284292-8284842	OK	tf_score_1	-0.0682149	0.0921211	-0.7405	0.459	-0.0875457	count	1	8284292	8284842	550
Chr1:8285354-8286046	70	Chr1:8285354-8286046	OK	tf_score_1	-0.0389023	0.0940894	-0.4135	0.679	-0.0495038	count	1	8285354	8286046	692
Chr1:8286661-8287344	51	Chr1:8286661-8287344	OK	tf_score_1	-0.0559901	0.104093	-0.5379	0.591	-0.0680166	count	1	8286661	8287344	683
Chr1:8291938-8293173	124	Chr1:8291938-8293173	OK	tf_score_1	-0.0080662	0.0718948	-0.1122	0.911	-0.0106184	count	1	8291938	8293173	1235
Chr1:8294864-8295594	57	Chr1:8294864-8295594	OK	tf_score_1	-0.263323	0.123246	-2.1366	0.0328	-0.339312	count	1	8294864	8295594	730
Chr1:8296214-8300324	932	Chr1:8296214-8300324	OK	tf_score_1	-0.116384	0.031448	-3.7008	0.000221	-0.16306	count	1	8296214	8300324	4110
Chr1:8302351-8315608	1435	Chr1:8302351-8315608	OK	tf_score_1	-0.0628638	0.0272048	-2.3108	0.021	-0.0881203	count	1	8302351	8315608	13257
Chr1:8320709-8322928	727	Chr1:8320709-8322928	OK	tf_score_1	0.0649795	0.0311669	2.0849	0.0372	0.0910554	count	1	8320709	8322928	2219
Chr1:8323629-8327149	367	Chr1:8323629-8327149	OK	tf_score_1	-0.108656	0.0436306	-2.4904	0.0128	-0.150158	count	1	8323629	8327149	3520
Chr1:8329235-8330513	397	Chr1:8329235-8330513	OK	tf_score_1	0.0113727	0.0395434	0.2876	0.774	0.0157776	count	1	8329235	8330513	1278
Chr1:8331805-8333834	538	Chr1:8331805-8333834	OK	tf_score_1	-0.0130502	0.032638	-0.3998	0.689	-0.0182758	count	1	8331805	8333834	2029
Chr1:8335585-8339033	741	Chr1:8335585-8339033	OK	tf_score_1	0.0370736	0.0299023	1.2398	0.215	0.0519112	count	1	8335585	8339033	3448
Chr1:8340095-8340548	62	Chr1:8340095-8340548	OK	tf_score_1	-0.0758085	0.0995457	-0.7615	0.446	-0.0966461	count	1	8340095	8340548	453
Chr1:8342698-8342965	36	Chr1:8342698-8342965	OK	tf_score_1	-0.288993	0.151219	-1.9111	0.0561	-0.348239	count	1	8342698	8342965	267
Chr1:8344698-8345930	108	Chr1:8344698-8345930	OK	tf_score_1	-0.319378	0.10051	-3.1776	0.00151	-0.421667	count	1	8344698	8345930	1232
Chr1:8349037-8353389	956	Chr1:8349037-8353389	OK	tf_score_1	0.0229961	0.0286771	0.8019	0.423	0.0322766	count	1	8349037	8353389	4352
Chr1:8353994-8355152	431	Chr1:8353994-8355152	OK	tf_score_1	-0.0183137	0.0413152	-0.4433	0.658	-0.0255051	count	1	8353994	8355152	1158
Chr1:8382717-8387552	1323	Chr1:8382717-8387552	OK	tf_score_1	0.0488558	0.0222117	2.1996	0.028	0.068803	count	1	8382717	8387552	4835
Chr1:8388192-8389257	171	Chr1:8388192-8389257	OK	tf_score_1	0.11623	0.0513734	2.2625	0.0238	0.157374	count	1	8388192	8389257	1065
Chr1:8393051-8394945	428	Chr1:8393051-8394945	OK	tf_score_1	-0.0266077	0.0380497	-0.6993	0.484	-0.0370731	count	1	8393051	8394945	1894
Chr1:8395901-8396325	49	Chr1:8395901-8396325	OK	tf_score_1	-0.029969	0.108443	-0.2764	0.782	-0.036752	count	1	8395901	8396325	424
Chr1:8397543-8397574	5	Chr1:8397543-8397574	OK	tf_score_1	-0.0963654	0.34592	-0.2786	0.781	-0.0696038	count	1	8397543	8397574	31
Chr1:8398178-8402683	794	Chr1:8398178-8402683	OK	tf_score_1	-0.0923955	0.0352051	-2.6245	0.00875	-0.128921	count	1	8398178	8402683	4505
Chr1:8403403-8404247	66	Chr1:8403403-8404247	OK	tf_score_1	-0.124276	0.105587	-1.177	0.239	-0.157655	count	1	8403403	8404247	844
Chr1:8405167-8410692	845	Chr1:8405167-8410692	OK	tf_score_1	-0.0359048	0.0303935	-1.1813	0.238	-0.0502624	count	1	8405167	8410692	5525
Chr1:8414544-8417190	441	Chr1:8414544-8417190	OK	tf_score_1	-0.171057	0.0412464	-4.1472	3.51e-05	-0.236424	count	0.759599	8414544	8417190	2646
Chr1:8418538-8441996	1752	Chr1:8418538-8441996	OK	tf_score_1	0.0652427	0.0205808	3.1701	0.00155	0.0918005	count	1	8418538	8441996	23458
Chr1:8443153-8443164	1	Chr1:8443153-8443164	OK	tf_score_1	0.725804	0.519724	1.3965	0.163	0.101257	count	1	8443153	8443164	11
Chr1:8444729-8445048	28	Chr1:8444729-8445048	OK	tf_score_1	-0.516633	0.227414	-2.2718	0.0232	-0.617364	count	1	8444729	8445048	319
Chr1:8445838-8448781	301	Chr1:8445838-8448781	OK	tf_score_1	-0.0764004	0.0510697	-1.496	0.135	-0.105282	count	1	8445838	8448781	2943
Chr1:8449310-8450082	250	Chr1:8449310-8450082	OK	tf_score_1	-0.1331	0.0525203	-2.5343	0.0113	-0.182394	count	1	8449310	8450082	772
Chr1:8452126-8453376	234	Chr1:8452126-8453376	OK	tf_score_1	-0.232611	0.0601131	-3.8696	0.000113	-0.317064	count	1	8452126	8453376	1250
Chr1:8464598-8465150	49	Chr1:8464598-8465150	OK	tf_score_1	-0.129488	0.111916	-1.157	0.247	-0.158287	count	1	8464598	8465150	552
Chr1:8468714-8471579	310	Chr1:8468714-8471579	OK	tf_score_1	-0.0780621	0.0500348	-1.5602	0.119	-0.107756	count	1	8468714	8471579	2865
Chr1:8472827-8474465	236	Chr1:8472827-8474465	OK	tf_score_1	-0.103675	0.053559	-1.9357	0.053	-0.142032	count	1	8472827	8474465	1638
Chr1:8476527-8476843	39	Chr1:8476527-8476843	OK	tf_score_1	-0.0234464	0.12261	-0.1912	0.848	-0.0277032	count	1	8476527	8476843	316
Chr1:8478284-8482395	560	Chr1:8478284-8482395	OK	tf_score_1	0.0090561	0.0331095	0.2735	0.784	0.0125523	count	1	8478284	8482395	4111
Chr1:8483296-8488284	822	Chr1:8483296-8488284	OK	tf_score_1	-0.0896338	0.0352294	-2.5443	0.011	-0.125337	count	1	8483296	8488284	4988
Chr1:8492972-8493631	112	Chr1:8492972-8493631	OK	tf_score_1	-0.295753	0.0929309	-3.1825	0.00148	-0.394587	count	1	8492972	8493631	659
Chr1:8495411-8496332	275	Chr1:8495411-8496332	OK	tf_score_1	-0.0414737	0.0455448	-0.9106	0.363	-0.0571027	count	1	8495411	8496332	921
Chr1:8502161-8503699	248	Chr1:8502161-8503699	OK	tf_score_1	-0.101774	0.050413	-2.0188	0.0436	-0.139603	count	1	8502161	8503699	1538
Chr1:8505707-8509182	720	Chr1:8505707-8509182	OK	tf_score_1	0.0629617	0.0299002	2.1057	0.0354	0.0882762	count	1	8505707	8509182	3475
Chr1:8515157-8515667	68	Chr1:8515157-8515667	OK	tf_score_1	-0.215453	0.106994	-2.0137	0.0442	-0.271817	count	1	8515157	8515667	510
Chr1:8517097-8518538	95	Chr1:8517097-8518538	OK	tf_score_1	-0.33052	0.0999325	-3.3074	0.000959	-0.426447	count	1	8517097	8518538	1441
Chr1:8519471-8521395	498	Chr1:8519471-8521395	OK	tf_score_1	0.0111207	0.0338925	0.3281	0.743	0.0155044	count	1	8519471	8521395	1924
Chr1:8522311-8527408	872	Chr1:8522311-8527408	OK	tf_score_1	-0.0418035	0.0289453	-1.4442	0.149	-0.058579	count	1	8522311	8527408	5097
Chr1:8528044-8529986	141	Chr1:8528044-8529986	OK	tf_score_1	-0.0047492	0.0718225	-0.0661	0.947	-0.00631703	count	1	8528044	8529986	1942
Chr1:8530635-8538504	1443	Chr1:8530635-8538504	OK	tf_score_1	0.0030097	0.0225307	0.1336	0.894	0.0042398	count	1	8530635	8538504	7869
Chr1:8540060-8542309	523	Chr1:8540060-8542309	OK	tf_score_1	0.0769138	0.0314892	2.4425	0.0147	0.107444	count	1	8540060	8542309	2249
Chr1:8543998-8544511	176	Chr1:8543998-8544511	OK	tf_score_1	0.0362329	0.0534149	0.6783	0.498	0.0492366	count	1	8543998	8544511	513
Chr1:8547011-8554185	1166	Chr1:8547011-8554185	OK	tf_score_1	0.0341952	0.023615	1.448	0.148	0.0481094	count	1	8547011	8554185	7174
Chr1:8555148-8565507	1498	Chr1:8555148-8565507	OK	tf_score_1	0.0421488	0.0217449	1.9383	0.0527	0.0593101	count	1	8555148	8565507	10359
Chr1:8566241-8566579	34	Chr1:8566241-8566579	OK	tf_score_1	-0.179775	0.139948	-1.2846	0.199	-0.217566	count	1	8566241	8566579	338
Chr1:8570245-8570750	140	Chr1:8570245-8570750	OK	tf_score_1	0.109233	0.059525	1.8351	0.0667	0.146142	count	1	8570245	8570750	505
Chr1:8572361-8572571	38	Chr1:8572361-8572571	OK	tf_score_1	0.123442	0.112232	1.0999	0.272	0.147713	count	1	8572361	8572571	210
Chr1:8574958-8576133	212	Chr1:8574958-8576133	OK	tf_score_1	-0.0625648	0.0526257	-1.1889	0.235	-0.0852883	count	1	8574958	8576133	1175
Chr1:8586002-8586769	205	Chr1:8586002-8586769	OK	tf_score_1	0.0098774	0.0515756	0.1915	0.848	0.0134012	count	1	8586002	8586769	767
Chr1:8588252-8588267	2	Chr1:8588252-8588267	OK	tf_score_1	0.240797	0.438976	0.5485	0.583	0.107136	count	1	8588252	8588267	15
Chr1:8590263-8592375	291	Chr1:8590263-8592375	OK	tf_score_1	-0.115561	0.0528283	-2.1875	0.0288	-0.158809	count	1	8590263	8592375	2112
Chr1:8596362-8596970	193	Chr1:8596362-8596970	OK	tf_score_1	-0.111419	0.0576974	-1.9311	0.0536	-0.152625	count	1	8596362	8596970	608
Chr1:8598255-8599180	209	Chr1:8598255-8599180	OK	tf_score_1	-0.18988	0.0630634	-3.0109	0.00264	-0.253788	count	1	8598255	8599180	925
Chr1:8599686-8600991	332	Chr1:8599686-8600991	OK	tf_score_1	-0.0434693	0.049233	-0.8829	0.377	-0.0599557	count	1	8599686	8600991	1305
Chr1:8603409-8605074	240	Chr1:8603409-8605074	OK	tf_score_1	-0.0583426	0.0498073	-1.1714	0.242	-0.0800757	count	1	8603409	8605074	1665
Chr1:8607024-8610116	870	Chr1:8607024-8610116	OK	tf_score_1	0.114706	0.0266433	4.3052	1.75e-05	0.160656	count	0.381342	8607024	8610116	3092
Chr1:8612328-8617253	414	Chr1:8612328-8617253	OK	tf_score_1	-0.0423448	0.0406835	-1.0408	0.298	-0.0585924	count	1	8612328	8617253	4925
Chr1:8619011-8619290	35	Chr1:8619011-8619290	OK	tf_score_1	-0.22388	0.167313	-1.3381	0.181	-0.278982	count	1	8619011	8619290	279
Chr1:8620239-8620854	178	Chr1:8620239-8620854	OK	tf_score_1	0.0782044	0.0583978	1.3392	0.181	0.105764	count	1	8620239	8620854	615
Chr1:8623752-8624581	224	Chr1:8623752-8624581	OK	tf_score_1	0.0467741	0.0506131	0.9242	0.356	0.0635039	count	1	8623752	8624581	829
Chr1:8626281-8627380	82	Chr1:8626281-8627380	OK	tf_score_1	-0.227996	0.0983777	-2.3176	0.0206	-0.300222	count	1	8626281	8627380	1099
Chr1:8630189-8631628	412	Chr1:8630189-8631628	OK	tf_score_1	-0.0763491	0.0395561	-1.9301	0.0537	-0.105645	count	1	8630189	8631628	1439
Chr1:8632898-8635627	545	Chr1:8632898-8635627	OK	tf_score_1	0.0158828	0.0369776	0.4295	0.668	0.0221605	count	1	8632898	8635627	2729
Chr1:8638167-8641415	770	Chr1:8638167-8641415	OK	tf_score_1	0.0501149	0.0295204	1.6976	0.0897	0.0702079	count	1	8638167	8641415	3248
Chr1:8642747-8644219	103	Chr1:8642747-8644219	OK	tf_score_1	-0.125264	0.0887435	-1.4115	0.158	-0.164939	count	1	8642747	8644219	1472
Chr1:8653048-8666270	1468	Chr1:8653048-8666270	OK	tf_score_1	0.0094864	0.0223159	0.4251	0.671	0.0133709	count	1	8653048	8666270	13222
Chr1:8671212-8677594	676	Chr1:8671212-8677594	OK	tf_score_1	-0.142213	0.035974	-3.9532	7.99e-05	-0.197545	count	1	8671212	8677594	6382
Chr1:8678136-8678563	37	Chr1:8678136-8678563	OK	tf_score_1	-0.208037	0.137724	-1.5105	0.131	-0.246682	count	1	8678136	8678563	427
Chr1:8681503-8682613	180	Chr1:8681503-8682613	OK	tf_score_1	-0.0749311	0.0617904	-1.2127	0.225	-0.101727	count	1	8681503	8682613	1110
Chr1:8684729-8685988	145	Chr1:8684729-8685988	OK	tf_score_1	-0.132667	0.0682914	-1.9427	0.0522	-0.177544	count	1	8684729	8685988	1259
Chr1:8687424-8690101	520	Chr1:8687424-8690101	OK	tf_score_1	-0.0018685	0.035134	-0.0532	0.958	-0.00258762	count	1	8687424	8690101	2677
Chr1:8691844-8696511	862	Chr1:8691844-8696511	OK	tf_score_1	-0.20564	0.0367734	-5.5921	2.57e-08	-0.286173	count	0.000577865	8691844	8696511	4667
Chr1:8697049-8698618	311	Chr1:8697049-8698618	OK	tf_score_1	-0.173558	0.0481255	-3.6064	0.000318	-0.238734	count	1	8697049	8698618	1569
Chr1:8699962-8699977	0	Chr1:8699962-8699977	FAIL	tf_score_1	5.61e-13	0.0149287	0	1	0	count	1	8699962	8699977	15
Chr1:8701631-8703102	409	Chr1:8701631-8703102	OK	tf_score_1	0.0079754	0.0363082	0.2197	0.826	0.0110529	count	1	8701631	8703102	1471
Chr1:8704818-8706120	168	Chr1:8704818-8706120	OK	tf_score_1	-0.0181116	0.0583036	-0.3106	0.756	-0.0243689	count	1	8704818	8706120	1302
Chr1:8709536-8713105	565	Chr1:8709536-8713105	OK	tf_score_1	-0.0939428	0.0417323	-2.2511	0.0245	-0.129863	count	1	8709536	8713105	3569
Chr1:8717808-8718135	47	Chr1:8717808-8718135	OK	tf_score_1	0.146844	0.107071	1.3715	0.17	0.177648	count	1	8717808	8718135	327
Chr1:8718683-8721123	646	Chr1:8718683-8721123	OK	tf_score_1	-0.0397324	0.0339316	-1.171	0.242	-0.0551684	count	1	8718683	8721123	2440
Chr1:8721700-8723034	356	Chr1:8721700-8723034	OK	tf_score_1	0.0366455	0.0379616	0.9653	0.335	0.0504802	count	1	8721700	8723034	1334
Chr1:8723811-8728941	1064	Chr1:8723811-8728941	OK	tf_score_1	0.0145311	0.0273754	0.5308	0.596	0.0203438	count	1	8723811	8728941	5130
Chr1:8733197-8735485	455	Chr1:8733197-8735485	OK	tf_score_1	0.0045063	0.0351684	0.1281	0.898	0.00626784	count	1	8733197	8735485	2288
Chr1:8737526-8737581	3	Chr1:8737526-8737581	OK	tf_score_1	-2.55524	3.03656	-0.8415	0.4	-0.938434	count	1	8737526	8737581	55
Chr1:8739099-8740361	441	Chr1:8739099-8740361	OK	tf_score_1	-0.0867823	0.0392739	-2.2097	0.0272	-0.120769	count	1	8739099	8740361	1262
Chr1:8741315-8742804	638	Chr1:8741315-8742804	OK	tf_score_1	0.0298009	0.0304252	0.9795	0.327	0.0416292	count	1	8741315	8742804	1489
Chr1:8752484-8752824	40	Chr1:8752484-8752824	OK	tf_score_1	-0.0662258	0.115049	-0.5756	0.565	-0.0816093	count	1	8752484	8752824	340
Chr1:8753331-8759944	825	Chr1:8753331-8759944	OK	tf_score_1	0.0203352	0.0294632	0.6902	0.49	0.0284508	count	1	8753331	8759944	6613
Chr1:8762845-8765640	429	Chr1:8762845-8765640	OK	tf_score_1	0.006662	0.0405741	0.1642	0.87	0.0092268	count	1	8762845	8765640	2795
Chr1:8837288-8837691	60	Chr1:8837288-8837691	OK	tf_score_1	0.149108	0.0853358	1.7473	0.0807	0.186075	count	1	8837288	8837691	403
Chr1:8838714-8843360	928	Chr1:8838714-8843360	OK	tf_score_1	0.0443134	0.0293189	1.5114	0.131	0.0616315	count	1	8838714	8843360	4646
Chr1:8843863-8844091	27	Chr1:8843863-8844091	OK	tf_score_1	-0.194146	0.153204	-1.2672	0.205	-0.220034	count	1	8843863	8844091	228
Chr1:8844750-8845372	100	Chr1:8844750-8845372	OK	tf_score_1	-0.0972337	0.0870428	-1.1171	0.264	-0.127558	count	1	8844750	8845372	622
Chr1:8846454-8849448	191	Chr1:8846454-8849448	OK	tf_score_1	-0.396637	0.0849619	-4.6684	3.25e-06	-0.523988	count	0.0717892	8846454	8849448	2994
Chr1:8850086-8851049	65	Chr1:8850086-8851049	OK	tf_score_1	-0.119699	0.0991057	-1.2078	0.227	-0.149253	count	1	8850086	8851049	963
Chr1:8852578-8854393	174	Chr1:8852578-8854393	OK	tf_score_1	-0.109537	0.0664279	-1.649	0.0993	-0.146656	count	1	8852578	8854393	1815
Chr1:8855490-8857133	332	Chr1:8855490-8857133	OK	tf_score_1	0.0277701	0.0432547	0.642	0.521	0.0382375	count	1	8855490	8857133	1643
Chr1:8858776-8865075	1077	Chr1:8858776-8865075	OK	tf_score_1	0.0826792	0.0234663	3.5233	0.000436	0.116231	count	1	8858776	8865075	6299
Chr1:8865836-8867867	310	Chr1:8865836-8867867	OK	tf_score_1	-0.102623	0.0477616	-2.1486	0.0318	-0.141846	count	1	8865836	8867867	2031
Chr1:8868675-8869637	106	Chr1:8868675-8869637	OK	tf_score_1	-0.41514	0.107768	-3.8522	0.000121	-0.552473	count	1	8868675	8869637	962
Chr1:8875188-8875339	23	Chr1:8875188-8875339	OK	tf_score_1	-0.501531	0.272501	-1.8405	0.0659	-0.607792	count	1	8875188	8875339	151
Chr1:8876018-8878121	195	Chr1:8876018-8878121	OK	tf_score_1	-0.294249	0.0739262	-3.9803	7.14e-05	-0.398135	count	1	8876018	8878121	2103
Chr1:8882078-8884486	328	Chr1:8882078-8884486	OK	tf_score_1	-0.136765	0.0474741	-2.8808	0.00401	-0.187886	count	1	8882078	8884486	2408
Chr1:8887622-8889504	270	Chr1:8887622-8889504	OK	tf_score_1	-0.138532	0.0500466	-2.7681	0.00569	-0.191017	count	1	8887622	8889504	1882
Chr1:8893890-8894971	412	Chr1:8893890-8894971	OK	tf_score_1	-0.0127283	0.0378494	-0.3363	0.737	-0.0176186	count	1	8893890	8894971	1081
Chr1:8895824-8899487	642	Chr1:8895824-8899487	OK	tf_score_1	-0.0408121	0.033291	-1.2259	0.22	-0.0570623	count	1	8895824	8899487	3663
Chr1:8900448-8900506	5	Chr1:8900448-8900506	OK	tf_score_1	-0.412098	0.416086	-0.9904	0.322	-0.325985	count	1	8900448	8900506	58
Chr1:8902402-8913319	1550	Chr1:8902402-8913319	OK	tf_score_1	0.124088	0.0188453	6.5845	5.88e-11	0.175014	count	1.33241e-06	8902402	8913319	10917
Chr1:8914482-8914547	8	Chr1:8914482-8914547	OK	tf_score_1	-0.111547	0.260522	-0.4282	0.669	-0.106651	count	1	8914482	8914547	65
Chr1:8915545-8916340	363	Chr1:8915545-8916340	OK	tf_score_1	0.0645611	0.0400779	1.6109	0.107	0.089129	count	1	8915545	8916340	795
Chr1:8917524-8920521	429	Chr1:8917524-8920521	OK	tf_score_1	-0.172066	0.0520752	-3.3042	0.00097	-0.238186	count	1	8917524	8920521	2997
Chr1:8921212-8921848	79	Chr1:8921212-8921848	OK	tf_score_1	-0.283306	0.108147	-2.6196	0.00887	-0.367575	count	1	8921212	8921848	636
Chr1:8922464-8922846	48	Chr1:8922464-8922846	OK	tf_score_1	0.120284	0.0984946	1.2212	0.222	0.151424	count	1	8922464	8922846	382
Chr1:8923911-8927564	631	Chr1:8923911-8927564	OK	tf_score_1	-0.080543	0.0370734	-2.1725	0.0299	-0.112337	count	1	8923911	8927564	3653
Chr1:8934454-8936056	514	Chr1:8934454-8936056	OK	tf_score_1	0.0933528	0.0328919	2.8382	0.00459	0.129846	count	1	8934454	8936056	1602
Chr1:8936808-8939459	672	Chr1:8936808-8939459	OK	tf_score_1	0.0640456	0.0287741	2.2258	0.0261	0.0897527	count	1	8936808	8939459	2651
Chr1:8940220-8940520	45	Chr1:8940220-8940520	OK	tf_score_1	-0.017168	0.109343	-0.157	0.875	-0.0211415	count	1	8940220	8940520	300
Chr1:8941756-8944782	576	Chr1:8941756-8944782	OK	tf_score_1	0.0710673	0.0298785	2.3785	0.0175	0.0988348	count	1	8941756	8944782	3026
Chr1:8945329-8945566	17	Chr1:8945329-8945566	OK	tf_score_1	0.0404887	0.165717	0.2443	0.807	0.0413886	count	1	8945329	8945566	237
Chr1:8946210-8948974	522	Chr1:8946210-8948974	OK	tf_score_1	0.029888	0.0329957	0.9058	0.365	0.0415496	count	1	8946210	8948974	2764
Chr1:8949667-8951902	413	Chr1:8949667-8951902	OK	tf_score_1	-0.0052398	0.0366477	-0.143	0.886	-0.00725199	count	1	8949667	8951902	2235
Chr1:8953994-8955924	204	Chr1:8953994-8955924	OK	tf_score_1	-0.0491797	0.0550342	-0.8936	0.372	-0.0669136	count	1	8953994	8955924	1930
Chr1:8956773-8962671	1279	Chr1:8956773-8962671	OK	tf_score_1	0.060826	0.0228168	2.6658	0.00774	0.0857213	count	1	8956773	8962671	5898
Chr1:8964460-8965869	128	Chr1:8964460-8965869	OK	tf_score_1	-0.114763	0.0785797	-1.4605	0.144	-0.155079	count	1	8964460	8965869	1409
Chr1:8966506-8971802	446	Chr1:8966506-8971802	OK	tf_score_1	-0.138042	0.0450653	-3.0632	0.00222	-0.189898	count	1	8966506	8971802	5296
Chr1:8972871-8972938	7	Chr1:8972871-8972938	OK	tf_score_1	0.0741894	0.284525	0.2607	0.794	0.0654264	count	1	8972871	8972938	67
Chr1:8974078-8992489	1774	Chr1:8974078-8992489	OK	tf_score_1	0.0562034	0.0202054	2.7816	0.00546	0.0792482	count	1	8974078	8992489	18411
Chr1:8993975-8998231	749	Chr1:8993975-8998231	OK	tf_score_1	-0.10013	0.0346963	-2.8859	0.00395	-0.14003	count	1	8993975	8998231	4256
Chr1:8998791-9000379	599	Chr1:8998791-9000379	OK	tf_score_1	0.0658854	0.0338446	1.9467	0.0517	0.0917834	count	1	8998791	9000379	1588
Chr1:9001182-9005034	753	Chr1:9001182-9005034	OK	tf_score_1	0.0025919	0.0295388	0.0877	0.93	0.0036233	count	1	9001182	9005034	3852
Chr1:9019383-9034005	1458	Chr1:9019383-9034005	OK	tf_score_1	-0.0064477	0.0251643	-0.2562	0.798	-0.00905534	count	1	9019383	9034005	14622
Chr1:9038009-9038195	16	Chr1:9038009-9038195	OK	tf_score_1	0.0157896	0.174418	0.0905	0.928	0.016515	count	1	9038009	9038195	186
Chr1:9039113-9039662	57	Chr1:9039113-9039662	OK	tf_score_1	-0.20746	0.118165	-1.7557	0.0793	-0.261088	count	1	9039113	9039662	549
Chr1:9041819-9045504	714	Chr1:9041819-9045504	OK	tf_score_1	-0.0517089	0.0324194	-1.595	0.111	-0.0719216	count	1	9041819	9045504	3685
Chr1:9046293-9048662	530	Chr1:9046293-9048662	OK	tf_score_1	-0.0161758	0.0345743	-0.4679	0.64	-0.0224956	count	1	9046293	9048662	2369
Chr1:9054147-9055164	396	Chr1:9054147-9055164	OK	tf_score_1	0.0361539	0.0369611	0.9782	0.328	0.0501259	count	1	9054147	9055164	1017
Chr1:9056418-9057585	110	Chr1:9056418-9057585	OK	tf_score_1	-0.0921291	0.0751706	-1.2256	0.221	-0.122946	count	1	9056418	9057585	1167
Chr1:9060390-9062210	290	Chr1:9060390-9062210	OK	tf_score_1	-0.130021	0.0528814	-2.4587	0.014	-0.17881	count	1	9060390	9062210	1820
Chr1:9064456-9067766	693	Chr1:9064456-9067766	OK	tf_score_1	0.0954167	0.0274495	3.4761	0.00052	0.133754	count	1	9064456	9067766	3310
Chr1:9070752-9073196	308	Chr1:9070752-9073196	OK	tf_score_1	-0.0715959	0.046414	-1.5426	0.123	-0.0986602	count	1	9070752	9073196	2444
Chr1:9074255-9077655	798	Chr1:9074255-9077655	OK	tf_score_1	0.0059304	0.0270748	0.219	0.827	0.00829136	count	1	9074255	9077655	3400
Chr1:9081463-9081682	30	Chr1:9081463-9081682	OK	tf_score_1	0.053026	0.124863	0.4247	0.671	0.0622239	count	1	9081463	9081682	219
Chr1:9082675-9084916	249	Chr1:9082675-9084916	OK	tf_score_1	0.08423	0.0503141	1.6741	0.0943	0.116479	count	1	9082675	9084916	2241
Chr1:9085870-9087813	270	Chr1:9085870-9087813	OK	tf_score_1	-0.0437	0.0495674	-0.8816	0.378	-0.0600846	count	1	9085870	9087813	1943
Chr1:9088873-9096588	1436	Chr1:9088873-9096588	OK	tf_score_1	0.0838606	0.0191585	4.3772	1.27e-05	0.118219	count	0.277571	9088873	9096588	7715
Chr1:9097801-9098245	38	Chr1:9097801-9098245	OK	tf_score_1	-0.289355	0.164634	-1.7576	0.079	-0.359007	count	1	9097801	9098245	444
Chr1:9099220-9100298	314	Chr1:9099220-9100298	OK	tf_score_1	0.015149	0.0414001	0.3659	0.714	0.0208255	count	1	9099220	9100298	1078
Chr1:9106827-9107902	350	Chr1:9106827-9107902	OK	tf_score_1	0.025764	0.044239	0.5824	0.56	0.0356483	count	1	9106827	9107902	1075
Chr1:9112849-9114529	342	Chr1:9112849-9114529	OK	tf_score_1	-0.0027637	0.0433687	-0.0637	0.949	-0.00382473	count	1	9112849	9114529	1680
Chr1:9115190-9115738	78	Chr1:9115190-9115738	OK	tf_score_1	0.0379347	0.0852826	0.4448	0.657	0.0488906	count	1	9115190	9115738	548
Chr1:9118421-9121905	523	Chr1:9118421-9121905	OK	tf_score_1	-0.0466678	0.0340314	-1.3713	0.17	-0.0649071	count	1	9118421	9121905	3484
Chr1:9125093-9126011	554	Chr1:9125093-9126011	OK	tf_score_1	0.0623301	0.0351231	1.7746	0.0761	0.086897	count	1	9125093	9126011	918
Chr1:9127014-9127309	28	Chr1:9127014-9127309	OK	tf_score_1	0.22289	0.125078	1.782	0.0749	0.252989	count	1	9127014	9127309	295
Chr1:9127866-9130033	431	Chr1:9127866-9130033	OK	tf_score_1	0.073767	0.0357539	2.0632	0.0392	0.102737	count	1	9127866	9130033	2167
Chr1:9132293-9133381	337	Chr1:9132293-9133381	OK	tf_score_1	-0.108649	0.0461204	-2.3558	0.0186	-0.15033	count	1	9132293	9133381	1088
Chr1:9134374-9134602	28	Chr1:9134374-9134602	OK	tf_score_1	-0.0280815	0.150561	-0.1865	0.852	-0.0334047	count	1	9134374	9134602	228
Chr1:9139848-9146339	1164	Chr1:9139848-9146339	OK	tf_score_1	0.0937246	0.0202787	4.6218	4.06e-06	0.132318	count	0.0895108	9139848	9146339	6491
Chr1:9147010-9147578	255	Chr1:9147010-9147578	OK	tf_score_1	0.0514371	0.0461863	1.1137	0.266	0.0707594	count	1	9147010	9147578	568
Chr1:9148378-9149230	106	Chr1:9148378-9149230	OK	tf_score_1	-0.0864111	0.075055	-1.1513	0.25	-0.113524	count	1	9148378	9149230	852
Chr1:9150047-9155657	902	Chr1:9150047-9155657	OK	tf_score_1	0.0442688	0.0273286	1.6199	0.105	0.0619461	count	1	9150047	9155657	5610
Chr1:9156629-9156978	28	Chr1:9156629-9156978	OK	tf_score_1	0.0618133	0.130204	0.4747	0.635	0.0739879	count	1	9156629	9156978	349
Chr1:9157576-9160207	527	Chr1:9157576-9160207	OK	tf_score_1	0.0746789	0.0329159	2.2688	0.0234	0.104023	count	1	9157576	9160207	2631
[truncated: 20,750 more rows]
