# Supplementary material for: The regulatory landscape of Arabidopsis thaliana roots at single-cell resolution
Source: Nat Commun. 2021 Jun 7;12:3334. doi: 10.1038/s41467-021-23675-y (PMC8184767; doi:10.1038/s41467-021-23675-y)
Supplement: Supplementary file 12 — Source Data [file 41467_2021_23675_MOESM12_ESM.csv]

nCount_peaks	nFeature_peaks	total	duplicate	chimeric	unmapped	lowmapq	mitochondrial	passed_filters	cell_id	is__cell_barcode	TSS_fragments	seurat_clusters	nCount_geneactivity	nFeature_geneactivity	Cell	cell_type	devProgression_score_rna	endoreduplication_score_rna	cellCycle_score_rna	devProgression_score_atac
5510	2234	6353	1780	64	95	814	140	3460	_cell_0	1	2862	6	3254	2843	AAACGAAAGGCAATTA-1	NA_2	-0.530371601	-0.001985993	0.003395112	0.007426562
7869	3217	11388	2115	48	161	3313	1113	4638	_cell_1	1	3885	5	4454	3935	AAACGAAAGGCTGGAT-1	NA_1	-0.539287909	-0.277907762	0.1287776	-0.050124205
8490	3362	8715	3155	64	104	599	110	4683	_cell_2	1	3940	2	4434	3903	AAACGAACAAGCGAAC-1	stele (peri)	-0.328545699	-0.283339296	0.017282308	-0.009614552
11128	4241	14161	5121	75	445	1494	674	6352	_cell_3	1	5357	1	5944	5111	AAACGAACACGCGTTG-1	stele (xylem)	-0.068801327	-0.268690888	0.068052266	-0.044111252
9991	3579	9734	3198	73	183	585	293	5402	_cell_4	1	4767	0	5164	4310	AAACGAACACTTATGG-1	epidermis	0.175330668	0.107087359	0.005571588	0.023317238
2087	985	2207	544	11	63	191	89	1309	_cell_5	1	1088	0	1205	1153	AAACGAAGTAACATAG-1	epidermis	0.656486975	0.329580576	-0.066502909	-0.000733264
11973	4336	54981	35997	540	1205	7258	2828	7153	_cell_6	1	6177	5	6789	5667	AAACGAAGTCCACCAG-1	NA_1	1.745844859	0.120589502	-0.118831075	-0.208175039
7310	2909	7556	2337	43	90	422	62	4602	_cell_7	1	3859	0	4204	3714	AAACGAAGTCTGCACG-1	epidermis	0.534232405	0.428664339	-0.059225187	0.001127223
18493	5094	18857	7867	163	244	604	67	9912	_cell_8	1	8721	0	9578	6975	AAACGAATCGTCAACA-1	epidermis	-0.046607252	-0.094206043	0.061577913	0.061520609
13935	4683	12039	4014	85	144	350	37	7409	_cell_9	1	6439	3	6924	5678	AAACGAATCTCTCAAT-1	cortex	0.821493725	0.346702921	-0.038817495	0.028951011
5600	2352	6385	2484	40	100	413	300	3048	_cell_10	1	2649	4	2765	2528	AAACTCGAGACCATAA-1	endodermis sub-type 1	-0.205493059	0.146243307	0.016605401	-0.008288935
30071	8012	32498	9583	201	542	3165	1541	17466	_cell_11	1	14897	9	16156	11324	AAACTCGAGGTGAACC-1	NA_3	0.930794316	0.459305985	-0.037994292	0.00278989
20475	6373	21585	6418	69	339	2131	863	11765	_cell_12	1	10057	9	11182	8564	AAACTCGAGTATACGA-1	NA_3	1.628703304	0.650626193	-0.004757231	-0.008914524
4657	2061	4525	1522	37	44	187	26	2709	_cell_13	1	2279	7	2472	2321	AAACTCGAGTCAACTC-1	c/e pre	0.018483947	0.044072562	0.028490927	-0.006428411
14610	5153	16210	5515	70	214	1177	356	8878	_cell_14	1	7500	8	8158	6645	AAACTCGCACCTGAAT-1	endodermis sub-type 3	0.993868419	0.186015136	0.030988916	-0.026690685
8962	3517	9476	2135	52	181	1019	327	5762	_cell_15	1	4832	0	5270	4496	AAACTCGCACGCGTTG-1	epidermis	0.929395772	0.492214691	0.0049017	-0.013669475
30683	7814	33265	13249	258	471	1519	386	17382	_cell_16	1	14895	4	16116	10794	AAACTCGCACGTGAAG-1	endodermis sub-type 1	-0.550921233	-0.01096243	0.044562881	0.019103365
9125	3590	10453	4313	76	143	697	67	5157	_cell_17	1	4350	2	4738	4192	AAACTCGCACTAGGAG-1	stele (peri)	-0.239325919	-0.292896512	0.014381737	-0.024528417
16153	4995	18204	6554	132	257	1753	971	8537	_cell_18	1	7302	1	8121	6316	AAACTCGCAGAGTCGA-1	stele (xylem)	0.201234669	-0.030851176	-0.010496832	0.015794555
44821	9890	67611	30486	498	1297	6903	2288	26139	_cell_19	1	22440	9	24907	14645	AAACTCGCATGCCTTC-1	NA_3	-1.077116794	-0.233730364	0.120530919	-0.025397782
9744	3806	9827	2896	104	120	580	296	5831	_cell_20	1	4893	8	5108	4492	AAACTCGCATTGCGAT-1	endodermis sub-type 3	0.652345274	0.139993579	0.040750165	-0.015199864
30803	8746	32812	9702	255	444	2392	930	19089	_cell_21	1	15850	2	17709	12288	AAACTCGGTCACATTG-1	stele (peri)	-0.50534648	-0.321037924	0.06896652	-0.026193888
46871	10329	50768	19607	432	743	2255	990	26741	_cell_22	1	22626	2	24822	14761	AAACTCGGTCCAAGAG-1	stele (peri)	-0.051772865	-0.289739235	-0.018805987	0.019766098
49712	10560	97146	50814	847	1849	11805	2466	29365	_cell_23	1	24525	2	26915	14852	AAACTCGGTCTCTGGG-1	stele (peri)	-0.147650692	-0.291930359	0.002617708	-0.06821426
18820	5571	20192	6637	159	283	2000	656	10457	_cell_24	1	9006	3	9594	7195	AAACTCGTCACACGTA-1	cortex	0.836282583	0.366108726	-0.037848189	0.021513908
20157	6111	19378	6609	151	231	741	418	11228	_cell_25	1	9868	0	11263	8407	AAACTCGTCCCAGCGA-1	epidermis	0.684816578	0.462676139	-0.100579151	0.016399177
9633	3744	9398	3227	121	127	437	57	5429	_cell_26	1	4583	1	4824	4289	AAACTCGTCGAAGCCC-1	stele (xylem)	-0.426234889	-0.279329467	0.024613779	-0.008674464
50590	9212	56467	23267	345	696	3196	1176	27787	_cell_27	1	24027	3	25435	13515	AAACTCGTCGCCTTAC-1	cortex	1.718509705	0.637955252	-0.045868527	0.086303105
37099	8552	41674	19349	380	731	1374	145	19695	_cell_28	1	17023	3	18516	11779	AAACTCGTCGTCCCTA-1	cortex	0.821493725	0.346702921	-0.038817495	0.029776475
4508	1928	5268	1720	36	82	467	225	2738	_cell_29	1	2361	4	2581	2365	AAACTCGTCTCTATCA-1	endodermis sub-type 1	-0.173630358	0.135367718	0.008345219	-0.001770524
8805	3401	8117	2682	27	116	345	67	4880	_cell_30	1	4150	3	4577	4047	AAACTGCAGCATTGGG-1	cortex	0.828928375	0.398506442	-0.037103683	0.007726466
24761	6312	27966	10496	281	364	1481	497	14847	_cell_31	1	12700	0	13618	8974	AAACTGCCAAGCAACG-1	epidermis	0.004121431	-0.062543036	0.016487847	0.0429812
36118	7663	84988	57897	1025	2068	3805	529	19664	_cell_32	1	17516	0	20090	11115	AAACTGCCACACACAT-1	epidermis	0.053961273	-0.123145108	0.01102223	-0.045420908
2884	1347	3172	792	17	130	377	119	1737	_cell_33	1	1486	5	1656	1588	AAACTGCCAGATTAAG-1	NA_1	-0.490484269	0.017385427	0.026629242	-0.010209243
6364	2712	7149	2036	55	125	633	270	4030	_cell_34	1	3441	5	3779	3390	AAACTGCCAGGTAGCA-1	NA_1	-0.744436131	-0.390374181	0.06807708	-0.02385644
15754	5117	17427	6678	158	263	1429	579	8320	_cell_35	1	7020	2	7553	6113	AAACTGCGTAGGGTTG-1	stele (peri)	-0.536204527	-0.425631718	0.102356194	3.60E-06
6893	2878	6667	1678	46	107	762	215	3859	_cell_36	1	3265	2	3463	3159	AAACTGCGTGCACATT-1	stele (peri)	-0.519849172	-0.400116851	0.104742412	-0.009192288
49311	9868	45550	15084	344	554	2476	1193	25899	_cell_37	1	22256	3	23760	13761	AAACTGCTCCGTCAAA-1	cortex	1.381124232	0.597835791	-0.001843826	0.077995016
17070	5389	15276	5315	95	198	470	78	9120	_cell_38	1	7902	8	8569	6787	AAACTGCTCCTATCCG-1	endodermis sub-type 3	0.810879697	0.171530258	0.036910025	0.028715946
55738	11393	56193	16033	202	787	3282	484	35405	_cell_39	1	29908	9	33852	17987	AAACTGCTCGGTTGTA-1	NA_3	-0.532439523	-0.348164929	0.06427011	0.036858198
16940	5493	18397	6074	116	223	1583	729	9672	_cell_40	1	8325	4	9089	7172	AAAGATGAGAACCATA-1	endodermis sub-type 1	-0.200774306	0.130645906	0.019320799	-0.006166208
28818	7839	32921	12418	252	568	2640	1232	15811	_cell_41	1	13418	8	14099	10110	AAAGATGAGAACGACC-1	endodermis sub-type 3	0.769301336	0.171614937	0.040855633	-0.008043953
9374	3557	7645	1991	47	110	357	152	4988	_cell_42	1	4334	3	4616	4024	AAAGATGAGAGGAAGT-1	cortex	0.774427263	0.436149774	0.009082605	0.020772305
3829	1491	4490	1553	22	102	366	83	2364	_cell_43	1	1997	6	2216	1904	AAAGATGAGGCTTCGC-1	NA_2	0.850764418	0.452504993	0.014492387	0.049643069
18887	5988	17633	4915	124	184	1118	389	10903	_cell_44	1	9348	2	10192	7915	AAAGATGAGGTGATGC-1	stele (peri)	0.973141252	0.472231915	-0.007834069	0.009017713
21145	6539	21015	7202	169	287	1055	198	12104	_cell_45	1	10285	2	11352	8644	AAAGATGCATGCTATG-1	stele (peri)	-0.477744993	-0.325270615	0.034793215	-0.002620314
4118	1828	4627	1481	39	327	326	175	2279	_cell_46	1	1893	2	2079	1959	AAAGATGGTATGAAGT-1	stele (peri)	-0.474340222	-0.284930502	0.051069675	-0.009174409
13552	4241	13493	4058	145	1476	470	97	7247	_cell_47	1	6431	0	7182	5601	AAAGATGGTCACAGGA-1	epidermis	0.248067434	0.172869984	-0.002348688	0.047049022
38035	8904	36915	12553	359	601	1712	533	21157	_cell_48	1	18145	8	19668	12452	AAAGATGGTGCATCAT-1	endodermis sub-type 3	0.881380979	0.201663855	0.014353034	0.040771365
21846	6223	21511	7941	209	1344	489	26	11502	_cell_49	1	9930	3	10572	7906	AAAGATGGTTCTACCC-1	cortex	0.821055421	0.426197756	0.011781199	0.030025297
45421	9272	58132	25259	415	1904	4601	1178	24775	_cell_50	1	21586	9	24462	13444	AAAGGATCATCCCTCA-1	NA_3	0.791139153	0.417702514	-0.089142693	0.032167566
7248	2960	7846	2158	69	170	982	136	4331	_cell_51	1	3617	2	3791	3399	AAAGGATCATTACACG-1	stele (peri)	-0.158738052	-0.085777758	-0.020313318	-0.013430229
11406	4327	11294	3201	99	142	775	179	6898	_cell_52	1	5809	1	6649	5637	AAAGGATGTGCCCGAT-1	stele (xylem)	-0.552016028	-0.287847519	0.122944821	-0.016762093
21252	6556	27384	10549	336	461	2275	1126	12637	_cell_53	1	10526	2	12146	8734	AAAGGATGTTACACTG-1	stele (peri)	-0.481453754	-0.278871589	0.036815378	-0.036960548
14444	5164	18482	5457	169	330	2198	1757	8571	_cell_54	1	7206	7	7928	6490	AAAGGATGTTTGTCTT-1	c/e pre	-0.663907229	-0.106813586	0.090108356	-0.049157847
14045	4970	14148	4702	162	224	770	95	8195	_cell_55	1	7053	11	8078	6490	AAAGGATTCACACGTA-1	stele (phloem)	-0.746199131	-0.402279751	0.084846465	-0.011788355
16056	5084	14696	4868	167	247	467	151	8796	_cell_56	1	7612	0	8248	6483	AAAGGATTCCCAGCGA-1	epidermis	0.95806182	0.430414445	-0.049677419	0.032045145
4941	2094	6070	1786	72	107	802	533	2770	_cell_57	1	2339	2	2536	2308	AAAGGATTCTCTGCGT-1	stele (peri)	-0.528819715	-0.376772983	0.098997415	-0.008249944
14687	5105	16168	6310	127	236	1050	271	8174	_cell_58	1	6912	1	7585	6321	AAAGGGCAGAAATGGG-1	stele (xylem)	-0.080101616	-0.283984796	0.034603886	-0.020021574
8849	3438	8942	2958	103	165	589	343	4784	_cell_59	1	4193	4	4594	4074	AAAGGGCAGAGAGGTA-1	endodermis sub-type 1	-0.303500027	-0.010775089	0.037011341	-0.003752721
3424	1500	3110	939	10	61	177	70	1853	_cell_60	1	1632	3	1730	1624	AAAGGGCAGATACCAA-1	cortex	0.575117215	0.624683366	-0.041356163	0.018523772
12625	4640	15388	5206	148	275	1511	543	7705	_cell_61	1	6351	1	7068	5898	AAAGGGCAGCCCATTA-1	stele (xylem)	-0.327188108	-0.267104328	0.021045194	-0.038179889
4475	2007	4767	1346	32	78	467	168	2676	_cell_62	1	2192	1	2421	2266	AAAGGGCAGCGTTGCC-1	stele (xylem)	-0.164939505	-0.266950087	0.052157113	-0.015584102
8999	3462	9847	3352	106	165	681	225	5318	_cell_63	1	4471	5	4977	4251	AAAGGGCAGGTTCTCA-1	NA_1	-0.944640288	-0.230097798	0.021475598	-0.008802351
18906	5801	17861	6150	124	222	1045	313	10007	_cell_64	1	8664	0	9477	7368	AAAGGGCCACGAACGA-1	epidermis	-0.173244788	-0.003558294	0.050075633	0.021598971
14508	5046	16367	4907	108	232	1406	686	9028	_cell_65	1	7561	1	8460	6835	AAAGGGCCACTGATAC-1	stele (xylem)	-0.176264027	-0.285875367	-0.010224984	-0.02181894
15390	5264	20395	6665	120	1031	1942	1292	9345	_cell_66	1	7917	7	9311	7144	AAAGGGCCAGGTGGTA-1	c/e pre	-0.557111033	-0.111316095	0.093402839	-0.042532424
72507	12404	136528	81259	1482	2564	7473	797	42953	_cell_67	1	36850	7	42157	18550	AAAGGGCCATTACCTT-1	c/e pre	-0.556406317	-0.111322459	0.097675516	-0.032883715
8322	3107	7623	2731	62	133	236	35	4426	_cell_68	1	3979	0	4530	3937	AAAGGGCGTACGTAAA-1	epidermis	-0.052833356	-0.101958703	0.074392659	0.02806986
920	453	1104	335	5	34	115	37	578	_cell_69	1	484	5	543	539	AAAGGGCGTAGATTAG-1	NA_1	0.071021919	-0.203299276	0.018265697	-0.00915507
1193	566	1097	253	8	20	86	16	714	_cell_70	1	603	6	657	639	AAAGGGCGTCAAATCC-1	NA_2	0.245586112	0.170068006	0.027224872	0.006968653
8006	3049	7358	2793	41	72	184	29	4239	_cell_71	1	3696	0	4038	3568	AAAGGGCGTCGAGAAC-1	epidermis	0.315458952	0.355664017	-0.066761146	0.022506933
1444	702	1489	352	8	48	163	55	863	_cell_72	1	740	5	785	771	AAAGGGCGTGAGTTGG-1	NA_1	0.486600766	0.563604169	-0.067255347	-0.005215974
8744	3320	12821	4727	82	272	1519	798	5423	_cell_73	1	4584	2	4981	4166	AAAGGGCGTGTTGTTG-1	stele (peri)	-1.044851481	-0.483441766	0.12124655	-0.031090996
13024	4356	11971	4266	97	180	385	112	6931	_cell_74	1	6124	0	6644	5400	AAAGGGCTCATTCTCA-1	epidermis	-0.061128835	-0.105757142	0.072421427	0.031648148
13777	4925	14850	5793	168	228	609	14	8038	_cell_75	1	6767	1	7531	6163	AAAGGGCTCGAGGTAG-1	stele (xylem)	-0.164939505	-0.266950087	0.052157113	-0.021872615
887	437	892	180	6	14	108	32	552	_cell_76	1	464	0	488	484	AAAGGGCTCTTGTCGC-1	epidermis	-0.542420962	-0.147683352	0.074236156	-0.010775406
11901	4519	13561	3958	81	189	1387	988	6958	_cell_77	1	5728	1	6363	5454	AAATGAGAGAGCCTGA-1	stele (xylem)	-0.035477362	-0.297408383	0.049420518	-0.037522321
9065	3443	9495	2568	62	128	1171	600	4966	_cell_78	1	4291	2	4611	4033	AAATGAGAGAGTCCGA-1	stele (peri)	-0.48412725	-0.375470199	0.08458929	0.000333938
20441	6141	22657	9441	129	402	1323	353	11009	_cell_79	1	9592	3	10704	8127	AAATGAGAGTGAAGGA-1	cortex	0.339947828	0.524739572	-0.014820238	0.000107214
6574	2608	6418	2152	67	67	302	126	3704	_cell_80	1	3202	4	3478	3110	AAATGAGAGTTCGCGC-1	endodermis sub-type 1	-0.459635892	-0.039238462	0.052695996	0.016073119
11360	4178	10950	3272	55	115	959	325	6224	_cell_81	1	5311	7	5716	4955	AAATGAGAGTTGCCGC-1	c/e pre	-0.046607252	-0.094206043	0.061577913	-4.08E-05
12999	4585	12592	4739	94	201	413	66	7079	_cell_82	1	6113	4	6530	5440	AAATGAGCACTGAAGG-1	endodermis sub-type 1	0.215426168	-0.086504183	0.014552092	0.002939252
31655	8675	89524	43476	1063	4958	14906	4952	20169	_cell_83	1	16975	9	18413	12542	AAATGAGCAGGCAGAT-1	NA_3	-0.592844808	-0.023503423	0.032542206	-0.165179017
3086	1309	4555	1503	26	56	626	466	1878	_cell_84	1	1622	0	1838	1660	AAATGAGCATTACTTC-1	epidermis	1.016473747	0.282257371	-0.029497767	0.011578725
5520	2423	5416	1218	35	167	405	203	3388	_cell_85	1	2809	2	3084	2853	AAATGAGGTCTGGTCG-1	stele (peri)	-0.498094463	-0.214422313	0.05965045	-0.015032083
8291	3338	11877	2902	69	125	2886	1190	4705	_cell_86	1	3900	1	4271	3792	AAATGAGGTGAATGGC-1	stele (xylem)	-1.183428811	-0.353790426	0.086337969	-0.048023013
5676	2285	5480	1701	39	64	305	108	3263	_cell_87	1	2851	0	3156	2799	AAATGAGGTTGCCGCA-1	epidermis	0.112903876	0.079379392	0.005356953	0.021692591
7285	2999	8662	2872	56	249	816	598	4071	_cell_88	1	3372	1	3730	3327	AAATGAGTCATGTTCT-1	stele (xylem)	0.072575463	-0.298921686	0.084713694	-0.025902509
9102	3563	9131	2777	39	97	627	94	5497	_cell_89	1	4642	6	5201	4501	AAATGAGTCCATATCT-1	NA_2	0.170819846	-0.210282344	0.00915239	-0.009007636
6862	2854	7008	1638	42	119	798	402	4009	_cell_90	1	3355	7	3820	3399	AAATGAGTCCGTGCGA-1	c/e pre	-0.812604914	-0.526819145	0.147741954	-0.011625774
1666	803	1828	552	32	26	152	88	978	_cell_91	1	817	2	889	869	AAATGAGTCGAGAAGC-1	stele (peri)	-0.09065724	-0.28209311	-0.013735293	-0.004963048
8792	3476	9099	1963	59	216	846	568	5447	_cell_92	1	4630	0	5042	4395	AAATGCCAGTGAGCAC-1	epidermis	0.382548347	-0.132999347	-0.01387996	-0.012985733
14306	4467	13367	4520	127	196	761	316	7447	_cell_93	1	6634	0	7292	5651	AAATGCCCACCGTTGG-1	epidermis	-0.095443038	-0.111346452	0.068831809	0.049091802
9621	3780	11009	3035	55	166	1313	744	5696	_cell_94	1	4812	2	5344	4708	AAATGCCGTAACCCAT-1	stele (peri)	0.141852979	-0.202234098	0.018952262	-0.02928337
10341	3866	10330	4040	70	148	278	17	5777	_cell_95	1	5041	0	5687	4866	AAATGCCGTTCCGCGA-1	epidermis	0.930794316	0.459305985	-0.037994292	-0.001163934
14748	5023	14066	5130	48	173	459	112	8144	_cell_96	1	7031	4	7870	6424	AAATGCCTCGTGAACT-1	endodermis sub-type 1	-0.567915857	0.310461443	0.011082851	0.005489222
21726	6456	23433	7397	234	613	1711	550	12928	_cell_97	1	11064	2	12274	8756	AAATGCCTCTGGAAGG-1	stele (peri)	-0.629291887	-0.408190898	0.062546177	0.000395227
12655	4571	14140	3714	86	167	1556	761	7856	_cell_98	1	6591	2	7195	5944	AACAAAGAGCCGCTGT-1	stele (peri)	-0.219552329	-0.30747795	0.025655396	-0.020637271
27315	7378	26485	8912	202	324	1370	53	15624	_cell_99	1	13339	3	14090	9919	AACAAAGAGGCAGTGT-1	cortex	0.710564987	0.40428383	0.015761688	0.025318543
3108	1310	3591	1017	26	107	306	192	1943	_cell_100	1	1629	6	1832	1632	AACAAAGAGTCGCCTG-1	NA_2	-0.494408811	-0.309419993	0.055303116	0.028192636
1713	828	1908	603	11	33	179	64	1018	_cell_101	1	859	5	934	911	AACAAAGCAAGTAATG-1	NA_1	-0.547313479	-0.087246343	0.001053876	-0.007165503
1070	510	849	214	5	10	37	15	568	_cell_102	1	493	0	562	550	AACAAAGCAGAAGTGC-1	epidermis	0.592586541	0.307114065	-0.065397095	0.002979114
4195	1833	6780	2959	54	139	760	421	2447	_cell_103	1	2100	0	2312	2161	AACAAAGCAGAGATGC-1	epidermis	1.034980588	0.563525056	-0.007508211	-0.030313169
1988	950	1711	493	14	22	70	17	1095	_cell_104	1	927	5	1013	982	AACAAAGCATCCGTGG-1	NA_1	0.388755566	0.223403217	-0.013298815	0.000102601
8406	3344	9478	2959	60	132	913	404	5010	_cell_105	1	4200	8	4573	4082	AACAAAGCATGCCTTC-1	endodermis sub-type 3	0.910866796	0.179739255	0.02187009	-0.019599444
6141	2493	5278	1434	41	91	274	95	3343	_cell_106	1	2893	11	3168	2861	AACAAAGCATTACTCT-1	stele (phloem)	-0.114065553	-0.129485364	0.068525712	0.020735655
29829	8117	38753	15305	398	610	3358	1552	17530	_cell_107	1	14623	1	16303	11027	AACAAAGGTCGCGCTA-1	stele (xylem)	-0.434705942	-0.276318443	0.038896617	-0.031630068
27868	7607	34823	14262	277	547	2945	1385	15407	_cell_108	1	12996	1	14389	10097	AACAAAGGTGGCGCTT-1	stele (xylem)	-0.126091556	-0.330540425	0.089016152	-0.017549726
14973	5178	15844	5365	134	254	1009	177	8905	_cell_109	1	7601	11	8745	6985	AACAAAGGTTTGTACG-1	stele (phloem)	-0.478759841	-0.296022924	0.121204483	-0.015312536
58240	11676	66661	26564	738	893	4395	296	33775	_cell_110	1	28594	9	30918	16659	AACAAAGTCAACACGT-1	NA_3	-0.276298166	-0.290074399	0.026657771	0.018494593
8647	3498	9497	2697	77	108	951	145	5519	_cell_111	1	4573	1	5092	4538	AACAAAGTCCCAGTAA-1	stele (xylem)	-0.378552189	-0.274298327	0.04467538	-0.027071687
4822	2135	6248	1828	27	110	976	412	2895	_cell_112	1	2425	7	2698	2493	AACAGTCAGAGAGTAG-1	c/e pre	-0.085382832	0.015409803	0.044084531	-0.029501557
20089	6217	20801	6985	111	265	1664	785	10991	_cell_113	1	9398	1	10514	7994	AACAGTCAGCCATTCA-1	stele (xylem)	-0.068801327	-0.268690888	0.068052266	-0.001615768
8397	3297	8865	2982	98	146	761	83	4795	_cell_114	1	3972	2	4398	3824	AACAGTCAGTCTCCAA-1	stele (peri)	-0.598715245	-0.31295438	0.11129833	-0.007519776
32986	8683	38456	13866	330	507	3186	1714	18853	_cell_115	1	15842	2	17173	11660	AACAGTCCAAGATGCG-1	stele (peri)	-0.273013708	-0.288984584	0.019813121	-0.016093892
3563	1625	5083	1238	40	68	1067	727	1943	_cell_116	1	1636	1	1812	1728	AACAGTCGTAACCGAG-1	stele (xylem)	-0.230926376	-0.270137971	0.05530068	-0.027193907
16988	5800	18155	4638	169	481	1898	709	10260	_cell_117	1	8720	9	9608	7756	AACAGTCGTAGATTAG-1	NA_3	-0.446974681	-0.164619913	0.086627684	-0.026864884
9347	3380	9220	3653	63	138	337	64	4965	_cell_118	1	4328	4	4678	3996	AACAGTCGTGATAGAT-1	endodermis sub-type 1	-1.101858165	-0.22383365	0.121595241	0.024498394
12016	4206	12444	4061	96	196	868	391	6832	_cell_119	1	5956	0	6779	5597	AACAGTCTCGATAGCT-1	epidermis	-0.024880545	-0.03791976	0.029468194	0.007584663
3164	1426	3335	1054	23	41	263	164	1790	_cell_120	1	1478	2	1629	1548	AACAGTCTCGCAGATT-1	stele (peri)	-0.193556948	-0.292853637	0.017238802	0.002868904
13365	5026	11943	2840	18	158	754	153	8020	_cell_121	1	6694	6	7540	6319	AACAGTCTCTGGCGCA-1	NA_2	0.179685915	-0.251324216	0.033423842	-0.019004655
14501	5127	14869	4508	140	245	1422	218	8336	_cell_122	1	6984	2	7608	6292	AACAGTCTCTTTGCAT-1	stele (peri)	-0.242423463	-0.26799456	-0.027790072	-0.017238366
4498	1819	3972	1009	16	34	93	25	2795	_cell_123	1	2381	6	2795	2423	AACATCGAGAACGTCG-1	NA_2	-1.227582615	-0.449412072	0.165266659	0.040617192
10858	4199	11725	3362	106	190	1161	380	6526	_cell_124	1	5453	1	5928	5072	AACATCGAGAGCTACG-1	stele (xylem)	-0.487571733	-0.274429096	0.090232865	-0.029134191
4885	2103	5088	1651	46	56	412	235	2688	_cell_125	1	2310	5	2532	2349	AACATCGAGTTCGACT-1	NA_1	1.247866496	0.594721673	-0.148720505	-0.002198804
8864	3477	8884	3129	36	109	406	67	5137	_cell_126	1	4279	8	4706	4084	AACATCGCAACTCGTA-1	endodermis sub-type 3	0.820582438	0.176285458	0.033344112	-0.007301635
8941	3536	10170	3054	71	145	941	309	5650	_cell_127	1	4752	5	5154	4513	AACATCGCACAAGGGT-1	NA_1	-0.450373703	-0.025506514	-0.006207175	-0.024015629
7846	2850	7773	2819	67	176	288	39	4384	_cell_128	1	3854	4	4260	3570	AACATCGCACATTCTT-1	endodermis sub-type 1	0.099794006	-0.071566049	0.00556856	0.038274342
8554	3201	8700	3252	72	117	479	240	4540	_cell_129	1	3912	3	4145	3637	AACATCGCACCACAGC-1	cortex	0.808603612	0.410728941	-0.026226307	0.015119873
1109	527	1131	363	8	31	79	27	623	_cell_130	1	513	0	550	535	AACATCGCATCCCTTG-1	epidermis	0.736982652	0.404303819	-0.084614908	0.006299771
10499	3908	12617	4403	116	252	1179	993	5674	_cell_131	1	4862	2	5255	4557	AACATCGGTCACATTG-1	stele (peri)	-0.147203916	-0.305225305	0.00763001	-0.020660906
5761	2389	5639	1658	37	94	407	226	3217	_cell_132	1	2733	0	3018	2754	AACATCGGTCTGCGCA-1	epidermis	0.129367924	0.105937636	0.020374091	0.006732898
13492	4855	15027	3605	87	321	1757	1066	8191	_cell_133	1	6934	10	7612	6306	AACATCGGTTACTTTC-1	endodermis sub-type 2	0.071351961	0.104036638	0.033955632	-0.026146647
40208	9808	44018	14495	314	626	3557	1273	23753	_cell_134	1	20025	9	21985	13990	AACATCGGTTGTGACT-1	NA_3	-0.645313343	-0.056066888	0.092753327	-0.002886317
36039	9344	40976	16211	365	551	2281	220	21348	_cell_135	1	17771	1	19771	13137	AACATCGTCAAGGCAG-1	stele (xylem)	-0.233132489	-0.337657887	0.11673726	-0.018792483
3621	1623	4807	1291	17	166	777	380	2176	_cell_136	1	1822	10	1964	1843	AACATCGTCCTCCCAA-1	endodermis sub-type 2	-0.232001562	-0.187612932	0.011200248	-0.015872375
1978	869	2561	666	29	65	519	92	1190	_cell_137	1	996	1	996	914	AACATCGTCGGTCCGA-1	stele (xylem)	-0.143480503	-0.258354895	0.068198989	0.025368662
12912	4223	13715	5092	129	175	817	295	7207	_cell_138	1	6302	0	6703	5372	AACCAACAGAAGGGCG-1	epidermis	0.788875428	0.440143504	-0.055405423	0.026009757
7679	3147	7949	2536	66	105	641	44	4557	_cell_139	1	3774	6	4233	3746	AACCAACAGCGAGCTA-1	NA_2	-0.264023594	-0.306032995	0.013908592	-0.01611008
43050	9384	39023	12505	287	502	1784	699	23246	_cell_140	1	20060	10	21686	13180	AACCAACAGCGCATTT-1	endodermis sub-type 2	1.741342407	0.613147107	-0.04394929	0.06370043
14590	4889	14698	5074	66	184	1188	331	7855	_cell_141	1	6633	3	6870	5668	AACCAACAGGAAGAAC-1	cortex	0.736516409	0.338183099	-0.018393883	0.007432521
7135	2911	7667	2502	92	106	515	211	4241	_cell_142	1	3560	1	3927	3515	AACCAACAGGCCTCTG-1	stele (xylem)	-0.555203474	-0.291042476	0.104124409	-0.010968838
9862	3795	8877	2617	96	107	443	67	5547	_cell_143	1	4657	7	5000	4332	AACCAACCAACGCACC-1	c/e pre	0.070584812	0.100676421	0.05891625	0.001100814
1284	628	1323	341	4	16	146	75	741	_cell_144	1	647	5	707	695	AACCAACGTGAATGGC-1	NA_1	-0.132208345	-0.171479136	0.040276983	-0.006715933
4320	1883	5723	1742	52	96	828	600	2405	_cell_145	1	2005	2	2189	2043	AACCAACGTGAGGGTT-1	stele (peri)	-0.474533745	-0.348769153	0.032509071	-0.016007758
18245	6069	17208	4897	105	252	983	197	10774	_cell_146	1	9215	8	10030	7874	AACCAACGTGAGTAAT-1	endodermis sub-type 3	0.950447898	0.194746611	0.030631422	-0.008743894
6481	2621	6338	2267	36	147	286	95	3507	_cell_147	1	3031	4	3361	3015	AACCAACGTTGGTAAA-1	endodermis sub-type 1	-0.460203498	0.062037881	0.023429265	0.008719874
42328	9970	41397	13767	280	529	2766	568	23487	_cell_148	1	19602	1	21770	13584	AACCAACTCACAGGGA-1	stele (xylem)	-0.24608948	-0.341940764	0.106299059	0.021396788
24307	6418	23553	7248	220	349	1589	1416	12731	_cell_149	1	11190	0	12005	8464	AACCAACTCGCAAACT-1	epidermis	-0.091644763	-0.113081566	0.069011085	0.05103021
13324	4717	12617	2751	58	108	1588	863	7249	_cell_150	1	6131	2	6811	5672	AACCAACTCGGATCGC-1	stele (peri)	-0.512491214	-0.315906106	0.049660854	0.001114461
14171	5181	12739	3356	110	148	500	46	8579	_cell_151	1	7099	7	7791	6504	AACCGATAGCAACTGG-1	c/e pre	0.25172062	0.165482869	0.009366321	-0.013951335
6008	2591	7145	2018	23	97	946	338	3723	_cell_152	1	3151	5	3515	3229	AACCGATAGGCAAGCT-1	NA_1	0.462165172	0.499849401	-0.103082723	-0.028987122
8334	3355	7373	2262	45	85	276	62	4643	_cell_153	1	3993	2	4369	3900	AACCGATAGGGTTCTT-1	stele (peri)	-0.156757763	-0.239407709	-0.02302875	-0.001765148
2325	1079	23338	1122	34	409	9166	11157	1450	_cell_154	1	1219	7	1283	1211	AACCGATAGTCTAGAA-1	c/e pre	0.337639075	0.096513365	0.05488443	-0.192678965
932	467	921	217	9	13	133	8	541	_cell_155	1	441	2	491	485	AACCGATCAAACGTTC-1	stele (peri)	-0.111727551	-0.280044925	-0.01106195	-0.017779058
2394	1116	3309	766	15	48	584	492	1404	_cell_156	1	1178	1	1288	1237	AACCGATCATCGCTAA-1	stele (xylem)	-0.489813956	0.006766782	0.047047041	-0.011403912
7140	2646	8262	3769	52	115	341	149	3836	_cell_157	1	3371	0	3732	3187	AACCGATGTACGACCC-1	epidermis	0.627554713	0.189920631	-0.032648358	0.024106698
12085	4229	10593	3097	87	106	422	96	6785	_cell_158	1	5897	4	6361	5316	AACCGATGTCATCAAC-1	endodermis sub-type 1	-0.378515752	0.093726098	0.010486198	0.024982747
56435	10422	61718	23343	532	948	2785	1159	32951	_cell_159	1	28369	6	31392	15861	AACCGATGTCATCGTA-1	NA_2	1.225453559	0.54953659	-0.056642938	0.066330457
4629	2035	5346	1700	48	80	520	269	2729	_cell_160	1	2311	7	2461	2280	AACCGATTCACCGCGA-1	c/e pre	0.335307313	0.194857234	0.022303701	-0.014765553
15189	5187	15240	4921	29	213	1293	344	8440	_cell_161	1	7239	2	8096	6577	AACCGATTCCTGGAAT-1	stele (peri)	-0.261089732	-0.251352476	-0.026779118	-0.005111707
3315	1530	3104	692	25	34	276	158	1919	_cell_162	1	1628	1	1793	1715	AACCGATTCTGCGTCT-1	stele (xylem)	-0.580922539	-0.318489603	0.045298016	-0.004037758
63695	11171	82013	39115	718	1276	4366	2151	34387	_cell_163	1	29622	8	31885	16087	AACCTGAAGGAACCGT-1	endodermis sub-type 3	0.951283253	0.191867315	0.029081497	0.043126283
1556	719	1626	602	10	22	62	13	917	_cell_164	1	792	0	844	813	AACCTGAAGTTCTCCC-1	epidermis	0.212862873	-0.151589491	0.002689984	0.015579771
4881	2039	4386	1528	39	74	153	29	2563	_cell_165	1	2267	0	2526	2296	AACCTGACAGCAGGTA-1	epidermis	-0.061128835	-0.105757142	0.072421427	0.020594893
4662	2048	4611	1483	31	71	298	84	2644	_cell_166	1	2192	4	2516	2368	AACCTGACAGTGCGAA-1	endodermis sub-type 1	-0.492053633	0.011158129	0.038694957	-0.004418848
12324	4422	10623	3265	111	131	463	22	6631	_cell_167	1	5724	0	6117	5199	AACCTGAGTTACTTTC-1	epidermis	-0.083340711	0.00416837	0.036327963	0.013816663
10916	4202	11315	3364	77	140	1047	322	6365	_cell_168	1	5219	1	5814	5027	AACCTGATCACAAGCT-1	stele (xylem)	-0.491944853	-0.279235103	0.072349251	-0.023298845
18140	5121	22413	11227	177	513	721	223	9552	_cell_169	1	8476	0	9163	6725	AACCTGATCACTCGGG-1	epidermis	0.001531718	-0.074009554	0.050895106	0.028554537
45710	9538	50878	19871	451	782	3230	1885	24659	_cell_170	1	21214	4	22766	13230	AACCTTTAGGATTGCG-1	endodermis sub-type 1	0.821493725	0.346702921	-0.038817495	0.04314465
15508	5172	14682	5138	83	191	616	290	8364	_cell_171	1	7093	3	7496	6173	AACCTTTAGGTTCGAG-1	cortex	0.77006784	0.345716664	-0.022029141	0.009623048
5167	2200	6057	1619	41	365	511	456	3065	_cell_172	1	2569	11	2843	2552	AACCTTTAGTTCGTTG-1	stele (phloem)	-0.746199131	-0.402279751	0.084846465	-0.010107536
9816	3509	9835	2613	72	135	1149	209	5657	_cell_173	1	4882	0	5327	4404	AACCTTTCAACAACTC-1	epidermis	0.481987314	0.367091254	-0.050645462	0.023202327
25306	7114	23702	6282	204	387	1730	444	14655	_cell_174	1	12467	3	13382	9663	AACCTTTCAACTCGAT-1	cortex	0.869250661	0.417096189	-0.027830782	0.022967047
14244	5170	16746	3792	143	244	2636	1343	8588	_cell_175	1	7179	1	7803	6469	AACCTTTCATCCGTAA-1	stele (xylem)	-0.055665269	-0.299312767	0.045750047	-0.043200433
9966	3811	9536	2863	74	202	652	284	5461	_cell_176	1	4630	8	4796	4222	AACCTTTGTCAGCAAG-1	endodermis sub-type 3	0.896637397	0.166626198	0.019308921	-0.00303458
17343	5726	16540	5575	67	231	839	142	9686	_cell_177	1	8193	3	8990	7225	AACCTTTGTGGACGAT-1	cortex	0.820614448	0.350071684	-0.017883277	-0.000518476
23467	6906	37040	17600	386	812	4003	1022	13217	_cell_178	1	11037	1	11914	8621	AACCTTTTCCACACCT-1	stele (xylem)	-0.491166101	-0.347323518	0.126438138	-0.059084272
5103	2136	5296	1886	39	123	318	72	2858	_cell_179	1	2448	4	2669	2421	AACCTTTTCCAGTTAG-1	endodermis sub-type 1	-0.186711016	-0.029687783	0.025679868	0.007202616
14961	5241	13440	3916	65	220	725	164	8350	_cell_180	1	7079	8	7544	6220	AACCTTTTCCCAGCAG-1	endodermis sub-type 3	0.713662143	0.136131031	-0.011162062	-0.001488112
6271	2603	7226	2482	54	154	647	99	3790	_cell_181	1	3223	11	3616	3217	AACCTTTTCGTGGAAG-1	stele (phloem)	-0.779844083	-0.39937445	0.078573008	-0.013342323
1474	709	1385	395	17	26	91	33	823	_cell_182	1	710	5	755	730	AACCTTTTCTGTTTAC-1	NA_1	0.43324132	0.598654606	-0.04438944	0.000170407
1352	659	1533	394	14	33	193	44	855	_cell_183	1	707	2	776	755	AACGAGGAGAGCTACG-1	stele (peri)	-0.162141644	-0.115199341	-0.017045054	-0.006730537
37984	8219	48238	22591	444	649	2565	1484	20505	_cell_184	1	17980	0	19903	11854	AACGAGGAGTCCAGAG-1	epidermis	0.490822535	0.388565526	-0.070362317	0.035448772
14607	4845	15220	6293	85	207	455	49	8131	_cell_185	1	7021	0	7705	6202	AACGAGGCAACGCAAG-1	epidermis	0.459154451	0.363049609	-0.044212543	0.007700933
15910	5370	20307	8632	207	309	1842	426	8891	_cell_186	1	7567	1	8338	6662	AACGAGGTCCTTACGC-1	stele (xylem)	-0.027615002	-0.310183037	0.089953418	-0.036204383
27092	7721	26750	9036	168	373	812	140	16221	_cell_187	1	13703	0	15567	10973	AACGAGGTCGTGCTGG-1	epidermis	0.706721674	0.155153672	-0.014399635	0.00066132
23600	7038	24994	9441	168	311	1355	432	13287	_cell_188	1	11393	8	12498	9406	AACGGGAAGAAGCCTG-1	endodermis sub-type 3	0.614608725	0.151567362	0.032269263	-0.009807334
6607	2720	6655	2205	64	121	464	148	3653	_cell_189	1	3126	2	3384	3071	AACGGGAAGACTTGAA-1	stele (peri)	-0.450842573	-0.405677636	0.075375688	-0.002927992
2183	1023	3515	909	8	72	738	508	1280	_cell_190	1	1078	1	1176	1123	AACGGGAGTCTGATTG-1	stele (xylem)	-0.14010592	-0.190463196	0.014305755	-0.016723059
9298	3446	10633	3342	87	177	978	395	5654	_cell_191	1	4755	5	5339	4489	AACGGGAGTTAAGTCC-1	NA_1	0.78078939	0.49146787	-0.071776074	-0.000338613
16534	5546	19459	6612	131	291	1941	632	9852	_cell_192	1	8344	7	9128	7215	AACGGGATCCGGAAAG-1	c/e pre	-0.626312873	-0.071253404	0.117837866	-0.028049799
12396	4270	10337	2932	39	175	470	154	6567	_cell_193	1	5665	2	6136	5078	AACGGGATCGGTACTA-1	stele (peri)	-0.791736755	-0.120799919	0.075953455	0.03432045
2160	1006	2032	612	16	28	116	35	1225	_cell_194	1	1042	5	1156	1117	AACGTACAGCGAGAAA-1	NA_1	-0.119325643	-0.290785198	0.074915058	0.007384252
3384	1483	3934	1186	45	97	331	113	2162	_cell_195	1	1852	6	2168	1981	AACGTACAGGCATGCA-1	NA_2	-0.097613766	-0.246238906	-0.045087401	0.006269766
3929	1696	4103	1564	40	93	179	65	2162	_cell_196	1	1834	4	1927	1805	AACGTACCAAGTGGCA-1	endodermis sub-type 1	0.727585407	0.17635495	0.01927174	0.01039753
9839	3729	9903	3395	90	112	521	242	5543	_cell_197	1	4848	0	5437	4676	AACGTACGTATCTAGC-1	epidermis	0.894131327	0.269224282	-0.015303617	-0.002873139
3691	1673	3789	1183	19	57	229	97	2204	_cell_198	1	1878	5	2103	1993	AACGTACTCCAGGTAT-1	NA_1	0.53906981	0.525999677	-0.013464038	-0.00626411
57486	10848	63302	26384	299	883	3416	791	31529	_cell_199	1	27182	9	30303	15912	AACGTACTCGAGAACG-1	NA_3	-1.086811348	-0.321328651	0.165339697	0.052960026
19970	5976	20478	8290	229	304	717	31	10907	_cell_200	1	9359	8	9948	7538	AACGTACTCTGACTTT-1	endodermis sub-type 3	0.81266341	0.172773621	0.018438149	0.01499052
68795	10782	131924	76671	429	2801	11752	2158	38113	_cell_201	1	33383	9	38617	16550	AACTGGTCACAAACGG-1	NA_3	-0.12699864	-0.113317242	0.068075648	0.011203581
22777	6268	23419	9713	217	373	892	166	12058	_cell_202	1	10549	0	11381	8198	AACTGGTCACTTTGGA-1	epidermis	0.881158608	0.427043516	-0.055634008	0.033826062
19257	6349	19597	6162	160	452	1390	325	11108	_cell_203	1	9357	2	10358	8157	AACTGGTCATGTGGGA-1	stele (peri)	-0.111727551	-0.280044925	-0.01106195	-0.021468008
4593	2006	4731	1823	46	60	281	14	2507	_cell_204	1	2119	1	2261	2119	AACTGGTGTGATAGAT-1	stele (xylem)	-0.392253662	-0.350534115	0.116903807	-0.003565695
1309	585	1999	691	6	146	255	104	797	_cell_205	1	674	0	713	662	AACTGGTGTGCGCATC-1	epidermis	0.503095602	0.352187102	-0.074045645	0.025740388
3741	1693	3742	1134	13	62	322	63	2148	_cell_206	1	1817	2	1986	1860	AACTGGTTCAGAGTGG-1	stele (peri)	-0.14013869	-0.11564879	0.002747807	-0.004895912
7750	3120	7864	2543	100	182	472	103	4464	_cell_207	1	3746	2	4027	3586	AACTGGTTCAGTCACA-1	stele (peri)	-0.171039854	-0.276320848	7.43E-05	-0.007413079
14649	4789	16249	6428	130	236	958	207	8290	_cell_208	1	7234	0	8016	6257	AACTGGTTCCACGCTT-1	epidermis	0.086736017	-0.098211836	0.007268359	0.005983995
3145	1422	3261	876	23	51	436	152	1723	_cell_209	1	1449	2	1584	1525	AACTGGTTCGCCAGAC-1	stele (peri)	-0.171039854	-0.276320848	7.43E-05	0.002566927
4928	2178	5658	1520	37	112	845	362	2782	_cell_210	1	2314	1	2545	2384	AACTGGTTCGTTTGAG-1	stele (xylem)	0.041480589	-0.253237083	0.063339829	-0.021183645
4320	1896	3895	1224	46	75	164	20	2366	_cell_211	1	2026	2	2219	2078	AACTGGTTCTTACGGA-1	stele (peri)	-0.47672049	-0.397246849	0.098961822	0.006191521
20666	6064	20973	5193	139	249	1755	1195	12442	_cell_212	1	10553	0	11550	8531	AACTGTGAGACGCCAA-1	epidermis	0.953738474	0.43418758	-0.04789686	0.020439536
7938	3237	8286	2878	71	124	591	79	4543	_cell_213	1	3712	1	3957	3577	AACTGTGAGACTAGCG-1	stele (xylem)	-0.164939505	-0.266950087	0.052157113	-0.017697585
6211	2558	5887	2064	51	87	174	19	3492	_cell_214	1	3056	0	3460	3147	AACTGTGAGGCTTCGC-1	epidermis	0.231933238	-0.163708561	0.012209352	0.006505451
1845	848	2321	627	21	42	324	224	1083	_cell_215	1	926	5	1029	977	AACTGTGCAACGTCCG-1	NA_1	-0.275683127	-0.089829009	0.045591641	0.009195843
6698	2637	8111	2537	63	570	745	490	3706	_cell_216	1	3217	0	3601	3178	AACTGTGCAAGGCTTT-1	epidermis	0.103543085	0.140279406	0.027163493	-0.000494505
11629	4359	11919	3548	83	279	1035	566	6408	_cell_217	1	5448	1	5759	4987	AACTGTGCACAGAAGC-1	stele (xylem)	-0.448104033	-0.257051029	0.03165417	-0.017374903
22127	6824	22146	7991	152	318	1135	236	12314	_cell_218	1	10592	1	11853	9033	AACTGTGCAGAGAGAA-1	stele (xylem)	-0.391003847	-0.244740609	0.052119281	-0.008268606
9636	3596	9889	2965	68	153	833	437	5433	_cell_219	1	4682	8	5010	4317	AACTGTGCAGCGTAGA-1	endodermis sub-type 3	0.84374145	0.176621463	0.028528389	0.003985779
37799	8903	35632	9988	131	508	2298	571	22136	_cell_220	1	19061	3	21540	13374	AACTGTGGTCAAACAA-1	cortex	0.849765638	0.45192164	0.00764386	0.043210882
1788	857	1958	458	9	29	244	154	1064	_cell_221	1	898	7	1046	1000	AACTGTGGTGTGACCC-1	c/e pre	-0.085382832	0.015409803	0.044084531	-0.004132491
17598	5448	17310	6195	122	269	934	191	9599	_cell_222	1	8328	10	9023	6946	AACTGTGTCCAGGGAA-1	endodermis sub-type 2	0.302133385	0.23330518	0.006254113	0.021707866
3508	1551	4028	1462	15	117	341	134	1959	_cell_223	1	1677	4	1854	1754	AACTGTGTCCTCCCAA-1	endodermis sub-type 1	-0.152932212	0.147521691	-0.019473841	0.001069242
10493	3963	12556	4149	69	165	1267	695	6211	_cell_224	1	5235	6	5806	4958	AACTTGGAGCTGAGGT-1	NA_2	-0.46565519	-0.299964736	0.111908518	-0.026434243
7928	3065	6646	1851	69	81	340	168	4137	_cell_225	1	3500	3	3719	3296	AACTTGGAGGATATCA-1	cortex	0.89090873	0.435971412	-0.023161803	0.024479629
4764	2069	5156	1778	56	59	337	173	2753	_cell_226	1	2330	2	2610	2427	AACTTGGAGTCGAAAT-1	stele (peri)	-0.498183529	-0.409596516	0.085042822	-0.006931776
6693	2803	7170	2034	62	214	661	223	3976	_cell_227	1	3390	5	3696	3422	AACTTGGAGTTCCCGG-1	NA_1	-0.38680815	-0.16841123	0.065398743	-0.016547287
7026	2785	6271	1614	31	61	310	156	4099	_cell_228	1	3474	0	4035	3544	AACTTGGCAGAACAGC-1	epidermis	-1.079891972	-0.363864412	0.100043998	0.018264136
4930	2137	5432	1082	40	73	736	339	3162	_cell_229	1	2602	2	2863	2611	AACTTGGGTAAGGTCG-1	stele (peri)	-0.6062408	-0.389865955	0.050757579	-0.009787161
16085	5138	18126	5288	143	335	1596	609	10155	_cell_230	1	8662	0	9378	7243	AACTTGGGTATATGGA-1	epidermis	0.923496931	0.512451083	-0.049916096	0.002251805
48488	10237	44961	14870	229	664	2136	552	26510	_cell_231	1	22515	7	24065	14213	AACTTGGGTCAGAGTG-1	c/e pre	0.540042409	0.194200665	0.048787402	0.056685953
2377	1108	2428	530	20	64	256	103	1455	_cell_232	1	1258	5	1400	1349	AACTTGGTCAAGAGAT-1	NA_1	0.136489806	-0.168609091	0.011879692	0.001567435
4442	1866	5316	1508	45	79	589	451	2644	_cell_233	1	2264	5	2505	2270	AACTTGGTCAGATACC-1	NA_1	1.910003065	0.114738571	-0.141297082	0.00537829
14275	4903	15431	5823	111	226	871	463	7937	_cell_234	1	6899	0	7876	6438	AACTTGGTCATTCGGA-1	epidermis	0.834850187	0.417852358	-0.075821032	-0.009117615
5085	2109	5156	1530	48	74	336	127	3041	_cell_235	1	2521	6	2800	2533	AACTTGGTCCGCTATC-1	NA_2	0.841150139	0.483709653	-0.001961056	0.013071339
8402	3085	9951	4641	28	232	419	53	4578	_cell_236	1	3967	0	4457	3812	AACTTGGTCGCTTACC-1	epidermis	0.470843115	0.343335866	-0.089719341	0.01041525
7183	2962	7552	2017	24	259	929	318	4005	_cell_237	1	3417	1	3825	3459	AACTTGGTCTATCCTA-1	stele (xylem)	-0.011256564	-0.317791201	0.084751546	-0.014279537
18041	5759	22379	9603	205	436	1663	379	10093	_cell_238	1	8588	0	9439	7386	AAGATAGAGTGGACGT-1	epidermis	0.111676852	0.215999598	-0.006735875	-0.024614555
3075	1415	3145	866	25	266	135	39	1814	_cell_239	1	1533	10	1585	1511	AAGATAGAGTGGTGTG-1	endodermis sub-type 2	0.278066973	0.171697829	0.031965201	-0.003348403
13233	4743	12794	3451	101	181	761	121	8179	_cell_240	1	6847	6	7488	6215	AAGATAGCAAGCACTT-1	NA_2	0.872386622	0.395694566	-0.039228401	-0.005819547
14483	5005	16157	5262	63	238	1486	861	8247	_cell_241	1	7077	11	7728	6345	AAGATAGCACGCTGTG-1	stele (phloem)	-0.79411197	-0.399904104	0.08006326	-0.017420099
45310	9210	80289	43535	744	1484	6205	2030	26291	_cell_242	1	22411	8	24126	13164	AAGATAGCACTGTCAA-1	endodermis sub-type 3	1.159374917	0.216420084	0.029482422	-0.017474385
12433	4617	11954	3398	30	144	992	126	7264	_cell_243	1	6116	11	7054	5990	AAGATAGCATGGATGG-1	stele (phloem)	0.209860284	-0.265061675	0.04636569	-0.013636168
13562	4654	14280	5175	102	170	1141	354	7338	_cell_244	1	6340	1	6899	5752	AAGATAGGTGAATCAA-1	stele (xylem)	-0.328862874	-0.275712531	0.027903312	0.000467303
24319	6751	25826	8364	219	447	1990	1310	13496	_cell_245	1	11612	4	12541	8963	AAGATAGGTGGCGCTT-1	endodermis sub-type 1	-0.111727551	-0.280044925	-0.01106195	0.016869108
6495	2568	9153	2945	64	175	1767	718	3484	_cell_246	1	3054	4	3307	2961	AAGATAGTCACAGGGA-1	endodermis sub-type 1	-0.292735878	-0.194144774	0.04187478	-0.013574466
13148	4785	11862	3125	83	191	771	202	7490	_cell_247	1	6400	7	7159	5981	AAGATAGTCAGCACTA-1	c/e pre	-0.653987944	-0.104619923	0.093731105	-0.004027533
6756	2650	6887	2779	59	89	323	112	3525	_cell_248	1	3123	0	3434	3027	AAGATAGTCAGTCTTT-1	epidermis	0.345699596	0.295917554	-0.055551629	0.015270285
14638	4744	13075	4377	102	182	565	136	7713	_cell_249	1	6649	0	6984	5683	AAGATAGTCCTCCATG-1	epidermis	0.592586541	0.307114065	-0.065397095	0.035448256
7345	2848	6876	2077	57	130	534	105	3973	_cell_250	1	3387	4	3656	3218	AAGGAGCAGAGGTGGG-1	endodermis sub-type 1	-0.114579738	0.14584585	0.007921815	0.020410624
3919	1728	4211	934	20	47	543	419	2248	_cell_251	1	1895	7	2086	1963	AAGGAGCAGGGTTCCC-1	c/e pre	-0.617030155	-0.06236443	0.120258011	-0.000375371
29049	7389	27983	10238	78	383	1221	223	15840	_cell_252	1	13689	3	15034	10175	AAGGAGCAGGTGTTGG-1	cortex	0.507281529	0.155663036	0.028331524	0.043841609
43378	10109	46163	15030	388	841	2215	1018	26671	_cell_253	1	22675	0	25781	15222	AAGGAGCCAATCAGGG-1	epidermis	0.741298463	0.226551921	-0.01840559	0.009840646
1906	889	2139	453	13	59	318	118	1178	_cell_254	1	1007	5	1080	1032	AAGGAGCCACACATGT-1	NA_1	-0.401299568	-0.136134949	0.056255475	0.005327993
24544	7305	26659	7170	213	316	3251	1612	14097	_cell_255	1	11987	1	13304	9791	AAGGAGCCACATTGCA-1	stele (xylem)	-0.219552329	-0.30747795	0.025655396	-0.017714535
9472	3732	9612	2964	70	152	703	331	5392	_cell_256	1	4542	10	5019	4436	AAGGAGCGTAATGCAA-1	endodermis sub-type 2	0.318801065	0.173313152	0.028024249	-0.016791887
7508	3081	7589	1893	69	486	536	188	4417	_cell_257	1	3639	6	3966	3563	AAGGAGCGTATTTGCG-1	NA_2	-0.515219577	-0.31906611	0.06286528	-0.01259361
18070	5657	21761	8956	130	288	1630	838	9919	_cell_258	1	8509	2	9257	7099	AAGGAGCGTCGACTGC-1	stele (peri)	0.305374059	0.251792059	-0.042373832	-0.012482786
12056	4319	13151	4105	87	158	1017	470	7314	_cell_259	1	6181	3	6704	5591	AAGGAGCGTCGATTAC-1	cortex	0.69913451	0.312578494	-0.131591246	-0.008728949
25798	6479	36332	12234	261	605	4414	3257	15561	_cell_260	1	13255	6	14455	9063	AAGGAGCTCAGGTTTG-1	NA_2	1.101013543	0.294920924	-0.15047534	0.012547247
7815	3090	6863	1919	38	82	494	86	4244	_cell_261	1	3609	3	3948	3538	AAGGAGCTCCGTGCAG-1	cortex	0.074732453	0.469699536	-0.08768444	0.012085776
21156	6175	22858	8648	141	329	1411	215	12114	_cell_262	1	10313	3	10789	8108	AAGGAGCTCTTCGTTA-1	cortex	0.74992638	0.435161954	0.017441106	0.011473209
78842	11975	179974	94528	1973	4314	20289	12757	46113	_cell_263	1	39810	9	43883	18334	AAGGTTCCACAACGGA-1	NA_3	0.411807587	0.315989365	-0.078492442	-0.031015687
56049	10525	53448	15818	379	773	4699	1068	30711	_cell_264	1	26523	9	29343	15399	AAGGTTCGTAGGGTCA-1	NA_3	-0.114065553	-0.129485364	0.068525712	0.081405502
37614	8703	59657	31449	530	1005	4378	483	21812	_cell_265	1	18287	1	20188	11974	AAGGTTCGTCGTCGCA-1	stele (xylem)	-0.241420068	-0.345389878	0.10630836	-0.026269746
10410	3391	9721	3646	80	143	256	17	5579	_cell_266	1	4997	0	5572	4437	AAGGTTCGTGTCTACA-1	epidermis	-0.072555195	-0.080569798	0.025394448	0.064724455
12328	4142	12484	5230	124	126	374	90	6540	_cell_267	1	5703	0	6299	5167	AAGGTTCTCCAACAAC-1	epidermis	0.477367099	0.325679391	-0.068836868	0.0250174
23800	6949	25081	7226	197	339	1756	597	14966	_cell_268	1	12624	3	14162	10123	AAGGTTCTCCGAGGAA-1	cortex	0.787025645	-0.028389397	-0.024004901	-0.001084956
6770	2848	7075	2104	47	86	666	181	3991	_cell_269	1	3383	11	3633	3292	AAGGTTCTCGCTTACC-1	stele (phloem)	-0.806823433	-0.392946598	0.075059467	-0.017371363
4600	2034	4651	1023	35	127	480	187	2799	_cell_270	1	2402	5	2623	2455	AAGGTTCTCGTGATAC-1	NA_1	-0.572181624	-0.007645951	0.028700834	-0.007812355
16098	5132	18281	7944	150	345	770	236	8836	_cell_271	1	7791	0	8623	6735	AAGGTTCTCGTGGTAT-1	epidermis	-0.016189765	-0.04636244	0.017553352	0.002023231
23897	6719	39462	22372	420	767	1649	277	13977	_cell_272	1	11727	2	13005	8749	AAGGTTCTCTGTCGGG-1	stele (peri)	-0.645940301	-0.052061892	0.053557662	-0.048478235
9864	3431	8374	2857	76	101	181	10	5149	_cell_273	1	4501	0	4775	4060	AATACGCAGGGTTCCC-1	epidermis	0.196118481	0.095650746	0.01584067	0.050400657
7040	2809	6139	1901	31	101	243	31	3832	_cell_274	1	3260	3	3461	3087	AATACGCCACCGAATT-1	cortex	0.801147235	0.4308534	0.001422903	0.017060369
55204	10008	117269	69152	1281	1886	10587	4759	29604	_cell_275	1	25292	2	27682	13868	AATACGCCATTAGCAC-1	stele (peri)	-0.610739498	-0.421275001	0.09969995	-0.031495315
16077	5532	17092	6313	211	240	1017	244	9067	_cell_276	1	7627	2	8403	6904	AATACGCGTACAAGCG-1	stele (peri)	-0.137556016	-0.302017202	-0.0116773	-0.022593312
45131	8963	48036	20890	134	627	2363	251	23771	_cell_277	1	20804	0	23587	13129	AATACGCGTCCCGAGT-1	epidermis	0.835732243	0.368789337	-0.042137291	0.073321725
2345	1113	2491	681	15	43	229	119	1404	_cell_278	1	1201	1	1348	1295	AATACGCGTGAATCAA-1	stele (xylem)	-0.606667397	-0.083471603	0.020602996	-0.007178268
7509	2839	6563	1915	44	96	372	116	4020	_cell_279	1	3514	3	3678	3215	AATACGCGTGGAAGCT-1	cortex	0.461229211	0.618134365	-0.055245067	0.035179356
20252	6206	23970	7423	160	402	3128	1227	11630	_cell_280	1	9976	10	10758	8145	AATACGCGTTCTCGAA-1	endodermis sub-type 2	-0.00506373	0.164681248	0.001266259	-0.015989229
16694	5585	19312	6441	36	345	2004	797	9689	_cell_281	1	8292	5	9501	7368	AATACGCGTTTGTCTT-1	NA_1	-0.146756326	-0.265455801	0.089134226	-0.025940835
28852	7469	29308	11459	246	568	887	346	15802	_cell_282	1	13661	0	14877	10364	AATACGCTCGGTACTA-1	epidermis	0.964494985	0.380130011	-0.081844854	0.029794563
21465	6696	42763	9905	237	970	14157	3894	13600	_cell_283	1	11163	1	11765	8950	AATACGCTCTGAACGT-1	stele (xylem)	0.086759509	-0.343959371	0.080482526	-0.105412041
8697	3567	9516	2761	78	115	1084	442	5036	_cell_284	1	4135	1	4655	4172	AATGCCAAGATAGGTT-1	stele (xylem)	-0.164939505	-0.266950087	0.052157113	-0.033245556
23419	6941	25976	9029	184	278	2232	1090	13163	_cell_285	1	11056	2	11947	8967	AATGCCAAGCGCCTAC-1	stele (peri)	-0.431289483	-0.368561857	0.05045642	-0.012350286
34706	8585	31920	10042	191	339	1547	432	19369	_cell_286	1	16543	8	18517	12031	AATGCCAAGCTACGCC-1	endodermis sub-type 3	-0.528951258	-0.149579832	0.084029806	0.037581232
9303	3700	9491	2868	75	133	689	355	5371	_cell_287	1	4541	1	5068	4472	AATGCCAAGGTTCTCA-1	stele (xylem)	-0.49825363	-0.274105115	0.067578227	-0.019634557
15842	5359	18156	5950	82	267	2247	972	8638	_cell_288	1	7277	2	8098	6575	AATGCCACAAAGAGAG-1	stele (peri)	-0.423614374	-0.31877822	0.041305681	-0.02285992
4465	1933	4335	1611	35	55	168	40	2426	_cell_289	1	2057	2	2255	2101	AATGCCACAGTTAAAG-1	stele (peri)	-0.573426668	-0.415020698	0.089444026	0.005816017
16246	5389	20299	6705	191	479	2889	541	9494	_cell_290	1	8115	2	8802	6943	AATGCCAGTATATGGA-1	stele (peri)	-0.366199532	-0.146268348	0.053394684	-0.028611483
31001	8055	40106	11647	249	590	5935	4041	17644	_cell_291	1	15095	9	16545	11099	AATGCCAGTCATAGAA-1	NA_3	0.835732243	0.368789337	-0.042137291	-0.016574084
11314	3952	11535	4187	83	197	659	331	6078	_cell_292	1	5240	3	5615	4695	AATGCCAGTGCTTTGA-1	cortex	0.692973777	0.443588291	0.032894343	0.01682969
9867	3949	9653	2965	80	143	683	72	5710	_cell_293	1	4759	1	5318	4681	AATGCCAGTGGAAGCT-1	stele (xylem)	-0.503420902	-0.256293457	0.069470111	-0.024010937
12132	3881	11580	4738	89	115	308	41	6289	_cell_294	1	5599	0	6048	4898	AATGCCAGTTTAAGCC-1	epidermis	-0.100527549	-0.082583421	0.067357718	0.054599182
11698	4374	11720	3665	110	162	725	143	6915	_cell_295	1	5803	1	6470	5489	AATGCCAGTTTCTTAC-1	stele (xylem)	-0.160606961	-0.267414285	0.070336749	-0.014458938
976	474	1025	155	8	23	154	65	620	_cell_296	1	545	6	540	527	AATGCCATCGGTCTCT-1	NA_2	1.033585396	0.324671043	0.016949839	-0.003413708
26936	7177	28689	12389	302	447	945	217	14389	_cell_297	1	12598	3	13663	9600	AATGCCATCGTTTGAG-1	cortex	0.295804134	0.141462944	-0.048936161	0.020237579
2771	1287	2750	784	22	17	232	124	1571	_cell_298	1	1375	0	1487	1434	AATGCCATCTATGAGC-1	epidermis	-0.160148031	-0.20247845	0.018702137	-0.001541336
6016	2566	5252	1408	48	75	265	40	3416	_cell_299	1	2840	1	3175	2881	AATGGAAAGTCATACC-1	stele (xylem)	-0.653490019	-0.30177685	0.072841741	-0.000382018
17639	5716	17898	5385	103	304	1502	812	9792	_cell_300	1	8366	2	9149	7246	AATGGAAAGTTGAATG-1	stele (peri)	0.543772849	0.54614753	-0.074861305	-0.002379637
29017	7305	30075	9089	97	438	2839	1395	16217	_cell_301	1	13996	3	15395	10234	AATGGAACACAGGTAG-1	cortex	0.454591837	0.276820678	-0.091022584	0.038309603
6324	2508	5453	1785	36	64	165	29	3374	_cell_302	1	3002	0	3353	2996	AATGGAACAGCACATT-1	epidermis	-0.081719402	-0.158410569	0.022220643	0.028557123
7753	3047	8761	3051	74	206	660	351	4419	_cell_303	1	3709	8	3986	3548	AATGGAAGTAAACCCT-1	endodermis sub-type 3	0.820582438	0.176285458	0.033344112	-0.00681953
1719	828	3765	1910	34	384	335	111	991	_cell_304	1	826	1	937	908	AATGGAAGTATCACAC-1	stele (xylem)	-0.056578881	-0.279543927	0.074194892	-0.032316748
4607	2045	7107	2489	53	296	976	371	2922	_cell_305	1	2411	5	2644	2465	AATGGAAGTCTCTAAG-1	NA_1	-0.512130441	0.010266014	0.01513443	-0.041074848
6955	2873	6834	1913	52	105	774	188	3802	_cell_306	1	3201	2	3446	3138	AATGGAAGTGATGCGA-1	stele (peri)	-0.127761211	-0.178696482	0.006680993	-0.006573711
13805	4801	15957	4913	94	238	1493	483	8736	_cell_307	1	7341	11	8121	6463	AATGGAATCCAGGGAA-1	stele (phloem)	-0.939511566	-0.332692238	0.067803931	-0.01862973
19603	6023	19864	7484	134	246	959	325	10716	_cell_308	1	9085	0	9809	7604	AATGGAATCCATAGGT-1	epidermis	-0.344535579	-0.163669429	0.05364238	0.007429613
15246	5300	16781	6521	189	246	981	77	8767	_cell_309	1	7451	1	8384	6788	AATGGAATCCATCGAA-1	stele (xylem)	-0.390645626	-0.352233238	0.112322605	-0.024723936
28748	7616	37974	16306	90	439	3368	385	17386	_cell_310	1	15075	9	17781	11435	AATGGAATCCCACTAC-1	NA_3	-0.65277026	-0.424316416	0.088723705	-0.017040827
1835	900	1763	358	2	28	171	11	1193	_cell_311	1	1009	4	1200	1150	AATGGAATCTTACGGA-1	endodermis sub-type 1	-0.470566099	-0.346074526	0.075592637	-0.011774755
1064	526	1042	338	4	11	79	14	596	_cell_312	1	534	0	605	594	AATGGCTAGAGCTGTG-1	epidermis	0.240100925	0.329627343	-0.067795527	-0.011054137
4647	2097	5188	1279	38	104	635	420	2712	_cell_313	1	2290	1	2500	2333	AATGGCTAGGCTGGAT-1	stele (xylem)	-0.43007483	-0.265733267	0.055441417	-0.023999782
13438	4834	126557	92039	1293	2997	15706	6468	8054	_cell_314	1	6824	9	7498	6260	AATGGCTAGGTTACAA-1	NA_3	-0.273297968	-0.1940346	0.0487113	-0.342343158
6526	2703	7558	2007	64	144	968	390	3985	_cell_315	1	3293	6	3542	3151	AATGGCTCATCTGCAA-1	NA_2	-0.487195494	-0.2764152	0.055464603	-0.016268446
10723	3749	10864	4287	49	158	506	26	5838	_cell_316	1	5057	6	5508	4630	AATGGCTGTAGTCCAT-1	NA_2	0.266974671	0.184734399	0.010585947	0.022769817
7444	3032	7329	2609	72	108	286	49	4205	_cell_317	1	3472	2	3719	3305	AATGGCTGTTACTTTC-1	stele (peri)	-0.110639498	-0.211168161	-0.025061632	-0.006335464
11779	3905	10506	3939	89	168	208	27	6075	_cell_318	1	5328	3	5569	4604	AATGGCTTCAAATGGA-1	cortex	1.003830196	0.552910401	-0.007970557	0.049304802
17757	5975	23430	6979	252	794	3030	1580	10795	_cell_319	1	8905	1	9776	7609	AATGGCTTCAGAATGA-1	stele (xylem)	-0.138834363	-0.287839481	0.030009759	-0.053572297
8695	2823	10938	4023	102	207	746	708	5152	_cell_320	1	4360	6	4544	3542	AATGGCTTCATCATGG-1	NA_2	0.526909349	0.202361988	0.027158643	0.05422224
26062	7222	28633	9562	245	468	1629	98	16631	_cell_321	1	13809	3	14661	10075	AATGGCTTCCTTTGAT-1	cortex	0.830504754	0.370349637	-0.040112312	0.003468652
5241	2046	6042	1330	44	119	1073	190	3286	_cell_322	1	2727	6	2888	2539	AATGGCTTCGGTCTAA-1	NA_2	-0.622679253	-0.290220904	0.018266806	0.027775542
7454	2940	7701	2625	45	108	619	198	4106	_cell_323	1	3534	1	3871	3447	AATGTCGAGAAGCCGT-1	stele (xylem)	-1.065467311	-0.403200265	0.128359189	0.003332941
3330	1495	3479	843	36	55	376	146	2023	_cell_324	1	1673	6	1929	1801	AATGTCGAGAGCTCCC-1	NA_2	-0.462044675	-0.137103278	0.00049119	0.002431442
4396	1903	4070	1406	31	54	171	44	2364	_cell_325	1	2025	3	2107	1974	AATGTCGAGAGGTCCA-1	cortex	0.339440456	0.09521151	0.044756992	0.009635007
18459	6082	21793	6950	173	349	2022	626	11673	_cell_326	1	9607	1	10705	8276	AATGTCGAGTGTAATG-1	stele (xylem)	0.953184793	-0.059387875	-0.004074144	-0.034885097
6716	2780	6772	1939	30	71	600	277	3855	_cell_327	1	3255	1	3557	3231	AATGTCGCACTAAACC-1	stele (xylem)	-0.27078159	-0.312659573	0.026369385	-0.006719911
53824	10004	80856	38706	797	1276	6702	3604	29771	_cell_328	1	25987	4	28665	14604	AATGTCGCACTAGGAG-1	endodermis sub-type 1	0.121817419	-0.139086911	0.011658472	0.020242606
37616	8452	37924	11598	145	551	2746	1608	21276	_cell_329	1	18455	7	20635	12487	AATGTCGCAGGCACAA-1	c/e pre	-0.085382832	0.015409803	0.044084531	0.054682767
31037	8420	38222	14990	281	781	2927	434	18809	_cell_330	1	15892	7	17706	11878	AATGTCGGTAGCATGG-1	c/e pre	-0.355796248	-0.013796861	0.065563002	-0.028299006
10104	3691	7935	2104	64	108	227	99	5333	_cell_331	1	4629	10	4810	4170	AATGTCGGTGATGTGG-1	endodermis sub-type 2	0.155442032	0.153071793	-0.000506049	0.033988696
8019	3320	8396	2659	54	90	632	288	4673	_cell_332	1	3942	6	4210	3806	AATGTCGGTTTCGACA-1	NA_2	-0.266038541	-0.245766733	0.021894658	-0.025490155
6535	2700	7637	2833	60	115	838	262	3529	_cell_333	1	2943	2	3214	2928	AATGTCGTCCAGAGAG-1	stele (peri)	-0.577245519	-0.391600968	0.087379885	-0.016095289
7705	2997	7615	2525	43	109	590	166	4182	_cell_334	1	3630	2	4203	3679	AATGTCGTCCCAGCGA-1	stele (peri)	-0.349321401	0.349212076	0.025311813	0.010361091
32426	8400	33800	10458	363	445	2227	743	19564	_cell_335	1	16477	9	18441	12238	AATGTCGTCGAACACT-1	NA_3	-0.575212382	-0.281522687	0.053206038	0.009425706
2523	1145	2678	725	23	46	236	68	1580	_cell_336	1	1306	6	1489	1395	ACAAACCAGAGCACTG-1	NA_2	1.507939787	0.132025147	-0.09309504	0.009568585
4873	2173	5309	1426	39	72	626	146	3000	_cell_337	1	2470	2	2675	2489	ACAAACCAGCGAATAT-1	stele (peri)	0.211001254	-0.223213355	0.017119465	-0.020458559
21548	5650	25558	11233	211	324	1506	1037	11247	_cell_338	1	9907	0	10430	7413	ACAAACCAGGAGGCGA-1	epidermis	0.771566812	0.409811532	-0.102195894	0.043067191
2528	1121	2424	778	19	40	103	30	1454	_cell_339	1	1242	6	1332	1242	ACAAACCAGGTTCTCA-1	NA_2	-0.384433429	-0.279651566	0.046317361	0.023306622
3772	1694	3851	1060	37	62	442	164	2086	_cell_340	1	1769	2	1914	1808	ACAAACCAGTTGGAAT-1	stele (peri)	-0.137510014	-0.2490856	-0.030918022	-0.003156457
15454	5427	16185	5219	140	208	1224	276	9118	_cell_341	1	7587	2	8251	6721	ACAAACCCACATAAAG-1	stele (peri)	-0.559487345	-0.410057904	0.098025388	-0.024608165
15981	5368	15257	5261	132	225	745	114	8780	_cell_342	1	7415	2	8023	6493	ACAAACCCACGTACAT-1	stele (peri)	-0.141194416	-0.295003356	-0.004402866	0.0019323
2893	1368	3848	919	8	100	787	309	1725	_cell_343	1	1490	7	1728	1633	ACAAACCCATCGTGAT-1	c/e pre	-0.579331811	-0.052607059	0.113990162	-0.025508778
5016	2212	5267	1329	27	49	380	234	3248	_cell_344	1	2702	8	2942	2653	ACAAACCCATGCGCTG-1	endodermis sub-type 3	0.925751985	0.195793194	0.047686041	-0.015061616
16948	5560	17392	5817	125	252	1438	492	9268	_cell_345	1	7832	2	8750	6947	ACAAACCGTAACCCAT-1	stele (peri)	-0.57034512	-0.398482053	0.085210741	-0.004073319
12092	4493	12733	3955	128	180	1093	351	7026	_cell_346	1	5900	1	6459	5466	ACAAACCGTCTAACCA-1	stele (xylem)	0.009089144	-0.28647184	0.085540226	-0.020923367
7641	3070	7747	2043	66	192	686	283	4477	_cell_347	1	3788	2	4152	3733	ACAAACCGTTGGCGAA-1	stele (peri)	-0.156757763	-0.239407709	-0.02302875	-0.0052216
265656	17726	544985	290130	5666	11347	58559	31096	148187	_cell_348	1	126651	9	140133	26493	ACAAACCTCGGATAAA-1	NA_3	-1.087689625	-0.624216432	0.176946259	0.106815778
238848	17286	390011	176061	3975	9607	44329	12775	143264	_cell_349	1	122360	9	135201	27157	ACAAAGAAGCTATCCA-1	NA_3	-1.210202418	-0.19703122	0.141975039	0.141149806
2541	1182	2135	473	11	89	118	53	1391	_cell_350	1	1177	0	1259	1219	ACAAAGACAAGGAGTC-1	epidermis	1.855755545	0.653520832	-0.023506293	0.006548025
5773	2441	5357	1731	59	100	254	6	3207	_cell_351	1	2720	2	2958	2714	ACAAAGACAATGATGA-1	stele (peri)	-0.012951391	-0.295064035	-0.034613864	0.001999109
33860	8666	91184	50012	978	1818	12669	6128	19579	_cell_352	1	16695	9	18483	12211	ACAAAGACATCGGCCA-1	NA_3	-1.087743161	-0.540169539	0.118696988	-0.138540571
183804	16242	385226	245276	5458	6209	25520	3661	99102	_cell_353	1	85031	9	93956	23921	ACAAGCTAGGCCTAAG-1	NA_3	-0.121797221	-0.089768421	0.058948481	0.056950613
21804	6492	23023	7241	228	306	2063	761	12424	_cell_354	1	10586	4	11511	8644	ACAAGCTCATCGTACA-1	endodermis sub-type 1	-0.727121992	-0.498806205	0.097142246	0.001881612
11436	4221	10859	2952	79	171	829	372	6456	_cell_355	1	5558	0	5963	5076	ACAAGCTGTAGACGCA-1	epidermis	0.075179455	-0.132966533	0.014199586	-0.000724505
7747	2949	7605	2084	60	95	613	518	4235	_cell_356	1	3607	10	3901	3355	ACAAGCTGTAGTACAA-1	endodermis sub-type 2	0.382823836	0.192702842	0.020498376	0.019848775
3430	1596	3990	976	26	56	479	312	2141	_cell_357	1	1726	1	1883	1790	ACAAGCTGTATGGTTC-1	stele (xylem)	-0.236974737	-0.22823543	0.035633102	-0.020568585
35210	8430	35640	13357	308	486	1927	412	19150	_cell_358	1	16506	3	17728	11481	ACAAGCTGTCAGAGTG-1	cortex	0.80903408	0.349611444	-0.026552392	0.036073164
14708	4919	14550	4575	90	215	880	379	8411	_cell_359	1	7316	0	8195	6436	ACAAGCTGTCTGGTCG-1	epidermis	0.037767641	-0.004314645	0.005686911	0.009464557
873	437	749	198	2	13	44	7	485	_cell_360	1	422	10	452	447	ACAAGCTGTGGATTTC-1	endodermis sub-type 2	0.960460794	-0.034921419	-0.058579603	-0.020370846
14713	4975	14327	5016	78	151	494	93	8495	_cell_361	1	7199	3	7874	6371	ACAAGCTGTTACCACA-1	cortex	0.856708505	0.37761765	-0.028662642	0.006496933
18521	5602	24332	8710	197	308	2929	1064	11124	_cell_362	1	9400	3	9917	7346	ACAAGCTGTTCCCAAA-1	cortex	1.830063481	0.120797717	-0.136597308	-0.012333463
20986	6582	22003	7590	184	276	1584	810	11559	_cell_363	1	9687	3	10586	8256	ACAAGCTGTTGCTTGA-1	cortex	0.036528955	0.294904827	0.029972481	-0.01473051
14230	4974	14568	5871	185	170	431	103	7808	_cell_364	1	6706	4	7067	5847	ACAAGCTGTTTCGACA-1	endodermis sub-type 1	-0.209237244	0.14747362	0.00922573	-0.009858126
6968	2834	7661	2396	64	144	767	276	4014	_cell_365	1	3433	11	3936	3502	ACAAGCTTCAGGCGCT-1	stele (phloem)	-0.779498063	-0.39949507	0.086139914	-0.009543667
107291	14257	114404	39841	896	1524	6193	1458	64492	_cell_366	1	54935	9	60880	22206	ACAAGCTTCGACTGGC-1	NA_3	0.287524033	0.048882325	-0.03386752	0.107685707
9730	3390	12826	3658	93	250	1694	1306	5825	_cell_367	1	4941	6	5350	4263	ACAAGCTTCGATAGGG-1	NA_2	0.621110457	0.135644092	0.051851294	0.006205983
37108	8466	52798	22317	412	772	5789	3639	19869	_cell_368	1	16887	3	18004	11480	ACAATCGAGACACTTC-1	cortex	0.794392488	0.350956662	-0.020878998	-0.001275483
3194	1411	2766	966	18	27	61	5	1689	_cell_369	1	1479	3	1455	1381	ACAATCGAGATGCGCA-1	cortex	0.617289066	0.454330427	0.007509164	0.019973339
9809	3806	9393	2758	79	121	695	122	5618	_cell_370	1	4680	1	5110	4494	ACAATCGAGCTACGCC-1	stele (xylem)	-0.44238435	-0.31357699	0.037280781	-0.007892714
20875	6110	22760	9969	200	288	855	318	11130	_cell_371	1	9700	3	10271	7797	ACAATCGCAAGAGCGT-1	cortex	0.831710867	0.365946439	-0.032387836	0.010830173
12301	4427	14593	4790	87	210	1795	519	7192	_cell_372	1	6113	7	6696	5540	ACAATCGCAGAAAGAG-1	c/e pre	-0.584882298	-0.093790926	0.084254612	-0.022727645
3686	1663	3838	1228	32	65	205	39	2269	_cell_373	1	1856	1	2003	1871	ACAATCGCATACTGCA-1	stele (xylem)	-0.286298994	-0.17896325	0.014950327	-0.004962594
8480	3314	8202	3216	60	105	268	29	4524	_cell_374	1	3881	3	4009	3601	ACAATCGGTCGAGGTA-1	cortex	0.80903408	0.349611444	-0.026552392	0.001704202
6732	2729	7531	1954	50	205	887	399	4036	_cell_375	1	3464	0	3738	3314	ACAATCGGTCTGGTCG-1	epidermis	0.867080133	0.420413541	-0.090788383	-0.006617649
10548	3982	11941	4806	107	197	788	183	5860	_cell_376	1	4946	2	5418	4605	ACAATCGGTGCAACAG-1	stele (peri)	-0.141443188	-0.292006546	-0.003886226	-0.020663883
18541	5660	16828	4541	127	210	861	283	10806	_cell_377	1	9438	0	10261	7825	ACAATCGGTTAAGGGC-1	epidermis	0.091108402	-0.062287736	0.040779585	0.031361347
12477	4248	13678	4175	89	217	1002	700	7495	_cell_378	1	6492	3	7152	5728	ACAATCGGTTAGGAGC-1	cortex	-0.847193463	-0.362097707	0.083067679	0.008874095
45052	9280	44556	16963	370	654	1698	638	24233	_cell_379	1	21051	10	22678	12902	ACAATCGGTTTGCCAA-1	endodermis sub-type 2	0.363821986	0.181165247	0.032408952	0.068739621
3970	1827	3927	999	25	49	268	68	2518	_cell_380	1	2122	5	2365	2215	ACAATCGTCACAACAC-1	NA_1	0.102937592	-0.222598954	0.033666225	-0.01486604
3367	1380	3057	841	21	59	117	34	1985	_cell_381	1	1674	6	1775	1603	ACAATCGTCCATAGGT-1	NA_2	-0.559456864	-0.148424904	0.0670205	0.048230269
10051	3600	8972	2750	82	137	357	190	5456	_cell_382	1	4805	0	5248	4445	ACAATCGTCGTCTAGA-1	epidermis	0.003711049	-0.033397066	0.004296413	0.031248779
13086	4708	13040	3934	90	195	664	144	8013	_cell_383	1	6794	8	7722	6228	ACAATCGTCGTCTTAT-1	endodermis sub-type 3	0.615499982	0.181257972	0.054263057	-0.009613411
6010	2529	6241	1839	43	101	666	285	3307	_cell_384	1	2816	1	2993	2726	ACAGAAAAGAGAGGTA-1	stele (xylem)	0.029207447	-0.350944448	0.078157019	-0.007317526
3866	1725	5014	940	21	79	1015	599	2360	_cell_385	1	2045	7	2305	2086	ACAGAAAAGATTAGAC-1	c/e pre	-0.769214373	-0.090062345	0.109588486	-0.016746555
8357	3371	7440	2125	63	104	401	96	4651	_cell_386	1	3904	2	4503	3992	ACAGAAAAGGAAGGTA-1	stele (peri)	-0.658052932	-0.39275086	0.059350523	-0.003413618
40800	9759	40321	13553	239	510	1435	157	24427	_cell_387	1	20599	7	22410	13901	ACAGAAAAGGCGCTTC-1	c/e pre	0.423738394	0.232306421	0.019475906	0.01858735
7452	2836	8295	3318	82	84	518	241	4052	_cell_388	1	3518	0	3795	3315	ACAGAAAAGTGAGCAC-1	epidermis	0.237743698	0.199863218	-0.013781353	0.012201629
12179	4130	11583	4310	88	167	396	116	6506	_cell_389	1	5741	0	6385	5153	ACAGAAAAGTTATGAG-1	epidermis	0.185489416	-0.020987808	-0.015943276	0.029244025
14604	5047	88819	61993	1084	1799	10557	4447	8939	_cell_390	1	7592	10	8583	6803	ACAGAAACAACGTCGC-1	endodermis sub-type 2	0.152713834	0.15444084	0.005782252	-0.264600432
2438	1140	2880	493	22	117	464	266	1518	_cell_391	1	1293	5	1453	1383	ACAGAAACACAGGTAG-1	NA_1	0.298839171	0.106063257	0.050898572	-0.006386254
6083	2579	6014	1648	42	86	490	318	3430	_cell_392	1	2862	6	3297	3029	ACAGAAACAGAACAGC-1	NA_2	-0.056578881	-0.279543927	0.074194892	-0.007710744
10396	3857	10597	3225	66	166	892	366	5882	_cell_393	1	4954	3	5331	4577	ACAGAAACAGGTAACG-1	cortex	0.056355145	0.096977003	0.001039777	-0.000448291
7250	2695	8383	2874	71	173	560	308	4397	_cell_394	1	3846	0	4422	3738	ACAGAAACAGTCAGAG-1	epidermis	0.139079175	0.094028535	0.006073129	0.021449082
3280	1210	4202	1424	23	110	379	141	2125	_cell_395	1	1772	6	1919	1590	ACAGAAACATCGGCCA-1	NA_2	0.837759246	0.576828166	-0.085420092	0.077210266
33506	8169	31040	9723	228	335	1588	679	18487	_cell_396	1	16151	0	18015	11700	ACAGAAACATTGTGAC-1	epidermis	0.121817419	-0.139086911	0.011658472	0.04780542
7998	3108	8476	2777	77	120	672	554	4276	_cell_397	1	3690	4	3944	3478	ACAGAAAGTACGTAAA-1	endodermis sub-type 1	-0.183484874	0.145255947	0.016034764	0.001155978
10682	4127	9900	3068	98	171	409	54	6100	_cell_398	1	5055	1	5697	4983	ACAGAAAGTGCTTTGA-1	stele (xylem)	-0.3635579	-0.266535315	0.006350424	-0.011183538
2479	1017	2889	790	23	83	328	251	1414	_cell_399	1	1219	6	1332	1226	ACAGAAAGTTTGACCA-1	NA_2	0.055514811	-0.212127395	0.039870162	0.050307527
3655	1547	4376	1104	28	108	572	261	2303	_cell_400	1	1949	6	2167	1942	ACAGAAATCAACGTGT-1	NA_2	-1.015841959	-0.160612526	0.062964436	0.015041997
10937	4220	10237	3203	83	81	559	53	6258	_cell_401	1	5311	7	5697	4929	ACAGAAATCCTTGACC-1	c/e pre	0.344585862	0.11236952	0.049669644	-0.013964873
32710	8232	29320	9999	237	351	1027	46	17660	_cell_402	1	15125	3	16371	11079	ACAGACTAGCGCAATG-1	cortex	-0.127902686	-0.273533796	-0.011208232	0.041999294
8261	3123	10632	3624	87	220	1507	516	4678	_cell_403	1	3962	1	4313	3692	ACAGACTAGCGCACAA-1	stele (xylem)	0.007820152	-0.329814827	0.097574069	-0.008942587
33796	8396	28596	8166	232	338	1170	390	18300	_cell_404	1	15733	3	17055	11377	ACAGACTAGTGCAACG-1	cortex	1.330246309	0.54685526	-0.010773072	0.051090544
13520	4796	13661	4114	91	152	1150	429	7725	_cell_405	1	6547	8	7158	6009	ACAGACTCAGTTACAC-1	endodermis sub-type 3	-0.551922203	-0.251806453	0.073541033	-0.008810891
5836	2439	6452	2010	47	107	786	226	3276	_cell_406	1	2791	2	3067	2771	ACAGACTCATTTCACT-1	stele (peri)	-0.16724739	0.11838242	-0.001109097	-0.006966354
15939	5263	16396	6368	138	261	895	134	8600	_cell_407	1	7343	2	7909	6376	ACAGACTGTTGTATCG-1	stele (peri)	-0.437832599	-0.338289617	0.042271489	0.000527882
14672	4556	15554	6920	164	238	420	76	7736	_cell_408	1	6845	0	7348	5737	ACAGACTTCAAACCCA-1	epidermis	-0.028700832	-0.046001354	0.03579567	0.033707927
3427	1565	2774	681	41	26	147	24	1855	_cell_409	1	1567	2	1682	1612	ACAGACTTCCCGTATC-1	stele (peri)	-0.193556948	-0.292853637	0.017238802	0.005447515
4107	1777	3893	1530	29	40	117	10	2167	_cell_410	1	1866	3	2023	1908	ACAGACTTCGAGAAGC-1	cortex	1.005210234	0.536699099	0.004722231	0.01241241
3689	1682	3315	747	6	50	236	86	2190	_cell_411	1	1801	1	2016	1889	ACAGACTTCTACTGCC-1	stele (xylem)	-0.570344544	-0.285565085	0.047439839	-0.001869874
18636	5939	18577	5927	170	236	1378	511	10355	_cell_412	1	8846	2	9563	7459	ACAGACTTCTTATCAC-1	stele (peri)	-0.111727551	-0.280044925	-0.01106195	0.000124882
1444	714	1299	227	7	12	142	57	854	_cell_413	1	726	5	830	819	ACAGCGCAGAATCAAC-1	NA_1	-0.499528136	-0.000559031	0.057706875	-0.011335608
5220	2285	4877	1274	36	88	276	67	3136	_cell_414	1	2667	5	2953	2717	ACAGCGCAGAGTTCGG-1	NA_1	0.44108113	0.322880082	-0.064347082	-0.006561726
108497	13882	212242	125730	2491	4265	14504	3929	61323	_cell_415	1	52901	9	59340	21083	ACAGCGCAGCCTGTAT-1	NA_3	-0.768531238	-0.204558461	0.109439314	0.012819006
1784	860	1742	387	10	30	164	66	1085	_cell_416	1	927	11	1061	1029	ACAGCGCCAACGTACT-1	stele (phloem)	-0.826392038	-0.395654386	0.075952515	-0.00403557
8854	3565	9777	3376	44	155	727	320	5155	_cell_417	1	4411	10	4954	4389	ACAGCGCCACCTATTT-1	endodermis sub-type 2	0.359858927	0.186472292	0.03662309	-0.027884473
6464	2632	6685	1579	72	135	619	251	4029	_cell_418	1	3453	0	3887	3427	ACAGCGCCAGAAAGAG-1	epidermis	0.239150189	0.083244573	0.074390659	0.001486325
1865	767	1967	474	23	24	197	73	1176	_cell_419	1	934	6	1081	958	ACAGCGCGTAACCATC-1	NA_2	0.427835367	0.518664272	-0.072850436	0.062249985
2576	1197	2778	714	23	66	374	104	1497	_cell_420	1	1275	1	1333	1275	ACAGCGCGTGCGTCCA-1	stele (xylem)	-0.160606961	-0.267414285	0.070336749	-0.002159399
9126	3643	9877	3348	75	145	744	139	5426	_cell_421	1	4534	8	5142	4525	ACAGCGCTCACTAGGT-1	endodermis sub-type 3	0.872478966	0.174731176	0.026529996	-0.02514962
6706	2542	6197	2250	35	104	196	113	3499	_cell_422	1	3043	0	3190	2821	ACAGGCCAGACAACGC-1	epidermis	0.134077206	0.093639587	0.012736719	0.038597089
11702	4299	12066	3892	84	169	900	550	6471	_cell_423	1	5510	8	5923	4973	ACAGGCCAGATGAGGA-1	endodermis sub-type 3	0.926420121	0.177977693	0.028513986	-0.009986189
9406	3686	23073	11632	211	846	3461	1126	5797	_cell_424	1	4882	5	5394	4708	ACAGGCCAGGGCATTG-1	NA_1	-0.224037791	-0.221897194	0.055611991	-0.117714071
4001	1732	3721	1353	20	69	156	26	2097	_cell_425	1	1824	3	1917	1814	ACAGGCCAGGGTCCCT-1	cortex	0.749232067	0.448147856	0.013163041	0.014700675
4800	2017	4482	1656	46	61	129	33	2557	_cell_426	1	2182	3	2287	2108	ACAGGCCAGTTTACGC-1	cortex	-1.256139909	-0.128983907	0.162907188	0.016683287
24504	7141	26391	8121	131	344	2095	790	14910	_cell_427	1	12547	2	14064	10104	ACAGGCCCAAAGGAAG-1	stele (peri)	-0.058588744	-0.149742608	0.019111973	-0.007180235
27363	7275	32485	11919	204	423	2896	989	16054	_cell_428	1	13829	11	15681	10523	ACAGGCCCAAGCGGTA-1	stele (phloem)	-0.746199131	-0.402279751	0.084846465	0.003770237
6117	2563	6817	2477	38	98	534	155	3515	_cell_429	1	2985	4	3289	3007	ACAGGCCCACATAAAG-1	endodermis sub-type 1	0.519649447	0.544982167	-0.073894247	-0.012540157
4034	1820	4078	1312	43	63	271	101	2288	_cell_430	1	1926	2	2159	2064	ACAGGCCCACCTACCT-1	stele (peri)	-0.609321123	-0.397767499	0.059511182	-0.008434547
6400	2759	6773	1943	34	134	429	87	4146	_cell_431	1	3485	7	3918	3517	ACAGGCCGTGGTACTT-1	c/e pre	0.393229734	-0.16976978	0.002875006	-0.02436964
12036	4463	10732	2773	94	140	459	151	7115	_cell_432	1	5970	6	6551	5569	ACAGGCCGTTACACTG-1	NA_2	-0.001397114	0.164691575	0.025298937	-0.001511301
29453	8055	29315	9821	244	339	1655	678	16578	_cell_433	1	14232	4	15826	11053	ACAGGCCTCCAGGGAA-1	endodermis sub-type 1	-0.239325919	-0.292896512	0.014381737	0.005911846
5383	2317	19814	7478	165	569	4973	3455	3174	_cell_434	1	2640	1	2886	2650	ACAGGCCTCCGTGCGA-1	stele (xylem)	-0.416072712	-0.271773549	0.025656618	-0.138659911
1617	784	1703	557	5	22	133	73	913	_cell_435	1	773	3	834	815	ACATGCAAGATGAGGA-1	cortex	0.775525588	0.344100096	-0.018464547	-0.006109444
72582	12274	108725	39105	502	1805	17116	4537	45660	_cell_436	1	38441	9	43049	19288	ACATGCAAGCTCCATA-1	NA_3	0.157903417	0.258005945	-0.070838005	0.011732808
8122	2973	10427	3729	74	243	1173	407	4801	_cell_437	1	4129	11	4943	4032	ACATGCAAGTAATCAG-1	stele (phloem)	-0.84703224	-0.370663376	0.019436231	0.007054741
20590	6271	21421	8160	143	457	1243	251	11167	_cell_438	1	9563	0	10401	7951	ACATGCAAGTACGACG-1	epidermis	0.906701079	0.430130452	-0.095824886	0.001518723
10581	4042	9562	2934	88	130	403	107	5900	_cell_439	1	4977	2	5291	4570	ACATGCAAGTCCAGAG-1	stele (peri)	-0.398120449	-0.265066739	0.042862473	-0.00285175
14569	4791	13681	5160	94	215	432	75	7705	_cell_440	1	6666	3	7127	5846	ACATGCAAGTGAAGGA-1	cortex	0.792261241	0.427868799	-0.009686352	0.023926751
18213	5458	21837	9003	216	451	1059	332	10776	_cell_441	1	9227	3	10124	7460	ACATGCAAGTTCCAGT-1	cortex	-0.127835203	0.181901191	0.005518067	0.006037319
4496	2044	4771	1231	8	79	490	222	2741	_cell_442	1	2308	7	2646	2460	ACATGCACACGTGAAG-1	c/e pre	0.183904512	-0.165258517	0.013737532	-0.021539683
19874	6445	20693	5991	173	250	1660	750	11869	_cell_443	1	9944	8	10900	8498	ACATGCACATCCCTCA-1	endodermis sub-type 3	0.552020532	0.139391188	0.034046187	-0.021259209
5862	2468	7534	2227	44	116	1244	671	3232	_cell_444	1	2765	8	3000	2722	ACATGCACATGACTGT-1	endodermis sub-type 3	1.167185482	0.21844865	0.01731093	-0.023092172
4085	1823	3299	659	6	41	173	50	2370	_cell_445	1	2007	5	2228	2087	ACATGCACATTATGGC-1	NA_1	0.122819363	0.163312054	0.012690643	0.007689342
28179	7685	25632	8996	196	279	654	90	15417	_cell_446	1	13071	8	14107	10087	ACATGCAGTACCAAGG-1	endodermis sub-type 3	0.300888925	0.137206413	0.04642931	0.025597894
7733	2975	8874	3260	29	121	642	309	4513	_cell_447	1	3845	3	4096	3564	ACATGCAGTCCAACCG-1	cortex	0.820614448	0.350071684	-0.017883277	0.001240483
926	450	1508	473	10	107	250	97	571	_cell_448	1	479	5	501	485	ACATGCAGTCCTTCAC-1	NA_1	1.811016448	0.636950056	-0.047553773	-0.005206393
4241	1866	3985	1107	49	59	229	35	2506	_cell_449	1	2071	2	2280	2100	ACATGCAGTGACCAGA-1	stele (peri)	-0.494196992	-0.254312796	0.077131198	0.003799087
47224	9147	49670	20032	555	804	2082	1278	24919	_cell_450	1	21526	3	22941	12849	ACATGCAGTGATGCGA-1	cortex	1.56514399	0.639383958	0.003967216	0.079125622
2231	1047	2838	939	23	84	309	121	1362	_cell_451	1	1155	5	1230	1194	ACATGCAGTGCGTAGA-1	NA_1	-0.249334988	0.340034321	0.013089008	-0.007342274
1724	817	1886	585	17	38	190	39	1017	_cell_452	1	867	3	940	903	ACATGCAGTGTTGGTT-1	cortex	-0.497173827	-0.523780806	0.09754993	0.001693641
4927	2149	4978	1330	45	438	224	60	2881	_cell_453	1	2384	1	2560	2373	ACATGGTAGTAACATG-1	stele (xylem)	-0.4558242	-0.251743646	0.057721956	-0.006382548
11070	3972	12089	5142	101	143	461	347	5895	_cell_454	1	5134	3	5458	4679	ACATGGTCAACGAGGT-1	cortex	0.852628892	0.393715676	-0.039468517	4.93E-05
8962	3418	9457	3686	57	97	339	130	5148	_cell_455	1	4395	6	4855	4200	ACATGGTCACTAGCCG-1	NA_2	-0.14906037	-0.169413287	0.048812615	-0.001074159
47219	9595	186139	124481	2236	3569	19493	9045	27315	_cell_456	1	23131	1	25534	13552	ACATGGTCAGGTAGGT-1	stele (xylem)	0.048851571	-0.332116639	0.087594072	-0.163629151
3425	1389	4675	1178	32	302	659	304	2200	_cell_457	1	1823	6	1923	1706	ACATGGTGTCTCTGGG-1	NA_2	-0.594944156	-0.112178962	-0.003671714	0.029404914
17056	5026	18167	7474	133	307	757	265	9231	_cell_458	1	8140	0	9256	6643	ACATGGTTCGAGGTAG-1	epidermis	0.31754921	0.084122114	-0.014808664	0.036991238
87150	12795	98732	37089	793	1643	7486	1830	49891	_cell_459	1	43032	9	47494	19541	ACATGGTTCTCTGAGA-1	NA_3	-1.220639321	-0.226393561	0.130675513	0.089488471
18600	5516	20600	6399	167	1257	1384	538	10855	_cell_460	1	9357	0	10237	7582	ACCAAACAGACTCGGA-1	epidermis	0.077924177	0.197424505	-0.010880837	0.018147502
23168	6598	23675	8610	150	309	1344	388	12874	_cell_461	1	11128	0	12407	8894	ACCAAACAGGAGGCGA-1	epidermis	0.121863538	0.063161122	0.015056664	0.017485761
39019	9383	41365	11822	290	569	3363	1919	23402	_cell_462	1	19900	2	22540	13740	ACCAAACAGGCCAGTA-1	stele (peri)	-0.840183074	-0.432710264	0.097366601	0.012512441
23087	7046	22492	7716	178	273	1147	363	12815	_cell_463	1	10912	3	12041	9119	ACCAAACAGGGACGTT-1	cortex	0.820614448	0.350071684	-0.017883277	-0.005766675
13093	4505	13192	3925	64	210	787	64	8142	_cell_464	1	6878	6	7759	6162	ACCAAACAGTGCTAGG-1	NA_2	-0.583290404	-0.130932037	-0.003813659	0.008440361
7698	3027	7055	2181	35	94	456	115	4174	_cell_465	1	3624	0	4029	3572	ACCAAACAGTGTCACT-1	epidermis	-0.093981367	-0.102228792	0.067602844	0.012183148
7617	2942	7250	2501	69	101	301	35	4243	_cell_466	1	3668	4	3958	3473	ACCAAACCAAGACTAA-1	endodermis sub-type 1	-0.413950901	-0.046236852	0.042615001	0.017654222
24894	6728	24844	10226	135	318	644	174	13347	_cell_467	1	11648	0	12664	9049	ACCAAACCATTTCACT-1	epidermis	0.803468845	0.210650276	-0.012666516	0.033751181
4256	1877	4464	1441	37	73	269	85	2559	_cell_468	1	2183	5	2488	2300	ACCAAACGTAAGTCTC-1	NA_1	0.459180549	0.534847775	-0.06188756	-0.004061155
8030	3099	9283	2614	89	141	1244	779	4416	_cell_469	1	3814	11	4236	3685	ACCAAACGTGGAAGCT-1	stele (phloem)	-0.792947226	-0.396364648	0.083250995	-0.004417602
31247	7940	36692	11562	382	454	3161	1226	19907	_cell_470	1	16946	5	18812	11947	ACCAAACTCAAGGCAG-1	NA_1	-0.061260492	0.548238648	-0.05024213	0.006035596
11251	4155	11187	3247	94	151	1122	286	6287	_cell_471	1	5302	1	5689	4804	ACCAAACTCCCAATAG-1	stele (xylem)	-0.527896835	-0.303045797	0.084923338	-0.004078751
12958	4620	13948	4961	105	164	980	333	7405	_cell_472	1	6270	3	6692	5674	ACCAAACTCCCACTAC-1	cortex	0.179490213	-0.186374221	0.000979254	-0.013410474
23057	6492	25058	9062	194	360	1417	269	13756	_cell_473	1	11764	6	13081	9101	ACCAAACTCGATAGCT-1	NA_2	-0.258489541	-0.226447385	-0.010814799	0.01480869
19912	6198	24370	9099	108	373	2382	835	11573	_cell_474	1	9804	2	11083	8359	ACCAAACTCGTGGAAG-1	stele (peri)	-0.293141582	-0.244928042	-0.014604178	-0.025001064
10661	3788	10500	3584	110	139	421	163	6083	_cell_475	1	5216	3	5584	4703	ACCAAACTCTCTATCA-1	cortex	0.810997336	0.356424892	-0.029033646	0.019263708
4882	1869	6711	1813	26	237	1140	313	3182	_cell_476	1	2663	6	3027	2506	ACCATCCAGAACAGGA-1	NA_2	-0.496975054	-0.143359408	0.058910395	0.02794293
4291	1806	4322	1797	26	96	125	8	2270	_cell_477	1	1978	0	2093	1923	ACCATCCAGCGAGAAA-1	epidermis	0.472998145	0.39073265	-0.069252561	0.018251829
15503	5232	35187	19913	365	630	3798	1773	8708	_cell_478	1	7489	0	8248	6698	ACCATCCAGCGCGTTC-1	epidermis	-0.454460585	-0.15427716	0.106091307	-0.111182604
10882	3996	10156	3504	72	80	436	92	5972	_cell_479	1	5018	3	5209	4461	ACCATCCAGTTTACGC-1	cortex	0.597213328	0.321886399	-0.001070656	0.008332217
19230	6037	20814	7186	188	303	1576	616	10945	_cell_480	1	9314	4	9943	7593	ACCATCCCATCCGTAA-1	endodermis sub-type 1	-0.102012023	0.128412592	0.001143188	-0.007915787
17061	5564	68248	25166	518	1843	17817	12908	9996	_cell_481	1	8368	5	9286	7143	ACCATCCCATGGGACA-1	NA_1	-0.120668374	-0.310221279	0.037661815	-0.196559666
120354	14886	130854	56798	1304	1667	3832	234	67019	_cell_482	1	56750	9	61822	22090	ACCATCCTCAGGCGCT-1	NA_3	-0.135567653	-0.073119134	0.104806024	0.115459984
10553	3405	11672	4297	139	265	773	282	5916	_cell_483	1	5057	0	5494	4367	ACCATCCTCGGTTAGT-1	epidermis	0.876427437	0.614538144	-0.066762154	0.050012726
9629	3430	12039	3985	96	661	1254	564	5479	_cell_484	1	4724	3	5187	4306	ACCATCCTCTTAAGCG-1	cortex	0.227215494	-0.04355609	0.021968751	0.003655263
31081	7451	26291	8587	53	309	661	88	16593	_cell_485	1	14532	0	16641	10710	ACCCAAAAGAATACTG-1	epidermis	0.275807794	0.037390311	-0.03770264	0.078140598
11768	4257	13512	4833	110	1257	457	165	6690	_cell_486	1	5601	3	5959	5005	ACCCAAAAGACCCTAT-1	cortex	0.787950106	0.354168345	-0.015780647	-0.016048627
5251	2278	5220	1460	20	90	497	47	3106	_cell_487	1	2576	1	2869	2637	ACCCAAAAGTACAACA-1	stele (xylem)	-0.420087547	-0.265828848	0.045170185	-0.007315777
10391	3818	11565	3489	105	150	1158	389	6274	_cell_488	1	5280	3	5750	4872	ACCCAAAAGTGCTGAG-1	cortex	0.820614448	0.350071684	-0.017883277	-0.005428224
7357	3037	6806	1883	75	118	509	195	4026	_cell_489	1	3441	1	3845	3477	ACCCAAACATTGCGAT-1	stele (xylem)	-0.099498318	-0.283303184	0.047986216	-0.005941179
13108	4529	11824	4175	113	144	327	104	6961	_cell_490	1	6047	4	6494	5384	ACCCAAAGTATCACAC-1	endodermis sub-type 1	0.111184732	-0.093626677	0.014385041	0.018879591
16276	5072	16202	6735	169	228	422	53	8595	_cell_491	1	7490	0	8097	6389	ACCCAAATCCATCTAT-1	epidermis	0.287685143	0.111778745	-0.03810223	0.02714894
8866	3514	9554	3196	84	113	815	260	5086	_cell_492	1	4242	2	4657	4090	ACCCAAATCCTTGACC-1	stele (peri)	-0.265379905	-0.182957431	0.035980465	-0.01877449
7485	2961	7588	2798	69	119	297	44	4261	_cell_493	1	3613	3	3934	3470	ACCCAAATCGGTTAGT-1	cortex	0.174114046	-0.176937423	0.023617076	0.003338718
4567	2034	5057	1386	22	39	590	393	2627	_cell_494	1	2259	1	2496	2342	ACCGAATAGATGTTCC-1	stele (xylem)	-0.461166062	-0.155612126	0.052590966	-0.016523713
1549	747	2165	372	8	335	258	190	1002	_cell_495	1	834	5	910	883	ACCGAATAGCTTTCCC-1	NA_1	-0.433415992	-0.15844866	0.10951895	-0.009514615
3769	1681	3525	1064	12	48	189	13	2199	_cell_496	1	1874	11	2072	1957	ACCGAATAGGATATCA-1	stele (phloem)	-0.779844083	-0.39937445	0.078573008	0.004610269
7728	3009	6729	1500	41	74	537	346	4231	_cell_497	1	3639	3	3925	3494	ACCGAATAGTTGCCGC-1	cortex	0.848610297	0.40490165	-0.038337463	0.020380642
12673	4103	13340	5178	75	219	668	390	6810	_cell_498	1	6015	0	6778	5382	ACCGAATCACGTTGTA-1	epidermis	0.568918359	0.198965392	-0.029687072	0.03359893
1722	797	2023	399	16	34	285	282	1007	_cell_499	1	850	6	931	884	ACCGAATCAGATTTGC-1	NA_2	-0.088573591	-0.262728453	-0.040555719	0.010220592
8221	3130	9019	3145	65	126	733	292	4658	_cell_500	1	3968	3	4394	3788	ACCGAATCATGGCCGT-1	cortex	0.469959249	0.608576316	-0.040253802	0.004226875
30177	7477	27820	9633	200	388	1148	202	16249	_cell_501	1	14110	3	15317	10210	ACCGAATGTACTTCGA-1	cortex	0.769051789	0.3940257	-0.060399072	0.056051155
7321	3008	8230	3061	52	128	609	52	4328	_cell_502	1	3588	1	4001	3596	ACCGAATGTAGATTAG-1	stele (xylem)	-0.366549559	-0.281487091	0.018917424	-0.020356065
7494	3012	7650	2452	27	102	462	148	4459	_cell_503	1	3752	3	4196	3745	ACCGAATTCACGATTG-1	cortex	1.594913701	0.646383371	-0.013072574	-0.004267322
894	443	778	205	2	14	48	12	497	_cell_504	1	432	0	487	481	ACCGAATTCATTCATC-1	epidermis	0.26650841	0.260412954	-0.037329724	-0.015266213
4542	2038	4819	1648	10	80	314	30	2737	_cell_505	1	2297	11	2612	2428	ACCGCAGCAATTGCCA-1	stele (phloem)	-0.737223508	-0.396629672	0.076299554	-0.016504936
21817	6906	23255	6295	115	297	2099	913	13536	_cell_506	1	11214	1	12644	9595	ACCGCAGCACGCGCAT-1	stele (xylem)	-0.190859828	-0.297888455	0.031014498	-0.026038374
10156	3692	10423	2735	92	136	981	162	6317	_cell_507	1	5287	6	5805	4731	ACCGCAGCACTCAAGT-1	NA_2	-0.548736838	-0.388526766	0.069423907	0.010086695
4904	2150	4431	1032	45	71	345	64	2874	_cell_508	1	2432	2	2711	2521	ACCGCAGCATTTGTTC-1	stele (peri)	-0.548007102	-0.296547653	0.02721035	-0.00102096
38197	8770	47399	20514	704	693	2477	1021	21990	_cell_509	1	18738	8	20472	12475	ACCGCAGGTGACGCAA-1	endodermis sub-type 3	0.799723026	0.170402577	0.021010382	0.01234104
16058	5363	20017	5199	178	534	2878	1975	9253	_cell_510	1	7843	6	8617	6839	ACCGCAGGTGTCTACA-1	NA_2	-0.245759232	-0.244005654	0.045849616	-0.029775818
3142	1415	3859	1147	16	76	404	182	2034	_cell_511	1	1730	5	1954	1816	ACCGGGTAGACCCATT-1	NA_1	0.699237382	0.441112515	0.01398139	-0.00448129
50012	10527	46081	13437	378	638	2180	461	28987	_cell_512	1	24524	8	26251	15273	ACCGGGTAGAGGTACC-1	endodermis sub-type 3	0.846119086	0.173531463	0.022102137	0.054315298
10195	3841	11034	3124	57	96	1082	604	6071	_cell_513	1	5162	4	5660	4887	ACCGGGTCAACAACTC-1	endodermis sub-type 1	-0.232464487	0.135126531	0.012356785	-0.011306336
9416	3673	9905	2817	71	139	793	125	5960	_cell_514	1	4991	6	5671	4798	ACCGGGTCATCGCTAA-1	NA_2	-0.469730692	-0.263067473	0.056047081	-0.015406242
11618	4327	13422	4798	103	235	1086	242	6958	_cell_515	1	5760	1	6344	5277	ACCGGGTCATTGCGAT-1	stele (xylem)	-0.518710324	-0.267318129	0.068652575	-0.027936445
24289	6952	24492	6699	185	305	1724	151	15428	_cell_516	1	13149	0	14354	10141	ACCGGGTGTAAACGAT-1	epidermis	0.750062527	0.414645663	-0.047568666	0.010764328
49277	10447	53076	19711	155	1559	3823	672	27156	_cell_517	1	23212	2	25468	14998	ACCGGGTTCGCATAAC-1	stele (peri)	-0.324585416	-0.277285514	0.021749415	0.029783402
3018	1214	2655	880	12	42	86	52	1583	_cell_518	1	1423	0	1527	1379	ACCGGGTTCGCCGAAC-1	epidermis	1.028656858	0.247998118	-0.030890007	0.06229378
9906	3346	13427	3407	102	286	1966	1786	5880	_cell_519	1	5025	5	5557	4412	ACCGGGTTCTTCAGAG-1	NA_1	0.148895669	0.322410245	-0.005766275	0.014448769
14740	4909	13463	4238	111	210	695	381	7828	_cell_520	1	6928	0	7648	6095	ACCTGCTAGCATTCCA-1	epidermis	-0.021352087	-0.048406776	0.03454307	0.020273767
8435	3252	7916	2487	43	79	459	203	4645	_cell_521	1	4047	3	4467	3909	ACCTGCTAGGAAGAAC-1	cortex	-0.211384956	0.13615394	0.000602794	0.0107878
17723	5611	23013	7990	144	321	2471	1038	11049	_cell_522	1	9337	5	10365	7864	ACCTGCTCAAAGGAAG-1	NA_1	-0.584417314	-0.131215299	0.027196516	-0.024721492
18844	5908	19865	7495	173	317	737	199	10944	_cell_523	1	9265	3	9946	7740	ACCTGCTCATGGTTTG-1	cortex	0.79234035	0.36684604	-0.014597562	-0.001353882
33806	8607	131209	81188	1371	2930	17583	8489	19648	_cell_524	1	16759	9	18746	12335	ACCTGCTGTCCGCTTT-1	NA_3	-0.927752928	-0.544485463	0.166688703	-0.19855657
9525	3513	18286	8569	134	430	2040	1373	5740	_cell_525	1	4874	3	5331	4508	ACCTGCTGTTGTGAGG-1	cortex	0.732472134	0.339640108	-0.013572012	-0.061310132
33859	8625	40242	15460	329	719	3204	1767	18763	_cell_526	1	15960	8	17155	11688	ACCTGCTGTTTGCGAT-1	endodermis sub-type 3	0.948954397	0.217965052	0.035749756	-0.008465078
7893	3161	6141	1407	48	63	253	37	4333	_cell_527	1	3643	8	3859	3498	ACCTGCTTCTGTTGCC-1	endodermis sub-type 3	0.775041068	0.171771061	0.017544177	0.015431826
26685	6954	28049	11566	194	385	880	384	14640	_cell_528	1	12918	0	14864	10039	ACGGATTAGAGCGAAA-1	epidermis	0.139079175	0.094028535	0.006073129	0.033003194
3104	1421	3554	1056	23	58	509	160	1748	_cell_529	1	1474	2	1600	1535	ACGGATTCAAAGCTTC-1	stele (peri)	-0.465115519	-0.275840708	0.051529103	-0.007146529
7157	3062	6088	1258	20	86	449	27	4248	_cell_530	1	3576	2	4272	3850	ACGGATTCACAAGTGG-1	stele (peri)	-1.292931313	-0.016935228	0.074266436	-0.012590252
9384	3614	8591	2785	17	79	591	73	5046	_cell_531	1	4281	5	4783	4194	ACGGATTCACGCGACT-1	NA_1	0.170819846	-0.210282344	0.00915239	0.003809271
20750	6260	18989	5815	91	252	1164	609	11058	_cell_532	1	9527	2	10363	7950	ACGGATTCAGGACTGA-1	stele (peri)	0.613285382	0.519697359	0.001300654	0.021123511
131377	14627	119892	39808	867	1516	5383	1575	70743	_cell_533	1	60783	3	66779	22075	ACGGATTGTAGCGGTA-1	cortex	-0.149575361	-0.135348797	0.063943764	0.176414456
29827	6699	55921	30327	593	1287	4467	2033	17214	_cell_534	1	14443	6	16101	9184	ACGGATTGTCACAGTT-1	NA_2	-0.014874324	-0.290460199	0.086277026	-0.003305362
4506	2020	4486	1576	23	47	176	25	2639	_cell_535	1	2239	2	2475	2317	ACGGATTTCAGATACC-1	stele (peri)	-0.41866975	-0.286824195	0.007401107	-0.011468542
5377	2175	6118	1445	57	117	687	322	3490	_cell_536	1	2889	6	3165	2774	ACGGATTTCTATACCT-1	NA_2	-0.538702581	-0.303303097	0.076482319	0.011385338
45952	8844	47086	19861	528	681	1190	411	24415	_cell_537	1	21190	3	22167	12397	ACGGATTTCTTGCGCT-1	cortex	0.224306465	0.113848411	-0.061574208	0.089963616
37003	8136	45129	16856	472	1455	3358	2703	20285	_cell_538	1	17747	3	18993	11453	ACGTGGCAGACCCATT-1	cortex	1.31966395	0.608546579	-0.04621431	0.038493722
7452	3021	7632	2043	43	119	595	528	4304	_cell_539	1	3592	1	3880	3476	ACGTGGCAGAGGTGGG-1	stele (xylem)	-0.437775621	-0.257727691	0.048451254	-0.007797684
10024	3680	9735	3645	58	176	387	72	5397	_cell_540	1	4661	4	5035	4300	ACGTGGCAGTAATGTG-1	endodermis sub-type 1	-0.229054137	0.106270915	0.000171466	0.012653102
66348	11032	102449	49706	787	1505	7278	2498	40675	_cell_541	1	34716	6	39166	16350	ACGTGGCCACAAACAA-1	NA_2	-0.43606581	-0.275366602	0.064732145	0.029187107
22127	6592	23631	9006	277	487	1379	113	12369	_cell_542	1	10440	2	11483	8468	ACGTGGCCACTGTCAA-1	stele (peri)	-0.542261773	-0.387381788	0.086554349	-0.001836946
48689	10491	67228	31957	768	1346	4637	987	27533	_cell_543	1	23090	2	25693	14786	ACGTGGCGTGGGTAGT-1	stele (peri)	-0.517906691	-0.290474916	0.091786344	-0.014165054
45808	10069	107555	64487	1046	2298	11115	2780	25829	_cell_544	1	21953	9	24416	14220	ACGTGGCGTTTGTCTT-1	NA_3	-0.661740868	-0.288237019	0.059381748	-0.100306234
13784	5021	17770	7152	125	502	1352	93	8546	_cell_545	1	7050	1	7847	6290	ACGTGGCTCCTCCCAA-1	stele (xylem)	-0.033960339	-0.304043525	0.042805556	-0.052262578
84586	13389	95012	33554	857	1918	7579	1403	49701	_cell_546	1	42068	2	46376	20132	ACGTGGCTCGCACAAT-1	stele (peri)	-0.573003737	-0.30884013	0.099875539	0.063268542
5754	2382	5853	2117	22	102	369	63	3180	_cell_547	1	2717	3	2889	2611	ACGTGGCTCTTAAGCG-1	cortex	0.809686924	0.362607883	-0.041076719	0.004708945
12393	4634	13241	3750	97	177	1516	290	7411	_cell_548	1	6233	9	6942	5806	ACGTTAGAGAAATGGG-1	NA_3	-0.222598659	-0.22794207	0.024272087	-0.028106857
9183	3649	9900	3358	60	152	764	365	5201	_cell_549	1	4499	4	5142	4492	ACGTTAGAGAGGAAGT-1	endodermis sub-type 1	1.050252955	0.00432137	-0.034238218	-0.023390921
14632	4934	13006	4557	121	174	264	49	7841	_cell_550	1	6683	0	7334	6063	ACGTTAGAGCATGATA-1	epidermis	0.08307959	0.182541395	-0.005717322	0.018817439
13848	4952	13694	3413	90	157	1122	765	8147	_cell_551	1	6922	2	7610	6286	ACGTTAGCAGCAACCC-1	stele (peri)	-0.308637653	-0.254906872	-0.010381944	-0.012579768
96326	13208	93853	30797	352	1793	6079	1885	52947	_cell_552	1	45404	8	49275	19706	ACGTTAGCAGTAAGAT-1	endodermis sub-type 3	0.586981968	0.167660419	0.012874216	0.127680326
37864	9355	89152	40293	687	1817	16173	8334	21848	_cell_553	1	18575	9	20937	13095	ACGTTAGGTGCGTCCA-1	NA_3	-1.209206048	-0.487959108	0.143913609	-0.119477487
6213	2588	6553	1852	39	127	426	237	3872	_cell_554	1	3351	5	3788	3406	ACGTTAGGTGTTAGAA-1	NA_1	0.495980998	0.37569126	-0.054461257	-0.006777475
17791	6042	16948	4991	183	190	996	211	10377	_cell_555	1	8617	2	9572	7617	ACTAACGAGACGACTG-1	stele (peri)	-0.14460866	-0.298883205	-0.001828013	-0.015829753
41520	9641	86181	38278	859	2932	14173	5138	24801	_cell_556	1	20991	9	22817	13801	ACTAACGAGCGCATTT-1	NA_3	-0.868418725	-0.262013682	0.110639354	-0.086911099
36378	9060	38415	14042	285	524	1780	770	21014	_cell_557	1	18031	8	20684	12963	ACTAACGAGGGTATCG-1	endodermis sub-type 3	0.926420121	0.177977693	0.028513986	0.008111981
11948	4321	13093	5002	96	213	926	162	6694	_cell_558	1	5644	2	6334	5289	ACTAACGAGTGAAGGA-1	stele (peri)	-0.210222709	-0.269546273	0.059251117	-0.01233446
2907	1347	3438	998	37	116	355	162	1770	_cell_559	1	1511	5	1696	1615	ACTAACGCAACGTACT-1	NA_1	-0.268623605	-0.178643406	0.039355999	-0.010690356
7001	2706	6412	2221	45	76	258	99	3713	_cell_560	1	3242	0	3483	3072	ACTAACGCATGGCCGT-1	epidermis	-0.090814016	-0.095912739	0.071561907	0.027457654
90854	13363	280118	185654	3334	6804	25444	6760	52122	_cell_561	1	44697	9	49409	20244	ACTAACGGTTACGGAG-1	NA_3	0.319615682	0.215598298	0.052566775	-0.100849521
4104	1841	4170	1309	32	47	358	101	2323	_cell_562	1	1940	1	2092	1967	ACTAACGTCGAAGCCC-1	stele (xylem)	0.03785037	-0.287874477	0.080065305	-0.007266588
16118	5335	16821	6568	97	247	530	30	9349	_cell_563	1	8102	3	9163	7193	ACTACCCAGAGAGTAG-1	cortex	0.808114584	0.484719342	0.008579866	-0.003726357
15149	4760	16246	6943	143	224	718	157	8061	_cell_564	1	7118	0	7895	6220	ACTACCCAGAGCCTGA-1	epidermis	0.057031233	0.051815227	0.009282235	0.023220803
15062	4790	17572	5581	139	187	2385	1224	8056	_cell_565	1	7057	3	7589	6048	ACTACCCAGCCCATGC-1	cortex	0.82491025	0.417891376	-0.038993149	0.008123881
9264	3640	9299	2825	106	164	629	67	5508	_cell_566	1	4542	6	5107	4452	ACTACCCAGTGTAATG-1	NA_2	-0.027028737	-0.303634032	0.065447698	-0.01238024
47355	9880	50010	20927	571	659	1816	298	25739	_cell_567	1	22264	0	24364	14122	ACTACCCCAACGGACA-1	epidermis	0.16992104	-0.061172117	0.014989235	0.04581542
30706	7852	30289	9614	199	357	1541	656	17922	_cell_568	1	15462	0	17080	11360	ACTACCCCACTCGCAG-1	epidermis	0.969379114	0.248711445	-0.018171378	0.030528578
5715	2348	6067	1491	49	92	702	183	3550	_cell_569	1	2963	6	3260	2858	ACTACCCCAGCTATAC-1	NA_2	-0.153860377	-0.097492917	0.003706286	0.005268041
2378	1125	2372	768	14	41	171	37	1341	_cell_570	1	1126	1	1233	1192	ACTACCCGTAGACACG-1	stele (xylem)	-0.26527115	-0.275983373	0.048404755	-0.004065443
1494	728	1375	413	10	23	65	12	852	_cell_571	1	731	10	779	765	ACTACCCGTTAGTAGA-1	endodermis sub-type 2	0.155442032	0.153071793	-0.000506049	-0.005398312
6795	2803	7356	2583	49	88	561	292	3783	_cell_572	1	3261	2	3647	3338	ACTACCCTCGGTCTCT-1	stele (peri)	-0.583062021	-0.27629996	0.024423319	-0.012161534
45637	10188	70686	14389	222	1137	17645	10454	26839	_cell_573	1	22593	5	24597	14737	ACTACCCTCTTACGGA-1	NA_1	-1.275147083	-0.488994859	0.141274228	-0.037560112
17917	5433	18206	5647	117	270	1453	935	9784	_cell_574	1	8450	3	9013	6880	ACTACGAAGGAGGCGA-1	cortex	0.50138661	0.543513083	-0.066498538	0.02428842
5846	2509	5048	1303	45	52	233	35	3380	_cell_575	1	2810	1	3088	2823	ACTACGAAGGTGAACC-1	stele (xylem)	-0.310555385	-0.282273666	0.025819369	-0.000323434
6452	2437	7427	2231	69	120	1003	501	3503	_cell_576	1	3034	6	3284	2849	ACTACGAGTCGAGGAT-1	NA_2	-0.627268621	-0.048609743	0.022060359	0.025284481
4829	2100	5626	1559	48	166	712	200	2941	_cell_577	1	2396	2	2594	2386	ACTACGAGTCGCTACG-1	stele (peri)	-0.301680127	-0.272802532	0.022163499	-0.013741289
11662	4296	11730	4367	73	157	479	104	6550	_cell_578	1	5571	8	6049	5162	ACTACGAGTCTCGGGT-1	endodermis sub-type 3	1.006695973	0.209885506	0.045500289	-0.008075757
2723	1258	3114	1083	35	45	253	108	1590	_cell_579	1	1335	1	1406	1342	ACTACGATCCGTACGG-1	stele (xylem)	-0.22748095	-0.198294885	0.033049398	-0.004610968
4085	1764	4048	1325	35	73	207	75	2333	_cell_580	1	2037	10	2178	2016	ACTACGATCGCTAGTA-1	endodermis sub-type 2	0.326199462	0.168469125	0.004895861	0.011026525
14815	5090	16873	6080	161	223	937	160	9312	_cell_581	1	7880	0	8833	7061	ACTACGATCTCTGCGT-1	epidermis	0.380823909	0.31634503	-0.08011026	-0.020307293
10832	3986	12901	4960	93	225	1419	325	5879	_cell_582	1	4934	1	5395	4609	ACTAGGTAGCCATCAT-1	stele (xylem)	-0.04666008	-0.295306314	0.101071592	-0.018195914
4508	2037	4661	1271	10	51	394	81	2854	_cell_583	1	2408	7	2765	2575	ACTAGGTAGGATGTCG-1	c/e pre	0.204768275	-0.190052046	0.009325191	-0.017365661
21201	5951	19359	6522	76	254	698	281	11528	_cell_584	1	10060	3	11063	8020	ACTAGGTAGGCAGTGT-1	cortex	0.240947448	0.134321814	-0.053425981	0.049977424
4523	1966	4718	1508	29	63	389	249	2480	_cell_585	1	2097	1	2270	2118	ACTAGGTAGGGCTTCC-1	stele (xylem)	-0.446079387	-0.256387056	0.047095086	-0.001307823
40737	8147	49677	24596	542	760	2052	630	21097	_cell_586	1	18474	3	19614	11360	ACTAGGTAGGTACTCT-1	cortex	0.261667021	-0.004038404	-0.020852127	0.065211489
25998	7730	29899	10303	325	428	2588	886	15369	_cell_587	1	12829	2	13859	10168	ACTAGGTCAGTCAGAG-1	stele (peri)	-0.283121534	-0.29719928	0.016814501	-0.033142178
2556	1170	2921	1026	21	76	237	162	1399	_cell_588	1	1214	5	1256	1195	ACTAGGTCATACCCGG-1	NA_1	1.040990562	0.559790852	-0.048118296	0.002254013
11993	4045	11958	3936	123	183	447	127	7142	_cell_589	1	6201	0	6891	5457	ACTAGGTCATACTGCA-1	epidermis	0.070498685	0.021967649	0.015111553	0.028120331
14153	4893	17100	6326	122	252	1509	1141	7750	_cell_590	1	6599	8	7262	6009	ACTAGGTGTGGCGCTT-1	endodermis sub-type 3	0.883237105	0.17764222	0.027078527	-0.02470193
2653	1237	3132	1133	16	58	267	95	1563	_cell_591	1	1330	5	1485	1427	ACTAGGTGTTACTTTC-1	NA_1	-0.499528136	-0.000559031	0.057706875	-0.008877007
4721	2060	4493	1206	30	81	292	104	2780	_cell_592	1	2396	6	2860	2623	ACTAGGTTCAACTTGG-1	NA_2	-0.824155148	-0.298406447	0.084858437	0.000159914
1362	655	1487	501	19	37	118	23	789	_cell_593	1	685	0	764	747	ACTAGGTTCATTCTCA-1	epidermis	0.172931934	0.281416909	-0.091774786	-0.000493846
8150	3303	10330	2865	80	162	1235	851	5137	_cell_594	1	4240	1	4728	4112	ACTATTCAGACCCATT-1	stele (xylem)	-0.594879866	-0.365130226	0.117341248	-0.036215588
8084	3307	8594	2906	62	150	643	73	4760	_cell_595	1	3968	2	4361	3872	ACTATTCAGAGGAAGT-1	stele (peri)	-0.020852839	-0.293712065	-0.039972124	-0.022430862
10360	3999	9464	2145	85	97	709	313	6115	_cell_596	1	5031	1	5537	4813	ACTATTCAGATGTTCC-1	stele (xylem)	-0.119659684	-0.281304434	-0.01893847	-0.006370557
1635	773	1817	479	13	31	247	162	885	_cell_597	1	762	5	820	799	ACTATTCAGCCGCAAA-1	NA_1	1.338221402	0.131514547	-0.11204653	0.003545675
11141	4033	11590	4203	82	163	596	430	6116	_cell_598	1	5137	8	5316	4528	ACTATTCAGTCGTGAG-1	endodermis sub-type 3	0.878145716	0.172233977	0.019615499	0.000813131
15222	5171	15136	5493	113	259	493	113	8665	_cell_599	1	7474	0	8232	6665	ACTATTCCACGAACGA-1	epidermis	0.811834208	0.420561264	-0.102599481	-0.002003149
1292	625	1581	379	12	90	206	77	817	_cell_600	1	688	5	740	719	ACTATTCCACTAGGAG-1	NA_1	-0.259805809	-0.252209961	-0.026064312	-0.003879625
3097	1445	3613	1044	33	71	396	144	1925	_cell_601	1	1621	11	1807	1721	ACTATTCCAGGCACAA-1	stele (phloem)	-0.609494059	-0.333934284	0.080788185	-0.016266246
8894	3497	8839	2250	80	124	573	82	5730	_cell_602	1	4872	10	5324	4573	ACTATTCGTACGGAGT-1	endodermis sub-type 2	0.3310514	0.180822704	0.035197418	-0.007847099
5942	2466	5021	1540	58	50	158	41	3174	_cell_603	1	2743	4	2852	2613	ACTATTCGTATCACAC-1	endodermis sub-type 1	1.097988941	0.577841977	-0.108974585	0.014625009
2043	967	1929	526	16	28	143	22	1194	_cell_604	1	1006	1	1108	1077	ACTATTCGTTACTTTC-1	stele (xylem)	-0.272431415	-0.272045879	0.05447587	0.001687944
3514	1566	2969	915	21	46	78	5	1904	_cell_605	1	1628	3	1731	1641	ACTATTCGTTGCCTGG-1	cortex	1.336215757	0.592752104	-0.061723412	0.013179046
13531	4570	12878	4947	141	193	304	50	7243	_cell_606	1	6303	4	6774	5543	ACTATTCGTTGTGACT-1	endodermis sub-type 1	-0.469818944	0.094883107	0.011141181	0.019248585
2407	1126	2235	647	12	36	169	50	1321	_cell_607	1	1088	1	1161	1122	ACTATTCTCAATTGGC-1	stele (xylem)	-0.210343383	-0.23605267	-0.018032438	0.002732342
6109	2626	6650	2108	62	97	462	290	3631	_cell_608	1	3014	1	3362	3061	ACTATTCTCATCGCCT-1	stele (xylem)	-0.40356915	-0.271826407	0.021065449	-0.021626965
14189	4902	14801	5138	133	247	912	667	7704	_cell_609	1	6600	8	6995	5843	ACTATTCTCCGTGCGA-1	endodermis sub-type 3	0.902660939	0.172014433	0.023802184	-0.006650316
1689	816	1620	265	15	22	210	109	999	_cell_610	1	840	1	925	903	ACTATTCTCCTAAGTG-1	stele (xylem)	-0.362196591	-0.003367034	0.032454075	-0.003701568
5512	2120	5984	1572	25	108	736	559	2984	_cell_611	1	2640	5	3047	2597	ACTATTCTCTGGCTAA-1	NA_1	2.037278662	0.111081354	-0.14893224	0.034978018
6253	2655	6808	1593	47	168	752	466	3782	_cell_612	1	3189	6	3564	3256	ACTCGGGAGAAGCCGT-1	NA_2	-0.560330665	-0.151356223	0.06634615	-0.018197409
15950	5302	16568	5149	77	259	1691	553	8839	_cell_613	1	7478	2	8312	6680	ACTCGGGAGCTAACAA-1	stele (peri)	-0.664529272	-0.406625211	0.07617432	-0.003681906
5319	2323	6032	1562	18	108	755	508	3081	_cell_614	1	2540	2	2832	2634	ACTCGGGCAGCGTCGT-1	stele (peri)	-0.226990606	-0.238113516	0.020076521	-0.02082522
2754	1198	3659	934	20	108	585	284	1728	_cell_615	1	1483	11	1644	1483	ACTCGGGCATCGGCTG-1	stele (phloem)	-0.746199131	-0.402279751	0.084846465	0.013493764
17416	5797	33268	12459	342	5576	3360	1100	10431	_cell_616	1	8722	1	9718	7665	ACTCGGGGTCAACGGA-1	stele (xylem)	-0.461479082	-0.346868284	0.120450576	-0.097188731
7181	2951	8567	2403	68	317	972	355	4452	_cell_617	1	3806	5	4172	3727	ACTCGGGGTGCATCAT-1	NA_1	-0.3315364	-0.149434613	0.047181904	-0.024115517
17862	5934	20857	7093	79	313	2141	738	10493	_cell_618	1	8780	3	9674	7567	ACTCGGGGTGGCGCTT-1	cortex	0.794392488	0.350956662	-0.020878998	-0.032757947
20410	6364	23372	9161	192	352	1537	685	11445	_cell_619	1	9728	3	10823	8293	ACTCGGGGTTCCGGCA-1	cortex	-0.384433429	-0.279651566	0.046317361	-0.020161296
3235	1342	3772	1103	43	111	382	133	2000	_cell_620	1	1729	0	1900	1687	ACTCGGGTCCATTGTT-1	epidermis	1.03422075	0.26494353	-0.040159802	0.032457388
7231	2894	7481	2809	48	132	392	149	3951	_cell_621	1	3412	4	3673	3298	ACTCGGGTCCGCGATG-1	endodermis sub-type 1	-0.117591066	0.144544519	0.004715169	-0.000480592
70610	10847	70679	25037	558	995	3760	2205	38124	_cell_622	1	33249	0	35810	16209	ACTCGGGTCGAGGTAG-1	epidermis	0.309036921	0.096897468	-0.067853725	0.124784183
1106	544	1017	245	2	10	82	21	657	_cell_623	1	558	5	646	633	ACTGCAAAGACGTCAG-1	NA_1	1.257823699	0.600820733	-0.153665373	-0.00896914
18394	5575	18414	6402	116	219	1075	494	10108	_cell_624	1	8689	0	9383	7185	ACTGCAACACGGCCAT-1	epidermis	1.260327445	0.55510641	-0.053768294	0.023043279
9609	3699	9410	2787	21	106	784	135	5577	_cell_625	1	4792	2	5637	4865	ACTGCAACAGGTCTGC-1	stele (peri)	-0.52400425	-0.284671427	0.117623149	-0.004629912
4385	1919	3711	811	8	49	293	121	2429	_cell_626	1	2030	0	2195	2053	ACTGCAACAGTTACAC-1	epidermis	-0.464438195	-0.280656649	0.036619861	0.010120745
13330	4819	15501	4408	118	244	1565	813	8353	_cell_627	1	6977	8	7556	6242	ACTGCAACATCCTGGG-1	endodermis sub-type 3	0.827493454	0.131278489	0.024787726	-0.031908747
5885	2528	5737	1834	19	115	244	44	3481	_cell_628	1	2955	3	3307	2997	ACTGCAAGTCCTATTT-1	cortex	0.137845407	-0.205126344	0.015801886	-0.009853225
31131	8385	28677	5392	208	834	2765	1107	18371	_cell_629	1	15607	9	17209	11904	ACTGCAAGTGGTGGTA-1	NA_3	-0.782695938	-0.201502666	0.075714668	0.015595455
11464	4226	16570	5182	122	371	3359	909	6627	_cell_630	1	5544	2	6055	5139	ACTGCAAGTGTTGGTT-1	stele (peri)	-0.156757763	-0.239407709	-0.02302875	-0.048611285
1188	595	1363	336	9	24	191	89	714	_cell_631	1	610	2	651	647	ACTGCAAGTTGTGACT-1	stele (peri)	-0.111727551	-0.280044925	-0.01106195	-0.017244699
7953	3031	7148	2407	54	85	325	109	4168	_cell_632	1	3600	3	3893	3427	ACTGCAAGTTTCCGGG-1	cortex	-1.210549391	-0.411189684	0.166095851	0.024659942
9487	3716	8730	2328	101	148	591	84	5478	_cell_633	1	4612	2	4951	4351	ACTGCAATCTAAACGC-1	stele (peri)	-0.038180838	-0.276407164	-0.01811439	-0.005032028
6067	2565	6261	2042	48	83	450	240	3398	_cell_634	1	2829	2	3104	2873	ACTGCAATCTACTTTG-1	stele (peri)	-0.123931904	-0.248827898	-0.042916168	-0.009607051
14259	4604	17086	6341	161	349	1282	799	8154	_cell_635	1	7073	4	7666	5910	ACTGCAATCTCAGATG-1	endodermis sub-type 1	-0.459635892	-0.039238462	0.052695996	0.005081917
20615	6204	22347	8673	198	285	1081	262	11848	_cell_636	1	10087	3	10817	8181	ACTGCAATCTCCTTAA-1	cortex	0.865168227	0.414726561	-0.016077735	0.001171805
14784	4969	14038	3570	125	200	1410	551	8182	_cell_637	1	6972	2	7509	6082	ACTGCAATCTTTATCG-1	stele (peri)	0.983340304	-0.072703478	-0.005969562	0.011472787
6844	2921	6365	1715	42	85	372	118	4033	_cell_638	1	3317	1	3615	3325	ACTGCGGAGAAATGGG-1	stele (xylem)	-0.491166101	-0.347323518	0.126438138	-0.015012686
8034	3213	8538	2714	59	129	574	254	4808	_cell_639	1	4048	8	4372	3897	ACTGCGGAGATCTAAG-1	endodermis sub-type 3	1.099588838	0.217372593	0.027748977	-0.011996248
6558	2790	6568	1851	55	106	552	109	3895	_cell_640	1	3274	1	3550	3204	ACTGCGGAGCTACGCC-1	stele (xylem)	0.041590055	-0.344944602	0.056298836	-0.016131516
3083	1413	2944	854	23	41	249	55	1722	_cell_641	1	1450	1	1608	1529	ACTGCGGAGCTGAATA-1	stele (xylem)	0.048851571	-0.332116639	0.087594072	0.001370267
4632	1992	6075	1177	24	154	980	746	2994	_cell_642	1	2504	6	2753	2451	ACTGCGGAGTACGCGA-1	NA_2	-0.366561273	-0.272548362	0.036806641	-0.014672253
4933	2187	5228	1732	37	80	363	113	2903	_cell_643	1	2467	2	2687	2508	ACTGCGGCAAATTCCG-1	stele (peri)	-0.440376136	-0.371861945	0.07136104	-0.01684911
4577	1798	5271	1390	30	90	801	423	2537	_cell_644	1	2172	3	2407	2120	ACTGCGGCACATTCTT-1	cortex	0.80903408	0.349611444	-0.026552392	0.035103685
92743	12506	153899	80193	1963	2674	13198	6514	49357	_cell_645	1	42736	4	46427	17993	ACTGCGGGTCTGGATT-1	endodermis sub-type 1	0.226138102	0.127652421	0.059353854	0.049112202
6866	2840	7033	2569	49	135	411	57	3812	_cell_646	1	3252	2	3522	3163	ACTGCGGGTCTGTTGA-1	stele (peri)	-0.239325919	-0.292896512	0.014381737	-0.009535046
5401	2335	5746	1823	79	102	473	168	3101	_cell_647	1	2573	1	2917	2712	ACTGCGGGTGAGGGTT-1	stele (xylem)	-0.03963294	-0.281381076	0.093288027	-0.012751875
21630	6154	18556	5976	134	199	571	156	11520	_cell_648	1	10012	3	10547	7874	ACTGCGGTCCTTCGAC-1	cortex	0.831710867	0.365946439	-0.032387836	0.04952914
15830	5533	17160	6006	151	247	1157	240	9359	_cell_649	1	7716	1	8554	7015	ACTGTCCAGAGGCAGG-1	stele (xylem)	-0.435874671	-0.267722411	0.053289581	-0.029897334
18641	6014	17713	3737	122	639	1803	795	10617	_cell_650	1	8978	6	9491	7537	ACTGTCCAGCGTAGCA-1	NA_2	-0.257960314	-0.278968937	0.019562713	0.000866855
2219	1066	2482	710	28	43	264	138	1299	_cell_651	1	1103	11	1225	1184	ACTGTCCAGTAGCAAT-1	stele (phloem)	-0.778782801	-0.398448435	0.076967192	-0.012296297
3118	1395	3453	815	1	57	559	229	1792	_cell_652	1	1549	5	1833	1710	ACTGTCCCAAGATGCG-1	NA_1	1.977184168	0.101094966	-0.149270059	0.004313123
23876	6404	24388	9869	171	380	982	201	12785	_cell_653	1	10986	3	11740	8261	ACTGTCCCACTGAAGG-1	cortex	0.820783122	0.416298765	-0.036591836	0.039546682
1114	539	859	169	3	5	59	19	604	_cell_654	1	512	2	564	553	ACTGTCCCAGAGATGC-1	stele (peri)	-0.624642331	-0.07965488	0.075142239	-0.003381686
54771	10553	56898	21207	461	754	3092	1325	30059	_cell_655	1	25502	0	27594	15178	ACTGTCCGTGAAACAT-1	epidermis	0.950181709	0.425313173	-0.057313173	0.060589512
2774	1272	2924	1120	31	39	154	17	1563	_cell_656	1	1297	1	1391	1325	ACTGTCCGTGCGACCT-1	stele (xylem)	-0.027609597	-0.274556283	0.060390179	0.001454016
112498	13534	248049	118253	2754	17924	37242	5880	65996	_cell_657	1	55728	0	57923	20552	ACTGTCCGTTTAGAAG-1	epidermis	0.906237074	0.431926726	-0.089306442	0.009958356
70995	11218	268053	198977	3278	5429	17161	5071	38137	_cell_658	1	32813	2	36041	16046	ACTGTCCTCCAAACCA-1	stele (peri)	0.37810236	-0.035420671	0.011594717	-0.123413199
14113	4390	13541	5308	151	222	456	22	7382	_cell_659	1	6470	0	6984	5442	ACTGTCCTCCGGGCAT-1	epidermis	0.160060979	0.100917486	0.016441807	0.04926096
16301	4872	13870	4524	146	177	392	38	8593	_cell_660	1	7608	0	8234	6235	ACTGTCCTCGCGCCAA-1	epidermis	-0.086148842	-0.088322412	0.029491884	0.06384825
17140	5713	18516	5585	189	255	1360	329	10798	_cell_661	1	8943	1	9697	7543	ACTTCCGAGAATCAAC-1	stele (xylem)	-0.466836505	-0.281404595	0.075615276	-0.018947426
25550	7670	27881	8911	236	360	2375	1090	14909	_cell_662	1	12381	1	13606	10077	ACTTCCGAGAGAAGCA-1	stele (xylem)	-1.244660794	-0.492988505	0.147095558	-0.027604215
54711	10990	76838	31409	772	1147	9077	2011	32422	_cell_663	1	27313	9	29287	15875	ACTTCCGAGCTTTCCC-1	NA_3	0.001640226	0.367297128	-0.034081543	-0.005174734
10235	3786	10704	4390	31	184	411	57	5631	_cell_664	1	4932	0	5707	4844	ACTTCCGAGTACAACA-1	epidermis	0.822964869	0.434597287	-0.114194045	-0.00019009
9670	3718	10053	3283	99	178	840	339	5314	_cell_665	1	4465	1	4913	4277	ACTTCCGAGTGCCCTG-1	stele (xylem)	-0.679924264	-0.354189797	0.137568976	-0.010612305
14693	4796	12880	4096	39	134	599	134	7878	_cell_666	1	6954	0	7749	6163	ACTTCCGCAACGTCGC-1	epidermis	-0.051719222	-0.08807949	0.064658472	0.034048607
13523	4761	13627	4278	136	204	655	131	8223	_cell_667	1	7076	8	7830	6413	ACTTCCGCAAGGAAGA-1	endodermis sub-type 3	0.182542969	0.127910623	-0.005334093	-0.005246793
13110	4562	13709	5977	123	179	315	27	7088	_cell_668	1	6133	4	6651	5537	ACTTCCGCAGGGTAAC-1	endodermis sub-type 1	0.391430451	-0.105043491	0.023151578	-0.000864864
12686	4470	13507	4588	36	201	1171	336	7175	_cell_669	1	6299	0	6993	5807	ACTTCCGGTATCTCAG-1	epidermis	-0.173883566	-0.335708094	0.097046886	-0.004587959
15597	5342	15720	5678	142	167	854	84	8795	_cell_670	1	7355	2	8037	6599	ACTTCCGTCGATATGC-1	stele (peri)	-0.164939505	-0.266950087	0.052157113	-0.01015781
10243	3949	11972	4077	108	206	999	693	5889	_cell_671	1	4886	1	5302	4590	ACTTCCGTCGGGCTCA-1	stele (xylem)	-0.371798387	-0.274798097	0.02113466	-0.030077511
37324	9507	40003	10908	236	670	3216	744	24229	_cell_672	1	20265	9	22634	14273	ACTTCCGTCTGGCCAG-1	NA_3	0.820614448	0.350071684	-0.017883277	-0.007563081
15284	5453	14651	3643	96	212	726	122	9852	_cell_673	1	8129	2	9129	7335	ACTTTCAAGCACCATT-1	stele (peri)	0.530359946	0.558450329	-0.058946983	-0.01942358
12671	4348	12667	4323	142	178	676	252	7096	_cell_674	1	6014	0	6491	5380	ACTTTCAAGCTCGGCT-1	epidermis	0.019109576	-0.143527101	0.010214002	0.014222026
20357	6406	18443	5667	188	233	927	98	11330	_cell_675	1	9794	10	10944	8355	ACTTTCAAGTCACACT-1	endodermis sub-type 2	0.238000168	0.198720289	0.035260181	0.00653772
27910	7973	35401	8912	192	473	4818	3603	17403	_cell_676	1	14673	7	16193	11392	ACTTTCAAGTGTCACT-1	c/e pre	-0.357102053	-0.044527384	0.116673942	-0.039661686
9702	3827	9167	2859	70	136	441	195	5466	_cell_677	1	4534	2	4905	4332	ACTTTCACAAGAGCGT-1	stele (peri)	-0.239325919	-0.292896512	0.014381737	-0.012701979
5353	2204	5078	1848	59	58	124	22	2967	_cell_678	1	2594	0	2759	2525	ACTTTCACAATGACTC-1	epidermis	1.179428361	0.555936824	-0.078276657	0.017297047
11388	4278	11784	3692	92	159	972	450	6419	_cell_679	1	5327	1	5916	5048	ACTTTCACACCGTTGG-1	stele (xylem)	-0.487515183	-0.357502394	0.120735074	-0.017078031
3006	1408	2822	550	16	74	299	125	1758	_cell_680	1	1508	5	1655	1605	ACTTTCACACTCCTCA-1	NA_1	0.360054197	-0.001409751	-0.019174663	-0.006272895
42342	8790	47121	17214	463	627	3161	349	25307	_cell_681	1	21793	0	23401	13136	ACTTTCACAGTAAGCG-1	epidermis	0.033325016	-0.018048355	0.022979375	0.056978714
13040	4359	13203	4724	93	221	702	264	7199	_cell_682	1	6233	0	6870	5571	ACTTTCAGTAACTGAA-1	epidermis	-0.033485768	-0.083840339	-0.019376138	0.020891593
1306	643	1284	309	7	22	115	51	780	_cell_683	1	664	2	758	749	ACTTTCAGTGCTGTGC-1	stele (peri)	-0.53610206	-0.302277724	0.093083855	-0.009406327
8197	3199	8580	3623	84	187	206	59	4421	_cell_684	1	3778	4	4050	3576	ACTTTCAGTGTTAGAA-1	endodermis sub-type 1	0.215426168	-0.086504183	0.014552092	-0.001831065
15752	5514	18762	7211	186	259	1412	617	9077	_cell_685	1	7686	11	8658	7001	ACTTTCATCGAGAACG-1	stele (phloem)	-0.779844083	-0.39937445	0.078573008	-0.041912799
4696	1876	5493	1256	37	157	768	376	2899	_cell_686	1	2461	6	2811	2418	ACTTTCATCTTCAGAG-1	NA_2	1.558870159	0.11226063	-0.115003391	0.024860307
18371	5768	16114	5301	132	197	481	108	9895	_cell_687	1	8506	0	9027	7185	AGACAAAAGAGAGTAG-1	epidermis	0.679601355	0.334166196	-0.070784367	0.024563161
5627	2343	6992	2235	89	173	725	543	3227	_cell_688	1	2790	4	3057	2758	AGACAAAAGCTAGCAG-1	endodermis sub-type 1	-0.337698967	0.104775884	0.000674592	-0.01192693
4517	2006	4380	1028	29	87	413	74	2749	_cell_689	1	2289	1	2480	2327	AGACAAAAGTATGGGC-1	stele (xylem)	-0.773671514	-0.173606674	0.004301836	-0.005892565
18333	5286	19544	7941	124	250	635	179	10415	_cell_690	1	9086	3	10037	7375	AGACAAACAAGGGAGG-1	cortex	-1.301761212	-0.166972459	0.20120304	0.037101243
4305	1971	4413	1033	31	84	450	164	2651	_cell_691	1	2191	2	2348	2220	AGACAAACAGCACATT-1	stele (peri)	-0.422361485	-0.16487766	0.083759769	-0.01959212
17014	5678	16052	5258	160	184	978	101	9371	_cell_692	1	7981	2	8731	7015	AGACAAAGTAATGTAG-1	stele (peri)	-0.322044715	-0.297669336	0.015655089	-0.001456364
25660	7352	34255	10449	269	566	6133	756	16082	_cell_693	1	13379	2	14117	10069	AGACAAAGTGGAAAGA-1	stele (peri)	-0.648877741	-0.355479523	0.084807839	-0.03624219
11490	4101	10689	3368	74	191	534	340	6182	_cell_694	1	5317	2	5652	4807	AGACAAATCTCGTAGA-1	stele (peri)	-0.133457975	-0.254967972	-0.018413817	0.015477334
34608	7903	32822	11740	288	1108	1166	385	18135	_cell_695	1	15888	3	16809	10765	AGACAAATCTGTCGGG-1	cortex	0.509872823	0.39332643	-0.106386193	0.068363944
16059	4769	17219	6558	184	257	1002	490	8728	_cell_696	1	7491	6	8130	6041	AGACAAATCTTCGTTA-1	NA_2	0.911189315	0.434997281	-0.060422969	0.040439751
5720	2382	6199	2298	32	92	367	76	3334	_cell_697	1	2831	5	3054	2733	AGATAGACAACGTAGG-1	NA_1	-0.210645632	-0.227214768	-0.001747264	-0.002261779
20403	6191	19595	7149	126	240	924	157	10999	_cell_698	1	9460	9	10513	8009	AGATAGACACATAAAG-1	NA_3	0.687292361	0.403601676	-0.051179165	0.014594959
16160	5101	14120	4241	121	212	778	233	8535	_cell_699	1	7396	8	7835	6205	AGATAGACACCGTTGG-1	endodermis sub-type 3	1.191634876	0.226434838	0.024249923	0.038061748
1071	525	991	226	7	20	74	32	632	_cell_700	1	514	2	528	509	AGATAGACACGGCCAT-1	stele (peri)	-0.154328193	-0.241432821	-0.007233749	-0.007648127
13227	4756	13345	4730	127	199	702	167	7420	_cell_701	1	6360	10	6781	5695	AGATAGACACTTATGG-1	endodermis sub-type 2	0.22268708	0.181376566	0.014402283	-0.012002373
21047	6402	19632	4534	165	231	1416	603	12683	_cell_702	1	10792	0	11696	8869	AGATAGAGTACTTGAC-1	epidermis	-0.10637737	0.331216643	0.02611586	0.013295161
12671	4309	13157	4491	84	181	704	120	7577	_cell_703	1	6548	6	7202	5711	AGATAGAGTTCTTAGG-1	NA_2	-0.93008831	-0.187306253	0.09199129	0.013833408
9864	3763	9219	3183	52	140	406	43	5395	_cell_704	1	4578	4	5072	4402	AGATAGAGTTTAAGGA-1	endodermis sub-type 1	-0.570344544	-0.285565085	0.047439839	0.001272103
34430	8374	43642	16337	321	681	3962	2377	19964	_cell_705	1	16834	7	19408	11862	AGATAGATCCGGAAAG-1	c/e pre	0.350784341	-0.167514053	0.010992898	-0.000339573
32791	6965	33046	11614	183	498	1940	525	18286	_cell_706	1	15992	0	17415	10109	AGATAGATCTATTTCG-1	epidermis	0.867072671	0.278731019	-0.010564623	0.09884936
1087	534	1285	329	10	34	176	56	680	_cell_707	1	569	5	625	621	AGATAGATCTTCTTCC-1	NA_1	1.152988217	0.566360501	-0.137876679	-0.008454478
15653	5273	16484	6202	110	266	957	175	8774	_cell_708	1	7394	1	8380	6775	AGATTCGAGGTTCGAG-1	stele (xylem)	-0.255649068	-0.276718137	0.043276669	-0.0088278
15066	5272	15876	5886	109	236	1053	182	8410	_cell_709	1	7069	2	8024	6597	AGATTCGAGTCTCCAA-1	stele (peri)	-0.463496484	-0.32248305	0.068097141	-0.020684932
17147	5457	18221	5729	81	281	1681	1204	9245	_cell_710	1	8004	4	8829	6870	AGATTCGCAGGTCCTG-1	endodermis sub-type 1	0.391430451	-0.105043491	0.023151578	0.003191895
6662	2551	6712	2726	40	138	220	36	3552	_cell_711	1	3063	0	3278	2883	AGATTCGGTTACTACG-1	epidermis	-0.011365898	-0.079971179	0.053397867	0.027836467
5120	2254	4744	1245	54	49	343	58	2995	_cell_712	1	2474	1	2736	2540	AGATTCGGTTATGCAC-1	stele (xylem)	-0.335423915	-0.278460017	0.024357667	-0.007195329
8953	3412	8240	2624	78	151	365	83	4939	_cell_713	1	4212	2	4701	4080	AGATTCGGTTCACGTA-1	stele (peri)	-0.16036305	-0.279918054	-0.027585399	0.012200522
9330	3556	13255	3980	65	229	2093	1724	5164	_cell_714	1	4388	4	4787	4194	AGATTCGGTTCCCGGA-1	endodermis sub-type 1	-0.321830291	-0.277745436	0.031325174	-0.036528111
5696	2301	5971	2591	42	60	223	12	3043	_cell_715	1	2669	0	3059	2727	AGATTCGGTTTGTAGC-1	epidermis	-0.092372157	-0.158521066	0.015256356	0.013823745
13289	4413	18339	6100	161	1050	2255	1043	7730	_cell_716	1	6747	4	7489	5801	AGATTCGTCGCCACTT-1	endodermis sub-type 1	-0.358128668	0.080168664	0.046135353	-0.016108239
33853	8184	30405	10641	303	391	975	278	17817	_cell_717	1	15242	3	16193	10797	AGATTCGTCGCTACCT-1	cortex	0.736516409	0.338183099	-0.018393883	0.054382083
9605	3454	9923	4061	56	162	366	212	5066	_cell_718	1	4421	3	4919	4132	AGATTCGTCGCTGATA-1	cortex	0.897086379	0.520153974	0.018895478	0.019742945
8840	3466	9078	2716	52	110	653	268	5279	_cell_719	1	4474	3	4784	4207	AGATTCGTCTCTGACC-1	cortex	-0.229899722	-0.216452752	0.011811471	-0.009149759
22710	6880	29622	12454	307	446	2176	1145	13094	_cell_720	1	11191	11	12525	9075	AGCCAGCAGAGAGGTA-1	stele (phloem)	-0.746199131	-0.402279751	0.084846465	-0.039975002
7372	2758	7760	2625	51	130	346	56	4552	_cell_721	1	3973	0	4444	3760	AGCCAGCAGCTGAGGT-1	epidermis	-0.625059985	0.060948928	0.040004822	0.025609741
3031	1376	2865	745	22	84	242	29	1743	_cell_722	1	1490	8	1543	1459	AGCCAGCAGGCACTAG-1	endodermis sub-type 3	1.173354144	0.222519219	0.025609977	0.006673897
2891	1306	2925	1220	22	37	81	11	1554	_cell_723	1	1405	0	1558	1486	AGCCAGCAGTCACGCC-1	epidermis	0.081989212	0.032070323	0.012546025	0.0079248
11812	4363	10608	2725	87	132	834	304	6526	_cell_724	1	5430	1	5939	5045	AGCCAGCAGTCTTAGC-1	stele (xylem)	-0.093553719	-0.290039765	-0.008620534	0.001366916
11287	3738	22925	13491	254	598	1197	597	6788	_cell_725	1	5811	6	6652	4957	AGCCAGCCACGTTAGT-1	NA_2	-0.927114168	-0.233567651	0.129865589	-0.043771624
24905	7300	22707	5913	102	339	1254	304	14795	_cell_726	1	12520	5	13960	10060	AGCCAGCCATAGTCCA-1	NA_1	-0.143480503	-0.258354895	0.068198989	0.010516694
5574	2368	5308	1623	30	80	337	48	3190	_cell_727	1	2671	2	2994	2729	AGCCAGCCATCAGCTA-1	stele (peri)	-0.535021673	-0.135170726	0.064998652	0.000603366
10613	3977	10622	3202	64	104	859	539	5854	_cell_728	1	4974	3	5310	4583	AGCCAGCGTAAGTCTC-1	cortex	0.982266173	0.199771203	0.037382973	-0.005024054
2852	1269	2947	1188	32	63	111	15	1538	_cell_729	1	1324	4	1394	1312	AGCCAGCGTATATGGA-1	endodermis sub-type 1	-0.094691579	-0.077391045	0.019396959	0.014182429
13968	4617	13545	4115	121	185	535	212	8377	_cell_730	1	7265	3	8060	6361	AGCCAGCGTCGATAGG-1	cortex	0.787606836	0.399035012	-0.08789656	0.02284656
16005	4918	17127	6944	137	260	692	207	8887	_cell_731	1	7704	3	8336	6448	AGCCAGCGTGATCAGG-1	cortex	1.313410057	0.607236496	0.007460002	0.026292728
4153	1858	4187	1056	31	56	462	201	2381	_cell_732	1	2001	5	2177	2053	AGCCAGCTCAGGCCGT-1	NA_1	0.336818236	0.115082174	0.048114789	-0.006347367
8344	3268	9409	3567	66	133	701	287	4655	_cell_733	1	3864	1	4192	3672	AGCCAGCTCGATTACG-1	stele (xylem)	-0.230926376	-0.270137971	0.05530068	-0.01212123
8063	3328	7902	2137	65	114	681	224	4681	_cell_734	1	3854	1	4307	3870	AGCCAGCTCGTTGTAG-1	stele (xylem)	-0.164939505	-0.266950087	0.052157113	-0.018675674
5636	2380	5917	2141	57	134	354	86	3145	_cell_735	1	2670	2	2931	2698	AGCCAGCTCTCGGCGA-1	stele (peri)	-0.373219133	-0.276879845	0.012533216	-0.00474577
14730	4988	16751	6267	191	279	1023	285	8706	_cell_736	1	7335	2	8212	6502	AGCCAGCTCTCTATTG-1	stele (peri)	-0.205410935	-0.316175308	0.026738639	-0.013103023
3248	1399	2897	1031	25	47	85	28	1681	_cell_737	1	1506	0	1582	1486	AGCCCGAAGCAGAATT-1	epidermis	0.151352527	0.190095661	-0.004872688	0.029032061
14293	4833	17311	6222	178	885	1259	250	8517	_cell_738	1	7139	2	7941	5920	AGCCCGAAGCCGCAAA-1	stele (peri)	-0.439343909	-0.379172114	0.06741648	-0.016619063
25876	7540	34247	13152	308	933	3254	1199	15401	_cell_739	1	13141	9	14396	10530	AGCCCGAAGTCCGGAA-1	NA_3	0.886955719	0.463859992	0.01125098	-0.043534235
4713	2069	4677	976	30	60	340	215	3056	_cell_740	1	2561	7	2773	2554	AGCCCGACAGTGCTCG-1	c/e pre	-1.248000816	-0.261830262	0.085855817	-0.005044293
1695	822	2286	656	10	392	208	67	953	_cell_741	1	804	2	868	850	AGCCCGAGTCAATACC-1	stele (peri)	-0.630271194	-0.384004052	0.062058682	-0.013616276
6128	2536	6119	2151	55	73	371	34	3435	_cell_742	1	2912	11	3133	2818	AGCCCGAGTGCTGGCT-1	stele (phloem)	-0.779844083	-0.39937445	0.078573008	0.001461438
6962	2710	8144	2954	73	150	639	77	4251	_cell_743	1	3648	0	4155	3609	AGCCCGATCACTGGTA-1	epidermis	0.247834541	0.051284548	-0.029849753	0.004068423
78013	12478	105884	51778	905	1525	5927	516	45233	_cell_744	1	38553	0	42176	18614	AGCCCGATCCATCTAT-1	epidermis	-0.768531238	-0.204558461	0.109439314	0.040431195
6045	2498	6267	1750	50	96	648	294	3429	_cell_745	1	2920	4	3152	2841	AGCCGCAAGAATATCG-1	endodermis sub-type 1	0.446389967	0.551916025	-0.059240284	0.000235105
10501	3890	9675	3373	106	238	238	89	5631	_cell_746	1	4843	4	5103	4372	AGCCGCAAGCGGACAT-1	endodermis sub-type 1	-0.33545536	-0.040696522	0.026557811	0.009348758
13092	4590	12287	4012	86	140	564	146	7339	_cell_747	1	6280	4	6875	5725	AGCCGCACAGTCCTGG-1	endodermis sub-type 1	-0.407343986	-0.166671468	0.105661998	0.008303554
18384	5961	16757	3883	166	251	1132	593	10732	_cell_748	1	8991	0	9958	7859	AGCCGCAGTGCGCTCA-1	epidermis	0.070699621	0.178968144	0.001659622	0.005696611
11723	4382	11015	3477	65	166	531	240	6536	_cell_749	1	5599	3	6046	5192	AGCCGCAGTTCCAATG-1	cortex	-0.487236062	-0.277056001	0.083140301	-0.007702402
6663	2725	9390	3418	88	161	1190	629	3904	_cell_750	1	3257	2	3573	3211	AGCCGCATCAGCCGGT-1	stele (peri)	-0.542362343	-0.282822844	0.032494069	-0.030714439
42174	9791	73091	35770	705	1512	7122	3858	24124	_cell_751	1	20357	2	22509	13717	AGCCTCTAGAGGCAGG-1	stele (peri)	-0.616459542	-0.420252824	0.084808798	-0.05994763
34147	8469	30622	9447	227	403	1600	476	18469	_cell_752	1	15787	2	17046	11385	AGCCTCTAGAGTGGAA-1	stele (peri)	-0.078675522	-0.286135801	-0.009414764	0.042274616
24418	7157	25581	9384	223	322	1632	492	13528	_cell_753	1	11453	4	12395	9191	AGCCTCTAGGATTGCG-1	endodermis sub-type 1	-0.151561653	-0.292223812	0.02171988	-0.00543434
9332	3620	8794	2580	21	102	513	138	5440	_cell_754	1	4650	6	5158	4500	AGCCTCTCAAGGGTAC-1	NA_2	-0.799358495	-0.12393403	0.05631201	-0.001503058
9434	3709	8777	2694	66	122	326	52	5517	_cell_755	1	4631	2	5171	4530	AGCCTCTCACCTGAAT-1	stele (peri)	-0.31488958	-0.240899914	0.002602691	-0.007148748
4974	2173	4874	1276	57	64	297	78	3102	_cell_756	1	2582	6	2793	2554	AGCCTCTCACCTGGTG-1	NA_2	-0.431364697	-0.256888099	0.081684508	-0.005658761
5535	2214	5426	2294	42	76	122	12	2880	_cell_757	1	2541	0	2712	2456	AGCCTCTCATCGGCTG-1	epidermis	0.535313838	0.346173063	-0.069215782	0.025189853
4151	1868	4046	1205	30	61	382	18	2350	_cell_758	1	1950	1	2246	2100	AGCCTCTGTCAGTGCC-1	stele (xylem)	-0.287789605	-0.25918464	0.03888208	-0.006862265
8716	3457	9074	3218	109	164	583	69	4931	_cell_759	1	4144	2	4514	3996	AGCCTCTGTCTGGATT-1	stele (peri)	-0.108624995	-0.293295142	-5.15E-05	-0.014113654
15705	4995	13981	4139	97	206	895	309	8335	_cell_760	1	7262	0	7686	6074	AGCCTCTTCCCTATTA-1	epidermis	0.661469967	0.195077994	-0.027121343	0.035922823
15097	5213	22516	6206	161	338	3594	3117	9100	_cell_761	1	7611	7	8482	6684	AGCCTCTTCGTTCTAT-1	c/e pre	-0.529775029	-0.019887642	0.075979502	-0.059529199
867	427	904	256	2	14	87	36	509	_cell_762	1	427	5	457	453	AGCCTCTTCTGGCACG-1	NA_1	0.223762756	0.127890075	0.060109723	-0.010478831
97895	13578	113889	53044	1155	1493	4241	452	53504	_cell_763	1	45895	3	49484	20069	AGCCTGGAGACACGGT-1	cortex	0.266848254	0.108673779	-0.065393247	0.089852337
1517	743	1464	482	10	20	70	8	874	_cell_764	1	747	2	838	824	AGCCTGGCAATGTGCT-1	stele (peri)	0.185405382	-0.196136244	0.012935466	-0.008248739
6957	2810	6089	1602	50	109	327	92	3909	_cell_765	1	3406	3	3533	3199	AGCCTGGCAGGCAGAT-1	cortex	0.792653796	0.539715307	-0.095313514	0.012386943
1102	539	1253	348	16	24	126	68	671	_cell_766	1	574	3	633	625	AGCCTGGCATTAACGC-1	cortex	-1.16758365	-0.507618445	0.175852428	-0.00642697
11325	4121	11040	3391	87	179	610	263	6510	_cell_767	1	5535	10	5787	4886	AGCCTGGGTATATGGA-1	endodermis sub-type 2	-1.270484814	0.039676519	0.017157593	0.003729368
12065	4083	11543	4175	108	169	553	117	6421	_cell_768	1	5670	0	6066	5019	AGCCTGGGTGCACCCA-1	epidermis	0.320209046	0.1548311	-0.053447827	0.030503675
2727	1299	2789	742	16	44	257	150	1580	_cell_769	1	1321	1	1519	1453	AGCCTGGTCTCGACAA-1	stele (xylem)	-0.488585336	-0.275082218	0.047176171	-0.013097039
21773	6581	21850	7417	100	354	1490	403	12086	_cell_770	1	10375	0	11470	8708	AGCCTGGTCTCTGACC-1	epidermis	-0.045842929	-0.232153679	0.053652646	0.002237883
10937	4099	12837	3193	69	184	2076	1121	6194	_cell_771	1	5215	7	5726	4872	AGCCTTCAGAACGTCG-1	c/e pre	0.263689156	0.116816629	0.054274876	-0.025583842
7529	3092	9562	3291	86	260	953	376	4596	_cell_772	1	3918	5	4327	3920	AGCCTTCAGAGAGTAG-1	NA_1	0.297526215	0.313264041	0.026154219	-0.034284343
8295	3106	7898	2536	36	92	331	107	4796	_cell_773	1	4148	3	4425	3790	AGCCTTCAGCAGTAGC-1	cortex	-1.31188118	-0.443214239	0.191791999	0.023671014
1287	634	1455	352	5	31	194	93	780	_cell_774	1	655	5	702	686	AGCCTTCAGCTCGTTA-1	NA_1	-0.127297505	-0.240404297	-0.007641404	-0.010686455
11561	4190	12629	4530	118	215	1068	235	6463	_cell_775	1	5389	2	5915	4999	AGCCTTCAGGCATGCA-1	stele (peri)	-0.553829528	-0.412937383	0.09390559	-0.00917982
3899	1748	4049	1465	43	68	263	13	2197	_cell_776	1	1802	1	1960	1841	AGCCTTCAGGGAAGCG-1	stele (xylem)	-0.505306502	-0.281658924	0.105531244	-0.005269562
3984	1751	4000	1140	22	72	458	104	2204	_cell_777	1	1843	1	2054	1925	AGCCTTCCAACAAACA-1	stele (xylem)	-0.006480105	-0.295851189	0.084999881	0.00405887
2883	1317	3217	887	18	37	301	139	1835	_cell_778	1	1557	7	1721	1614	AGCCTTCCAAGGATGC-1	c/e pre	0.004524619	-0.167725446	0.003780921	-0.001244214
17723	5625	15299	4659	141	186	679	207	9427	_cell_779	1	8048	3	8535	6819	AGCCTTCCAAGGTCGA-1	cortex	-0.108345152	-0.285368885	-0.001582761	0.026223557
6203	2608	6790	2379	53	104	523	200	3531	_cell_780	1	2968	1	3205	2893	AGCCTTCCAGCAAACG-1	stele (xylem)	-0.635232125	-0.300802846	0.063668766	-0.013709489
11836	4125	17838	4798	92	273	4272	1738	6665	_cell_781	1	5798	5	6506	5301	AGCCTTCCATCATCGA-1	NA_1	-0.98862391	-0.280250904	0.07594912	-0.033552743
5323	2322	5229	1347	11	92	351	73	3355	_cell_782	1	2863	2	3310	3017	AGCCTTCGTAATGCAA-1	stele (peri)	-0.327089967	-0.245600285	-0.005694628	-0.009830609
5027	2163	4354	1177	33	59	300	48	2737	_cell_783	1	2399	4	2604	2424	AGCCTTCGTGTGCTTA-1	endodermis sub-type 1	-0.124259808	0.133367481	0.010777559	0.00820914
26268	7236	22156	6545	171	301	817	256	14066	_cell_784	1	12113	3	13077	9445	AGCCTTCGTTACGCTA-1	cortex	0.794392488	0.350956662	-0.020878998	0.040717051
18499	6038	17822	5159	188	267	1527	362	10319	_cell_785	1	8654	2	9430	7479	AGCCTTCGTTTGCATG-1	stele (peri)	-0.687290306	-0.428931815	0.081165936	-0.004964362
2187	1037	1984	435	10	27	233	17	1262	_cell_786	1	1065	5	1215	1182	AGCCTTCTCACGATTG-1	NA_1	-0.286742277	-0.17276341	0.0649943	0.000219443
18335	6061	17589	5425	129	235	1075	110	10615	_cell_787	1	8891	8	9581	7593	AGCCTTCTCAGGTTTG-1	endodermis sub-type 3	0.285746181	0.127831906	0.021384108	-0.00880943
43943	9420	42954	15146	394	617	2050	1261	23486	_cell_788	1	20284	8	21504	13021	AGCCTTCTCCCACGGA-1	endodermis sub-type 3	1.189667111	0.22108638	0.028045027	0.056851547
11476	4295	12600	3179	75	177	1826	872	6471	_cell_789	1	5449	1	6150	5232	AGCGATTAGACCATAA-1	stele (xylem)	-0.001808425	-0.292374933	0.091809304	-0.022875349
12889	4808	14665	5662	125	204	878	117	7679	_cell_790	1	6429	1	7274	6103	AGCGATTAGTAGAAGG-1	stele (xylem)	-0.448263347	-0.283277165	0.03627208	-0.038882874
7847	3133	7983	2801	74	82	499	156	4371	_cell_791	1	3710	3	4114	3715	AGCGATTCACTAAACC-1	cortex	-0.091796895	0.130690413	0.019663818	-0.005156455
19935	5497	20816	8930	151	255	682	279	10519	_cell_792	1	9251	0	9964	7222	AGCGATTCAGCAACAG-1	epidermis	0.284199012	0.206892315	-0.043333733	0.048404199
1286	629	1683	456	10	88	222	81	826	_cell_793	1	715	2	760	735	AGCGATTCAGGATGTG-1	stele (peri)	-0.130581269	-0.247747937	-0.031971724	-0.009698832
12020	4312	11033	3492	104	167	493	174	6603	_cell_794	1	5692	10	6136	5144	AGCGATTCATGTGGGA-1	endodermis sub-type 2	0.438122412	0.195231547	0.027780071	0.009985952
24372	6784	27591	10205	193	1982	1250	627	13334	_cell_795	1	11682	4	12664	9109	AGCGATTCATTTGGTG-1	endodermis sub-type 1	0.312117976	-0.104174121	0.021280336	0.006647262
6046	2560	6214	1558	51	75	600	224	3706	_cell_796	1	3103	11	3353	3053	AGCGATTGTACTTGAC-1	stele (phloem)	-0.368740665	-4.33E-05	-0.017610786	-0.009676293
1059	508	1257	396	3	62	162	21	613	_cell_797	1	521	5	571	541	AGCGATTGTCGAGGAT-1	NA_1	0.182720612	-0.197983316	0.011571884	0.001998522
2329	1051	2454	777	22	56	204	123	1272	_cell_798	1	1097	0	1232	1180	AGCGATTGTGCTGTCG-1	epidermis	0.179216434	0.092386204	0.015508678	0.01527257
2481	1162	2732	567	20	30	429	310	1376	_cell_799	1	1139	1	1278	1227	AGCGATTGTTAAGTCC-1	stele (xylem)	-0.017852489	-0.308145742	0.072812183	-0.004914252
10049	3796	9881	2961	85	108	685	140	5902	_cell_800	1	5015	2	5392	4626	AGCGTATAGAAACGCC-1	stele (peri)	-0.286414532	0.087073424	0.006677193	-0.001214418
9670	3697	10037	2511	54	127	1193	837	5315	_cell_801	1	4540	1	4888	4238	AGCGTATAGACTTGAA-1	stele (xylem)	-0.068801327	-0.268690888	0.068052266	-0.007993178
10371	3710	9092	3036	97	105	282	105	5467	_cell_802	1	4692	3	4877	4216	AGCGTATAGATATGAC-1	cortex	0.848610297	0.40490165	-0.038337463	0.030526444
13975	4715	13186	5051	66	171	339	34	7525	_cell_803	1	6503	3	7187	5900	AGCGTATCAAGGCGTA-1	cortex	0.857760181	0.50918605	0.004680273	0.017018014
16742	5200	18366	6927	162	303	1144	932	8898	_cell_804	1	7751	4	8233	6387	AGCGTATCAAGTTGCT-1	endodermis sub-type 1	-0.40776824	0.065625258	0.016246126	0.012749445
9168	3454	8623	2304	82	170	613	297	5157	_cell_805	1	4497	10	4778	4117	AGCGTATCATAGTCCA-1	endodermis sub-type 2	0.335210414	0.187655158	0.035816627	0.013016486
7866	2888	7644	3034	61	154	193	48	4154	_cell_806	1	3563	0	3757	3236	AGCGTATCATCAACTG-1	epidermis	0.315851668	0.09765989	-0.03943136	0.03509943
6624	2698	6767	2653	33	115	371	36	3559	_cell_807	1	3014	2	3331	3020	AGCGTATGTCATTGCA-1	stele (peri)	-0.598059807	-0.397993482	0.087913132	0.000353144
44631	10329	59502	17304	291	909	8382	4880	27736	_cell_808	1	23343	9	26085	15581	AGCGTATTCGCCCTTA-1	NA_3	-1.132912801	0.021922022	0.026626557	-0.025965863
12186	4305	15176	4954	106	206	1818	763	7329	_cell_809	1	6255	11	6854	5525	AGCGTGCAGGGAAGCG-1	stele (phloem)	-0.792947226	-0.396364648	0.083250995	-0.01932965
5782	2300	5737	1708	58	104	257	39	3571	_cell_810	1	3049	6	3432	3012	AGCGTGCAGGTTCTCA-1	NA_2	-0.598354437	-0.59980794	0.062299693	0.023527629
21521	6404	22382	7087	118	384	1881	956	11956	_cell_811	1	10141	3	10952	8331	AGCGTGCAGTAGTGTA-1	cortex	0.794392488	0.350956662	-0.020878998	0.005865395
4921	2120	4499	1376	48	63	253	128	2631	_cell_812	1	2291	4	2447	2268	AGCGTGCCAAACCGAG-1	endodermis sub-type 1	-0.173630358	0.135367718	0.008345219	0.005626237
2377	1113	2159	562	23	44	129	45	1356	_cell_813	1	1142	1	1260	1199	AGCGTGCCAACGGGTA-1	stele (xylem)	-0.136312747	-0.293579666	-0.018684876	0.0033701
13232	4775	13091	4201	95	184	867	487	7257	_cell_814	1	6138	4	6607	5565	AGCGTGCCACCGATCG-1	endodermis sub-type 1	-0.496941415	-0.269657204	0.075366455	-0.011375898
15140	4770	19168	6731	145	320	1914	1700	8358	_cell_815	1	7231	3	7861	6161	AGCGTGCCAGTGGTCC-1	cortex	0.460393899	0.40064188	-0.050029306	0.001086866
25733	7300	52376	28820	436	1108	5222	1737	15053	_cell_816	1	12889	9	14322	10220	AGCGTGCCATCCTCGT-1	NA_3	-0.653208388	-0.456706482	0.088168995	-0.094669164
40038	9754	43987	12176	138	825	4591	1935	24322	_cell_817	1	20650	9	23468	14576	AGCGTGCGTCTGTGTA-1	NA_3	0.137845407	-0.205126344	0.015801886	-0.002223958
148780	14907	246959	134671	3050	4777	16288	6660	81513	_cell_818	1	69869	2	76722	22329	AGCGTGCTCTAGCAGT-1	stele (peri)	-0.114065553	-0.129485364	0.068525712	0.090239149
22945	6786	24810	8371	223	417	1670	359	13770	_cell_819	1	11699	6	12821	9401	AGCTATGCAGAAAGAG-1	NA_2	0.61320797	0.537486035	-0.054150693	-0.005198602
2890	1279	2869	880	24	58	205	117	1585	_cell_820	1	1379	0	1534	1446	AGCTATGCAGGCATTT-1	epidermis	0.301279221	0.270396341	-0.043126955	0.017674636
9410	3771	10947	3499	81	271	1339	150	5607	_cell_821	1	4731	7	5308	4605	AGCTATGCATATAGAG-1	c/e pre	-0.663907229	-0.106813586	0.090108356	-0.037289052
19332	5867	16845	5042	70	713	558	92	10370	_cell_822	1	8970	8	9746	7499	AGCTATGCATCCTGGG-1	endodermis sub-type 3	0.370629164	0.227866417	-0.006314463	0.033778393
44998	9996	40786	12721	232	595	2498	510	24230	_cell_823	1	20629	11	22359	13725	AGCTATGCATTAAGGA-1	stele (phloem)	-0.409411458	0.154581246	0.060694079	0.049017309
29192	7380	37058	16405	398	488	2050	478	17239	_cell_824	1	14810	3	16135	10520	AGCTATGGTAACGGAC-1	cortex	0.224306465	0.113848411	-0.061574208	0.006822006
8844	3386	8451	2683	57	171	418	195	4927	_cell_825	1	4198	0	4620	3996	AGCTATGGTATCTGCA-1	epidermis	0.449397128	0.300475093	-0.042073757	0.007889444
8792	3465	9696	2158	80	1050	841	272	5295	_cell_826	1	4358	1	4748	4165	AGCTATGGTCACAGGA-1	stele (xylem)	-0.126091556	-0.330540425	0.089016152	-0.017760826
3672	1583	3581	1279	29	49	174	64	1986	_cell_827	1	1735	4	1926	1794	AGCTATGGTGGGTAGT-1	endodermis sub-type 1	-0.314178269	0.002995121	0.038294654	0.018551344
17426	5546	19416	7679	183	318	1099	283	9854	_cell_828	1	8435	3	9239	7309	AGCTGATAGCAGAATT-1	cortex	1.951613661	0.110596675	-0.134420946	-0.004947133
2738	1264	3661	1042	25	58	591	342	1603	_cell_829	1	1356	2	1403	1318	AGCTGATAGTTCCAGT-1	stele (peri)	-0.36367526	-0.268119616	0.045533911	-0.012356257
9873	3513	9825	3034	82	124	906	440	5239	_cell_830	1	4585	0	4857	4133	AGCTGATCACTCCTCA-1	epidermis	0.336535682	0.29422816	-0.05471364	0.025322762
10068	3889	10492	3286	86	145	816	283	5876	_cell_831	1	4883	1	5312	4570	AGCTGATCATAGACGG-1	stele (xylem)	-0.492715025	-0.275313728	0.038221828	-0.016941218
9020	3208	9106	3512	61	154	521	107	4751	_cell_832	1	4193	0	4367	3721	AGCTGATGTTCTTAGG-1	epidermis	0.284199012	0.206892315	-0.043333733	0.032905199
1426	695	1637	475	8	47	185	69	853	_cell_833	1	719	5	814	796	AGCTGATTCAGCCGAC-1	NA_1	-0.510993074	0.332226484	-0.018896167	-0.007677022
38794	8757	38296	11844	277	510	2744	1210	21711	_cell_834	1	18654	9	19988	12537	AGCTGATTCGACCCGA-1	NA_3	-0.091644763	-0.113081566	0.069011085	0.051261538
8164	2965	7466	2375	64	116	297	43	4571	_cell_835	1	4070	0	4498	3750	AGCTGGCAGAACAGGA-1	epidermis	0.819181625	0.190594995	-0.025734798	0.041871567
15807	5001	18554	6888	176	387	1603	860	8640	_cell_836	1	7467	0	7967	6319	AGCTGGCCAAGCAATA-1	epidermis	0.081440415	0.191669214	-0.00856242	0.003436491
44192	9933	44504	14943	289	659	1994	651	25968	_cell_837	1	21993	0	24293	14231	AGCTGGCCAGATTAAG-1	epidermis	0.877360743	0.172465413	0.012727129	0.031010709
15033	5203	14536	4350	113	123	1165	195	8590	_cell_838	1	7183	7	7664	6323	AGCTGGCCATTACTTC-1	c/e pre	-0.067331136	0.128731263	0.008224324	-0.005307591
10532	3702	11174	3438	53	234	625	280	6544	_cell_839	1	5606	6	6422	5150	AGCTGGCCATTCCCGT-1	NA_2	0.620714137	0.292716396	-0.006584338	0.017498498
937	465	956	312	6	27	80	7	524	_cell_840	1	446	5	503	499	AGCTGGCGTTCCTATT-1	NA_1	-0.272985228	-0.245297829	-0.013595191	-0.013255184
3136	1465	3350	946	6	46	308	155	1889	_cell_841	1	1557	1	1742	1668	AGCTGGCTCGAAGCCC-1	stele (xylem)	-0.410497506	-0.259677023	0.040178197	-0.012931166
15812	4969	17613	7116	108	237	1102	245	8805	_cell_842	1	7672	4	8298	6412	AGCTGGCTCGCATACA-1	endodermis sub-type 1	0.201208524	0.079103529	-0.008865143	0.012998533
29134	7484	26709	9296	81	382	1114	253	15583	_cell_843	1	13495	0	15413	10470	AGCTGGCTCGCTATTT-1	epidermis	-1.401299374	-0.259737284	0.158971503	0.045970182
5453	2227	5366	2101	26	70	178	64	2927	_cell_844	1	2567	0	2809	2539	AGCTGGCTCGTTCCGT-1	epidermis	0.575830018	0.3710196	-0.064198797	0.016960953
11284	4069	10474	3706	72	157	442	25	6072	_cell_845	1	5273	4	5771	4877	AGCTGGCTCTGACTTT-1	endodermis sub-type 1	-0.577176545	-0.001743625	0.044135932	0.013104032
6005	2435	6340	2137	46	167	477	94	3419	_cell_846	1	2980	0	3306	2919	AGCTGTAAGGCATGCA-1	epidermis	0.824940827	0.471802798	-0.092602649	0.00753401
8633	3517	10398	3169	80	295	1046	745	5063	_cell_847	1	4124	1	4643	4173	AGCTGTAAGGTTAACA-1	stele (xylem)	-0.4585814	-0.276291894	0.045680284	-0.039140814
11978	4238	13484	4872	137	186	809	246	7234	_cell_848	1	6196	0	6786	5597	AGCTGTACACTGTCAA-1	epidermis	0.74374749	0.324313181	0.064224963	-0.006186163
9377	3523	8637	3101	83	91	279	52	5031	_cell_849	1	4388	0	4677	4075	AGCTGTACATTACTTC-1	epidermis	0.822705913	0.431451599	-0.094054197	0.014064671
17188	5473	22891	9254	210	476	2072	834	10045	_cell_850	1	8408	2	9270	7069	AGCTGTAGTGTGTGTT-1	stele (peri)	-0.141194416	-0.295003356	-0.004402866	-0.026514439
27085	7762	28979	8476	155	376	2308	328	17336	_cell_851	1	14622	9	16716	11515	AGCTGTATCGGTCTAA-1	NA_3	-0.475475435	-0.258970617	0.063969554	-0.012793653
63646	11685	143654	85671	1274	2755	11964	4257	37733	_cell_852	1	32110	1	35834	17231	AGCTGTATCTCGTGAA-1	stele (xylem)	-1.278366565	-0.482761517	0.148608256	-0.072584246
20195	6067	19164	5663	154	396	1534	543	10874	_cell_853	1	9389	1	10250	7783	AGCTGTATCTCTCAAT-1	stele (xylem)	0.715580177	0.543796374	-0.071963873	0.021775933
12626	4516	13710	5555	99	252	695	182	6927	_cell_854	1	6010	0	6699	5616	AGCTGTATCTTAGTGG-1	epidermis	0.215773886	0.223620216	-0.022079183	-0.012808825
21617	6436	18322	5530	131	231	413	98	11919	_cell_855	1	10538	0	12124	8924	AGGACGAAGATATGTG-1	epidermis	0.298573314	0.24285916	-0.043451524	0.031431233
3939	1765	3190	799	17	49	110	14	2201	_cell_856	1	1875	0	2029	1924	AGGACGAAGATGTTCC-1	epidermis	-0.437340937	-0.347126005	0.042962336	0.007537863
6503	2700	6539	2218	20	84	380	287	3550	_cell_857	1	3006	3	3270	2976	AGGACGAAGGTCTTTG-1	cortex	0.831710867	0.365946439	-0.032387836	-0.005192516
4886	2135	5708	1966	23	90	572	400	2657	_cell_858	1	2278	2	2447	2290	AGGACGAGTCCGCTTT-1	stele (peri)	-0.499057045	-0.401172256	0.100657559	-0.016891007
1322	645	1814	520	9	78	287	74	846	_cell_859	1	714	5	781	749	AGGACGAGTGCGCTCA-1	NA_1	-0.325310186	-0.168519388	0.048744771	-0.010085573
11719	4523	11791	3543	99	167	931	72	6979	_cell_860	1	5800	1	6392	5509	AGGACGAGTGTTGGTT-1	stele (xylem)	0.021682191	-0.314432963	0.096738925	-0.028885503
15071	4886	15696	4840	137	251	938	215	9315	_cell_861	1	7760	6	8391	6396	AGGACGATCCAGGTCG-1	NA_2	-0.30392482	-0.278502693	0.032792524	0.013880726
1245	575	1030	313	7	10	35	2	663	_cell_862	1	596	0	667	637	AGGCCCACAACCTCTC-1	epidermis	1.009029954	0.247827156	-0.030607037	0.018439856
13872	4603	12725	3850	101	212	482	173	7907	_cell_863	1	6687	3	7203	5825	AGGCCCACACATTGCA-1	cortex	0.80903408	0.349611444	-0.026552392	0.028283916
16801	5648	15606	5035	102	191	393	191	9694	_cell_864	1	8301	3	9354	7426	AGGCCCACATCCATAG-1	cortex	0.696902068	-0.075920829	-0.030766616	-0.001164395
6032	2427	5541	2002	44	61	206	93	3135	_cell_865	1	2687	3	2901	2649	AGGCCCACATTCACCC-1	cortex	0.645479311	0.439383993	0.023962558	0.021125247
2992	1324	2970	1028	15	39	230	57	1601	_cell_866	1	1400	0	1556	1471	AGGCCCAGTGCGCTCA-1	epidermis	0.195911621	0.519368657	-0.040583643	0.016227853
8876	3376	8046	2340	13	110	615	95	4873	_cell_867	1	4276	0	5024	4280	AGGCCCAGTTCCAATG-1	epidermis	-1.342992525	-0.435840806	0.161532865	0.015209991
17047	5769	15926	4583	124	176	1014	121	9908	_cell_868	1	8343	2	9344	7468	AGGCCCATCCAACAAC-1	stele (peri)	-0.298844127	-0.287751613	0.021520357	-0.006547287
13752	4425	13441	3991	129	182	853	411	7875	_cell_869	1	6654	11	7469	5816	AGGCCCATCCAGTTAG-1	stele (phloem)	-0.746199131	-0.402279751	0.084846465	0.035409482
28992	7795	38932	14242	237	499	5003	2736	16215	_cell_870	1	13798	10	15155	10413	AGGCCCATCGCATAAC-1	endodermis sub-type 2	0.224184251	0.183237421	0.040770263	-0.027082408
5079	2221	4753	1378	42	50	338	19	2926	_cell_871	1	2458	1	2761	2581	AGGCCTGAGAAATCTG-1	stele (xylem)	-0.166840353	-0.141410458	0.009954395	-0.004406368
15584	5167	17828	5661	157	297	1390	771	9552	_cell_872	1	8079	6	8915	7078	AGGCCTGAGAGCGGTT-1	NA_2	0.883138655	0.49926883	-0.036565439	-0.011821878
18246	5709	21112	6362	180	345	2165	893	11167	_cell_873	1	9446	3	10043	7733	AGGCCTGAGCATGTGG-1	cortex	0.557487721	0.601837536	-0.067459244	-0.008305702
5704	2231	5083	1668	24	71	228	106	2986	_cell_874	1	2636	0	2886	2585	AGGCCTGAGGTTTCTG-1	epidermis	0.134077206	0.093639587	0.012736719	0.039523582
7304	3034	7781	2612	78	109	626	158	4198	_cell_875	1	3570	4	3873	3534	AGGCCTGAGTAGAAGG-1	endodermis sub-type 1	0.278783073	0.113733184	0.007005576	-0.020074795
2537	1182	2897	577	15	61	474	241	1529	_cell_876	1	1302	5	1460	1405	AGGCCTGCAATACTGC-1	NA_1	-0.487915804	0.033795841	0.030651536	-0.005063254
7617	3104	7450	2237	55	146	537	122	4353	_cell_877	1	3712	1	4169	3732	AGGCCTGCACTGTCAA-1	stele (xylem)	0.813639756	0.573574725	-0.087371634	-0.007959031
5188	2225	5249	2140	31	73	188	27	2790	_cell_878	1	2415	4	2595	2398	AGGCCTGCAGAAAGAG-1	endodermis sub-type 1	-0.151993403	0.136889752	-0.00378802	-0.002723051
908	454	1810	852	14	57	220	106	561	_cell_879	1	480	5	515	509	AGGCCTGGTCAAGACG-1	NA_1	0.107249921	-0.221615117	0.031510033	-0.020680389
1102	530	1083	412	5	22	36	7	601	_cell_880	1	536	0	588	577	AGGCCTGGTCACCGCA-1	epidermis	-0.274992813	-0.198019754	0.068759864	0.001023155
5394	2267	5673	2084	60	80	415	69	2965	_cell_881	1	2493	1	2769	2519	AGGCGAAAGCACGTAG-1	stele (xylem)	-0.068801327	-0.268690888	0.068052266	0.000467679
1775	870	1624	510	11	21	60	9	1013	_cell_882	1	820	2	870	855	AGGCGAAAGCTGCCAC-1	stele (peri)	-0.534107551	-0.385929059	0.09437065	-0.010001824
11434	4181	11265	3171	94	170	818	541	6471	_cell_883	1	5533	3	6025	5103	AGGCGAAAGTTGCGCC-1	cortex	-0.571258992	-0.136700837	-0.000926089	-0.000517225
4622	2047	4614	1184	28	45	268	105	2984	_cell_884	1	2484	10	2733	2518	AGGCGAAAGTTTACGC-1	endodermis sub-type 2	0.237164087	0.168089998	0.022471215	-0.007990969
15769	5534	15675	4561	140	250	1278	253	9193	_cell_885	1	7709	2	8533	6987	AGGCGAACAATGATGA-1	stele (peri)	-0.603671253	-0.353844393	0.069529015	-0.020379029
13650	4873	13883	4313	115	232	1093	454	7676	_cell_886	1	6484	1	6899	5803	AGGCGAAGTTCAGTTG-1	stele (xylem)	0.001035639	-0.290764954	0.088521166	-0.013430644
8263	3193	10380	3296	77	164	1180	378	5285	_cell_887	1	4443	1	4904	4092	AGGCGAATCCGGAAAG-1	stele (xylem)	-0.167788052	-0.284329164	-0.03250345	-0.016015396
14160	4807	13645	4473	99	147	886	388	7652	_cell_888	1	6588	3	6888	5737	AGGCGAATCTGTTTAC-1	cortex	1.090886987	0.558728428	0.012856856	0.010415594
1819	846	2140	462	18	46	256	208	1150	_cell_889	1	943	6	955	909	AGGCGTCAGCACACCC-1	NA_2	-0.461111405	-0.268714013	0.061397757	0.00655569
10765	4082	10575	3827	77	120	492	63	5996	_cell_890	1	5015	2	5500	4771	AGGCGTCAGGTCTTGT-1	stele (peri)	-0.547063084	-0.276173854	0.062201367	-0.009710941
6450	2685	7944	2122	49	141	1266	548	3818	_cell_891	1	3239	1	3500	3116	AGGCGTCCAAGTCTGT-1	stele (xylem)	0.001654533	-0.308289045	0.084260713	-0.022846378
16664	5335	18058	7322	77	309	962	392	8996	_cell_892	1	7687	3	8521	6711	AGGCGTCCAATTAGGA-1	cortex	0.953096383	0.462944187	0.014619442	0.001749112
55072	11135	64447	20856	578	842	6296	3071	32804	_cell_893	1	27491	6	29968	16034	AGGCGTCCACATCATG-1	NA_2	0.170819846	-0.210282344	0.00915239	0.020159463
13060	4785	13253	2823	91	198	1395	414	8332	_cell_894	1	7006	7	7906	6433	AGGCGTCCATATTGGC-1	c/e pre	-0.553588142	-0.046238067	0.094448271	-0.019369527
4700	2086	4725	1527	18	68	293	52	2767	_cell_895	1	2309	2	2465	2302	AGGCGTCGTTCTTAGG-1	stele (peri)	-0.408496141	-0.267247922	0.027752378	-0.010464454
75940	11928	123094	65612	1074	1828	8546	5075	40959	_cell_896	1	34916	3	37368	17082	AGGCGTCGTTTCACCC-1	cortex	0.78103596	0.350957713	-0.017523972	0.022372593
10809	3930	11118	3346	67	176	1043	351	6135	_cell_897	1	5184	4	5462	4653	AGGCGTCTCACCGCGA-1	endodermis sub-type 1	-0.127361621	0.128564524	0.01603303	0.003347039
8722	3309	9710	2956	81	216	772	263	5422	_cell_898	1	4622	0	5184	4418	AGGCGTCTCTATCCTA-1	epidermis	0.255470555	0.045492037	-0.052248819	-0.001367795
8372	3368	8316	2817	71	122	572	27	4707	_cell_899	1	3948	2	4458	3982	AGTCAACAGGTTAACA-1	stele (peri)	-0.034112418	-0.281402521	-0.037745281	-0.012138662
92117	13147	207936	131844	2256	3510	14217	4032	52077	_cell_900	1	45018	9	50503	20071	AGTCAACCAACGCACC-1	NA_3	-0.768531238	-0.204558461	0.109439314	-0.030786477
13808	4347	13632	4028	170	215	770	515	7934	_cell_901	1	6850	6	7491	5711	AGTCAACGTAAGCCTT-1	NA_2	-0.462044675	-0.137103278	0.00049119	0.043277274
2679	1232	3497	878	15	86	684	307	1527	_cell_902	1	1301	5	1410	1337	AGTCAACGTTAGAGAT-1	NA_1	-0.385593227	-0.572790028	0.021520285	-0.008274448
8990	3454	9401	3692	49	119	473	170	4898	_cell_903	1	4199	3	4669	4082	AGTCCGGAGGAATGGA-1	cortex	0.761427105	0.339929287	-0.019785188	-0.003693731
5225	2256	4612	1421	40	75	199	70	2807	_cell_904	1	2460	4	2674	2472	AGTCCGGAGGGAGATA-1	endodermis sub-type 1	-0.333309186	0.087494823	0.02077059	0.003072066
4349	1886	4992	1058	36	109	590	461	2738	_cell_905	1	2253	1	2534	2335	AGTCCGGAGGTACTCT-1	stele (xylem)	-0.435116174	-0.268105799	0.040054453	-0.004071908
14160	4594	13707	4894	58	170	666	340	7579	_cell_906	1	6650	0	7233	5761	AGTCCGGAGGTCTTGT-1	epidermis	0.269352791	-0.000287047	-0.01611787	0.029576793
6944	2794	6469	2029	28	240	256	78	3838	_cell_907	1	3287	0	3547	3185	AGTCCGGAGTTGCCGC-1	epidermis	-0.422437417	-0.353617478	0.039694439	0.009303398
12693	4551	12195	3504	87	155	770	26	7653	_cell_908	1	6515	6	7204	5919	AGTCCGGGTCCGCTTT-1	NA_2	-0.184925895	-0.223929697	0.006880787	-0.000597616
7429	2997	6893	2453	76	87	205	34	4038	_cell_909	1	3498	3	3812	3434	AGTCCGGGTTTCTTAC-1	cortex	0.979511904	0.499332789	0.009125869	0.002998014
6083	2441	6821	2476	57	83	610	268	3327	_cell_910	1	2872	3	3033	2718	AGTCCGGTCGGGTCCA-1	cortex	0.409711546	0.526188329	-0.013013124	0.006171706
6267	2524	5224	1461	29	83	198	40	3413	_cell_911	1	3022	0	3434	3048	AGTGCCGCAATGTAAG-1	epidermis	0.090019164	-0.136161119	0.012287639	0.024912577
4879	2182	4674	1233	27	76	434	138	2766	_cell_912	1	2309	1	2597	2426	AGTGCCGCAGCGTAGA-1	stele (xylem)	-0.455633286	-0.256094624	0.046031311	-0.013063431
4556	2030	4681	1156	22	51	508	242	2702	_cell_913	1	2299	2	2572	2377	AGTGCCGCAGTATACC-1	stele (peri)	-0.280754253	-0.184945047	0.01366946	-0.011549205
9278	3542	8963	2688	77	137	606	342	5113	_cell_914	1	4469	11	4954	4317	AGTGCCGGTTAGAGAT-1	stele (phloem)	0.044818849	0.091624917	0.059815248	0.003642844
7147	2953	8309	2403	39	132	1002	497	4236	_cell_915	1	3565	5	4000	3620	AGTGCCGGTTGTGAGG-1	NA_1	0.179490213	-0.186374221	0.000979254	-0.023658562
20967	6332	22151	8192	152	291	1333	469	11714	_cell_916	1	10098	11	11208	8452	AGTGCCGGTTTGCGAT-1	stele (phloem)	-0.779498063	-0.39949507	0.086139914	0.000813626
34174	7801	33713	12910	234	463	1110	593	18403	_cell_917	1	16030	0	17256	10925	AGTGCCGTCACTGGTA-1	epidermis	0.910980696	0.249350276	-0.017118364	0.064723819
1205	588	1354	467	10	21	119	36	701	_cell_918	1	577	1	674	662	AGTGCCGTCATACTTC-1	stele (xylem)	-0.686211441	-0.394146509	0.086997793	-0.005881356
4095	1816	3989	968	39	65	339	48	2530	_cell_919	1	2098	1	2312	2120	AGTGCGCAGAGGAACA-1	stele (xylem)	-0.077432759	-0.294372636	-0.014429777	0.000322697
9729	3608	9658	3787	75	149	365	79	5203	_cell_920	1	4528	0	4900	4257	AGTGCGCAGGGTTCTT-1	epidermis	0.85931927	0.427213572	-0.092733244	0.009041954
16262	5547	18741	5289	109	266	2701	1256	9120	_cell_921	1	7586	1	8341	6773	AGTGCGCAGTACGCGA-1	stele (xylem)	-0.543259317	-0.30401831	0.066672163	-0.030522703
10855	4100	11290	3233	90	153	1075	291	6448	_cell_922	1	5346	1	5840	4936	AGTGCGCGTATCATGC-1	stele (xylem)	-0.521930159	-0.293052863	0.122934149	-0.01482491
10519	3846	11121	4261	44	165	715	291	5645	_cell_923	1	4852	3	5336	4575	AGTGCGCGTCATTGCA-1	cortex	0.775525588	0.344100096	-0.018464547	0.000890832
19994	5525	21352	8050	198	363	1277	252	11212	_cell_924	1	9833	0	10714	7648	AGTGCGCGTCCCTTTG-1	epidermis	0.067331543	-0.011311537	0.006975693	0.044186328
5219	2185	9630	3196	65	250	1691	1222	3206	_cell_925	1	2725	7	3051	2689	AGTGCGCGTCCGTCGA-1	c/e pre	0.352382798	0.197097287	0.008473145	-0.043339269
4922	2093	4091	1181	26	35	144	87	2618	_cell_926	1	2277	3	2390	2221	AGTGCGCGTTACTTTC-1	cortex	0.791026337	0.473371022	0.010087889	0.017086282
7947	3202	9614	3318	57	227	904	316	4792	_cell_927	1	4028	3	4385	3878	AGTGCGCTCCTTTGCG-1	cortex	0.412099164	0.290136521	0.001149928	-0.026530419
4003	1828	3766	1031	19	39	368	43	2266	_cell_928	1	1873	1	2034	1954	AGTGCGCTCGCTCTAC-1	stele (xylem)	-0.242422552	-0.273842244	0.048781614	-0.009167476
24212	7175	27227	9495	248	345	2013	1406	13720	_cell_929	1	11520	8	12362	9205	AGTGTACCAAGGGTAC-1	endodermis sub-type 3	0.646997162	0.170643449	0.003424742	-0.018722126
38958	8642	45760	20721	393	704	2358	1031	20553	_cell_930	1	17900	3	19127	11923	AGTGTACCAGGGAGTT-1	cortex	1.094049412	0.521818601	0.011067499	0.032574705
12280	4216	10860	3547	83	119	290	150	6671	_cell_931	1	5899	0	6500	5330	AGTGTACCATATTGGC-1	epidermis	0.309036921	0.096897468	-0.067853725	0.030704914
5292	2284	5241	1358	20	72	557	190	3044	_cell_932	1	2593	5	2937	2729	AGTGTACCATGACTGT-1	NA_1	0.174171788	-0.167216038	0.023979238	-0.005362054
21586	6283	22282	7963	174	391	1376	720	11658	_cell_933	1	10159	4	11274	8290	AGTGTACCATGGTTTG-1	endodermis sub-type 1	-0.204982484	-0.106861879	0.036676164	0.016048549
9969	3767	7451	1710	70	88	179	6	5398	_cell_934	1	4565	3	4831	4211	AGTGTACGTATGGTTC-1	cortex	0.712037284	0.337305451	-0.022035708	0.024823105
4160	1849	6191	1978	50	303	910	289	2661	_cell_935	1	2217	5	2479	2307	AGTGTACGTTCCGCGA-1	NA_1	0.781848987	0.545314952	-0.051105739	-0.030459066
9261	3636	9621	2811	34	177	735	177	5687	_cell_936	1	4782	8	5300	4575	AGTGTACGTTGTATCG-1	endodermis sub-type 3	0.692598496	0.158701526	0.031989533	-0.015349546
9374	3639	9343	3085	42	135	575	213	5293	_cell_937	1	4437	2	4835	4190	AGTGTACGTTTGCGAT-1	stele (peri)	-0.320741834	-0.295639478	0.026973678	-0.007589779
2405	1145	2572	619	12	89	289	93	1470	_cell_938	1	1250	5	1398	1348	AGTTACGAGACAGCTG-1	NA_1	-0.46648783	-0.308426784	0.057347726	-0.009687896
2050	975	2445	699	19	104	273	88	1262	_cell_939	1	1046	5	1143	1102	AGTTACGAGTGAAGGA-1	NA_1	-0.14453052	0.057232625	0.031135577	-0.007415973
19131	6080	21384	7812	153	409	1061	386	11563	_cell_940	1	9823	11	11025	8332	AGTTACGAGTGGTGTG-1	stele (phloem)	-0.746199131	-0.402279751	0.084846465	-0.016741773
22718	6873	24381	9374	148	371	1351	218	12919	_cell_941	1	10919	3	11914	9006	AGTTACGCAAGAGCGT-1	cortex	-0.014675693	-0.271630761	0.068597356	-0.012701247
23432	7030	24080	6305	116	702	2388	1085	13484	_cell_942	1	11563	9	13190	9728	AGTTACGCAGAGAGAA-1	NA_3	-0.532205009	-0.420574727	0.098663758	-0.007404408
12358	4264	13330	3911	98	185	1500	986	6650	_cell_943	1	5792	4	6182	5116	AGTTACGGTCCCTAAA-1	endodermis sub-type 1	-0.292487035	0.099876475	0.036901009	0.006037827
5644	2428	5700	1968	29	109	401	46	3147	_cell_944	1	2641	1	2887	2661	AGTTACGGTGGCCTTG-1	stele (xylem)	0.024801098	-0.33325609	0.090950384	-0.0100044
11018	4007	10562	3883	33	137	346	113	6050	_cell_945	1	5223	3	5790	4901	AGTTACGTCACGATTG-1	cortex	0.869250661	0.417096189	-0.027830782	0.008557392
30691	7239	26957	9546	241	343	606	33	16188	_cell_946	1	14243	0	15539	10040	AGTTACGTCAGGTCTA-1	epidermis	0.309036921	0.096897468	-0.067853725	0.081769777
42786	9299	39022	12893	203	404	1650	549	23323	_cell_947	1	20420	0	22467	13375	AGTTACGTCCAAGAGG-1	epidermis	0.824748903	0.361607537	-0.078360531	0.064984448
7223	2881	7219	2584	74	109	350	65	4037	_cell_948	1	3442	8	3723	3310	AGTTACGTCCTGTGGG-1	endodermis sub-type 3	0.827304521	0.175320019	0.02669668	0.004051765
19570	6149	15969	4360	149	195	508	111	10646	_cell_949	1	9027	3	9584	7565	AGTTACGTCGCAGATT-1	cortex	0.736516409	0.338183099	-0.018393883	0.025359172
3518	1462	4492	1536	20	128	486	319	2003	_cell_950	1	1761	0	1949	1748	AGTTACGTCGGATAGG-1	epidermis	1.045997322	0.285416096	-0.028590578	0.021355666
12102	4280	12756	3826	112	185	856	346	7431	_cell_951	1	6260	6	6882	5523	AGTTACGTCTAGTCGA-1	NA_2	-0.570344544	-0.285565085	0.047439839	0.000324623
5982	2545	5975	1581	48	101	488	110	3647	_cell_952	1	3075	2	3419	3144	AGTTTGGAGGCAAGCT-1	stele (peri)	-0.243875486	-0.265132225	-0.005234755	-0.008721998
11472	4081	12866	5243	95	196	629	262	6441	_cell_953	1	5509	6	6031	5020	AGTTTGGCATCCCTTG-1	NA_2	0.358677451	0.284850071	-0.046564193	-0.003186994
3075	1432	4840	1456	32	91	1018	273	1970	_cell_954	1	1649	1	1828	1727	AGTTTGGGTACTTCAG-1	stele (xylem)	-0.227092613	-0.222731016	0.007050989	-0.032935111
13003	4836	15763	5231	108	283	1706	202	8233	_cell_955	1	6721	1	7212	6021	AGTTTGGTCCTCCCAA-1	stele (xylem)	-0.439221256	-0.321455482	0.097878139	-0.046272597
8166	3146	7121	2310	37	102	314	38	4320	_cell_956	1	3797	3	4065	3551	AGTTTGGTCGCGGCAT-1	cortex	0.415629136	0.500617273	-0.019343733	0.020285035
57043	11164	66897	26442	470	1249	5471	1426	31839	_cell_957	1	27241	9	30122	16346	ATAGGCTAGGCGTAGT-1	NA_3	1.390010928	0.636056361	-0.025122148	0.028388293
14991	5064	20173	5493	86	1863	2381	1841	8509	_cell_958	1	7128	2	8025	6368	ATAGGCTAGGTAGGAA-1	stele (peri)	-0.078675522	-0.286135801	-0.009414764	-0.035715129
1281	621	1418	346	9	51	167	58	787	_cell_959	1	668	5	734	712	ATAGGCTCAAGCAGGT-1	NA_1	-0.127297505	-0.240404297	-0.007641404	-0.003445718
2466	1137	2546	809	18	24	234	62	1399	_cell_960	1	1201	2	1320	1267	ATAGGCTCAGGTGTCC-1	stele (peri)	-0.124696773	-0.270982024	-0.047506248	0.004612191
7338	2949	7308	2385	42	117	558	110	4096	_cell_961	1	3514	2	3862	3432	ATAGGCTCAGTTAAAG-1	stele (peri)	-0.584139945	-0.304947372	0.052952899	-0.000264115
11355	4283	10599	2991	58	151	690	179	6530	_cell_962	1	5508	2	5952	5116	ATAGGCTCATGTATCG-1	stele (peri)	0.195074484	-0.16656848	0.020952557	-0.007645206
18169	5484	18739	7815	199	245	619	120	9741	_cell_963	1	8532	0	9015	6940	ATAGGCTGTATACGCT-1	epidermis	0.824940827	0.471802798	-0.092602649	0.022608735
4469	1927	4425	1296	33	77	367	203	2449	_cell_964	1	2120	4	2165	2011	ATAGGCTGTTTCTACT-1	endodermis sub-type 1	-0.3556648	0.085401503	0.041689767	0.006280419
4933	2147	5403	1862	55	71	352	41	3022	_cell_965	1	2542	2	2741	2503	ATAGGCTTCACATCCC-1	stele (peri)	-0.036890857	-0.263709358	-0.044182744	-0.011166406
5568	2083	6171	1952	64	106	406	103	3540	_cell_966	1	3082	6	3492	2948	ATAGGCTTCAGGGTTT-1	NA_2	-0.560330665	-0.151356223	0.06634615	0.04464611
3398	1562	2864	707	35	54	127	6	1935	_cell_967	1	1605	1	1799	1718	ATAGGCTTCCGGGCAT-1	stele (xylem)	-0.508412547	-0.286169521	0.091545967	0.001263502
7226	3002	7383	2395	56	123	474	69	4266	_cell_968	1	3547	1	4051	3596	ATAGGCTTCGCTACCT-1	stele (xylem)	-0.490733175	-0.287220269	0.092613335	-0.015555352
6614	2759	7701	3037	98	328	517	48	3673	_cell_969	1	3056	2	3324	3010	ATAGTCGAGCCGCTGT-1	stele (peri)	-0.023516403	0.149389756	0.019400787	-0.020996627
51813	9600	68029	30511	911	1157	3142	2017	30291	_cell_970	1	25639	0	27690	14218	ATAGTCGAGGATGTAT-1	epidermis	0.881158608	0.427043516	-0.055634008	0.049502778
8070	3219	8711	3258	60	157	644	14	4578	_cell_971	1	3838	2	4277	3745	ATAGTCGAGGTAGGCT-1	stele (peri)	-0.527181079	-0.41779588	0.103671958	-0.0127291
11886	3981	17796	6151	138	615	2870	1098	6924	_cell_972	1	5952	3	6402	4973	ATAGTCGAGTCTGCTA-1	cortex	0.829669726	0.425894547	-0.122557135	-0.015990129
7776	2988	9788	2882	96	167	976	744	4923	_cell_973	1	4183	0	4619	3946	ATAGTCGCAACGTCCG-1	epidermis	0.253829011	0.204264526	-0.041837796	-0.007699771
5180	2070	5790	2268	40	111	329	255	2787	_cell_974	1	2477	0	2723	2400	ATAGTCGCAATGCCAT-1	epidermis	0.089290854	0.011295319	0.001891656	0.020851525
13618	4878	13401	4254	106	141	606	79	8215	_cell_975	1	6849	2	7425	6144	ATAGTCGCACATAAAG-1	stele (peri)	-0.335693121	-0.276133835	0.048509948	-0.01082993
19760	6100	36764	16767	290	809	4928	2492	11478	_cell_976	1	9745	2	10702	8144	ATAGTCGCACGCGACT-1	stele (peri)	-0.18456422	-0.219350201	0.008284968	-0.078778013
48747	9956	142501	98350	2268	2741	10223	386	28533	_cell_977	1	23845	2	25797	13755	ATAGTCGGTAATGTGA-1	stele (peri)	-0.111727551	-0.280044925	-0.01106195	-0.117429838
39552	8439	102134	57551	1151	1957	14934	5133	21408	_cell_978	1	18512	8	19852	11339	ATAGTCGGTCCCTTTG-1	endodermis sub-type 3	0.928673779	0.185432527	0.028399837	-0.078587095
16345	5446	17732	5667	128	229	1404	835	9469	_cell_979	1	8084	10	8578	6918	ATAGTCGGTGACAAGC-1	endodermis sub-type 2	-0.137151618	0.137976751	0.01506329	-0.013267993
18410	5469	19769	8531	187	320	840	186	9705	_cell_980	1	8511	0	9165	7005	ATAGTCGGTGGCCTCA-1	epidermis	0.955506351	0.43451956	-0.057559408	0.022677995
3141	1396	4818	1161	37	1232	387	104	1897	_cell_981	1	1563	6	1683	1565	ATAGTCGGTTACTACG-1	NA_2	-0.072967554	-0.220355074	0.033371439	-0.01235158
8858	3159	9387	2882	76	196	1214	298	4721	_cell_982	1	4160	0	4487	3729	ATAGTCGGTTCACGTA-1	epidermis	0.153800426	-0.055649667	0.001461004	0.028799229
8364	3324	8264	2554	73	135	469	31	5002	_cell_983	1	4192	1	4625	4033	ATAGTCGGTTTGATCG-1	stele (xylem)	-0.081747908	-0.30221658	0.032488901	-0.006270706
17816	5487	19881	6908	139	275	1432	1053	10074	_cell_984	1	8694	2	9654	7167	ATAGTCGTCGTATAGC-1	stele (peri)	1.058128641	0.259597472	-0.041130454	0.006285968
33467	8142	37778	15331	340	644	2206	456	18801	_cell_985	1	16270	0	17979	11282	ATAGTCGTCGTTCTAT-1	epidermis	-0.061637022	-0.08079703	0.026515511	0.020714756
10243	3895	10424	3326	92	112	361	54	6479	_cell_986	1	5517	0	6153	5245	ATATTCCAGTATACCC-1	epidermis	1.515101083	0.628662483	-0.10238208	-0.009464352
960	470	2426	231	16	1325	184	62	608	_cell_987	1	509	5	569	554	ATATTCCAGTGATAAC-1	NA_1	1.890706203	0.122115638	-0.143122784	-0.019720032
1999	949	2166	618	16	52	201	75	1204	_cell_988	1	1008	5	1124	1094	ATATTCCCACCGTTGG-1	NA_1	-0.522967441	-0.131272598	0.014318048	-0.002712448
3650	1648	4519	1196	33	77	641	279	2293	_cell_989	1	1897	1	2131	2005	ATATTCCCACGTACAT-1	stele (xylem)	-0.514341551	-0.296437861	0.068370437	-0.01503673
7758	3010	8350	3684	56	143	284	25	4158	_cell_990	1	3637	4	4063	3593	ATATTCCCAGTTAAAG-1	endodermis sub-type 1	0.215426168	-0.086504183	0.014552092	0.003214437
19877	5816	18578	6318	159	269	685	183	10964	_cell_991	1	9561	0	10810	8073	ATATTCCGTGATAAGT-1	epidermis	0.325307441	0.281444128	-0.052927031	0.037205063
27684	7251	27911	10563	287	526	1280	647	14608	_cell_992	1	12636	3	13574	9564	ATATTCCGTTTCCTAT-1	cortex	0.516105072	0.35517752	-0.064055358	0.031482742
31833	8043	35140	10639	236	492	2427	922	20424	_cell_993	1	17340	3	19171	12141	ATATTCCTCAGGTTTG-1	cortex	0.770708842	0.432716185	0.010100699	0.01472036
22448	6363	23360	7793	88	330	1585	739	12825	_cell_994	1	10963	0	12370	9107	ATATTCCTCCAGTTAG-1	epidermis	0.839863996	0.445159455	-0.04123625	0.021309924
9396	3634	10410	3052	33	186	1065	229	5845	_cell_995	1	4959	4	5597	4782	ATATTCCTCCCTACCA-1	endodermis sub-type 1	-0.764177057	-0.306895663	0.03339974	-0.016689317
7748	3158	7683	2018	60	168	655	267	4515	_cell_996	1	3899	10	4151	3779	ATATTCCTCGGAAAGC-1	endodermis sub-type 2	0.848610297	0.40490165	-0.038337463	-0.010726054
13206	4708	17888	5874	125	317	2462	1006	8104	_cell_997	1	6781	2	7352	6074	ATATTCCTCGGGAAAC-1	stele (peri)	-0.091796895	0.130690413	0.019663818	-0.043755352
18597	5902	24146	7698	198	691	2545	2357	10657	_cell_998	1	9143	10	9773	7545	ATCCAGAAGATAGGTT-1	endodermis sub-type 2	0.413778647	0.186928282	0.043408498	-0.032181556
15558	4979	16360	5290	77	264	746	303	9680	_cell_999	1	8349	3	9282	7051	ATCCAGAAGCCATGGA-1	cortex	0.035438731	0.495364457	-0.019799822	0.01438568
29441	7878	29239	11014	333	448	1276	308	15860	_cell_1000	1	13496	2	14751	10261	ATCCAGAAGGATTGCG-1	stele (peri)	-0.223536506	-0.290677074	0.019791361	0.015745738
33059	8393	33442	9667	253	581	3069	1849	18023	_cell_1001	1	15311	2	16636	11198	ATCCAGACAACACGGA-1	stele (peri)	-0.735511675	-0.391708501	0.071683038	0.019697982
36279	8744	39163	11938	181	786	3228	1339	21691	_cell_1002	1	18552	6	20487	12909	ATCCAGACACGCGCAT-1	NA_2	-0.778504962	-0.281092135	0.067122267	0.01953824
2793	1286	2827	1116	15	29	129	51	1487	_cell_1003	1	1292	3	1428	1368	ATCCAGAGTTTGTAGC-1	cortex	1.047442836	0.575024478	0.003061837	0.001097032
63790	11155	66162	27108	584	889	2576	744	34261	_cell_1004	1	29748	0	32397	16191	ATCCAGATCAAAGTAG-1	epidermis	0.155850397	-0.056331364	0.010393881	0.079043238
7284	2936	8144	2338	43	107	1059	588	4009	_cell_1005	1	3384	1	3591	3201	ATCCAGATCCGTGCAG-1	stele (xylem)	-0.04932284	-0.269597239	0.069298542	-0.011082419
8811	3286	8735	2482	69	177	678	332	4997	_cell_1006	1	4279	6	4568	3928	ATCCCTGAGGCAGTGT-1	NA_2	-0.52805212	-0.146115697	0.074840926	0.016218887
17893	6024	18314	5714	92	305	1327	75	10801	_cell_1007	1	9178	7	10600	8182	ATCCCTGAGGGAAATG-1	c/e pre	0.183904512	-0.165258517	0.013737532	-0.021894174
11615	4425	27779	13775	205	1074	4095	1338	7292	_cell_1008	1	6195	5	6850	5856	ATCCCTGAGGTTACAA-1	NA_1	-0.422794898	-0.190692207	0.037934721	-0.130588146
6338	2625	7123	2354	76	102	788	283	3520	_cell_1009	1	2973	1	3357	3024	ATCCCTGCAACTCCCT-1	stele (xylem)	0.024801098	-0.33325609	0.090950384	-0.01116638
7289	2917	7233	1791	53	88	694	205	4402	_cell_1010	1	3751	4	4095	3633	ATCCCTGCAAGACTTC-1	endodermis sub-type 1	0.004092017	0.317728654	-0.007524204	0.002444239
7620	3144	7973	2393	42	137	760	307	4334	_cell_1011	1	3636	2	3947	3546	ATCCCTGCAAGCCAGA-1	stele (peri)	-0.47672049	-0.397246849	0.098961822	-0.019315095
3022	1389	3379	773	13	40	475	321	1757	_cell_1012	1	1469	7	1618	1541	ATCCCTGCACTGTCAA-1	c/e pre	-0.359374466	-0.046943741	0.083476654	-0.006305504
4070	1836	5096	1613	31	182	567	265	2438	_cell_1013	1	2047	5	2292	2182	ATCCCTGCATCCGTGG-1	NA_1	-0.45757484	-0.159955073	0.090843029	-0.022610696
2407	1105	2365	802	15	38	124	39	1347	_cell_1014	1	1140	4	1239	1172	ATCCCTGCATGCTATG-1	endodermis sub-type 1	0.615635506	0.345574114	-0.065400215	0.009088231
4856	2125	4874	1603	30	67	360	25	2789	_cell_1015	1	2322	2	2616	2377	ATCCCTGGTATACGCT-1	stele (peri)	-0.265378811	-0.268939446	0.06667462	-0.006385072
17419	5292	19515	8947	157	307	533	122	9449	_cell_1016	1	8248	0	9224	6993	ATCCCTGGTGTCCCAG-1	epidermis	0.075179455	-0.132966533	0.014199586	0.014588086
4021	1831	4603	1220	32	64	549	361	2377	_cell_1017	1	2015	1	2210	2077	ATCCCTGGTTGTCGGC-1	stele (xylem)	-0.62914245	-0.292642461	0.063067218	-0.019903655
8547	3402	9053	3000	60	99	653	131	5110	_cell_1018	1	4330	3	4926	4283	ATCCCTGTCAAACCAC-1	cortex	-0.335568872	-0.27365136	0.079377016	-0.015431604
5207	2215	6264	2021	49	91	657	384	3062	_cell_1019	1	2620	4	2902	2659	ATCCCTGTCCGAGGAA-1	endodermis sub-type 1	-0.212903935	0.141694299	0.002008665	-0.012317378
5151	2212	4814	1654	54	67	117	10	2912	_cell_1020	1	2458	10	2617	2400	ATCCCTGTCGCCAGAC-1	endodermis sub-type 2	0.284977582	0.156009531	0.006287047	0.002627487
9569	3821	9656	2877	35	109	795	73	5767	_cell_1021	1	4853	1	5451	4730	ATCCTCGAGAGCTACG-1	stele (xylem)	-0.125295778	-0.231650372	0.027126082	-0.02304989
20013	5710	20427	8522	135	282	721	150	10617	_cell_1022	1	9210	0	9957	7415	ATCCTCGAGAGCTGTG-1	epidermis	0.80533824	0.404597983	-0.074145955	0.036019571
22478	6625	24533	7887	104	388	1540	350	14264	_cell_1023	1	12105	6	13232	9326	ATCCTCGAGAGGCAGG-1	NA_2	1.264681283	0.594863653	-0.071133208	-0.002188731
2196	1043	2439	635	20	98	250	94	1342	_cell_1024	1	1103	5	1228	1191	ATCCTCGAGCACGTAG-1	NA_1	-0.558576598	-0.385759452	0.106945105	-0.006731283
6424	2683	7675	2654	78	116	584	379	3864	_cell_1025	1	3185	1	3410	3075	ATCCTCGAGCTGAAAT-1	stele (xylem)	-0.317095197	-0.343574041	0.118725809	-0.021227238
13230	4228	12901	4793	80	145	536	166	7181	_cell_1026	1	6324	0	6852	5409	ATCCTCGAGGCTCAGA-1	epidermis	0.771832961	0.474880953	-0.101646971	0.043057595
8028	3221	8841	2885	87	126	631	288	4824	_cell_1027	1	4045	6	4543	4042	ATCCTCGAGGGTCTGA-1	NA_2	-0.280570629	-0.250929003	-0.001496492	-0.016653229
8719	3370	9043	3252	91	141	556	311	4692	_cell_1028	1	3998	4	4249	3732	ATCCTCGAGTAGGAAG-1	endodermis sub-type 1	-0.15898037	0.145155243	0.008761081	-0.00256913
29709	7536	29032	11205	233	359	902	272	16061	_cell_1029	1	13949	0	15273	10434	ATCCTCGCACAGCTTA-1	epidermis	0.914517516	0.436764415	-0.051518288	0.039944364
13697	4816	16363	6502	99	282	1297	157	8026	_cell_1030	1	6814	7	7170	5951	ATCCTCGCATTAAGGA-1	c/e pre	-0.114955542	-0.251109726	-0.035108172	-0.026509819
16960	5573	20075	7996	183	342	1678	319	9557	_cell_1031	1	8248	10	9020	7139	ATCCTCGTCCGTGCGA-1	endodermis sub-type 2	0.135342516	-0.206502559	0.020649426	-0.023092338
14112	4925	14612	5115	116	227	383	49	8722	_cell_1032	1	7559	0	8656	6854	ATCCTCGTCCTAAGTG-1	epidermis	1.177580437	0.57834256	-0.077696319	-0.009529119
30454	7814	26378	6973	146	350	1409	531	16969	_cell_1033	1	14607	8	15588	10648	ATCCTCGTCTGAGTCA-1	endodermis sub-type 3	0.884603107	0.173635045	0.016587351	0.048180049
10349	3964	11845	4184	105	192	1105	367	5892	_cell_1034	1	4923	1	5337	4626	ATCCTGCAGCGTCAAG-1	stele (xylem)	-0.288753626	-0.338715527	0.117660703	-0.026083692
31984	8335	37922	14193	216	615	3486	810	18602	_cell_1035	1	15641	9	17002	11471	ATCCTGCAGGGCTCTC-1	NA_3	0.807806446	0.38506789	-0.020275045	-0.009695532
12433	4395	11385	3106	48	342	747	316	6826	_cell_1036	1	5933	3	6701	5641	ATCCTGCAGGTACATA-1	cortex	-0.186965178	-0.192095558	0.024741938	0.013052538
9290	3406	9023	3121	86	144	392	91	5189	_cell_1037	1	4468	4	4841	4112	ATCCTGCAGGTCCTCG-1	endodermis sub-type 1	-0.602380326	-0.009413895	0.050509568	0.020575532
18714	5175	90485	29853	618	2025	27755	18233	12001	_cell_1038	1	10017	5	11221	7196	ATCCTGCAGGTCGTTT-1	NA_1	-0.507433229	-0.28417833	0.135371905	-0.170871135
25620	6996	26193	9059	71	425	1831	848	13959	_cell_1039	1	12148	3	13395	9489	ATCCTGCAGTGCTAGG-1	cortex	0.770683185	0.459853157	-0.109089035	0.022099035
4931	2141	5025	1603	37	91	371	85	2838	_cell_1040	1	2349	1	2668	2479	ATCCTGCCAGTGCGAA-1	stele (xylem)	-0.018081887	-0.299096946	0.08800303	-0.005050645
36579	7628	46540	24376	537	835	1565	228	18999	_cell_1041	1	16689	0	18082	10567	ATCCTGCCATTCTTTG-1	epidermis	0.2424994	0.22506958	-0.024483403	0.056880838
16603	5587	15464	4823	107	194	754	249	9337	_cell_1042	1	7991	0	8678	7091	ATCCTGCGTCAAATCC-1	epidermis	0.216243891	0.092487904	0.009444489	-0.000483443
43474	9672	41494	15175	339	539	1501	175	23765	_cell_1043	1	20194	3	21761	13530	ATCCTGCTCCAACGCG-1	cortex	0.80903408	0.349611444	-0.026552392	0.045832929
8384	3149	8842	3080	71	151	969	89	4482	_cell_1044	1	3881	4	4122	3567	ATCCTGCTCCTCCATG-1	endodermis sub-type 1	-0.173630358	0.135367718	0.008345219	0.011998104
6483	2652	6322	2358	72	74	234	53	3531	_cell_1045	1	2988	4	3207	2897	ATCCTGCTCGCTCTAC-1	endodermis sub-type 1	-0.124259808	0.133367481	0.010777559	0.003946764
24132	6489	28202	13004	269	402	1371	87	13069	_cell_1046	1	11413	0	12410	8686	ATCGAGTAGGCCTCGT-1	epidermis	0.892775817	0.369777607	-0.074513658	0.018634259
7196	2749	7373	3204	39	99	232	18	3781	_cell_1047	1	3317	0	3740	3261	ATCGAGTAGGTACTCT-1	epidermis	0.280592945	0.233598951	-0.039272997	0.020990295
17141	5717	19406	7955	203	295	1165	130	9658	_cell_1048	1	8055	1	8902	7124	ATCGAGTAGTAGGAAG-1	stele (xylem)	0.048851571	-0.332116639	0.087594072	-0.025231132
20479	6236	31146	8943	119	1205	5475	3218	12186	_cell_1049	1	10493	5	11937	8795	ATCGAGTCATTGCGAT-1	NA_1	-0.138957005	-0.242312059	-0.005451425	-0.049224604
16130	5472	17427	5148	54	244	1576	341	10064	_cell_1050	1	8531	6	9457	7464	ATCGAGTGTCAGCAAG-1	NA_2	0.132218634	0.108965052	0.015202561	-0.018883543
8980	3478	10067	3054	64	972	517	294	5166	_cell_1051	1	4405	3	4700	4144	ATCGAGTGTCATGAGG-1	cortex	0.620208652	0.328589827	-0.013664481	-0.013921818
1723	829	1745	370	7	84	165	40	1079	_cell_1052	1	916	10	986	944	ATCGAGTGTTGAAGCG-1	endodermis sub-type 2	0.330477313	0.245337224	0.00539758	-0.003234754
913	423	1127	340	19	45	123	39	561	_cell_1053	1	489	0	481	456	ATGCATGAGGCTCAGA-1	epidermis	0.881368203	0.216882839	-0.021476285	0.01730748
1257	604	1157	395	15	14	48	7	678	_cell_1054	1	572	4	601	586	ATGCATGCAACGTCGC-1	endodermis sub-type 1	-0.232464487	0.135126531	0.012356785	0.001474792
28631	7331	58400	23111	420	9566	5165	2060	18078	_cell_1055	1	15190	1	16723	10384	ATGCATGCACAGGTAG-1	stele (xylem)	-1.082837953	-0.440705712	0.110816085	-0.06695784
5364	2212	5651	1789	37	58	411	287	3069	_cell_1056	1	2661	0	2936	2658	ATGCATGCAGCCACGT-1	epidermis	0.718663695	0.395407662	-0.097170126	0.008998376
10378	3805	10312	3656	86	140	486	216	5728	_cell_1057	1	4926	4	5206	4482	ATGCATGCATCGCCTT-1	endodermis sub-type 1	-0.260555776	0.104538712	0.030111522	0.007470946
1428	699	1296	273	10	22	123	56	812	_cell_1058	1	705	5	757	742	ATGCATGGTACCGGCT-1	NA_1	0.749460628	0.536996587	-0.101275252	-0.006939913
2108	1009	2652	792	11	75	312	179	1283	_cell_1059	1	1087	5	1199	1145	ATGCATGGTTATCGAC-1	NA_1	-0.044004383	0.126411592	-0.010065254	-0.013183487
3186	1403	3060	1215	18	34	106	5	1682	_cell_1060	1	1467	0	1536	1463	ATGCATGTCGAGGCTC-1	epidermis	0.934003655	0.506541037	-0.032061739	0.01700991
2830	1282	3064	1059	33	63	227	126	1556	_cell_1061	1	1376	11	1457	1386	ATGCATGTCTGCTACC-1	stele (phloem)	-0.746199131	-0.402279751	0.084846465	0.00466098
4490	1792	4878	1239	36	114	488	206	2795	_cell_1062	1	2359	6	2728	2336	ATGCATGTCTTAAGCG-1	NA_2	-1.054765638	-0.301492127	0.105765971	0.033548576
19473	5568	20417	6592	182	275	1556	1365	10447	_cell_1063	1	9139	0	9915	7322	ATGGATCAGAAGGGCG-1	epidermis	-0.071914917	-0.100895267	0.063670126	0.03514002
9134	3594	9746	2837	36	135	992	68	5678	_cell_1064	1	4700	1	5331	4638	ATGGATCAGCTCCGGT-1	stele (xylem)	-0.294959897	-0.289689895	0.022176377	-0.017568426
7082	2849	7702	3209	65	111	369	36	3912	_cell_1065	1	3327	4	3626	3243	ATGGATCAGGAGTCTG-1	endodermis sub-type 1	-0.378515752	0.093726098	0.010486198	-0.005257058
21485	6208	20670	6533	173	305	998	373	12288	_cell_1066	1	10594	4	11438	8480	ATGGATCAGTGGGACT-1	endodermis sub-type 1	0.118971864	0.261726251	-0.045128357	0.029005439
8875	3187	9248	3618	73	138	361	213	4845	_cell_1067	1	4250	0	4770	4002	ATGGATCCAAGGTCGA-1	epidermis	0.053187483	0.016879183	0.01444352	0.027238007
7652	3038	7210	2268	79	132	321	79	4331	_cell_1068	1	3636	1	4082	3548	ATGGATCCAAGTCTCA-1	stele (xylem)	-0.24871694	-0.343831928	0.125254137	0.00617055
13637	4703	12093	3022	123	208	629	188	7923	_cell_1069	1	6745	0	7288	5983	ATGGATCCAATGATGA-1	epidermis	0.428560933	0.224215007	0.003735249	0.017218282
15554	5232	14493	4964	61	208	537	110	8613	_cell_1070	1	7367	8	8072	6494	ATGGATCCAGGTGGTA-1	endodermis sub-type 3	0.957212395	0.177308729	0.029421779	0.00742167
81504	12024	118830	53684	1332	1962	10610	3990	47252	_cell_1071	1	40415	0	43950	18292	ATGGATCGTAACACTC-1	epidermis	0.834616955	0.444087423	-0.065299402	0.055722734
5319	2307	5468	1367	52	131	475	112	3331	_cell_1072	1	2815	2	3071	2785	ATGGATCTCCATGACA-1	stele (peri)	-0.091796895	0.130690413	0.019663818	-0.010522885
60432	10665	50360	14511	269	699	1750	266	32865	_cell_1073	1	28382	3	30840	15657	ATGGATCTCCATGTTT-1	cortex	0.831710867	0.365946439	-0.032387836	0.117453332
13015	4709	14901	4027	124	226	1696	619	8209	_cell_1074	1	6852	6	7690	6114	ATGGATCTCCTGGAAT-1	NA_2	-0.578833758	-0.319774744	0.072413371	-0.027513286
11372	4271	12293	4373	70	182	884	374	6410	_cell_1075	1	5448	4	5824	4982	ATGTACGAGAGGAAGT-1	endodermis sub-type 1	0.025720209	0.119425729	-0.004391354	-0.021636792
4545	1938	4900	1741	39	59	234	51	2776	_cell_1076	1	2391	5	2682	2474	ATGTACGAGGCAGTAC-1	NA_1	0.670126535	0.33314172	-0.070753817	0.004518419
33399	8057	41556	20131	483	745	1644	158	18395	_cell_1077	1	15737	8	16845	10772	ATGTACGAGTTATGAG-1	endodermis sub-type 3	0.839485839	0.175439636	0.02777548	0.01045982
4639	1946	5195	1871	33	70	350	237	2634	_cell_1078	1	2276	4	2390	2194	ATGTACGAGTTCAACC-1	endodermis sub-type 1	-0.166806898	0.148006328	0.008469477	0.007613359
17090	5174	21579	7341	146	757	1993	807	10535	_cell_1079	1	9034	3	10067	7388	ATGTACGCAAGCGAAC-1	cortex	1.643770136	0.121589888	-0.117665899	0.003157379
101987	13850	112133	43421	1166	1640	7196	2181	56529	_cell_1080	1	48613	10	53648	20668	ATGTACGCAATTGTGC-1	endodermis sub-type 2	0.419966179	0.193831816	0.034171451	0.101695011
29059	7469	28987	11709	293	388	905	144	15548	_cell_1081	1	13477	0	14505	9947	ATGTACGCATAGCCAT-1	epidermis	1.00465395	0.413010918	-0.073909644	0.034430998
7767	2974	6989	1954	47	78	404	175	4331	_cell_1082	1	3778	3	4242	3634	ATGTACGGTAAAGGCC-1	cortex	0.350799136	0.583293798	-0.043585469	0.024516612
4267	1921	4501	1025	30	85	581	146	2634	_cell_1083	1	2165	1	2388	2240	ATGTACGGTTGGAGGT-1	stele (xylem)	-0.551922203	-0.251806453	0.073541033	-0.013524117
4162	1860	4630	1413	32	81	376	284	2444	_cell_1084	1	2013	1	2295	2145	ATGTACGTCCTTTGAT-1	stele (xylem)	-0.474265015	-0.269131985	0.03086653	-0.01213729
3749	1707	4005	1379	26	48	215	44	2293	_cell_1085	1	1903	1	2132	2019	ATGTACGTCGACCCGA-1	stele (xylem)	-0.014874324	-0.290460199	0.086277026	-0.011364617
9438	3680	8829	2773	77	142	526	89	5222	_cell_1086	1	4390	2	4823	4254	ATGTCGAAGGAATGGA-1	stele (peri)	-0.079472138	-0.280760607	-0.001185355	-0.004110021
6298	2690	6467	1921	52	106	397	163	3828	_cell_1087	1	3270	3	3616	3292	ATGTCGACAGAGCCAA-1	cortex	0.736982652	0.404303819	-0.084614908	-0.016604833
4400	1926	3977	1188	25	46	192	75	2451	_cell_1088	1	2135	5	2263	2138	ATGTCGACAGGCTACC-1	NA_1	0.327878845	0.493275637	-0.097345939	0.006154518
8095	3326	8408	2341	65	168	700	281	4853	_cell_1089	1	4089	1	4588	4125	ATGTCGAGTAGTAACA-1	stele (xylem)	-0.242872693	-0.253223764	-0.030158448	-0.022308772
1719	797	1754	659	14	81	67	18	915	_cell_1090	1	792	0	866	840	ATGTCGATCCCGTATC-1	epidermis	0.826797135	0.431494357	-0.042907764	0.012750993
5469	2364	5412	1957	23	70	269	32	3061	_cell_1091	1	2638	4	2851	2629	ATGTCGATCGCTTCAC-1	endodermis sub-type 1	-0.154674406	-0.089341851	0.008152012	-0.008304306
22144	5991	22674	7519	137	350	1618	827	12223	_cell_1092	1	10640	0	11627	8257	ATGTCTTAGATGTTGA-1	epidermis	-0.091644763	-0.113081566	0.069011085	0.045501876
17526	5840	18525	5598	124	247	2034	844	9678	_cell_1093	1	8003	1	8787	7068	ATGTCTTCAACTCCCT-1	stele (xylem)	-0.257552658	-0.299727527	0.013117594	-0.018886178
12624	4542	12357	4583	69	144	535	94	6932	_cell_1094	1	5890	4	6307	5375	ATGTCTTCATCTCACC-1	endodermis sub-type 1	-0.517906691	-0.290474916	0.091786344	-0.003572631
3369	1560	3054	802	29	38	213	16	1956	_cell_1095	1	1637	7	1738	1665	ATGTCTTCATTGCGAT-1	c/e pre	-0.14906037	-0.169413287	0.048812615	-0.00471292
19218	5583	16431	4957	66	241	760	290	10117	_cell_1096	1	8846	0	9750	7212	ATGTCTTGTATTCGCA-1	epidermis	0.066249658	0.009932969	0.006475638	0.055874863
8737	3537	9001	2382	89	174	929	274	5153	_cell_1097	1	4296	11	4899	4268	ATGTCTTGTCAACGGA-1	stele (phloem)	-0.746199131	-0.402279751	0.084846465	-0.022236576
85796	12873	84299	29598	645	1387	3465	820	48384	_cell_1098	1	41540	10	45307	19380	ATGTCTTGTTTGCATG-1	endodermis sub-type 2	0.218672328	0.287367275	-0.056088783	0.106382689
19863	6044	20362	7348	100	298	1206	524	10886	_cell_1099	1	9305	0	9996	7726	ATGTCTTTCGAGAACG-1	epidermis	0.822053118	0.358048481	-0.08759398	0.008473105
3012	1333	2714	850	1	65	114	15	1669	_cell_1100	1	1490	0	1712	1594	ATGTCTTTCGTTGTAG-1	epidermis	-0.149006153	-0.115923503	0.03387923	0.019954107
24322	6473	20513	5908	120	358	679	117	13331	_cell_1101	1	11665	0	13251	9104	ATGTCTTTCTTAAGCG-1	epidermis	0.175330668	0.107087359	0.005571588	0.065697142
13127	4622	14106	5242	105	242	804	509	7204	_cell_1102	1	6298	0	7250	5938	ATGTCTTTCTTTCGAT-1	epidermis	0.934642476	0.43061893	-0.055143262	-0.009273883
12722	4235	13011	5253	105	167	496	256	6734	_cell_1103	1	5857	3	6057	4980	ATGTTTCAGAGAAGCA-1	cortex	1.477628616	0.623664725	-0.082811532	0.024371193
19106	5754	19475	8190	171	225	531	144	10214	_cell_1104	1	8877	0	9766	7517	ATGTTTCAGGAAGAAC-1	epidermis	0.138050019	0.174170461	-0.01543412	0.018646955
13617	4802	12143	2838	109	193	750	143	8110	_cell_1105	1	6827	3	7260	6069	ATGTTTCAGGAGTAGA-1	cortex	0.735545935	0.343759612	-0.010967898	0.007077547
3529	1608	4391	1076	30	67	652	480	2086	_cell_1106	1	1744	1	1933	1833	ATGTTTCAGTGATAAC-1	stele (xylem)	-0.643878346	-0.322136394	0.054357312	-0.017201853
15657	5490	18745	5081	76	202	2485	717	10184	_cell_1107	1	8515	9	9582	7692	ATGTTTCCATGCCTTC-1	NA_3	-1.124288242	-0.497210469	0.17752583	-0.042529584
12923	4690	12740	3393	99	232	1098	597	7321	_cell_1108	1	6146	2	6719	5654	ATGTTTCCATGGGTGA-1	stele (peri)	-0.205890487	-0.31152975	0.012750239	-0.010756597
64522	12051	57195	16893	363	836	2705	514	35884	_cell_1109	1	30603	9	33853	17591	ATGTTTCGTACTAGAA-1	NA_3	1.083561023	0.282502259	-0.043207954	0.073292415
10158	3631	11170	3488	98	254	877	523	5930	_cell_1110	1	4979	3	5449	4573	ATGTTTCGTATATGGA-1	cortex	0.070455568	0.471018245	-0.084648851	0.010243849
18794	5739	16541	4891	133	233	848	305	10131	_cell_1111	1	8816	0	9606	7410	ATGTTTCTCAGTGTAC-1	epidermis	-0.05487921	-0.117647232	0.071391567	0.033384083
16824	5377	17264	6646	136	275	838	169	9200	_cell_1112	1	7869	4	8519	6722	ATGTTTCTCCCACGGA-1	endodermis sub-type 1	-0.127297505	-0.240404297	-0.007641404	0.008207662
30647	7961	30487	10927	140	466	1984	431	16539	_cell_1113	1	14147	4	15568	10646	ATGTTTCTCCGGACTG-1	endodermis sub-type 1	-0.299053954	-0.166890266	0.038931795	0.022793681
2422	1133	2727	790	26	61	343	179	1328	_cell_1114	1	1167	11	1283	1235	ATGTTTCTCCTAAGTG-1	stele (phloem)	-0.746199131	-0.402279751	0.084846465	-0.004317251
1272	619	1237	364	2	23	84	34	730	_cell_1115	1	617	4	722	710	ATGTTTCTCCTTTGAT-1	endodermis sub-type 1	0.236948706	-0.197628731	0.020132635	-0.004171927
36318	9442	38928	12215	92	636	2249	378	23358	_cell_1116	1	19421	1	22519	14096	ATGTTTCTCGATGTGT-1	stele (xylem)	-0.694678864	-0.381536671	0.192452124	-0.012471564
3860	1669	7195	1464	40	149	1877	1523	2142	_cell_1117	1	1801	11	2072	1903	ATTACCTAGCATTGGG-1	stele (phloem)	-0.746199131	-0.402279751	0.084846465	-0.030708955
24010	5690	38634	13478	338	679	6125	3597	14417	_cell_1118	1	12670	0	14175	8406	ATTACCTAGCGTAGCA-1	epidermis	-0.376150135	-0.253212673	0.077840296	0.028854358
16245	5391	16380	4466	94	418	1426	1070	8906	_cell_1119	1	7650	4	8490	6806	ATTACCTAGGCAATTA-1	endodermis sub-type 1	-0.25403232	0.112307695	0.000337985	-0.001527768
7165	2365	8583	2835	95	149	732	201	4571	_cell_1120	1	3856	6	4237	3283	ATTACCTAGTCTGCTA-1	NA_2	-1.32314853	-0.493757808	0.142099658	0.070880876
9547	3678	10302	3219	100	177	556	149	6101	_cell_1121	1	5222	3	5794	4905	ATTACCTCAAGCCTTA-1	cortex	0.56245225	0.518170159	-0.001091527	-0.013934701
18188	5412	21161	8763	187	346	1044	406	10415	_cell_1122	1	9156	4	10114	7430	ATTACCTGTATCAGCT-1	endodermis sub-type 1	0.111184732	-0.093626677	0.014385041	0.013213178
11613	4080	12211	3827	106	148	915	811	6404	_cell_1123	1	5486	0	5904	4931	ATTACCTTCAACGTGT-1	epidermis	-0.180123655	0.208756741	-0.051268148	0.008083787
1415	687	1769	323	21	168	275	102	880	_cell_1124	1	762	5	810	788	ATTACCTTCCACGGCA-1	NA_1	-0.13420329	-0.241431835	-0.0272189	-0.007436823
10872	3795	10197	3489	67	164	355	59	6063	_cell_1125	1	5295	0	5778	4840	ATTACCTTCCATTGTT-1	epidermis	0.309036921	0.096897468	-0.067853725	0.029941482
10134	3687	9492	3766	90	98	203	6	5329	_cell_1126	1	4587	3	4750	4148	ATTACCTTCGTGCTTC-1	cortex	0.79892062	0.421683815	0.009229686	0.019041659
7274	2990	8267	2641	75	154	714	450	4233	_cell_1127	1	3543	1	3893	3468	ATTACCTTCTTCACTA-1	stele (xylem)	-0.521819148	-0.29402514	0.073095148	-0.020954662
12157	4259	10889	3084	97	151	559	110	6888	_cell_1128	1	5986	0	6769	5560	ATTACTCAGAGAGTTT-1	epidermis	0.976246413	0.245158349	0.022810438	0.021649159
8950	3405	22115	10582	252	1501	3206	881	5693	_cell_1129	1	4784	1	5242	4360	ATTACTCAGCGTTAGG-1	stele (xylem)	-0.204052525	-0.270239215	0.065820158	-0.099262324
31857	8412	32817	10006	230	479	2079	862	19161	_cell_1130	1	16169	7	17984	12106	ATTACTCCATCATGTG-1	c/e pre	-0.334957065	-0.024488493	0.087386043	0.005306607
61052	11322	115859	59127	1344	1995	12412	4436	36545	_cell_1131	1	31004	4	33858	16585	ATTACTCGTACGAGAC-1	endodermis sub-type 1	0.391430451	-0.105043491	0.023151578	-0.039252058
20313	5754	20159	8291	171	275	503	59	10860	_cell_1132	1	9611	0	10369	7648	ATTACTCGTAGCGAGT-1	epidermis	0.170876614	-0.058084269	0.025242059	0.040841028
25792	7486	32307	13597	361	439	3198	504	14208	_cell_1133	1	11934	1	13131	9624	ATTACTCTCAGGCGCT-1	stele (xylem)	-0.014162774	-0.314813025	0.081057363	-0.033548813
183902	16515	430854	225147	4541	8473	58142	29967	104584	_cell_1134	1	89352	9	98574	25042	ATTACTCTCTGATCCC-1	NA_3	-1.092881111	-0.623295628	0.178247487	0.027015116
3954	1718	11571	2415	24	594	3793	2495	2250	_cell_1135	1	1921	4	2062	1895	ATTCGTTAGAAGCCTG-1	endodermis sub-type 1	-0.273105388	-0.102675262	0.030930915	-0.078292121
87960	11907	128617	71379	432	2269	5766	1751	47020	_cell_1136	1	41149	0	45741	17797	ATTCGTTAGCGTTGCC-1	epidermis	-0.112902152	-0.116642874	0.062031796	0.079285658
18530	5824	17777	4885	167	295	992	278	11160	_cell_1137	1	9585	11	10602	8026	ATTCGTTAGTGGACGT-1	stele (phloem)	-0.746199131	-0.402279751	0.084846465	0.011756317
10363	3952	16617	6076	102	549	2368	913	6609	_cell_1138	1	5586	10	6271	5299	ATTCGTTCACATTCTT-1	endodermis sub-type 2	0.034902362	0.149430337	0.002537995	-0.06370388
22077	6049	23344	8090	207	351	1121	363	13212	_cell_1139	1	11477	6	12491	8634	ATTCGTTGTAAGTGCG-1	NA_2	0.720365886	0.41569769	-0.109582804	0.036141806
3330	1496	3167	859	32	45	340	79	1812	_cell_1140	1	1541	1	1705	1624	ATTCGTTGTCCTTCAC-1	stele (xylem)	-0.24871694	-0.343831928	0.125254137	0.006749772
10527	4022	11151	3846	74	187	817	243	5984	_cell_1141	1	4973	2	5493	4760	ATTCGTTGTCTCTGGG-1	stele (peri)	-0.224939657	-0.272215243	-0.005663082	-0.018495808
6008	2564	5468	1505	27	80	292	108	3456	_cell_1142	1	2883	1	3238	2937	ATTCGTTGTGAGTTGG-1	stele (xylem)	-0.09722386	-0.284578882	-0.033038437	-0.003493377
1614	759	1911	506	6	62	265	74	998	_cell_1143	1	855	5	948	909	ATTCGTTGTGCGTCCA-1	NA_1	-0.053633418	-0.1886885	0.042360118	0.004732042
10552	3884	11726	4926	66	218	564	157	5795	_cell_1144	1	5032	4	5594	4706	ATTCGTTGTGGCCTCA-1	endodermis sub-type 1	-0.469818944	0.094883107	0.011141181	-0.007691866
8474	3402	10476	2720	70	167	1657	766	5096	_cell_1145	1	4270	10	4615	4080	ATTCGTTTCTACATCT-1	endodermis sub-type 2	-0.602461256	0.46004342	-0.007085826	-0.033536671
70052	10245	175518	124384	2013	3506	6432	2054	37129	_cell_1146	1	32760	0	35999	15175	ATTGTCTAGGCCTAAG-1	epidermis	0.139095394	-0.056360657	-0.005786634	-0.009990638
6666	2680	8556	2579	88	240	990	510	4149	_cell_1147	1	3439	2	3828	3332	ATTGTCTAGGTTGACG-1	stele (peri)	-0.483227539	-0.253106595	0.061703404	-0.014481725
42144	9067	82873	47887	864	1721	6234	2858	23309	_cell_1148	1	19986	6	21473	12793	ATTGTCTGTAACTCCA-1	NA_2	-0.160606961	-0.267414285	0.070336749	-0.047326791
45664	8690	65085	34582	592	1193	3233	1379	24106	_cell_1149	1	21225	0	23116	12328	ATTGTCTGTCAGCTTA-1	epidermis	-0.0258684	-0.083962715	0.05877773	0.044915159
3966	1693	4287	1419	25	104	420	138	2181	_cell_1150	1	1906	4	2019	1859	ATTGTCTGTGGACTGA-1	endodermis sub-type 1	-0.364899008	0.100914731	0.045450598	0.012604618
11464	4038	11941	4850	118	184	511	96	6182	_cell_1151	1	5404	4	5884	4859	ATTGTCTGTTTGCCCT-1	endodermis sub-type 1	-0.327945665	0.081580001	0.041685347	0.009437114
5233	2113	4931	1632	31	86	272	141	2769	_cell_1152	1	2384	3	2429	2208	ATTGTCTTCCACCTAC-1	cortex	0.759423814	0.450513814	0.000665612	0.027764823
24197	6517	24745	10753	275	340	588	68	12721	_cell_1153	1	11116	0	11741	8460	ATTGTCTTCCCGCAAG-1	epidermis	0.375297247	0.277849608	-0.038561105	0.035794676
16161	5421	16806	6052	106	248	753	189	9458	_cell_1154	1	7991	3	8769	7057	ATTGTCTTCGGTACTA-1	cortex	0.659761957	0.358074782	0.003854185	-0.009402157
3557	1627	3354	882	21	38	297	97	2019	_cell_1155	1	1725	11	1969	1865	ATTGTGGAGATCGCCC-1	stele (phloem)	-0.746199131	-0.402279751	0.084846465	-0.003832352
10842	4007	8888	2233	56	104	546	115	5834	_cell_1156	1	4965	3	5223	4562	ATTGTGGAGCTTCAAC-1	cortex	-0.29796676	-0.267400214	0.030771445	0.018520933
6425	2673	9294	2510	44	218	1558	1206	3758	_cell_1157	1	3205	5	3431	3127	ATTGTGGCAGAGAGAA-1	NA_1	-0.542554718	-0.012464028	0.040989052	-0.037151423
6186	2547	7064	2040	43	119	598	333	3931	_cell_1158	1	3285	6	3635	3167	ATTGTGGCATAGTCCA-1	NA_2	-1.060905906	-0.158386048	0.05253512	-0.007908374
43585	9077	50597	20868	518	859	3106	1783	23463	_cell_1159	1	20346	0	21640	12855	ATTGTGGGTACGGAGT-1	epidermis	0.807225593	0.410660681	-0.07110856	0.044828146
24470	7130	22982	6686	214	334	969	274	14505	_cell_1160	1	12354	0	13642	9805	ATTGTGGGTGACCAGA-1	epidermis	0.877459218	0.23204954	0.027666781	0.011504627
21718	6785	22528	7547	184	242	1720	492	12343	_cell_1161	1	10411	8	11134	8568	ATTGTGGTCGATATGC-1	endodermis sub-type 3	0.876652929	0.180625424	0.022271092	-0.016132405
24839	7492	28035	9231	212	700	2386	783	14723	_cell_1162	1	12364	2	13557	10224	ATTGTGGTCGTCTTAT-1	stele (peri)	-0.239325919	-0.292896512	0.014381737	-0.030424013
13664	4842	15813	5341	145	271	1392	438	8226	_cell_1163	1	6942	4	7753	6379	ATTTGTCAGATGCGCA-1	endodermis sub-type 1	-0.29267419	0.068227635	0.013055502	-0.025665557
5855	2415	6590	1881	33	115	784	349	3428	_cell_1164	1	2894	7	3204	2854	ATTTGTCAGCTACGTT-1	c/e pre	-0.410678214	-0.054277101	0.092776097	-0.002958753
12828	4675	11629	3274	57	123	761	239	7175	_cell_1165	1	6103	7	6797	5809	ATTTGTCAGTGAATAC-1	c/e pre	-0.57632589	-0.292550648	0.082804147	-0.002468803
63608	11058	164500	104589	1840	3796	14089	3835	36351	_cell_1166	1	31462	9	34513	16828	ATTTGTCCAAGTAACA-1	NA_3	-1.232822793	-0.187253737	0.147987121	-0.073246624
63844	10855	65826	26491	526	1281	2720	386	34422	_cell_1167	1	29909	0	32826	15858	ATTTGTCCACAGCTTA-1	epidermis	0.255470555	0.045492037	-0.052248819	0.092057993
3192	1463	3196	1042	9	52	162	83	1848	_cell_1168	1	1555	2	1687	1600	ATTTGTCGTACGTAAA-1	stele (peri)	-0.492529665	-0.388305367	0.07959996	-0.002373677
29478	7874	28102	9130	98	371	1712	289	16502	_cell_1169	1	14126	11	15934	10835	ATTTGTCGTCCGTAGC-1	stele (phloem)	-0.778782801	-0.398448435	0.076967192	0.022012415
3569	1628	3796	1081	49	67	465	194	1940	_cell_1170	1	1614	1	1768	1697	ATTTGTCTCCTAGAGT-1	stele (xylem)	0.049722439	-0.311376323	0.089139767	-0.009122071
2249	1079	2177	408	15	32	270	63	1389	_cell_1171	1	1134	1	1255	1228	ATTTGTCTCGACTCGG-1	stele (xylem)	-0.460556978	-0.26420782	0.033934043	-0.007440827
7063	2800	7387	3146	69	106	266	39	3761	_cell_1172	1	3278	3	3539	3165	CAAAGCTCAAGGACCA-1	cortex	-0.406078151	-0.095567653	0.063555936	0.004741974
28589	7564	26443	9923	140	323	729	137	15191	_cell_1173	1	13133	4	14366	10074	CAAAGCTCACGCGTTG-1	endodermis sub-type 1	0.27236577	-0.103589779	0.019194668	0.034520333
9491	3675	10693	4035	64	211	856	113	5414	_cell_1174	1	4537	1	5013	4346	CAAAGCTCATAGCAGG-1	stele (xylem)	-0.165603503	-0.258061184	0.065691242	-0.019936813
10959	4108	11022	3427	103	172	875	168	6277	_cell_1175	1	5367	1	5841	5011	CAAAGCTCATGCACTA-1	stele (xylem)	0.239570008	-0.200435227	0.016143427	-0.0089948
21086	6146	22587	9041	220	432	806	434	11654	_cell_1176	1	10294	0	11191	8248	CAAAGCTGTCATAAGA-1	epidermis	0.075179455	-0.132966533	0.014199586	0.013654265
59204	11117	144018	86183	1758	3566	14464	3871	34176	_cell_1177	1	29436	9	32830	16693	CAAAGCTGTGAATACA-1	NA_3	0.41132025	0.229409455	0.029697703	-0.082813797
5444	2299	4725	1312	37	60	358	45	2913	_cell_1178	1	2487	3	2572	2373	CAAAGCTGTGACAAGC-1	cortex	0.480358457	0.308051378	0.007302027	0.011131137
2883	1319	4141	983	17	66	771	543	1761	_cell_1179	1	1428	2	1579	1483	CAAAGCTGTGGTAGAC-1	stele (peri)	-0.252625373	-0.021193861	0.005585608	-0.015404535
32094	8438	32870	12184	346	369	1790	328	17853	_cell_1180	1	15043	2	16708	11503	CAAAGCTGTTAACCAC-1	stele (peri)	-0.141194416	-0.295003356	-0.004402866	0.006956806
12701	4678	11539	3602	71	189	552	44	7081	_cell_1181	1	5878	1	6580	5651	CAAAGCTTCCGGCTGA-1	stele (xylem)	-0.577278517	-0.355537218	0.116943237	-0.006229214
40119	9112	39574	14524	156	521	2173	528	21672	_cell_1182	1	18737	9	20962	12728	CAAAGCTTCGATGCAT-1	NA_3	0.080849336	0.103790618	0.057523181	0.043805409
16787	5632	16122	3966	141	233	844	195	10743	_cell_1183	1	9014	6	10068	7711	CAAAGCTTCGCGTTCT-1	NA_2	-0.089093332	-0.242852627	0.069244156	-0.004295406
3974	1763	3691	765	17	49	430	122	2308	_cell_1184	1	1991	0	2107	1978	CAACCAACAGGGCTTC-1	epidermis	0.080512179	-0.151176412	0.019515679	0.004494035
14414	5153	15688	5136	165	218	1217	71	8881	_cell_1185	1	7268	1	7909	6407	CAACCAACAGGTGTGA-1	stele (xylem)	-0.056578881	-0.279543927	0.074194892	-0.028521099
7829	3067	11898	3854	78	1599	1377	416	4574	_cell_1186	1	3794	1	4133	3572	CAACCAAGTACTAGAA-1	stele (xylem)	-0.189247049	-0.33778607	0.099731535	-0.036344568
12760	4289	13812	4715	61	379	879	371	7407	_cell_1187	1	6451	6	7109	5723	CAACCAAGTATATGGA-1	NA_2	0.678580669	0.472129503	-0.083248774	0.013319506
10988	3997	13141	5151	126	364	926	296	6278	_cell_1188	1	5407	4	5973	5052	CAACCAAGTCCAAGTT-1	endodermis sub-type 1	1.044358719	0.574797472	-0.037097122	-0.01527777
18426	5543	36594	19938	304	606	3917	671	11158	_cell_1189	1	9705	0	10571	7741	CAACCAAGTGGTCGAA-1	epidermis	-0.095443038	-0.111346452	0.068831809	-0.066880253
43661	10011	47411	15468	214	530	4429	1664	25106	_cell_1190	1	21298	2	23664	14581	CAACCAAGTTACACTG-1	stele (peri)	0.102937592	-0.222598954	0.033666225	0.012889499
9728	3519	9081	3176	64	125	310	95	5311	_cell_1191	1	4623	0	4992	4239	CAACCAATCCACACCT-1	epidermis	0.707169944	0.40980017	-0.084735163	0.025799359
25932	7763	31725	10785	240	552	2948	1230	15970	_cell_1192	1	13566	9	15014	10985	CAACCAATCGCGCTGA-1	NA_3	0.403638311	-0.344471573	0.046437347	-0.044412786
8256	3184	8300	2213	61	126	828	638	4434	_cell_1193	1	3830	3	4031	3592	CAACGGCAGCTACGCC-1	cortex	0.761566877	0.441360993	0.001777478	0.006376652
7968	3032	6474	1868	36	85	185	40	4260	_cell_1194	1	3680	3	3953	3462	CAACGGCCAACTCAAC-1	cortex	1.02317494	0.546246269	0.006239096	0.033478473
10508	3617	11275	4290	151	134	376	150	6174	_cell_1195	1	5383	0	5997	4896	CAACGGCCATGTATCG-1	epidermis	0.9972605	0.352015012	0.052883306	0.025642033
2053	971	2105	343	19	42	295	88	1318	_cell_1196	1	1090	6	1170	1132	CAACGGCGTATCCCTC-1	NA_2	0.359346691	0.487918571	-0.104916996	-0.000266561
4937	2079	5113	1826	50	96	294	181	2666	_cell_1197	1	2305	3	2473	2300	CAACGGCGTCTGGTCG-1	cortex	0.551279585	0.588167456	-0.037256497	0.007046205
4607	2080	4775	1371	42	63	311	89	2899	_cell_1198	1	2393	6	2736	2544	CAACGGCTCCATTGAG-1	NA_2	-0.382625541	-0.163477816	0.059191817	-0.018585528
20265	6627	19454	5779	192	234	1016	74	12159	_cell_1199	1	10090	1	11100	8645	CAACGGCTCCCTATTA-1	stele (xylem)	-0.309679933	-0.289638212	0.009186295	-0.016985369
14494	5130	15116	5229	92	362	1099	202	8132	_cell_1200	1	6865	2	7514	6240	CAACGGCTCGTGGTAT-1	stele (peri)	-0.289440511	-0.292966796	0.023316827	-0.019670631
7890	3072	8100	2915	76	111	490	171	4337	_cell_1201	1	3746	3	4080	3652	CAACGTAAGGAGTACC-1	cortex	-0.057664211	0.496787544	-0.021575017	0.004448702
4534	2063	5102	1860	50	79	306	41	2766	_cell_1202	1	2285	1	2462	2320	CAACGTAAGGGAAGCG-1	stele (xylem)	-0.325310186	-0.168519388	0.048744771	-0.026431348
2609	1246	2727	1005	20	34	139	24	1505	_cell_1203	1	1247	1	1372	1328	CAACGTAAGTCCTTCC-1	stele (xylem)	-0.21566859	-0.303709376	-0.000247157	-0.013305443
6862	2890	6587	2084	58	102	348	53	3942	_cell_1204	1	3336	1	3706	3337	CAACGTACAACAAACA-1	stele (xylem)	0.002205871	-0.278500436	0.063591534	-0.011978879
8993	3545	10062	3167	64	148	979	314	5390	_cell_1205	1	4564	5	5086	4463	CAACGTACACTTTGGA-1	NA_1	0.195880156	0.122578747	-0.006883783	-0.021530526
5459	2163	5436	1890	43	80	364	129	2930	_cell_1206	1	2591	0	2861	2556	CAACGTACAGAGTCGA-1	epidermis	-0.006665574	-0.064086468	0.018913737	0.0291741
10688	3968	9561	2698	100	104	451	109	6099	_cell_1207	1	5190	0	5531	4772	CAACGTACAGATTTGC-1	epidermis	-0.505306502	-0.281658924	0.105531244	0.009552837
19668	5879	16632	4928	138	188	607	13	10758	_cell_1208	1	9278	7	10159	7701	CAACGTACATGGGTGA-1	c/e pre	0.119744575	-0.159367179	0.023049413	0.04197131
99329	11658	144752	76407	3829	2835	7044	2052	52585	_cell_1209	1	47035	0	52339	17685	CAACGTAGTGAATGTA-1	epidermis	0.220591312	-0.263173051	0.04891268	0.120369112
42253	9858	44939	17955	345	674	1746	408	23811	_cell_1210	1	20238	10	22200	13675	CAACGTATCAATTCCT-1	endodermis sub-type 2	0.369061681	0.182158233	0.043220985	0.013366146
26047	7690	24816	6927	124	301	1744	333	15387	_cell_1211	1	12893	1	14383	10595	CAACGTATCATCGCTC-1	stele (xylem)	0.077644827	-0.352450974	0.077050894	-0.004474049
34174	8606	36313	14621	306	483	1596	402	18905	_cell_1212	1	16118	4	17333	11564	CAACGTATCGATAGGG-1	endodermis sub-type 1	-0.193556948	-0.292853637	0.017238802	0.011439006
868	424	928	307	7	13	83	21	497	_cell_1213	1	422	2	434	425	CAACGTATCGCCGAAC-1	stele (peri)	0.380108287	0.195785904	0.03343822	-0.006650774
2073	951	2250	617	14	77	202	132	1208	_cell_1214	1	1035	5	1123	1092	CAACGTATCGTGAACT-1	NA_1	1.032186125	0.524108938	-0.09625409	0.011005729
21312	6142	21889	8995	233	251	699	286	11425	_cell_1215	1	9836	3	10542	7911	CAAGAAAAGAACGTCG-1	cortex	0.843232039	0.384716355	-0.01921963	0.022692518
3006	1319	3023	839	32	65	197	46	1844	_cell_1216	1	1545	6	1718	1568	CAAGAAACACAGTTAC-1	NA_2	-0.86325015	-0.41179144	0.101466443	0.019113901
4590	2017	4265	1057	27	46	523	152	2460	_cell_1217	1	2075	1	2216	2070	CAAGAAACACCACGAC-1	stele (xylem)	-0.400288451	-0.318774455	0.046117879	0.000329053
3814	1742	3791	1222	27	72	213	30	2227	_cell_1218	1	1870	1	2098	1973	CAAGAAACACTGTTAG-1	stele (xylem)	0.011868576	-0.298617739	0.091917827	-0.009608823
71879	11473	96276	49264	1042	1505	3129	1368	39968	_cell_1219	1	34184	3	36181	16567	CAAGAAAGTGAGGTCA-1	cortex	0.848610297	0.40490165	-0.038337463	0.057425523
16609	5618	31040	13427	305	412	5156	1490	10250	_cell_1220	1	8733	7	9754	7377	CAAGAAATCCGGAAAG-1	c/e pre	-0.695596368	-0.111285115	0.093913433	-0.094386518
10374	3903	10393	2904	78	189	764	199	6259	_cell_1221	1	5302	4	5854	5008	CAAGAAATCTTCACTA-1	endodermis sub-type 1	-0.178200767	0.067570999	0.026633075	-0.004533634
6080	2609	5697	1361	54	66	307	26	3883	_cell_1222	1	3211	1	3609	3195	CAAGCTAAGACACTTC-1	stele (xylem)	-0.567350195	-0.300352236	0.011637824	-0.008874258
3460	1540	3894	1491	39	74	272	70	1948	_cell_1223	1	1656	1	1774	1658	CAAGCTAAGGAGTCTG-1	stele (xylem)	-0.549685803	-0.267641813	0.055113069	0.000115999
15946	5357	15491	5283	120	267	857	141	8823	_cell_1224	1	7528	2	8364	6664	CAAGCTAAGGGAAATG-1	stele (peri)	-0.641998053	-0.398369496	0.064472315	2.67E-05
11150	4056	12134	3998	77	159	1038	741	6121	_cell_1225	1	5263	0	5565	4758	CAAGCTACAATCCATG-1	epidermis	0.23261797	0.305279196	-0.081044472	-0.006322781
10713	4073	11702	4129	89	154	686	29	6615	_cell_1226	1	5522	2	6166	5169	CAAGCTACACACACAT-1	stele (peri)	-0.195591644	-0.308092021	0.003963703	-0.021528049
27973	7159	29844	10819	311	392	1871	486	15965	_cell_1227	1	13729	3	14575	9902	CAAGCTACAGTAGGCA-1	cortex	1.359434893	0.620826597	0.012515483	0.032241162
41400	8744	40240	15739	300	535	1421	589	21656	_cell_1228	1	18803	3	20080	12118	CAAGCTACATGTCCCT-1	cortex	1.600865082	0.642065182	-0.01037241	0.072917373
27996	7864	31428	10633	218	418	2071	876	17212	_cell_1229	1	14548	8	16420	11522	CAAGCTAGTGGTACTT-1	endodermis sub-type 3	-0.15217353	-0.12390785	-0.031084894	-0.015442277
4139	1770	4039	1587	28	49	164	21	2190	_cell_1230	1	1933	0	2068	1909	CAAGCTAGTGGTAGAC-1	epidermis	-0.074967525	-0.072997449	0.063128948	0.015384955
23076	6806	27326	11444	184	388	1473	626	13211	_cell_1231	1	11166	8	12302	9139	CAAGCTAGTTACGGAG-1	endodermis sub-type 3	0.819135008	0.170341005	0.029139708	-0.017161214
12519	4162	12177	4805	122	182	337	24	6707	_cell_1232	1	5850	0	6322	5074	CAAGCTAGTTGAATAG-1	epidermis	0.045258644	0.033396772	0.006907557	0.032376222
14454	5022	13318	4281	90	188	614	110	8035	_cell_1233	1	6982	1	7621	6232	CAAGCTAGTTTAGGAA-1	stele (xylem)	-0.681139555	-0.310316727	0.067168388	0.003121222
2601	1211	2999	816	22	60	325	131	1645	_cell_1234	1	1380	10	1508	1446	CAAGCTATCTATTTCG-1	endodermis sub-type 2	-1.041907455	-0.331144137	0.067242289	-0.006278754
9012	3469	9748	3412	75	150	571	170	5370	_cell_1235	1	4552	2	4967	4190	CAAGCTATCTTAAGCG-1	stele (peri)	-0.69974714	-0.410845774	0.077882132	-0.008054693
7506	2901	8098	2210	71	994	474	257	4092	_cell_1236	1	3597	0	3846	3358	CAAGGCCAGAGGAACA-1	epidermis	0.175330668	0.107087359	0.005571588	0.007676011
70335	11625	85255	34670	701	1353	7447	2662	38422	_cell_1237	1	33212	9	37115	16812	CAAGGCCAGTTACACC-1	NA_3	0.100865441	0.08247095	0.063856699	0.062515499
1835	862	1798	646	10	26	99	30	987	_cell_1238	1	834	3	876	858	CAAGGCCCACATATCG-1	cortex	0.801147235	0.4308534	0.001422903	0.006558473
8164	3377	9856	3953	115	161	594	157	4876	_cell_1239	1	4070	10	4434	4033	CAAGGCCGTCTGGGCT-1	endodermis sub-type 2	0.344757161	0.195811045	0.01332884	-0.040388067
47216	10235	79606	45567	933	1364	5003	954	25785	_cell_1240	1	21803	2	23880	13991	CAAGGCCGTTGCTTGA-1	stele (peri)	-0.466493509	-0.316049251	0.049517709	-0.044011969
2639	1228	2723	873	23	50	262	16	1499	_cell_1241	1	1252	1	1300	1252	CAAGGCCGTTTGATCG-1	stele (xylem)	-0.531711247	0.013994658	0.036718477	-0.001961744
22999	6611	24761	8771	174	511	1585	625	13095	_cell_1242	1	11296	0	12333	8978	CAAGGCCTCAGGTTTG-1	epidermis	0.655254152	0.373403867	-0.075855189	0.007435541
10189	3688	12411	4085	102	191	1167	947	5919	_cell_1243	1	5104	0	5590	4750	CAAGGCCTCCATTGAG-1	epidermis	0.522871741	0.528631008	-0.074627151	-0.006668528
1658	801	1546	305	11	50	148	49	983	_cell_1244	1	837	5	926	909	CAAGGCCTCCTAAAGC-1	NA_1	-0.321927571	0.08493802	0.030408348	-0.002986055
21838	6185	24157	9172	211	302	1060	99	13313	_cell_1245	1	11428	3	12389	8581	CAAGGCCTCGAGGTAG-1	cortex	0.751609653	0.347951198	-0.012028421	0.017186858
22253	6478	23724	9254	195	342	1330	410	12193	_cell_1246	1	10638	4	11704	8534	CAAGGCCTCGATAGGG-1	endodermis sub-type 1	-0.328908337	0.090124171	0.007293758	0.007681175
10046	3871	11559	3905	102	187	1445	268	5652	_cell_1247	1	4751	1	5378	4681	CAATCCCAGGTAGGAA-1	stele (xylem)	-0.446920704	-0.287746279	0.10936227	-0.026023648
62327	11336	124292	71972	1520	2640	10176	2791	35193	_cell_1248	1	30371	9	33141	16788	CAATCCCAGTACAGAT-1	NA_3	0.575497379	0.295790374	0.005441225	-0.043001652
28565	7721	26587	8914	205	328	1354	288	15498	_cell_1249	1	13340	0	14762	10385	CAATCCCAGTACTCTG-1	epidermis	-1.036708801	-0.243682326	0.131137591	0.024491059
11386	4195	10948	3506	94	147	843	90	6268	_cell_1250	1	5236	2	5659	4825	CAATCCCAGTAGGTCG-1	stele (peri)	-0.270196485	-0.293759997	0.026002786	-0.000792447
5325	2310	6180	2029	58	79	552	239	3223	_cell_1251	1	2697	2	2967	2722	CAATCCCAGTCACACT-1	stele (peri)	-0.120456863	-0.233275406	0.019297971	-0.019769492
82853	12017	108635	55373	1050	1720	3994	1909	44589	_cell_1252	1	38912	0	43123	18017	CAATCCCCACTGATTG-1	epidermis	0.938124093	0.428445594	-0.056611269	0.078543782
8145	3214	11141	2463	62	172	1723	1760	4961	_cell_1253	1	4102	6	4568	3973	CAATCCCGTCGCGCTA-1	NA_2	-0.546633742	-0.024112194	0.013973249	-0.032418503
14688	4797	13432	4707	105	178	558	193	7691	_cell_1254	1	6656	3	7157	5761	CAATCCCTCAACGTGT-1	cortex	0.836282583	0.366108726	-0.037848189	0.029026642
13189	4783	12452	3877	129	192	634	46	7574	_cell_1255	1	6366	1	6902	5790	CAATCCCTCATTCGGA-1	stele (xylem)	-0.363568671	-0.279194303	0.014946411	-0.007866384
8019	3017	7823	3104	49	107	296	45	4222	_cell_1256	1	3691	0	3910	3426	CAATCCCTCGTTCCGT-1	epidermis	0.522314275	0.339076698	-0.068478603	0.022448543
4968	2128	5994	1828	59	125	678	218	3086	_cell_1257	1	2589	1	2809	2580	CAATCCCTCTCTATTG-1	stele (xylem)	-0.365700193	-0.273994405	0.015750385	-0.011912744
18261	5921	20537	7944	96	344	1195	350	10608	_cell_1258	1	8962	6	9798	7626	CAATCCCTCTCTCAAT-1	NA_2	-0.429796875	-0.154717987	0.09314057	-0.020217453
10450	3974	10458	3882	56	154	414	115	5837	_cell_1259	1	5041	4	5512	4749	CACAACAAGCACCATT-1	endodermis sub-type 1	-0.533259126	0.055742016	0.007227396	-0.009827127
21281	6690	21670	6620	213	251	1416	488	12682	_cell_1260	1	10466	6	11428	8579	CACAACAAGCTACGCC-1	NA_2	-0.469730692	-0.263067473	0.056047081	-0.013741444
1219	593	1250	297	12	24	132	40	745	_cell_1261	1	625	5	681	667	CACAACACAACGGACA-1	NA_1	-1.209803194	-0.309084712	0.129111271	-0.004060622
11851	4463	11785	3368	122	200	1006	211	6878	_cell_1262	1	5801	1	6274	5379	CACAACACAACGTAGG-1	stele (xylem)	-0.041815957	-0.312134102	0.073548983	-0.01816585
6482	2639	7564	2237	68	90	907	173	4089	_cell_1263	1	3445	4	3777	3396	CACAACACAACTCGAT-1	endodermis sub-type 1	-0.114579738	0.14584585	0.007921815	-0.008868928
22632	6658	23907	6671	153	217	2322	1433	13111	_cell_1264	1	11371	0	12576	9203	CACAACAGTCGACTGC-1	epidermis	0.516974487	0.406876493	-0.061387793	0.002085864
12518	4456	11665	4012	63	125	428	92	6945	_cell_1265	1	6044	0	6863	5753	CACAACAGTGCAAGAC-1	epidermis	0.327752041	0.116730059	-0.061785758	0.007408733
22052	5924	25591	10544	254	386	1647	1099	11661	_cell_1266	1	10198	0	11024	7823	CACAACAGTGCGACCT-1	epidermis	0.17418079	-0.039445798	-0.009017783	0.032366469
9915	3857	10571	3209	58	136	893	79	6196	_cell_1267	1	5166	1	5872	5002	CACAACAGTGCTTTGA-1	stele (xylem)	-0.174845659	-0.259847234	0.066176476	-0.020770153
4259	1907	6290	2102	69	143	857	370	2749	_cell_1268	1	2308	6	2414	2231	CACAACAGTGGCCTTG-1	NA_2	-0.390645626	-0.352233238	0.112322605	-0.034899394
13135	4777	18761	5522	131	371	3173	1312	8252	_cell_1269	1	7009	10	7850	6456	CACAACAGTTCCCTTG-1	endodermis sub-type 2	-0.009167104	0.137405847	0.008174828	-0.058500086
19254	6002	19041	5830	91	290	1461	861	10508	_cell_1270	1	9035	8	10077	7684	CACAACATCCCTATTA-1	endodermis sub-type 3	0.695020544	0.151618398	0.027580224	0.006554841
7728	3134	9196	2585	55	146	1280	706	4424	_cell_1271	1	3646	2	3895	3465	CACAGATAGAGCGGTT-1	stele (peri)	-0.406942788	-0.24706799	0.056715322	-0.025039108
3132	1399	3078	1081	32	41	145	70	1709	_cell_1272	1	1470	11	1637	1559	CACAGATCAAATGCTC-1	stele (phloem)	-0.746199131	-0.402279751	0.084846465	0.010559263
896	432	705	198	2	4	23	5	473	_cell_1273	1	426	0	471	462	CACAGATCAATGCATC-1	epidermis	-1.421954539	-0.400682676	0.2194959	-0.005338256
9763	3460	11175	5091	80	167	511	103	5223	_cell_1274	1	4542	3	4914	4077	CACAGATCACTAGGAG-1	cortex	1.455862137	0.628482177	-0.067701514	0.013921796
3134	1404	3796	1336	31	66	289	160	1914	_cell_1275	1	1632	10	1688	1577	CACAGATCAGCAGGTA-1	endodermis sub-type 2	0.297064178	0.181154173	0.005556585	-0.001282334
877	431	1144	215	4	17	183	159	566	_cell_1276	1	468	6	509	500	CACAGATCAGCTATAC-1	NA_2	-0.00506373	0.164681248	0.001266259	-0.008297065
33428	8221	33446	10577	280	389	2466	1033	18701	_cell_1277	1	16144	0	17604	11439	CACAGATGTAGATGAT-1	epidermis	0.720578541	0.392350439	-0.061613563	0.033494248
17755	5221	19272	7738	222	272	964	518	9558	_cell_1278	1	8407	0	9560	6997	CACAGATTCACTTACT-1	epidermis	0.165494412	-0.047820087	-0.001799759	0.030354135
1948	922	3284	622	23	116	900	437	1186	_cell_1279	1	1004	5	1124	1085	CACAGATTCCTCCAGT-1	NA_1	-0.366425446	-0.578576975	-0.011624145	-0.017636249
15288	5278	16289	5002	152	234	1636	773	8492	_cell_1280	1	7170	1	8004	6529	CACAGATTCTCTGAGA-1	stele (xylem)	-0.016377918	-0.308742426	0.095815409	-0.018003436
6595	2653	6007	1868	30	60	354	61	3634	_cell_1281	1	3123	0	3404	3051	CACATGAAGAAAGGGT-1	epidermis	-0.279598645	-0.186652691	0.021131392	0.015189373
19710	6089	17288	4533	58	197	1117	528	10855	_cell_1282	1	9381	8	10511	8014	CACATGAAGCAGAAAG-1	endodermis sub-type 3	-0.021779435	0.063690029	0.000858954	0.022783288
15212	5287	17758	6403	173	279	1720	492	8691	_cell_1283	1	7315	1	8355	6798	CACATGACAACACGGA-1	stele (xylem)	-0.036036291	-0.277921238	0.087729662	-0.031784665
11765	4216	13064	3460	97	164	1448	1070	6825	_cell_1284	1	5920	0	6616	5452	CACATGACAGAAAGAG-1	epidermis	-0.063075195	-0.10873801	0.056229886	-0.008101702
12654	4126	12918	5147	90	183	413	221	6864	_cell_1285	1	5942	3	6475	5209	CACATGACATAGCAGG-1	cortex	0.982455482	0.452224709	-0.011350212	0.034182066
5345	2381	5224	1642	53	64	246	51	3168	_cell_1286	1	2615	1	2809	2628	CACATGAGTATTCACG-1	stele (xylem)	-0.427060899	-0.267841096	0.068559036	-0.018869453
18228	5690	16319	4894	127	247	780	502	9769	_cell_1287	1	8343	3	8804	6842	CACATGAGTGTTAGAA-1	cortex	0.820614448	0.350071684	-0.017883277	0.025513156
26194	7284	32100	10386	232	360	3364	1822	15936	_cell_1288	1	13552	0	14657	10228	CACCACTAGACTAGCG-1	epidermis	0.049363025	-0.214981791	0.037914854	-0.014044496
72385	12055	134581	66858	1057	3502	15706	6004	41454	_cell_1289	1	35583	9	39241	18306	CACCACTAGAGCTACG-1	NA_3	-1.168947039	-0.182356971	0.132841665	-0.018684561
10140	3925	11984	3461	107	172	1270	542	6432	_cell_1290	1	5332	6	6006	5069	CACCACTAGGATATCA-1	NA_2	-0.450556248	-0.15926176	0.083475586	-0.031929402
21535	6356	23278	8638	67	275	1614	524	12160	_cell_1291	1	10568	5	11829	8684	CACCACTCATGGTTTG-1	NA_1	-0.428679999	-0.200666168	0.061822083	0.004222776
17439	5768	16502	4630	53	181	1181	538	9919	_cell_1292	1	8332	3	9181	7372	CACCACTCATTGAACC-1	cortex	0.744062287	0.417575441	0.009869394	-0.001007595
19973	5866	17633	5797	143	223	676	240	10554	_cell_1293	1	9082	3	9606	7232	CACCACTGTACTTGAC-1	cortex	0.676769024	0.38458699	-0.008174987	0.042237768
14527	5067	14537	3979	92	204	1520	728	8014	_cell_1294	1	6770	2	7375	6109	CACCACTGTGCACTTA-1	stele (peri)	-0.223536506	-0.290677074	0.019791361	-0.00868245
21506	6728	23851	8025	259	295	1360	516	13396	_cell_1295	1	11125	1	12467	9177	CACCACTGTGCCAAGA-1	stele (xylem)	-0.423620597	-0.272645552	0.045208635	-0.024306044
25431	7013	30276	12755	257	472	2052	662	14078	_cell_1296	1	12166	4	13581	9564	CACCACTGTTGGACGA-1	endodermis sub-type 1	0.316411523	0.143159274	-0.052923944	-0.002194704
34314	8354	37618	13347	281	607	2815	1076	19492	_cell_1297	1	16762	2	18251	11804	CACCTGTAGACAGTGC-1	stele (peri)	0.153114381	-0.051737235	0.008823577	0.021021088
12333	4435	13393	3819	142	268	1061	286	7817	_cell_1298	1	6537	2	7144	5838	CACCTGTAGGATGTAT-1	stele (peri)	-0.421085515	-0.15322932	0.090155776	-0.012457936
3072	1411	3567	1149	26	85	296	82	1929	_cell_1299	1	1644	5	1804	1729	CACCTGTAGGTTGTGG-1	NA_1	0.174171788	-0.167216038	0.023979238	-0.008770799
10606	3918	9717	2806	27	143	621	275	5845	_cell_1300	1	5024	2	5696	4832	CACCTGTCACCTATTT-1	stele (peri)	-0.113757045	-0.189847901	0.021254093	0.010129199
5810	2429	6301	1961	20	121	707	217	3275	_cell_1301	1	2731	1	2985	2673	CACCTGTCACGATTAC-1	stele (xylem)	-0.371798387	-0.274798097	0.02113466	-0.005245109
2950	1352	3379	1163	24	60	316	125	1691	_cell_1302	1	1441	4	1544	1456	CACCTGTCAGCGTCGT-1	endodermis sub-type 1	-0.414112516	0.053839282	0.003103959	-0.005052394
8478	3438	8246	2391	73	97	554	123	5008	_cell_1303	1	4160	1	4540	4059	CACCTGTCATTACTTC-1	stele (xylem)	-0.576015307	-0.288466848	0.05590964	-0.014837707
6995	2775	7102	2631	57	95	352	250	3717	_cell_1304	1	3283	0	3691	3259	CACCTGTGTCACAGTT-1	epidermis	0.008921642	-0.141190865	0.018428567	0.00778426
16719	5558	22701	8901	163	433	2711	803	9690	_cell_1305	1	8331	7	9383	7307	CACCTGTGTCATAGCT-1	c/e pre	-0.684802686	-0.112138328	0.095075328	-0.044120322
2421	1140	2264	510	22	21	176	18	1517	_cell_1306	1	1265	1	1378	1309	CACCTGTGTGCGCATC-1	stele (xylem)	-0.743540663	-0.293630043	0.064388343	-0.000517561
18825	5667	21729	7456	227	303	1754	879	11110	_cell_1307	1	9591	0	10404	7785	CACCTGTTCAGGAATA-1	epidermis	0.868545916	0.42437782	-0.081309117	0.004719313
1173	576	1003	246	1	13	44	9	690	_cell_1308	1	611	5	678	665	CACCTGTTCCACCTAC-1	NA_1	0.749238228	0.428423181	-0.045583748	-0.008327851
987	491	1233	307	11	59	158	85	613	_cell_1309	1	520	11	567	554	CACCTGTTCCATCGAA-1	stele (phloem)	-0.412038243	-0.168918123	0.061159959	-0.013720971
12356	4125	12213	4174	101	204	691	509	6534	_cell_1310	1	5798	0	6294	5163	CACCTGTTCCTGTAGA-1	epidermis	0.108987021	0.098921828	0.018333208	0.030235301
3327	1512	3485	1164	27	68	225	40	1961	_cell_1311	1	1653	2	1793	1688	CACCTGTTCGATGCAT-1	stele (peri)	-0.040929578	0.146159655	0.006567162	-0.002958891
14202	5005	18608	6351	194	304	1616	969	9174	_cell_1312	1	7659	2	8391	6692	CACCTGTTCTGCTACC-1	stele (peri)	0.205834493	-0.215486093	0.017856467	-0.043782253
920	450	1012	293	10	30	100	31	548	_cell_1313	1	476	5	513	507	CACCTTGAGAGTGGTC-1	NA_1	-0.571584901	-0.13784205	0.005927274	-0.006576778
17013	5599	19156	5510	138	295	2047	669	10497	_cell_1314	1	8729	7	9212	7135	CACCTTGAGCATGTGG-1	c/e pre	0.154303441	-0.163590761	0.017880008	-0.017770078
7754	3042	7066	2570	62	74	211	4	4145	_cell_1315	1	3589	3	3722	3374	CACCTTGAGGATGTCG-1	cortex	0.663540665	0.34464012	-0.01020962	0.013053472
12287	4154	11193	3878	72	162	353	69	6659	_cell_1316	1	5740	4	6165	4939	CACCTTGAGTCTAGAA-1	endodermis sub-type 1	-0.151993403	0.136889752	-0.00378802	0.034223809
88923	12241	148805	89027	1669	2650	5622	2068	47769	_cell_1317	1	41639	0	44893	18249	CACCTTGCAACACGGA-1	epidermis	0.680398205	0.351884438	-0.062781257	0.046183269
5743	2429	6147	2073	58	132	485	72	3327	_cell_1318	1	2763	1	3020	2791	CACCTTGCACCTGAAT-1	stele (xylem)	-0.509493309	-0.323134407	0.06801599	-0.008350151
4372	1956	4465	1498	25	67	275	33	2567	_cell_1319	1	2120	1	2424	2253	CACCTTGGTTCAGTTG-1	stele (xylem)	-0.317472017	-0.277732268	0.025449465	-0.010301292
9928	3552	7987	2378	56	92	303	13	5145	_cell_1320	1	4523	0	4900	4203	CACCTTGTCGGAAAGC-1	epidermis	0.785885943	0.396044319	-0.075424098	0.042444245
13646	4464	12142	4149	73	164	386	44	7326	_cell_1321	1	6433	0	7013	5621	CACCTTGTCGTGAGTT-1	epidermis	0.234488074	0.023229699	-0.0187883	0.039708559
30327	7672	31046	10690	268	376	1848	1007	16857	_cell_1322	1	14458	7	15758	10577	CACGTTCAGAGACTCG-1	c/e pre	0.212862873	-0.151589491	0.002689984	0.03174544
7181	2999	7588	2673	61	120	545	151	4038	_cell_1323	1	3378	1	3666	3316	CACGTTCAGTCGTGAG-1	stele (xylem)	-0.428069652	-0.285966495	0.100970199	-0.020206219
4214	1865	3844	965	37	39	215	43	2545	_cell_1324	1	2149	5	2321	2197	CACGTTCCAACCTCTC-1	NA_1	-0.953130128	-0.30028615	0.124153121	0.003302749
6121	2529	6259	1506	11	86	642	218	3796	_cell_1325	1	3258	6	3666	3228	CACGTTCCAAGATTAG-1	NA_2	-1.172807733	-0.399439205	0.112958562	0.000404909
21417	6466	24413	7923	197	814	2186	515	12778	_cell_1326	1	10995	0	12269	9079	CACGTTCCACAGAAGC-1	epidermis	0.615332293	0.490359317	-0.041372521	-0.011978296
1377	640	1937	511	9	44	434	113	826	_cell_1327	1	707	6	845	801	CACGTTCCACTAGGAG-1	NA_2	-0.60044447	-0.539713667	0.121781061	0.009499743
3418	1556	2934	675	27	29	208	84	1911	_cell_1328	1	1618	1	1733	1632	CACGTTCCAGGTCTGC-1	stele (xylem)	-0.420051341	-0.347700174	0.113985832	0.004449268
13833	4769	20850	8166	168	460	2684	1454	7918	_cell_1329	1	6745	2	7373	6074	CACGTTCCATCGACCG-1	stele (peri)	-0.115980848	-0.231751018	-0.013514238	-0.048808063
11568	4314	15172	5583	123	413	1253	470	7330	_cell_1330	1	6162	1	7008	5699	CACGTTCGTAAAGCTA-1	stele (xylem)	-0.717931797	-0.316546052	0.074772288	-0.042807811
4391	1974	6830	2885	61	200	721	266	2697	_cell_1331	1	2312	5	2554	2402	CACGTTCGTGGCATAG-1	NA_1	0.347979781	0.501541973	-0.060919245	-0.043270671
38753	9001	74057	40202	1382	1941	7155	1072	22305	_cell_1332	1	19048	7	21396	12617	CACGTTCGTTCTTTGT-1	c/e pre	0.361672094	0.129037627	0.05066198	-0.06226851
14549	4532	15566	5439	64	655	1031	713	7664	_cell_1333	1	6763	0	7323	5744	CACTAAGAGCTACGCC-1	epidermis	0.089692794	0.039850488	0.015434366	0.032251545
16925	5066	18843	7409	119	338	1044	944	8989	_cell_1334	1	7916	0	8570	6499	CACTAAGAGGCTTCGC-1	epidermis	0.216243891	0.092487904	0.009444489	0.025530684
26970	7766	33478	15306	320	738	1291	243	15580	_cell_1335	1	13237	3	14735	10556	CACTAAGCAAACAGTA-1	cortex	0.787950106	0.354168345	-0.015780647	-0.035143788
13195	4667	17286	4276	49	244	2684	1475	8558	_cell_1336	1	7296	5	8382	6776	CACTAAGCATCAGAAA-1	NA_1	-0.486408616	-0.156686167	0.072038978	-0.035971126
8885	3453	8909	2908	78	281	386	250	5006	_cell_1337	1	4350	0	4795	4198	CACTAAGCATTGAACC-1	epidermis	0.278587301	0.083238561	-0.060761861	-0.003530901
27172	7769	31856	10473	206	462	2627	1412	16676	_cell_1338	1	13973	6	15514	10838	CACTAAGGTATGAAGT-1	NA_2	-0.508412547	-0.286169521	0.091545967	-0.025043538
159813	14621	214931	103902	3998	3358	11174	5416	87083	_cell_1339	1	75993	0	83018	22164	CACTAAGGTTAGGCTT-1	epidermis	0.461141151	0.126678824	0.013141106	0.156119985
1790	854	1726	514	12	20	122	26	1032	_cell_1340	1	908	5	1046	1004	CACTAAGTCGCCGAAC-1	NA_1	-0.443426815	0.025150014	0.023867774	0.000640686
12639	4648	13173	4488	68	170	901	229	7317	_cell_1341	1	6154	2	6906	5813	CACTAAGTCTTCACTA-1	stele (peri)	-0.448104033	-0.257051029	0.03165417	-0.02029299
9660	3744	10502	3307	85	130	947	449	5584	_cell_1342	1	4708	1	5187	4503	CACTGAAAGCAGTAGC-1	stele (xylem)	-0.257283159	-0.275613341	0.054474237	-0.018502419
3403	1540	3616	1301	34	85	248	41	1907	_cell_1343	1	1642	2	1830	1747	CACTGAAAGCGGACTA-1	stele (peri)	-0.612059179	-0.393019083	0.089755554	-0.003042342
11868	4343	11978	2957	28	193	1224	677	6899	_cell_1344	1	5809	2	6559	5519	CACTGAACAGTGCGAA-1	stele (peri)	-0.099400998	-0.255723907	-0.032567048	-0.007484922
166653	15568	541098	331092	5572	10045	68594	27802	97993	_cell_1345	1	84527	9	93147	24330	CACTGAAGTGCAAAGC-1	NA_3	-1.214771806	-0.195003869	0.143370386	-0.037792675
8610	3344	10210	3668	71	134	801	643	4893	_cell_1346	1	4217	10	4604	3995	CACTGAAGTGGACCAA-1	endodermis sub-type 2	0.394485483	0.18934654	0.022467083	-0.016547585
6065	2549	6917	1552	72	119	865	461	3848	_cell_1347	1	3272	6	3658	3245	CACTGAATCAGTCTTT-1	NA_2	-0.098583313	-0.29137087	-0.024960792	-0.015072829
7227	2982	7273	2617	68	142	434	88	3924	_cell_1348	1	3327	1	3579	3253	CACTGAATCATTCGGA-1	stele (xylem)	-0.03408596	-0.279880617	0.08398523	-0.0113066
14975	4953	15052	5736	60	193	803	70	8190	_cell_1349	1	6998	3	7625	6192	CACTGAATCCATAGGT-1	cortex	0.948305979	0.431943946	-0.027731591	0.010265766
8441	3426	9048	2155	84	158	1766	107	4778	_cell_1350	1	3981	1	4333	3869	CACTGAATCGTCTAGA-1	stele (xylem)	-0.055401245	-0.319450302	0.095349217	-0.023851919
6402	2714	5610	1678	44	63	265	79	3481	_cell_1351	1	2916	2	3216	2968	CACTGAATCTGACATG-1	stele (peri)	-0.740429235	-0.419652224	0.067563101	-0.002464391
6705	2764	10002	4559	98	269	813	169	4094	_cell_1352	1	3530	3	3866	3437	CACTGAATCTGCTACC-1	cortex	0.530907339	0.327229444	-0.059231066	-0.040360762
5748	2503	7270	2070	38	123	981	388	3670	_cell_1353	1	3083	7	3425	3109	CAGCCTTAGAAATTCG-1	c/e pre	-0.778399439	-0.351612376	0.064720975	-0.034665917
29048	8044	32894	12161	250	404	2251	697	17131	_cell_1354	1	14202	1	15434	10943	CAGCCTTAGAAGCCTG-1	stele (xylem)	0.029207447	-0.350944448	0.078157019	-0.015686726
23627	6207	28302	10927	259	813	2394	892	13017	_cell_1355	1	11432	0	12784	8563	CAGCCTTAGAAGGGCG-1	epidermis	-0.051719222	-0.08807949	0.064658472	0.028255891
19484	5741	21031	9085	184	322	670	97	10673	_cell_1356	1	9421	0	10499	7848	CAGCCTTAGAGCGGTT-1	epidermis	0.075179455	-0.132966533	0.014199586	0.018275352
5323	2287	5514	1628	62	98	473	173	3080	_cell_1357	1	2541	1	2750	2517	CAGCCTTAGCTGAGGT-1	stele (xylem)	-0.04932284	-0.269597239	0.069298542	-0.007021125
13442	4597	14113	5806	78	151	646	200	7232	_cell_1358	1	6267	0	6786	5620	CAGCCTTAGTAGAAGG-1	epidermis	0.857918155	0.416564756	-0.075993336	0.003322519
4955	2158	5679	1704	40	117	526	194	3098	_cell_1359	1	2608	2	2961	2737	CAGCCTTAGTGTCACT-1	stele (peri)	0.137845407	-0.205126344	0.015801886	-0.015077577
7289	2734	6580	2131	42	76	239	76	4016	_cell_1360	1	3478	3	3819	3248	CAGCCTTCAACAACTC-1	cortex	0.330719863	0.587630228	-0.066039644	0.038423508
15813	5438	14278	4253	155	176	448	61	9185	_cell_1361	1	7718	8	8446	6880	CAGCCTTCAATAGCGG-1	endodermis sub-type 3	1.191634876	0.226434838	0.024249923	-0.000438746
16604	5505	15118	5162	151	175	522	59	9049	_cell_1362	1	7737	8	8107	6568	CAGCCTTCACTACACA-1	endodermis sub-type 3	0.864995479	0.169912484	0.018429091	0.008697994
6713	2817	7179	2033	71	91	778	434	3772	_cell_1363	1	3135	1	3530	3216	CAGCCTTCATGATCGT-1	stele (xylem)	0.001035639	-0.290764954	0.088521166	-0.017521435
2218	1039	3579	1095	30	189	627	230	1408	_cell_1364	1	1181	5	1245	1201	CAGCCTTGTGCACATT-1	NA_1	1.597714387	0.106831625	-0.097263308	-0.01749508
3066	1376	4250	1300	48	258	521	196	1927	_cell_1365	1	1598	5	1761	1660	CAGCCTTGTTCAGAAA-1	NA_1	-0.449054994	-0.167108034	0.086140209	-0.008610121
14067	5026	16733	3864	113	240	2394	1233	8889	_cell_1366	1	7441	7	8268	6774	CAGCCTTTCCTCCAGT-1	c/e pre	-0.665765112	-0.107388857	0.101365704	-0.036265393
21465	6455	35840	15320	421	889	5357	1004	12849	_cell_1367	1	10930	2	11793	8575	CAGCCTTTCTCCTTAA-1	stele (peri)	-0.630295595	-0.389687642	0.053371205	-0.063734483
3033	1321	3339	1116	19	71	139	30	1964	_cell_1368	1	1642	6	1828	1631	CAGCCTTTCTGTGTGA-1	NA_2	-0.568922426	-0.14947176	0.063915425	0.01766246
28820	7576	27441	10092	119	392	961	208	15669	_cell_1369	1	13574	3	15465	10421	CAGCTAAAGACGCCCT-1	cortex	0.26758272	0.099608503	-0.058813479	0.032246508
1873	881	1827	563	16	47	111	18	1072	_cell_1370	1	926	0	1020	988	CAGCTAAAGACTCGGA-1	epidermis	0.59997449	0.395611759	-0.063976744	0.005651216
9609	3812	9649	2915	79	139	567	97	5852	_cell_1371	1	4897	1	5304	4654	CAGCTAAAGGACTTTC-1	stele (xylem)	-0.190962314	-0.217519342	0.028016898	-0.020142989
21458	5874	86619	56565	1033	2828	9750	4604	11839	_cell_1372	1	10345	4	11270	7604	CAGCTAACAACTCGAT-1	endodermis sub-type 1	0.351691084	0.145025583	0.042888183	-0.159228917
8174	3151	7122	1921	47	107	380	124	4543	_cell_1373	1	3929	4	4361	3811	CAGCTAACAAGTCTGT-1	endodermis sub-type 1	-0.236406109	-0.142339843	0.061981899	0.020008765
7472	3056	8664	2841	69	238	812	311	4393	_cell_1374	1	3786	5	4164	3755	CAGCTAACACTGTCGG-1	NA_1	-0.554790597	0.322195609	-0.025974116	-0.023093588
5938	2375	5631	1533	41	353	300	124	3280	_cell_1375	1	2922	0	3262	2910	CAGCTAAGTAGCATGG-1	epidermis	0.033325016	-0.018048355	0.022979375	0.02253212
6845	2798	5854	1609	38	83	389	87	3648	_cell_1376	1	3130	2	3422	3089	CAGCTAAGTTCCTATT-1	stele (peri)	-0.174915491	-0.25046535	-0.019362577	0.010193738
1794	833	1809	581	12	31	126	82	977	_cell_1377	1	831	4	892	854	CAGCTAAGTTTGCATG-1	endodermis sub-type 1	-0.101684809	0.134635438	0.010225433	0.011478765
6627	2675	6509	2213	63	70	384	118	3661	_cell_1378	1	3166	4	3532	3078	CAGCTAATCCCAGCGA-1	endodermis sub-type 1	0.50721278	-0.071571186	0.012402758	0.007419884
10484	4023	11125	3323	132	237	818	187	6428	_cell_1379	1	5342	6	5818	4950	CAGCTAATCGCATACA-1	NA_2	-0.402501606	-0.264623384	0.008703828	-0.020135248
3589	1612	3384	1112	15	56	166	22	2013	_cell_1380	1	1717	2	1845	1753	CAGCTGGAGAATGCTA-1	stele (peri)	-0.282662768	-0.172124532	0.03981249	0.003636917
12876	4546	33276	15340	256	1671	6122	1868	8019	_cell_1381	1	6666	5	7336	5952	CAGCTGGAGTACCCAT-1	NA_1	1.953620663	0.104066571	-0.13732024	-0.122816434
6733	2781	6853	1974	31	104	437	149	4158	_cell_1382	1	3496	10	3945	3513	CAGCTGGCAAGCAATA-1	endodermis sub-type 2	0.205211187	0.164122849	0.001258849	-0.006756655
1687	819	1748	436	14	25	168	103	1002	_cell_1383	1	821	2	941	916	CAGCTGGCAGTCAGCC-1	stele (peri)	-0.564424398	-0.44467058	0.108485553	-0.00716793
2470	1147	2984	583	23	155	461	296	1466	_cell_1384	1	1226	5	1358	1296	CAGCTGGCATGACTGT-1	NA_1	-0.548339281	-0.287883271	0.044925533	-0.004919401
5818	2470	6236	1703	18	78	868	280	3289	_cell_1385	1	2814	4	3029	2792	CAGCTGGGTGCAAGCA-1	endodermis sub-type 1	-0.182320597	-0.189112045	0.03215244	-0.011103728
3787	1689	4111	1096	37	49	441	117	2371	_cell_1386	1	1956	2	2138	1966	CAGCTGGGTTGTCGGC-1	stele (peri)	-0.67543671	-0.297898803	0.01899561	-0.003907973
4211	1875	3707	920	33	68	218	18	2450	_cell_1387	1	2002	1	2075	1960	CAGCTGGTCGCTTACC-1	stele (xylem)	-0.444952779	-0.256802616	0.038948077	0.002668549
6735	2817	6827	2008	46	106	691	250	3726	_cell_1388	1	3083	1	3396	3068	CAGCTGGTCTCCACTG-1	stele (xylem)	0.024086806	-0.341355773	0.082377103	-0.011900004
100247	13101	153916	79281	2126	1835	12734	3649	54291	_cell_1389	1	46807	9	50442	19219	CAGCTGGTCTGAGTAC-1	NA_3	-0.082506676	-0.125641367	0.063053547	0.062696568
17562	5850	21256	7003	177	565	2159	791	10561	_cell_1390	1	9016	3	9837	7876	CAGGATTAGCGATACG-1	cortex	0.337363725	0.524238247	-0.023869569	-0.036377323
15711	5260	15859	5035	172	204	1258	382	8808	_cell_1391	1	7355	6	8006	6454	CAGGATTCACTGATTG-1	NA_2	-0.427805857	-0.26711277	0.016736055	-0.001357599
12589	4226	13024	5682	39	180	362	33	6728	_cell_1392	1	5924	0	6629	5385	CAGGATTCACTTTGGA-1	epidermis	0.878011713	0.428126365	-0.087492357	0.020617455
11344	4239	10362	3098	127	153	378	56	6550	_cell_1393	1	5573	10	6063	5116	CAGGATTCAGAGCCAA-1	endodermis sub-type 2	0.419966179	0.193831816	0.034171451	-0.001275313
17579	5824	16669	4989	141	214	1116	420	9789	_cell_1394	1	8386	6	9380	7402	CAGGATTCAGGTCTGC-1	NA_2	-0.452029639	0.441612811	-0.009657599	-0.002991033
31859	8267	28121	8009	258	308	1237	456	17853	_cell_1395	1	15073	3	16053	11076	CAGGATTCAGTAACGG-1	cortex	0.820614448	0.350071684	-0.017883277	0.034500594
16042	5533	15746	5072	165	251	933	115	9210	_cell_1396	1	7617	1	8520	6845	CAGGATTGTAACCCAT-1	stele (xylem)	-0.173312575	-0.27309107	0.053474732	-0.013399695
9769	3767	10775	3740	57	206	971	405	5396	_cell_1397	1	4552	2	4934	4307	CAGGATTGTCTGGGAA-1	stele (peri)	-0.621554339	-0.391462033	0.044852269	-0.018924902
119797	14266	323995	204088	4210	6339	33027	6553	69778	_cell_1398	1	59927	9	66852	21804	CAGGATTTCCGGACTG-1	NA_3	-0.278120283	-0.43790948	0.138806116	-0.037808824
992	476	965	227	9	69	92	20	548	_cell_1399	1	479	0	501	482	CAGGGCTAGAACAGGA-1	epidermis	0.118087641	-0.156633446	0.019513264	0.001437308
14772	5070	17349	6036	95	237	1322	31	9628	_cell_1400	1	8170	8	9330	7280	CAGGGCTAGGTTCGAG-1	endodermis sub-type 3	-0.480015179	0.002523872	0.001115164	-0.023372001
34227	8763	38909	13339	333	624	2936	1194	20483	_cell_1401	1	17346	2	19114	12357	CAGGGCTAGTGTGTAA-1	stele (peri)	-0.111727551	-0.280044925	-0.01106195	-0.005742336
46404	9913	43365	15076	317	561	1542	147	25722	_cell_1402	1	22097	0	23948	14195	CAGGGCTCAAGATTAG-1	epidermis	0.984604848	0.434450138	-0.0690515	0.056951631
24641	6763	22586	6278	84	291	1414	720	13799	_cell_1403	1	11911	4	13100	9314	CAGGGCTCAATAGCGG-1	endodermis sub-type 1	-0.934196695	-0.253571746	0.12869847	0.039777401
29347	7325	27052	8174	277	414	1005	191	16991	_cell_1404	1	14766	0	16058	10617	CAGGGCTCACCTCGTT-1	epidermis	1.002259191	0.245926989	-0.020314998	0.056710732
14829	5348	18030	5728	83	409	1998	634	9178	_cell_1405	1	7586	1	8609	7015	CAGGGCTCATAAAGTG-1	stele (xylem)	-0.384505863	-0.273017436	0.044313229	-0.049777377
13350	4672	11592	3485	118	187	343	23	7436	_cell_1406	1	6373	8	6902	5709	CAGGGCTCATTACTCT-1	endodermis sub-type 3	0.855991448	0.178262869	0.029700638	0.015476966
3096	1396	3668	894	25	55	540	251	1903	_cell_1407	1	1639	7	1834	1715	CAGGGCTGTATCTCAG-1	c/e pre	-0.686104647	-0.097751319	0.106112956	-0.002229537
9090	3509	10704	3587	73	191	1348	458	5047	_cell_1408	1	4230	2	4598	3984	CAGGGCTGTCCAAGTT-1	stele (peri)	-0.464726922	-0.283386848	0.03016009	-0.018716812
13967	4902	12755	4388	117	141	416	110	7583	_cell_1409	1	6496	4	6960	5812	CAGGGCTGTCTCTAAG-1	endodermis sub-type 1	0.896307164	0.417088254	-0.02637335	0.003649919
11703	4388	12185	3787	53	115	849	82	7299	_cell_1410	1	6192	7	7094	5926	CAGGGCTTCAAGAGGC-1	c/e pre	-0.599940713	-0.056650053	0.122035668	-0.019933536
1450	696	1526	653	4	32	60	7	770	_cell_1411	1	663	4	706	695	CAGGGCTTCAGCCGGT-1	endodermis sub-type 1	0.800925435	0.489479288	-0.063636437	-1.42E-06
81537	13058	115905	54015	1321	2128	8884	2200	47357	_cell_1412	1	40043	2	44548	19423	CAGGGCTTCCTTTGCG-1	stele (peri)	-0.270583101	-0.281768179	0.020912757	0.024380742
5692	2277	75662	51152	926	2869	12862	4292	3561	_cell_1413	1	2994	6	3222	2806	CAGGGCTTCGTCAACA-1	NA_2	-0.709710759	-0.297232134	0.069268696	-0.301848591
7232	2926	7109	2241	72	159	596	169	3872	_cell_1414	1	3280	1	3596	3217	CAGGGCTTCGTTCAGA-1	stele (xylem)	-0.396180731	-0.348838922	0.116427872	-0.000839358
6469	2652	6648	2013	13	103	609	123	3787	_cell_1415	1	3271	0	3734	3307	CAGTATGAGGATGTAT-1	epidermis	1.058128641	0.259597472	-0.041130454	-0.001014321
10361	3942	10090	3200	70	132	483	80	6125	_cell_1416	1	5234	0	5790	4966	CAGTATGCAAGACTTC-1	epidermis	0.43465356	0.370572719	-0.076853072	-0.006411962
11939	4410	9843	2270	84	148	527	141	6673	_cell_1417	1	5703	0	6314	5415	CAGTATGCACCTGGTG-1	epidermis	-0.450217263	-0.301944259	0.075045067	0.008900043
4068	1791	4651	1473	50	73	474	226	2355	_cell_1418	1	1983	1	2240	2075	CAGTATGCATCGCCTT-1	stele (xylem)	-0.407157155	-0.248176842	0.04383658	-0.00593388
7572	3107	8486	2828	55	102	917	285	4299	_cell_1419	1	3597	1	3983	3585	CAGTATGCATCTCTCG-1	stele (xylem)	-0.087743245	-0.304970994	0.029248317	-0.022583772
21307	6561	26689	8233	266	2593	2312	975	12310	_cell_1420	1	10471	4	11381	8596	CAGTATGGTCACAGGA-1	endodermis sub-type 1	-0.126385797	0.077452437	-0.014445425	-0.032641334
1104	534	1583	443	12	29	252	246	601	_cell_1421	1	512	5	542	530	CAGTATGGTTTCAGCA-1	NA_1	0.185607599	0.521688382	-0.019207541	-0.003853292
10337	4115	9201	1987	50	96	408	40	6620	_cell_1422	1	5577	0	6248	5425	CAGTATGTCTGTGTCC-1	epidermis	0.580251157	0.085700963	0.014811324	-0.017034647
48714	10818	106708	62929	671	2235	9104	2917	28852	_cell_1423	1	23850	1	26426	15190	CAGTGCGAGAGGCAGG-1	stele (xylem)	-0.524689485	-0.287919483	0.096021428	-0.10340528
16777	5187	20836	6503	167	332	2271	1440	10123	_cell_1424	1	8540	6	9273	6774	CAGTGCGAGCCATTCA-1	NA_2	-0.06776104	0.149131483	-0.064431096	-0.001412286
3140	1402	4156	791	22	85	741	776	1741	_cell_1425	1	1507	2	1676	1580	CAGTGCGAGCTGAATA-1	stele (peri)	-0.09065724	-0.28209311	-0.013735293	-0.005037878
5329	2250	5603	2007	50	77	184	62	3223	_cell_1426	1	2773	5	3082	2755	CAGTGCGAGGTGATGC-1	NA_1	-0.958404298	-0.368242884	0.068077096	-0.000615512
9475	3670	9872	3296	24	141	744	206	5461	_cell_1427	1	4704	10	5368	4640	CAGTGCGCAAGCCCTG-1	endodermis sub-type 2	-0.00506373	0.164681248	0.001266259	-0.012007563
9588	3753	10640	3203	99	285	1061	385	5607	_cell_1428	1	4795	5	5316	4719	CAGTGCGCACAAGTGG-1	NA_1	-0.461118412	-0.17162644	0.086892188	-0.024131008
37495	9495	53842	26183	539	859	3108	941	22212	_cell_1429	1	18462	1	20036	13116	CAGTGCGGTGCTGTCG-1	stele (xylem)	-0.731516663	-0.434488997	0.092995545	-0.049589401
2876	1314	3920	1112	33	65	853	251	1606	_cell_1430	1	1350	1	1485	1407	CAGTGCGTCCAGCACG-1	stele (xylem)	-0.036523779	-0.276199542	0.064715106	-0.011623014
10721	4034	14246	4964	135	274	1485	940	6448	_cell_1431	1	5320	1	5952	4969	CAGTGCGTCCTCATTA-1	stele (xylem)	-0.346926441	-0.28456507	0.023843336	-0.03925424
9264	3719	8680	2619	52	101	445	30	5433	_cell_1432	1	4533	2	5135	4510	CAGTGCGTCCTTACGC-1	stele (peri)	-0.213365243	-0.299669565	0.001517041	-0.015176658
41249	9703	51005	19205	348	809	4652	1967	24024	_cell_1433	1	19984	1	21827	13631	CAGTGCGTCGCATACA-1	stele (xylem)	-0.50747188	-0.298533856	0.079427479	-0.009281437
10444	3906	11242	4151	76	158	815	210	5832	_cell_1434	1	4960	1	5416	4666	CAGTGCGTCGTGGAAG-1	stele (xylem)	-0.327188108	-0.267104328	0.021045194	-0.010083668
7772	3152	7206	2220	56	90	413	24	4403	_cell_1435	1	3655	2	3997	3606	CAGTGCGTCTACATCT-1	stele (peri)	-0.310443413	-0.295652009	0.025890344	-0.00302295
2153	1020	2497	740	19	82	259	42	1355	_cell_1436	1	1128	5	1259	1208	CAGTGCGTCTTGTCAT-1	NA_1	-0.17422635	-0.218782063	0.015594276	-0.006468537
16791	5545	14938	4618	114	205	568	171	9262	_cell_1437	1	7690	3	8141	6595	CAGTGTAAGTCACACT-1	cortex	0.517887775	0.267632857	0.021685187	0.011850779
35186	8957	43054	12815	347	1248	5181	2184	21279	_cell_1438	1	18058	9	19978	13191	CAGTGTACAGGGTACA-1	NA_3	-0.573002285	-0.448657667	0.01752636	-0.018124378
4127	1804	4862	1604	44	92	644	248	2230	_cell_1439	1	1883	2	2048	1930	CAGTGTAGTATATGGA-1	stele (peri)	-0.306997125	-0.26344716	-0.025477095	-0.005741962
5961	2599	6095	2047	57	81	403	190	3317	_cell_1440	1	2834	2	3187	2959	CAGTGTAGTCAAACAA-1	stele (peri)	-0.218181749	-0.263386332	-0.006140647	-0.020891822
12511	4466	12718	4429	90	186	714	360	6939	_cell_1441	1	6010	0	6544	5533	CAGTGTAGTGCTGAAG-1	epidermis	0.761168405	0.426502635	-0.049516514	-0.003378825
4411	1877	5524	1972	29	92	458	152	2821	_cell_1442	1	2383	4	2523	2283	CAGTGTAGTGCTGTCG-1	endodermis sub-type 1	-0.381394037	0.114625166	0.011693452	-0.002970157
12854	4706	12523	3481	148	192	612	52	8038	_cell_1443	1	6686	8	7251	6010	CAGTGTAGTTTAGGAA-1	endodermis sub-type 3	1.092633172	0.216821892	0.029523718	-0.012628257
13208	4743	12615	4088	102	116	590	169	7550	_cell_1444	1	6353	8	6781	5732	CAGTGTATCGATGTAC-1	endodermis sub-type 3	0.957524734	0.185114343	0.025015513	-0.005052526
1033	504	1011	201	10	8	109	37	646	_cell_1445	1	529	5	591	578	CAGTGTATCTGAGTCA-1	NA_1	-0.583290404	-0.130932037	-0.003813659	-0.005487802
85529	13119	93554	36069	754	1162	4919	1243	49407	_cell_1446	1	41827	9	45484	19740	CATAACGAGAGTAAGG-1	NA_3	0.726883755	0.55369582	-0.043855697	0.079520349
19211	6214	18142	6264	138	248	904	35	10553	_cell_1447	1	8962	2	9897	7746	CATAACGAGCCTTTGA-1	stele (peri)	-0.177502097	-0.306200504	0.02049142	-0.003309015
25776	7621	29245	9674	150	494	1995	695	16237	_cell_1448	1	13578	2	15378	10884	CATAACGAGCGCACAA-1	stele (peri)	-0.622156939	-0.312011713	0.04772072	-0.027615834
33474	8691	37654	12169	193	552	3514	1948	19278	_cell_1449	1	16188	6	17761	11832	CATAACGAGCGCATTT-1	NA_2	0.533556527	0.121996352	0.02611245	-0.007056523
29895	7671	27673	9656	270	327	1038	294	16088	_cell_1450	1	14187	0	15581	10427	CATAACGCAAGCGAAC-1	epidermis	-0.861272936	-0.559407521	0.167167395	0.041579605
5878	2381	5597	1881	47	144	219	42	3264	_cell_1451	1	2892	0	3205	2859	CATAACGCAATTAGGA-1	epidermis	-0.024986838	-0.127164023	0.019288208	0.017469939
13722	4624	14795	5719	41	208	921	437	7469	_cell_1452	1	6564	0	7398	5977	CATAACGCAGTGCGAA-1	epidermis	0.566797317	0.375696671	-0.05172541	0.004218855
890	441	968	177	3	44	147	45	552	_cell_1453	1	475	6	507	501	CATAACGCATCGAGTT-1	NA_2	-0.304364981	-0.174564861	0.058517928	-0.012492237
4995	2022	6397	2133	58	182	781	145	3098	_cell_1454	1	2569	11	2860	2412	CATAACGGTCCAAGAG-1	stele (phloem)	-0.827616901	-0.388993645	0.039984135	0.007565741
127952	13827	255112	154354	4349	3850	17905	5707	68947	_cell_1455	1	59885	10	64419	20559	CATGCCTAGTAACACA-1	endodermis sub-type 2	0.401884381	0.19206923	0.029985883	0.051159274
3215	1419	3011	775	12	35	215	52	1922	_cell_1456	1	1588	6	1700	1570	CATGCCTCAAAGAAGG-1	NA_2	-0.470379405	0.065379737	-0.045071731	0.016745971
33934	8842	54247	18486	438	2263	8794	2622	21644	_cell_1457	1	18298	9	20371	13240	CATGCCTCAACGTAGG-1	NA_3	-1.116731586	-0.489132796	0.176500851	-0.063135045
1230	604	1623	535	9	72	177	83	747	_cell_1458	1	625	5	668	649	CATGCCTCAAGTTGCT-1	NA_1	-0.146152811	-0.167280329	-0.000355589	-0.010802771
17292	5684	18682	5810	114	313	1094	222	11129	_cell_1459	1	9574	4	10861	8318	CATGCCTCACAGCTTA-1	endodermis sub-type 1	-0.559456864	-0.148424904	0.0670205	-0.014044056
11383	4197	11337	3614	50	183	859	279	6352	_cell_1460	1	5414	2	6066	5126	CATGCCTCACGTTGTA-1	stele (peri)	-0.62321493	-0.385549122	0.092106145	-0.004795585
5927	2487	7834	1867	62	104	1572	791	3438	_cell_1461	1	2850	6	3061	2782	CATGCCTGTGGTGGTA-1	NA_2	-1.048335976	-0.410870443	0.086507972	-0.025061777
7537	2891	6354	1750	44	94	327	31	4108	_cell_1462	1	3566	3	4021	3488	CATGCCTGTTTCTTAC-1	cortex	0.995260183	0.553937593	0.000702734	0.031496113
11715	4331	11423	3535	82	339	725	251	6491	_cell_1463	1	5491	11	6071	5226	CATGCCTTCACACGTA-1	stele (phloem)	-0.533415874	-0.284193104	0.112417152	-0.006767052
18592	5123	43745	21904	636	830	6339	2916	11120	_cell_1464	1	9361	6	10301	6806	CATGCCTTCCGCTCTA-1	NA_2	0.852511435	0.573739369	-0.114222636	-0.054891979
26031	7008	26936	11379	279	407	808	234	13829	_cell_1465	1	12119	3	13315	9242	CATGCCTTCCGTCAAA-1	cortex	0.922953624	0.579924927	-0.026951288	0.024440954
8590	3154	9019	3426	83	117	395	99	4899	_cell_1466	1	4268	0	4685	4030	CATGTTTAGAACGTCG-1	epidermis	0.584456546	0.392947354	-0.073176253	0.019978039
2680	1232	2644	712	23	46	244	111	1508	_cell_1467	1	1281	2	1361	1306	CATGTTTAGGGTAATT-1	stele (peri)	-0.588361842	-0.394363021	0.082504128	0.004478024
7947	3223	9088	2000	71	109	1539	1006	4363	_cell_1468	1	3581	1	4044	3621	CATGTTTCAAGCGTCC-1	stele (xylem)	-0.030804223	-0.307142655	0.078341141	-0.023935438
23319	7238	22918	5335	174	328	2142	570	14369	_cell_1469	1	11917	2	13221	9853	CATGTTTCACATTGCA-1	stele (peri)	-0.343693745	-0.280082004	0.021697824	-0.015579067
19981	5842	20654	8055	118	308	967	527	10679	_cell_1470	1	9104	3	9728	7331	CATGTTTCAGTGCGAA-1	cortex	0.836218428	0.369398972	-0.026105814	0.023977254
12675	4257	11106	3034	128	164	519	188	7073	_cell_1471	1	6165	0	6625	5388	CATGTTTCATAGAATG-1	epidermis	1.185424043	0.263349071	-0.052130588	0.03791208
4770	2042	5390	1860	45	89	457	255	2684	_cell_1472	1	2244	2	2365	2177	CATGTTTTCCTGAAAC-1	stele (peri)	-0.609968496	-0.413017664	0.095414792	-0.003810412
2072	993	1944	470	13	37	165	59	1200	_cell_1473	1	989	2	1121	1083	CATGTTTTCTCGTAGA-1	stele (peri)	-0.533084221	-0.144007699	0.065940468	-0.003901764
3240	1500	2943	837	12	51	177	53	1813	_cell_1474	1	1515	1	1711	1644	CATTCATAGAAGCCGT-1	stele (xylem)	-0.513242044	-0.279699885	0.082551771	-0.002992553
10257	3952	11185	2885	66	151	1175	357	6551	_cell_1475	1	5512	7	6123	5203	CATTCATAGGGTATCG-1	c/e pre	0.057943506	-0.146938761	0.011167073	-0.022476522
3849	1705	4734	1291	21	155	671	183	2413	_cell_1476	1	2027	6	2279	2114	CATTCATAGTCATACC-1	NA_2	-0.437775621	-0.257727691	0.048451254	-0.009749274
9257	3479	9596	3869	94	152	398	77	5006	_cell_1477	1	4390	4	4765	4119	CATTCATCAAGCGGTA-1	endodermis sub-type 1	-0.380640766	0.061161304	0.007391663	0.003886874
19120	6062	20268	7145	131	355	1284	490	10863	_cell_1478	1	9385	0	10408	8027	CATTCATCACGTTACA-1	epidermis	-0.476184872	-0.15779178	0.076667462	-0.008781857
12544	4266	12165	4240	112	120	671	224	6798	_cell_1479	1	5900	0	6389	5286	CATTCATCAGGATAGC-1	epidermis	0.361562931	0.292325682	-0.052794208	0.022633072
24908	6986	23396	7411	54	564	1287	318	13762	_cell_1480	1	11909	3	13499	9652	CATTCATGTCTGTGTA-1	cortex	0.747477799	0.439192145	0.032102395	0.02569958
24833	7315	25792	9255	177	421	1565	470	13904	_cell_1481	1	11643	3	12740	9422	CATTCATGTGAGTCGA-1	cortex	0.029100584	-0.028539498	0.027381126	-0.008714498
7262	2799	5982	1695	50	102	234	64	3837	_cell_1482	1	3310	3	3516	3100	CATTCATTCAGCACGC-1	cortex	0.820614448	0.350071684	-0.017883277	0.034083502
13879	4776	16209	5769	82	235	1757	537	7829	_cell_1483	1	6608	7	7577	6064	CATTCATTCCAGTACA-1	c/e pre	-0.768531238	-0.204558461	0.109439314	-0.015979244
26059	7097	23036	7678	60	344	752	163	14039	_cell_1484	1	12152	4	13567	9643	CATTCATTCGCGCTGA-1	endodermis sub-type 1	-0.287790887	0.086654873	0.01982959	0.040532052
2318	1070	2227	567	14	61	174	100	1311	_cell_1485	1	1136	4	1188	1132	CATTCATTCTATACCT-1	endodermis sub-type 1	-0.114579738	0.14584585	0.007921815	0.008634794
37841	9354	41021	14486	263	475	2815	986	21996	_cell_1486	1	18717	10	20804	13405	CATTCCGAGACGCCCT-1	endodermis sub-type 2	0.062567256	0.153865328	-0.009447101	0.001771543
78452	12964	85933	32227	619	1074	4793	1443	45777	_cell_1487	1	38423	0	41874	19384	CATTCCGAGCATACCT-1	epidermis	-0.275350421	-0.302783357	0.150161908	0.061294643
4722	2090	4973	1621	24	61	472	65	2730	_cell_1488	1	2289	2	2568	2390	CATTCCGCAAGTCTGT-1	stele (peri)	-0.37037928	-0.263143681	0.055902708	-0.012680765
1381	678	1485	456	8	34	140	43	804	_cell_1489	1	673	5	740	729	CATTCCGCAGAGAGAA-1	NA_1	-0.401299568	-0.136134949	0.056255475	-0.009449329
5858	2509	6260	1934	51	99	425	207	3544	_cell_1490	1	2951	7	3202	2925	CATTCCGCAGATGGCA-1	c/e pre	0.186564762	-0.196523032	0.01448176	-0.015232453
3852	1683	3807	1380	35	54	190	17	2131	_cell_1491	1	1809	2	1928	1800	CATTCCGCAGGAGCAT-1	stele (peri)	-0.243875486	-0.265132225	-0.005234755	0.009427706
4657	2070	4736	1686	51	76	141	44	2738	_cell_1492	1	2301	1	2443	2318	CATTCCGCAGGTGTCC-1	stele (xylem)	-0.23529789	-0.291486951	0.034803648	-0.011264632
2811	1294	2883	989	21	33	179	30	1631	_cell_1493	1	1361	1	1515	1458	CATTCCGCATATACGC-1	stele (xylem)	-0.54886335	-0.301991523	0.07254037	0.000367155
1352	643	1408	398	9	18	119	7	857	_cell_1494	1	725	6	787	769	CATTCCGCATTATGGC-1	NA_2	-0.360270569	-0.291550964	0.018171174	0.004931996
9960	3836	11310	4189	104	155	776	214	5872	_cell_1495	1	4894	2	5382	4671	CATTCCGGTCAATACC-1	stele (peri)	-0.268062298	-0.24166171	-0.023008233	-0.023478511
23500	6836	21188	5549	68	288	1452	367	13464	_cell_1496	1	11613	3	12931	9456	CATTCCGTCACTGGTA-1	cortex	0.081829045	-0.217406902	0.039336712	0.022886381
17816	5953	18969	5782	171	261	1464	546	10745	_cell_1497	1	8981	11	9975	7813	CATTCCGTCGGATAGG-1	stele (phloem)	-0.745471589	-0.409209346	0.076558506	-0.023111112
1800	852	1959	519	9	22	214	103	1092	_cell_1498	1	929	5	1051	1009	CATTCCGTCTCTTCCT-1	NA_1	-0.335419944	0.071314049	0.039462717	0.001301049
8891	3413	9009	3505	74	131	313	63	4923	_cell_1499	1	4289	10	4666	4073	CATTGGAAGGATGCCA-1	endodermis sub-type 2	0.106826988	0.160152229	-0.000427738	0.000766186
7073	2925	7486	2578	70	111	535	129	4063	_cell_1500	1	3366	1	3827	3414	CATTGGAAGGCACTAG-1	stele (xylem)	-0.458783972	-0.270046171	0.050434334	-0.014760501
8782	3467	7881	2286	29	132	367	144	4923	_cell_1501	1	4117	4	4545	4039	CATTGGAAGGTGTTGG-1	endodermis sub-type 1	-0.439115173	-0.291456726	0.083805613	0.000887433
4402	1917	3950	753	29	33	402	104	2629	_cell_1502	1	2175	6	2400	2211	CATTGGAAGTATGCTC-1	NA_2	-0.652430157	-0.30787896	0.041408549	0.008776744
32647	8689	37961	11445	216	627	4628	1783	19262	_cell_1503	1	16399	9	18774	12398	CATTGGACACCTATTT-1	NA_3	-0.532673884	-0.01008346	0.051420984	-0.018998361
13467	4882	14620	4862	37	221	1445	259	7796	_cell_1504	1	6607	1	7481	6280	CATTGGAGTACAAGCG-1	stele (xylem)	-0.529301253	-0.003106249	-0.011048165	-0.02610273
1684	802	1507	341	9	43	118	60	936	_cell_1505	1	767	1	907	877	CATTGGAGTGCTAGTT-1	stele (xylem)	-0.534633981	-0.310326826	0.047023983	0.003571345
4638	2035	4627	1638	27	80	297	17	2568	_cell_1506	1	2170	1	2431	2279	CATTGGAGTGTTAGAA-1	stele (xylem)	-0.164939505	-0.266950087	0.052157113	-0.004118229
1708	806	2378	625	13	61	424	209	1046	_cell_1507	1	870	2	916	869	CATTGGATCAGGGTTT-1	stele (peri)	-0.475028438	-0.373219997	0.073413117	-0.003057051
12410	4107	12900	5021	89	174	567	319	6730	_cell_1508	1	5954	0	6520	5252	CATTGGATCATTCGGA-1	epidermis	-0.005695199	-0.083834303	0.017296152	0.027888592
15456	5486	15479	5072	82	171	1135	265	8754	_cell_1509	1	7381	1	7964	6638	CATTGGATCGAGAAGC-1	stele (xylem)	-0.459584225	-0.270999946	0.059384464	-0.023767898
5888	2231	6423	2759	88	97	192	130	3157	_cell_1510	1	2844	0	3184	2776	CCAATGAAGAGGTGGG-1	epidermis	0.181176912	0.104857698	0.01273465	0.035957291
31072	8381	30302	9709	227	360	1891	843	17272	_cell_1511	1	14547	1	15808	11160	CCAATGAAGGGAAATG-1	stele (xylem)	-0.151561653	-0.292223812	0.02171988	0.007298939
7002	2820	6531	1939	74	124	324	55	4015	_cell_1512	1	3485	11	3974	3512	CCAATGAAGTTAGCGG-1	stele (phloem)	-0.746199131	-0.402279751	0.084846465	0.008128878
39398	8222	106126	63720	1076	2167	10457	5022	23684	_cell_1513	1	20016	6	21721	11623	CCAATGACAAGGAGGG-1	NA_2	-0.158100636	-0.240698081	-0.037251581	-0.075483056
2595	1199	2607	742	13	40	197	19	1596	_cell_1514	1	1335	6	1514	1430	CCAATGATCAACGTGT-1	NA_2	-0.425146988	-0.162729969	0.105774323	0.002811721
8410	3368	7767	2397	64	77	333	26	4870	_cell_1515	1	4044	6	4422	3978	CCAATGATCCAACCTC-1	NA_2	-0.302897869	-0.287032496	0.023154263	-0.004036999
1888	911	1864	566	10	15	147	27	1099	_cell_1516	1	939	5	1023	1004	CCAATGATCCAATAGC-1	NA_1	-0.232001562	-0.187612932	0.011200248	-0.005870095
7916	3097	7498	2618	79	116	295	48	4342	_cell_1517	1	3778	0	4152	3656	CCAATGATCTAAACGC-1	epidermis	0.846521312	0.424976901	-0.047644851	0.009187498
28973	8134	29779	10128	248	395	2043	266	16699	_cell_1518	1	13983	2	15187	10901	CCACAGGAGATGTTGA-1	stele (peri)	-0.041815957	-0.312134102	0.073548983	-0.00765186
19811	5920	18395	6624	173	203	687	125	10583	_cell_1519	1	9140	4	9801	7472	CCACAGGCAAAGGCCA-1	endodermis sub-type 1	0.929395772	0.492214691	0.0049017	0.029328567
10952	4103	12061	4198	61	197	988	466	6151	_cell_1520	1	5240	10	5687	4884	CCACAGGCAATAGTGA-1	endodermis sub-type 2	-0.218170371	-0.190596432	0.020629473	-0.018441194
1256	609	1008	200	10	18	62	9	709	_cell_1521	1	583	1	632	618	CCACAGGCACATGATC-1	stele (xylem)	-0.170088981	-0.294729943	-0.011003386	-0.00280203
4012	1644	4536	1462	42	124	372	89	2447	_cell_1522	1	2104	0	2411	2149	CCACAGGGTAACGTAA-1	epidermis	0.391232699	0.324356442	-0.08647132	0.026848038
16068	5218	15017	5498	98	168	580	240	8433	_cell_1523	1	7307	8	7661	6163	CCACAGGGTATCACAC-1	endodermis sub-type 3	1.005218414	0.207877907	0.027761291	0.018503638
15005	5047	14053	4677	49	198	699	29	8401	_cell_1524	1	7248	0	8267	6626	CCACAGGGTTTGAAGA-1	epidermis	0.239016484	-0.036616428	0.000352904	0.011028963
1741	848	2091	568	9	105	237	93	1079	_cell_1525	1	925	5	993	969	CCACGTTAGAGCGAAA-1	NA_1	0.125295577	-0.175058655	0.022801264	-0.012846572
49463	10023	49754	19675	483	655	1173	169	27599	_cell_1526	1	23298	0	25338	14293	CCACGTTAGGCAGTGT-1	epidermis	0.976130623	0.421919464	-0.0572645	0.059267994
33952	8540	30289	9490	123	365	1201	90	19020	_cell_1527	1	16320	7	17787	11892	CCACGTTAGGTCCTCG-1	c/e pre	0.463568738	0.166977625	-0.003824255	0.037693115
23372	6291	24431	8805	210	365	1178	727	13146	_cell_1528	1	11574	0	13000	8938	CCACGTTAGGTTAGTA-1	epidermis	0.297634401	0.234385579	-0.040374079	0.037775907
5017	2206	5012	1715	41	88	301	109	2758	_cell_1529	1	2287	1	2618	2457	CCACGTTCAATCATCG-1	stele (xylem)	-0.001382819	-0.349869754	0.085609184	-0.010353487
67661	11857	142878	81338	1232	2633	14673	5281	37721	_cell_1530	1	31675	7	35066	16780	CCACGTTCACGTACAT-1	c/e pre	-0.768531238	-0.204558461	0.109439314	-0.051399156
16607	5394	14922	4995	133	226	437	31	9100	_cell_1531	1	7764	3	8225	6607	CCACGTTGTATCTGCA-1	cortex	0.651957501	0.335298727	-0.018419798	0.019183744
11488	4382	12299	4618	118	175	570	80	6738	_cell_1532	1	5500	1	6213	5352	CCACGTTGTCTCTGCT-1	stele (xylem)	-0.068801327	-0.268690888	0.068052266	-0.028426317
4360	1892	4534	1802	33	57	215	61	2366	_cell_1533	1	2035	3	2179	2046	CCACGTTGTGATCAGG-1	cortex	0.664218018	0.476642817	0.015049891	0.001982352
8276	3317	9110	2796	96	141	944	406	4727	_cell_1534	1	3914	2	4262	3757	CCACGTTGTGCTGTCG-1	stele (peri)	-0.328545699	-0.283339296	0.017282308	-0.01903386
5227	2070	5384	2260	33	83	202	43	2763	_cell_1535	1	2428	0	2627	2339	CCACGTTTCACTTACT-1	epidermis	0.191426756	0.088932215	0.001890316	0.030088734
16214	4765	19614	10080	149	268	509	57	8551	_cell_1536	1	7595	0	8319	6197	CCACGTTTCAGGAAGC-1	epidermis	-0.050248888	-0.063337146	0.060406511	0.028365127
25808	7485	24723	7407	88	369	1364	74	15421	_cell_1537	1	13004	7	14979	10529	CCACGTTTCATGCTTT-1	c/e pre	0.130789144	-0.156793631	0.020777343	0.003763289
16439	5373	15231	5285	141	209	700	65	8831	_cell_1538	1	7605	2	8495	6708	CCACGTTTCCGGAAAG-1	stele (peri)	-0.670785758	-0.401447986	0.093593479	0.014005149
4290	1853	5119	1577	34	87	645	257	2519	_cell_1539	1	2106	2	2296	2100	CCACGTTTCGTTTGAG-1	stele (peri)	-0.517104111	-0.289184658	0.087711906	-0.004061676
5588	2317	5958	2166	38	61	463	212	3018	_cell_1540	1	2606	4	2759	2519	CCAGAATAGAAACGCC-1	endodermis sub-type 1	-0.154288091	0.13879592	0.020974457	0.002666597
79344	11997	235239	155953	3675	3939	21062	7099	43511	_cell_1541	1	37516	10	40227	17009	CCAGAATCACTTGCGG-1	endodermis sub-type 2	0.275671222	0.169437505	0.009841136	-0.079176668
2026	965	2788	962	31	79	360	107	1249	_cell_1542	1	1067	5	1146	1107	CCAGAATGTCGCTAGC-1	NA_1	0.546499696	0.510696109	-0.104514974	-0.013046175
2783	1252	2989	1026	7	46	246	74	1590	_cell_1543	1	1397	4	1622	1507	CCAGAATGTCTGCGCA-1	endodermis sub-type 1	-1.379235775	-0.302731838	0.202199758	0.008781937
15197	5201	17538	4547	117	247	2102	1169	9356	_cell_1544	1	7933	3	8438	6786	CCAGAATGTGGACGAT-1	cortex	0.820614448	0.350071684	-0.017883277	-0.023506326
3178	1462	3034	968	13	27	178	26	1822	_cell_1545	1	1553	2	1787	1707	CCAGAATTCATTCTCA-1	stele (peri)	-0.509761308	-0.250735909	0.054257881	-0.001586638
6317	2457	6446	1855	36	126	669	403	3357	_cell_1546	1	2972	0	3261	2881	CCAGAATTCGGTCCGA-1	epidermis	0.115479132	0.098229939	0.007808578	0.024310083
23741	6387	22850	9211	211	337	524	27	12540	_cell_1547	1	10950	4	11751	8309	CCAGAATTCTTACGGA-1	endodermis sub-type 1	-0.13203217	0.127992965	-0.00053302	0.046925026
4176	1799	3796	1287	24	43	140	33	2269	_cell_1548	1	1932	0	2119	1999	CCAGATAAGCAGGACT-1	epidermis	1.225453559	0.54953659	-0.056642938	0.015715109
11009	4042	13027	4216	63	157	1853	847	5891	_cell_1549	1	4970	1	5370	4585	CCAGATAAGCTTACCA-1	stele (xylem)	-0.288753626	-0.338715527	0.117660703	-0.018318905
8925	3500	9239	2702	69	128	707	185	5448	_cell_1550	1	4532	1	4979	4288	CCAGATAAGGCGCTTC-1	stele (xylem)	-0.452421923	-0.262906589	0.046064199	-0.010914579
11585	4312	10968	3621	91	136	612	104	6404	_cell_1551	1	5390	2	6024	5158	CCAGATACAGTAGGCA-1	stele (peri)	-0.209646475	-0.234628932	-0.018104027	-0.005404686
9909	3862	8942	2239	73	94	686	291	5559	_cell_1552	1	4641	1	4990	4421	CCAGATAGTATCCCTC-1	stele (xylem)	-0.435874671	-0.267722411	0.053289581	-0.005123485
4273	1871	4608	1516	39	85	227	116	2625	_cell_1553	1	2265	6	2466	2274	CCAGATATCTTACCTA-1	NA_2	0.108606857	-0.221945536	0.031815025	-0.002960148
2952	1339	3066	1025	14	66	180	68	1713	_cell_1554	1	1428	1	1635	1534	CCAGATATCTTTATCG-1	stele (xylem)	-0.153321255	-0.25884682	0.074069436	0.004068726
19387	5288	19509	8036	209	333	530	161	10240	_cell_1555	1	9117	0	9933	7076	CCATACCAGATGTTGA-1	epidermis	0.107410439	-0.13603009	0.008857066	0.061443181
68726	11583	66878	24928	530	763	2677	785	37195	_cell_1556	1	32228	4	34865	16950	CCATACCAGATTAGAC-1	endodermis sub-type 1	-0.075730333	-0.0889324	0.064521962	0.093350922
12730	4357	12783	4833	93	150	664	238	6805	_cell_1557	1	6045	0	6707	5537	CCATACCCAGTGCGAA-1	epidermis	0.089692794	0.039850488	0.015434366	0.014313299
24748	6807	21780	6209	188	232	769	118	14264	_cell_1558	1	12244	0	13152	9339	CCATACCGTAGAACGC-1	epidermis	0.933171444	0.256801811	-0.024865165	0.043615518
8263	3228	8407	2895	30	134	588	203	4557	_cell_1559	1	3938	0	4457	3932	CCATACCGTCTCGGGT-1	epidermis	0.792196814	0.442613161	-0.057447577	-0.000388233
61962	11325	80834	26900	736	1606	10145	5036	36411	_cell_1560	1	30991	9	33899	16804	CCATACCTCACTCCCA-1	NA_3	-0.509624211	-0.357017371	0.064930123	0.027572063
6905	2788	7505	2506	34	106	479	91	4289	_cell_1561	1	3648	0	3991	3547	CCATACCTCGGGATCC-1	epidermis	-0.46300144	-0.288178176	0.032128062	-0.004587083
78681	12212	86603	32489	848	1159	5789	2307	44011	_cell_1562	1	37961	3	40825	18286	CCCACATAGACACAAT-1	cortex	0.821493725	0.346702921	-0.038817495	0.087229403
35302	8471	35096	12986	200	460	1612	250	19588	_cell_1563	1	16860	3	17965	11723	CCCACATAGACTAGCG-1	cortex	0.896307164	0.417088254	-0.02637335	0.037304934
22798	6021	26085	9617	163	344	1923	476	13562	_cell_1564	1	11672	0	12782	8806	CCCACATAGTAATGTG-1	epidermis	0.180759608	0.100005252	0.012045715	0.037161129
28908	7418	32862	10285	106	502	3502	1304	17163	_cell_1565	1	14652	5	16417	10934	CCCACATAGTCGCCTG-1	NA_1	-0.461812487	-0.198037261	0.037278617	0.017538169
14414	4913	14693	4306	50	167	1551	644	7975	_cell_1566	1	6871	7	7876	6356	CCCACATCAATTCGTG-1	c/e pre	0.187902055	-0.202377966	0.012386656	7.52E-05
29011	7585	31412	11013	278	427	2490	409	16795	_cell_1567	1	14326	3	15248	10440	CCCACATCACGCGCAT-1	cortex	0.224306465	0.113848411	-0.061574208	0.015784012
13591	4878	14258	4638	83	189	1105	206	8037	_cell_1568	1	6769	2	7489	6190	CCCACATCACTAGGAG-1	stele (peri)	-0.103004202	-0.287244722	-0.034642254	-0.01884165
24018	6660	24085	8599	199	336	1086	1053	12812	_cell_1569	1	11050	3	11710	8576	CCCACATCATGCCCTT-1	cortex	0.877665973	0.397259739	-0.036715402	0.026776354
51366	10681	76333	34609	824	1761	7710	2052	29377	_cell_1570	1	24666	4	27031	15121	CCCACATGTCCTCAGG-1	endodermis sub-type 1	-0.470107171	-0.276329893	0.05255584	-0.019117776
4562	1947	5480	1561	54	134	570	233	2928	_cell_1571	1	2408	6	2639	2356	CCCACATGTGAGTTGG-1	NA_2	-0.425608239	-0.160618165	0.076134684	-0.003674262
15634	5237	17030	4408	146	304	1583	650	9939	_cell_1572	1	8363	4	9154	7089	CCCACATGTTCTTAGG-1	endodermis sub-type 1	-0.113944309	-0.2680831	-0.029944727	-0.010470134
16707	5444	18278	5471	155	307	1270	390	10685	_cell_1573	1	9073	5	10387	8005	CCCACATTCACAAGCT-1	NA_1	-0.680284906	-0.012279251	0.030068645	-0.007460731
5130	2208	4509	1434	33	47	160	15	2820	_cell_1574	1	2422	2	2683	2485	CCCACATTCCATACCC-1	stele (peri)	-0.597834607	-0.399972949	0.083249928	0.005886427
14049	4965	15421	5322	123	386	885	260	8445	_cell_1575	1	7248	11	8103	6538	CCCAGAGAGAGCCTGA-1	stele (phloem)	-0.746199131	-0.402279751	0.084846465	-0.021426988
1565	745	1633	474	12	42	134	68	903	_cell_1576	1	814	0	835	814	CCCAGAGAGTCTGGGA-1	epidermis	0.204288034	0.270266067	-0.017187603	0.002586777
32317	8614	35578	10779	167	535	2786	1283	20028	_cell_1577	1	16916	9	19030	12607	CCCAGAGCAAGTAATG-1	NA_3	-0.469282027	-0.296685557	0.006956686	-0.010289163
16282	5684	17912	6673	115	214	1117	343	9450	_cell_1578	1	7945	7	9010	7303	CCCAGAGCAAGTCTCA-1	c/e pre	0.142590919	0.108937505	0.053178339	-0.0348073
21459	6617	62865	33125	755	2234	9989	4106	12656	_cell_1579	1	10839	9	12039	8978	CCCAGAGCACAAACGG-1	NA_3	-0.124980375	-0.259567861	-0.034718537	-0.15921302
9923	3503	11645	4428	81	242	833	231	5830	_cell_1580	1	4935	6	5402	4398	CCCAGAGCACGTGAAG-1	NA_2	0.200956891	0.160845727	0.002289791	0.011207817
40733	9367	45172	13286	348	522	3882	1180	25954	_cell_1581	1	21836	9	23481	14279	CCCAGAGCATAGCCAT-1	NA_3	1.600844326	0.151438027	-0.137885902	0.018871403
9586	3839	9734	3080	40	147	657	105	5705	_cell_1582	1	4889	10	5469	4745	CCCAGAGCATGTGGGA-1	endodermis sub-type 2	0.184598069	0.191541347	0.009473167	-0.02511071
8725	3605	11037	3321	91	115	1384	630	5496	_cell_1583	1	4603	7	5235	4576	CCCAGAGGTATTCACG-1	c/e pre	-0.187803401	-0.220450824	-0.018198643	-0.051417578
3194	1441	3633	1190	22	100	237	91	1993	_cell_1584	1	1691	1	1979	1815	CCCAGAGGTCGAGGAT-1	stele (xylem)	0.004462266	-0.309679558	0.095333897	-0.001961715
11043	3994	9973	3421	42	119	396	21	5974	_cell_1585	1	5152	3	5721	4881	CCCAGAGGTGATTCCA-1	cortex	-1.218943429	-0.4023412	0.117644223	0.01674691
2573	1203	2817	1001	17	44	273	23	1459	_cell_1586	1	1246	1	1451	1404	CCCAGAGGTGTTGTTG-1	stele (xylem)	-0.372875543	-0.280226063	0.015028014	-0.005411353
7542	3010	6823	1873	50	76	308	79	4437	_cell_1587	1	3808	4	4191	3699	CCCAGAGGTTCAGTAC-1	endodermis sub-type 1	-0.749791509	-0.311677695	0.044978845	0.008517556
7996	2684	13029	3697	87	226	2493	1882	4644	_cell_1588	1	3948	0	4396	3415	CCCAGAGTCACCCGGA-1	epidermis	0.338838288	0.332001734	-0.074722715	0.020602354
137854	15222	469083	291237	4458	10525	57412	24163	81288	_cell_1589	1	69162	9	76300	23465	CCCAGAGTCGATGTGT-1	NA_3	0.168527624	0.143512206	-0.077044728	-0.080376506
25168	6742	25161	9945	176	316	1036	195	13493	_cell_1590	1	11707	0	12537	8911	CCCGTTACACACACAT-1	epidermis	0.965803016	0.430403591	-0.070093379	0.035889736
33937	7922	40609	15809	402	603	4146	1633	18016	_cell_1591	1	15687	4	16781	10596	CCCGTTAGTAAACGAT-1	endodermis sub-type 1	1.225453559	0.54953659	-0.056642938	0.028127365
1120	552	1221	354	4	19	141	63	640	_cell_1592	1	539	5	598	590	CCCGTTATCGATAGCT-1	NA_1	-0.129941026	-0.018538817	-0.003580967	-0.009645113
1045	523	1283	356	9	39	166	61	652	_cell_1593	1	553	5	612	601	CCCGTTATCGGTCTCT-1	NA_1	1.210897364	0.050096534	-0.039194664	-0.016519721
1007	498	1172	315	12	50	128	50	617	_cell_1594	1	519	5	571	565	CCCGTTATCTATATCC-1	NA_1	0.179631329	0.471548277	-0.106713536	-0.011035327
5118	2118	7187	2639	45	234	889	136	3244	_cell_1595	1	2673	6	3024	2674	CCCTAACAGCCTCGCA-1	NA_2	-0.01167988	-0.285411922	-0.036225834	-0.011571277
7001	2786	8912	2714	30	182	1216	902	3868	_cell_1596	1	3249	3	3439	3080	CCCTAACAGCGTTGCC-1	cortex	0.139079175	0.094028535	0.006073129	-0.013844571
10168	3814	11586	3441	135	246	1299	158	6307	_cell_1597	1	5213	1	5555	4648	CCCTAACAGCTCGTTA-1	stele (xylem)	-0.008577166	-0.299123419	0.06678467	-0.014590678
19228	5634	18142	6713	154	249	639	318	10069	_cell_1598	1	8666	3	9022	6911	CCCTAACAGGCACTAG-1	cortex	0.80903408	0.349611444	-0.026552392	0.039629533
15816	5350	18882	5523	112	2288	1046	110	9803	_cell_1599	1	8343	6	9330	7319	CCCTAACCACAGGTAG-1	NA_2	-0.564781134	-0.108563434	0.0119683	-0.027854439
5518	2391	6025	1922	51	64	647	282	3059	_cell_1600	1	2564	2	2678	2508	CCCTAACCAGTAGTTC-1	stele (peri)	-0.577245519	-0.391600968	0.087379885	-0.017314941
3545	1458	4836	1378	47	110	571	585	2145	_cell_1601	1	1807	6	2105	1846	CCCTAACCATGGCCGT-1	NA_2	1.053224041	0.550560807	-0.008468256	0.021076582
18308	5926	18661	4372	70	257	2447	1127	10388	_cell_1602	1	8870	5	9829	7667	CCCTAACGTAACTCCA-1	NA_1	0.691541957	0.529772272	-0.094757743	-0.007212122
11785	4034	11774	4334	110	213	631	174	6312	_cell_1603	1	5482	4	5916	4877	CCCTAACGTAATGTAG-1	endodermis sub-type 1	-0.466702339	0.046962909	0.018207826	0.02340153
13759	4933	13259	4331	133	146	890	54	7705	_cell_1604	1	6354	1	7225	5965	CCCTAACGTATCATGC-1	stele (xylem)	-0.013073005	-0.298423127	0.037838251	-0.010006724
61289	11180	58001	19468	269	1160	2987	757	33360	_cell_1605	1	28231	3	30501	16145	CCCTAACGTTGAAGCG-1	cortex	0.80903408	0.349611444	-0.026552392	0.08137575
20497	6183	20290	7421	99	267	1047	512	10944	_cell_1606	1	9341	3	10086	7715	CCCTAACGTTGTCGGC-1	cortex	0.618547376	0.540854329	-0.075560738	0.012698169
31470	7439	36076	15140	374	454	2523	1048	16537	_cell_1607	1	14438	0	15334	9953	CCCTAACTCGCGCCAA-1	epidermis	0.217136898	0.198898792	-0.011419082	0.039869308
11970	4304	10682	2964	100	193	428	72	6925	_cell_1608	1	5962	4	6513	5384	CCCTAACTCTGCGTCT-1	endodermis sub-type 1	-0.106700909	-0.100011284	0.028141756	0.012336387
3889	1727	4659	1205	27	71	672	489	2195	_cell_1609	1	1829	2	1994	1881	CCCTAGTAGCAACTGG-1	stele (peri)	-0.078831643	-0.168116765	-0.027994678	-0.009785081
13762	4651	12615	4085	140	159	362	20	7849	_cell_1610	1	6772	0	7320	5882	CCCTAGTAGTCGCCTG-1	epidermis	-1.204668891	-0.233051507	0.12961343	0.021298752
64673	12004	219810	128985	2309	4547	30872	16069	37028	_cell_1611	1	31576	9	35084	17732	CCCTAGTCAGTAAGCG-1	NA_3	-1.006438666	-0.626317804	0.195994296	-0.155350629
10699	3809	11045	3784	76	217	882	244	5842	_cell_1612	1	5150	0	5690	4673	CCCTAGTCATGGAGGT-1	epidermis	0.314502036	0.284228191	-0.049346169	0.01317852
13966	4865	14688	4286	94	204	1398	171	8535	_cell_1613	1	7146	3	7822	6367	CCCTAGTGTCTGGTTA-1	cortex	0.670362545	0.430432637	0.02365967	-0.00933323
43683	10026	44761	14875	395	628	2919	716	25228	_cell_1614	1	21531	0	23793	14349	CCCTAGTGTTCACGTA-1	epidermis	0.756929231	0.219025424	-0.022917411	0.021074105
22303	6878	23827	7795	191	343	1697	442	13359	_cell_1615	1	11409	6	12795	9613	CCCTAGTTCCATTGTT-1	NA_2	-0.037591658	-0.231343064	0.050454928	-0.017944026
16635	5323	21412	9368	198	382	1903	418	9143	_cell_1616	1	7692	2	8558	6633	CCCTAGTTCGCGATGC-1	stele (peri)	-0.227205637	-0.311930702	0.012271462	-0.019879791
23788	7051	22145	6779	73	333	1321	303	13336	_cell_1617	1	11546	7	13210	9611	CCCTAGTTCGGTCTAA-1	c/e pre	-0.332376369	-0.042839968	0.087818113	0.00896102
26381	7411	27336	9625	171	265	1737	718	14820	_cell_1618	1	12532	7	13805	9995	CCCTAGTTCTATAGGC-1	c/e pre	0.571749299	0.165631458	0.052699256	0.003934327
12491	4339	14004	6012	137	203	847	146	6659	_cell_1619	1	5761	0	6289	5231	CCCTCTCAGAACCATA-1	epidermis	0.609354405	0.391258093	-0.060841073	-0.002562128
9786	3505	9348	3129	50	160	551	277	5181	_cell_1620	1	4545	0	5045	4214	CCCTCTCAGAGAGTTT-1	epidermis	0.153114381	-0.051737235	0.008823577	0.027332852
11165	3971	14007	5361	90	240	1091	174	7051	_cell_1621	1	6013	2	6706	5411	CCCTCTCAGAGCCTGA-1	stele (peri)	-0.662143502	-0.391355613	0.086880794	-0.012835618
12614	4645	16543	5031	133	390	2280	943	7766	_cell_1622	1	6551	10	7306	6135	CCCTCTCAGTCGGGAT-1	endodermis sub-type 2	0.277686543	0.174776523	0.040112637	-0.047946922
1524	744	1404	369	7	21	98	12	897	_cell_1623	1	765	7	890	865	CCCTCTCAGTCGTATC-1	c/e pre	-0.53925435	-0.310133033	0.021430042	-0.006394392
18206	5777	20816	7630	138	313	2188	554	9993	_cell_1624	1	8501	2	9450	7346	CCCTCTCCAACACGGA-1	stele (peri)	-0.291139656	-0.285880335	0.026492013	-0.012574133
167913	14629	264173	148655	1859	4531	15028	3426	90674	_cell_1625	1	79473	3	88268	22513	CCCTCTCCAGATAAGT-1	cortex	0.324574595	0.143680413	-0.048468283	0.137969367
50268	9898	57906	24797	480	976	3348	983	27322	_cell_1626	1	23572	3	25553	14235	CCCTCTCGTACTTCGA-1	cortex	0.624445137	0.524182456	-0.015160444	0.048433931
6971	2866	7725	2878	70	138	597	123	3919	_cell_1627	1	3274	1	3580	3228	CCCTCTCGTCCTTATT-1	stele (xylem)	0.07104129	-0.331632798	0.089874038	-0.014963961
8709	3353	12580	5014	94	211	2046	518	4697	_cell_1628	1	3913	2	4280	3722	CCCTCTCGTTACCACA-1	stele (peri)	-0.629618393	-0.389645597	0.049378228	-0.034989508
17766	5592	18066	5731	59	270	1422	566	10018	_cell_1629	1	8615	5	9491	7397	CCCTCTCTCGGACGAA-1	NA_1	1.422325368	0.051058511	-0.025732856	0.009070287
8359	3342	8490	3021	73	140	576	45	4635	_cell_1630	1	3897	1	4279	3802	CCCTCTCTCGGTTGTA-1	stele (xylem)	-0.03963294	-0.281381076	0.093288027	-0.01134871
2447	1155	2409	712	12	29	195	17	1444	_cell_1631	1	1230	2	1410	1352	CCCTGATAGAGCTCCC-1	stele (peri)	-0.273419429	-0.137081368	0.024985237	-0.003598806
4026	1762	4177	1681	19	51	196	52	2178	_cell_1632	1	1945	0	2216	2054	CCCTGATAGTACAGTA-1	epidermis	-0.095443038	-0.111346452	0.068831809	0.00334745
8944	3364	9166	2369	40	106	1244	500	4907	_cell_1633	1	4215	3	4522	3924	CCCTGATAGTTTACGC-1	cortex	0.843634636	0.424543127	-0.006203982	0.007981454
36454	8920	38440	13570	151	515	2685	1021	20498	_cell_1634	1	17520	7	19612	12583	CCCTGATCAAACCCTA-1	c/e pre	0.190277708	-0.137632032	0.010620873	0.015687102
10226	3838	10807	3600	109	126	599	84	6289	_cell_1635	1	5277	8	5759	4899	CCCTGATCAAAGAGAG-1	endodermis sub-type 3	0.84374145	0.176621463	0.028528389	-0.007485211
62391	11072	68454	26983	420	989	4305	1342	34415	_cell_1636	1	29538	9	32404	16175	CCCTGATCAAGGGAGG-1	NA_3	-1.056699349	-0.377474143	0.148075901	0.067238219
3287	1470	3587	1001	27	43	273	102	2141	_cell_1637	1	1864	0	2119	1932	CCCTGATCACAAACGG-1	epidermis	1.040784592	0.310826983	0.010726686	0.002523951
41762	9383	62589	30416	667	1031	5823	1336	23316	_cell_1638	1	20026	9	22054	13182	CCCTGATCAGTAAGCG-1	NA_3	-0.616751668	-0.356949074	0.117491366	-0.021029425
17555	5549	18096	5354	157	187	1046	508	10844	_cell_1639	1	9231	0	10022	7687	CCCTGATCATTCTCGC-1	epidermis	0.089290854	0.011295319	0.001891656	0.00702227
7101	2817	6631	2385	32	78	253	110	3773	_cell_1640	1	3299	4	3630	3241	CCCTGATGTATTCTTC-1	endodermis sub-type 1	0.345202194	0.257691948	-0.114529969	0.013462376
12128	4516	13844	4705	135	231	1164	580	7029	_cell_1641	1	5771	1	6424	5426	CCCTGATGTGAGTCGA-1	stele (xylem)	-0.437775621	-0.257727691	0.048451254	-0.031406882
48692	10097	78278	37170	576	1600	7834	2831	28267	_cell_1642	1	24338	9	27031	15184	CCCTGATTCCAAGAGG-1	NA_3	-1.204668891	-0.233051507	0.12961343	-0.022005374
7844	2992	7191	2395	49	79	346	107	4215	_cell_1643	1	3661	3	3780	3345	CCGAAGCAGACGTCAG-1	cortex	0.852628892	0.393715676	-0.039468517	0.023783227
6956	2793	6843	1742	76	77	433	129	4386	_cell_1644	1	3744	10	4164	3580	CCGAAGCAGCGTTGCC-1	endodermis sub-type 2	0.38229826	0.195012049	0.031984548	0.005644881
1334	623	2950	886	20	103	793	332	816	_cell_1645	1	689	5	760	720	CCGAAGCAGTACTCTG-1	NA_1	-0.366425446	-0.578576975	-0.011624145	-0.006882064
9231	3540	8613	2566	81	107	500	81	5278	_cell_1646	1	4496	3	4861	4229	CCGAAGCAGTATACCC-1	cortex	0.698363389	0.344029632	-0.016980595	0.005417508
6514	2771	7499	2626	85	115	714	259	3700	_cell_1647	1	3082	1	3415	3108	CCGAAGCCAAGCGACA-1	stele (xylem)	0.003851929	-0.287638957	0.089916263	-0.027177415
31194	8352	32639	8761	223	393	2781	883	19598	_cell_1648	1	16670	3	18828	12521	CCGAAGCCAATCCATG-1	cortex	-1.082764073	-0.416043683	0.152033336	5.13E-05
27011	7905	26523	7730	169	318	1917	501	15888	_cell_1649	1	13365	7	14857	10655	CCGAAGCCAGAATGCG-1	c/e pre	0.168553974	-0.156484258	0.014138379	-0.009701227
26865	7691	26192	7084	230	326	1911	809	15832	_cell_1650	1	13403	1	14881	10608	CCGAAGCCAGGACTGA-1	stele (xylem)	-0.346276028	-0.276278378	0.041923367	0.001578951
29151	7824	32981	13732	303	1108	1623	217	15998	_cell_1651	1	13508	2	14867	10277	CCGAAGCGTAACGGCA-1	stele (peri)	-0.078675522	-0.286135801	-0.009414764	-0.002480507
10313	3857	12421	3008	39	151	1980	1181	6062	_cell_1652	1	5157	5	5790	4938	CCGAAGCGTCAGTGTT-1	NA_1	-0.535232681	-0.282298833	0.04055803	-0.020963791
2060	966	2152	804	12	42	110	27	1157	_cell_1653	1	985	5	1063	1034	CCGAAGCGTCATTGGT-1	NA_1	0.70854274	0.504277897	-0.047834935	0.002821113
36723	9112	39705	11800	136	549	3876	1590	21754	_cell_1654	1	18582	11	21475	13548	CCGAAGCTCCATCATT-1	stele (phloem)	-0.737223508	-0.396629672	0.076299554	0.004910466
12379	4512	12594	4084	102	202	873	229	7104	_cell_1655	1	6094	11	6829	5695	CCGAAGCTCTTCGTTA-1	stele (phloem)	-0.779844083	-0.39937445	0.078573008	-0.011332725
8528	3391	9542	2905	72	137	968	467	4993	_cell_1656	1	4214	3	4570	4110	CCGCATTAGAATACTG-1	cortex	-0.415017936	-0.272536361	0.069046269	-0.020058448
15440	4928	13789	4473	107	213	681	135	8180	_cell_1657	1	7029	3	7375	5929	CCGCATTAGAATGCTA-1	cortex	0.783201456	0.355110015	-0.017903291	0.035993701
4283	1914	6298	1630	16	303	1135	543	2671	_cell_1658	1	2211	1	2486	2305	CCGCATTAGAGAGGTA-1	stele (xylem)	-0.615123707	-0.325538416	0.069508701	-0.034150127
7989	3107	7948	2298	20	139	676	255	4560	_cell_1659	1	3942	5	4508	3969	CCGCATTAGCAACGGT-1	NA_1	0.152622035	0.047464305	0.037871211	0.006644402
20216	6106	22590	8262	185	400	1558	482	11703	_cell_1660	1	10018	4	11064	8186	CCGCATTAGCTATCGT-1	endodermis sub-type 1	-0.165445689	-0.233549376	-0.025128597	-0.001826477
1646	805	1881	588	15	29	146	99	1004	_cell_1661	1	840	2	895	869	CCGCATTAGCTGAAAT-1	stele (peri)	0.886207753	0.190259687	0.030947858	-0.011926458
5806	2459	5425	1908	48	67	167	27	3208	_cell_1662	1	2695	1	2939	2726	CCGCATTAGGCTTTAC-1	stele (xylem)	-0.274094978	-0.27991715	0.035320629	0.000381584
24840	7042	23616	8311	212	323	796	281	13693	_cell_1663	1	11818	3	12887	9408	CCGCATTAGGTGTCGA-1	cortex	0.214157966	0.131732415	-0.049238315	0.019797979
6581	2509	6301	2327	36	104	245	43	3546	_cell_1664	1	3123	0	3489	3067	CCGCATTAGGTTGTGG-1	epidermis	0.075224646	0.00818928	0.021112851	0.034797503
19250	5730	20010	6839	111	292	1367	518	10883	_cell_1665	1	9419	0	10212	7642	CCGCATTAGTCGCCTG-1	epidermis	-0.063075195	-0.10873801	0.056229886	0.020261303
37257	8271	46099	19641	330	538	3656	1399	20535	_cell_1666	1	17820	4	19630	11812	CCGCATTCAACGAGGT-1	endodermis sub-type 1	0.198979298	-0.112517493	0.025187842	0.031137051
6646	2831	6905	2051	53	102	616	301	3782	_cell_1667	1	3111	2	3365	3109	CCGCATTCAACTACTG-1	stele (peri)	-0.111727551	-0.280044925	-0.01106195	-0.020769288
1851	881	2685	790	18	117	447	145	1168	_cell_1668	1	966	5	1074	1035	CCGCATTCAACTAGAA-1	NA_1	-0.239482856	0.215969779	0.047147562	-0.011215154
12354	4289	13142	3783	118	234	1064	629	7314	_cell_1669	1	6249	0	6892	5615	CCGCATTCAATCATCG-1	epidermis	0.318305753	0.156916376	0.064355584	0.004980605
7655	3158	9572	3152	48	161	1106	299	4806	_cell_1670	1	3989	7	4445	3940	CCGCATTCACGTTAGT-1	c/e pre	-0.370597944	-0.045842271	0.088292139	-0.036351154
26741	7638	31716	10440	193	1436	3163	1280	15204	_cell_1671	1	12793	2	14313	10284	CCGCATTCATCCCGGA-1	stele (peri)	-0.655411508	-0.419217999	0.066466933	-0.023981244
14015	4728	13877	5710	117	169	353	41	7487	_cell_1672	1	6414	0	6856	5588	CCGCATTCATCGTGAT-1	epidermis	0.329132043	0.278453054	-0.039875562	0.011198662
11603	4207	10912	3259	83	159	794	376	6241	_cell_1673	1	5380	0	6122	5164	CCGCATTGTCTAAAGA-1	epidermis	-0.294203962	-0.343828431	0.115100086	0.006508932
11691	4286	12249	3091	31	138	1635	921	6433	_cell_1674	1	5560	11	6162	5218	CCGCATTTCACCCGGA-1	stele (phloem)	0.165629963	0.125233321	0.02596866	-0.010745922
11752	4034	11445	4040	97	170	549	276	6313	_cell_1675	1	5539	0	5926	4896	CCGTACTAGCGCATTT-1	epidermis	0.468985393	0.306147497	-0.060241671	0.025248464
7990	3001	8058	2766	65	141	625	192	4269	_cell_1676	1	3730	0	4188	3655	CCGTACTAGTGTGTAA-1	epidermis	0.747835205	0.56060137	-0.055855253	0.020541918
3830	1715	3632	904	17	43	248	53	2367	_cell_1677	1	2007	4	2142	2039	CCGTACTCAAACGACG-1	endodermis sub-type 1	0.228803492	-0.165351645	0.015467371	0.001316652
5128	2222	4789	1627	34	37	139	15	2937	_cell_1678	1	2519	10	2707	2516	CCGTACTCAGAACAGC-1	endodermis sub-type 2	0.377133446	0.189286426	0.02904214	-0.000929918
1531	736	1505	364	5	40	157	28	911	_cell_1679	1	798	0	896	864	CCGTACTCAGCACATT-1	epidermis	-0.170363329	-0.146401211	0.053126736	-0.000482058
66145	9543	252845	167161	2559	5807	24879	10878	41561	_cell_1680	1	36231	0	39933	15479	CCGTACTGTACGCCCA-1	epidermis	1.054590806	0.327565012	0.014404063	-0.072628918
5159	2201	5594	1780	57	71	401	76	3209	_cell_1681	1	2660	2	2984	2720	CCGTACTGTAGACGCA-1	stele (peri)	-0.698984992	-0.426009613	0.068969264	-0.005015516
24128	7124	31296	11582	269	639	2683	941	15182	_cell_1682	1	12903	5	14389	10241	CCGTACTGTGACGCAA-1	NA_1	-0.59073463	0.024362776	-0.022936925	-0.036505254
22833	6805	22829	7069	174	334	1275	55	13922	_cell_1683	1	11862	9	13321	9773	CCGTACTTCACAGGGA-1	NA_3	-0.27170321	-0.277516485	0.012854372	0.002579434
10470	3789	10425	2966	99	218	805	611	5726	_cell_1684	1	4902	3	5292	4554	CCGTACTTCACCGCGA-1	cortex	1.366729175	0.61737177	0.005020713	0.012028255
3464	1524	3635	1260	13	65	246	76	1975	_cell_1685	1	1690	5	1833	1710	CCGTACTTCGGTTAGT-1	NA_1	-0.270570635	-0.165846656	0.074428605	0.008930975
26025	7000	25338	7830	180	384	1712	1073	14159	_cell_1686	1	12263	10	13265	9372	CCGTAGGAGAGCCTGA-1	endodermis sub-type 2	0.271365143	0.187321729	0.017829828	0.033173551
11561	4227	12305	4061	122	168	720	353	6881	_cell_1687	1	5753	8	6217	5236	CCGTAGGAGGATTTGA-1	endodermis sub-type 3	0.861440108	0.173913769	0.024704132	-0.010089502
9407	3558	15468	4245	31	4799	887	328	5178	_cell_1688	1	4394	8	4883	4209	CCGTAGGAGGCAGTGT-1	endodermis sub-type 3	0.410666973	0.172757426	0.041204401	-0.051277575
21891	5982	21060	8406	210	298	556	112	11478	_cell_1689	1	10078	0	10866	7899	CCGTAGGAGGGTATCG-1	epidermis	0.307370173	0.021275307	-0.040499646	0.050825475
3628	1632	3463	1128	43	39	198	44	2011	_cell_1690	1	1690	1	1880	1781	CCGTAGGGTCTGAGCC-1	stele (xylem)	-0.316376193	-0.275077834	0.041905745	0.001811072
9911	3512	9155	2927	65	128	491	105	5439	_cell_1691	1	4774	4	5289	4418	CCGTAGGGTGACGCAA-1	endodermis sub-type 1	-1.298002268	-0.259287805	0.144352705	0.033983476
2083	937	1990	590	9	42	114	70	1165	_cell_1692	1	1011	4	1056	1015	CCGTAGGGTGTTTCTT-1	endodermis sub-type 1	0.51536525	0.597524263	-0.061453862	0.02302211
16568	5544	20125	8649	207	396	1506	136	9231	_cell_1693	1	7807	2	8874	7036	CCGTAGGGTTACGAAA-1	stele (peri)	-0.573019546	-0.359453023	0.072583846	-0.03130035
4316	1883	3618	841	27	69	207	60	2414	_cell_1694	1	2008	2	2060	1936	CCGTAGGGTTAGTAGA-1	stele (peri)	0.515267637	0.115032528	0.060545731	0.012818236
152748	16025	390735	248087	4284	6864	37527	6867	87106	_cell_1695	1	73411	2	81602	23670	CCGTAGGTCAGTGTGT-1	stele (peri)	-1.230031425	-0.494276789	0.145903766	-0.020477606
3277	1517	4502	1783	42	113	443	146	1975	_cell_1696	1	1649	5	1813	1735	CCGTGAGAGATCGATA-1	NA_1	0.31975696	0.462470299	-0.109966917	-0.025642596
13481	4754	12146	3935	80	165	530	141	7295	_cell_1697	1	6174	3	6583	5560	CCGTGAGAGATGCGCA-1	cortex	0.821015614	0.351298197	-0.025020622	0.007053859
4533	2025	5234	1711	39	105	521	210	2648	_cell_1698	1	2223	7	2417	2269	CCGTGAGAGGTCTTTG-1	c/e pre	-0.260846494	0.135578771	0.012962366	-0.020231238
69731	12476	69011	24282	389	902	3222	1097	39119	_cell_1699	1	33054	9	36162	18261	CCGTGAGCAGGTAGGT-1	NA_3	0.716003444	0.351156163	-0.012466259	0.062399424
52557	10304	99362	54135	1264	1788	8772	1748	31655	_cell_1700	1	26847	4	30132	15101	CCGTGAGCATTGCCTC-1	endodermis sub-type 1	0.73796197	-0.079445628	0.004978885	-0.037186822
16442	5514	20761	4841	168	274	3039	1934	10505	_cell_1701	1	8744	9	9788	7587	CCGTGAGGTAATGCAA-1	NA_3	-0.52126385	-0.562822054	0.079211692	-0.036256873
4884	2139	5856	1492	14	768	426	207	2949	_cell_1702	1	2452	11	2820	2604	CCGTGAGGTCTGGATT-1	stele (phloem)	-0.778782801	-0.398448435	0.076967192	-0.019792827
4505	2014	4924	1291	25	85	616	259	2648	_cell_1703	1	2254	5	2567	2398	CCGTGAGGTGATGCTT-1	NA_1	-0.216498438	-0.053615662	0.003337349	-0.016355257
13017	4245	14257	6276	125	169	721	105	6861	_cell_1704	1	5964	0	6416	5233	CCGTGAGGTGCATTGT-1	epidermis	0.303815994	0.272540587	-0.047815536	0.022790077
1838	879	1931	656	16	41	176	43	999	_cell_1705	1	842	1	928	896	CCGTGAGGTTTAGACC-1	stele (xylem)	-0.490470002	-0.268934544	0.053168641	-0.00282235
10353	3757	14168	4548	61	178	1915	1140	6326	_cell_1706	1	5383	0	5952	5085	CCTAAAGCACGACGAA-1	epidermis	0.969324622	0.561144398	-0.003466825	-0.022892329
15490	5061	15573	6193	111	186	744	152	8187	_cell_1707	1	7124	2	7780	6231	CCTAAAGCAGATTAAG-1	stele (peri)	-0.591627665	-0.402590595	0.085871571	0.011468553
18765	5978	20129	7400	179	295	1062	584	10609	_cell_1708	1	9089	4	10024	7807	CCTAAAGGTCGGCTGT-1	endodermis sub-type 1	-0.325821019	0.073682474	0.018911924	-0.009979978
112093	14501	113472	37931	527	1355	8397	2797	62465	_cell_1709	1	53142	1	59317	21783	CCTAAAGGTGGTCGAA-1	stele (xylem)	-1.02431147	-0.627472617	0.192113495	0.120739572
3823	1560	4494	1387	63	83	522	9	2430	_cell_1710	1	2021	6	2236	1959	CCTAAAGGTTTCGTTT-1	NA_2	-0.288329985	-0.18773827	0.049504477	0.029258764
11112	4165	18116	3221	22	289	4791	2737	7056	_cell_1711	1	5907	5	6641	5475	CCTAAAGTCCTCCTGA-1	NA_1	-1.083302922	-0.376926554	0.091223927	-0.067127527
13556	4277	14087	5375	100	161	914	250	7287	_cell_1712	1	6463	0	7090	5508	CCTAAAGTCGTAGCGC-1	epidermis	0.121817419	-0.139086911	0.011658472	0.038538916
14706	5160	14255	4210	155	205	1015	326	8344	_cell_1713	1	7079	11	8002	6481	CCTAAAGTCGTCCCTA-1	stele (phloem)	-0.746199131	-0.402279751	0.084846465	-0.008982007
17422	5777	18502	6741	184	256	1058	46	10217	_cell_1714	1	8536	1	9587	7476	CCTAAAGTCGTGTGCG-1	stele (xylem)	-0.038345329	-0.27730059	0.065667441	-0.016601692
4387	1927	4434	1172	35	72	447	261	2447	_cell_1715	1	2037	2	2252	2109	CCTATTAAGACCCTAT-1	stele (peri)	-0.570997789	-0.328419135	0.063745607	-0.001889401
4752	2106	5097	2139	37	52	161	42	2666	_cell_1716	1	2338	0	2575	2421	CCTATTAAGAGCTCCC-1	epidermis	0.839411731	0.420301031	-0.073840471	-0.0149279
5509	2246	6167	2323	40	93	296	73	3342	_cell_1717	1	2904	0	3247	2912	CCTATTAAGGGTTCTT-1	epidermis	1.328330472	0.594342578	0.007729215	0.00734954
5520	2292	5222	1760	51	66	177	52	3116	_cell_1718	1	2719	0	3090	2771	CCTATTAAGGTAAGCC-1	epidermis	0.303379298	0.213294689	-0.043804744	0.011693541
1358	629	1594	427	16	52	201	44	854	_cell_1719	1	730	6	824	777	CCTATTAAGGTTAACA-1	NA_2	-0.784004697	-0.100512275	0.055294748	0.014862708
7633	3159	7850	2648	75	120	467	102	4438	_cell_1720	1	3707	1	4095	3690	CCTATTAAGTAGCAAT-1	stele (xylem)	-0.364821263	-0.287302964	0.015101467	-0.019256305
10083	3756	11022	3104	65	158	984	644	6067	_cell_1721	1	5151	4	5787	4799	CCTATTACAGCGCGTT-1	endodermis sub-type 1	-0.149699125	-0.140403197	0.056219292	-0.006271109
5623	2426	5939	1435	52	128	610	185	3529	_cell_1722	1	2939	1	3218	2900	CCTATTACAGGCAGAT-1	stele (xylem)	0.024801098	-0.33325609	0.090950384	-0.014343835
6581	2796	6241	1408	48	80	340	36	4329	_cell_1723	1	3602	7	4171	3740	CCTATTACATAGCAGG-1	c/e pre	-0.674822855	-0.099728195	0.107705698	-0.011488445
17027	5584	16046	5156	136	256	788	470	9240	_cell_1724	1	7883	8	8518	6823	CCTATTACATCCCGGA-1	endodermis sub-type 3	0.850028523	0.177196579	0.033978655	0.00617154
7577	2953	6764	2210	51	105	262	95	4041	_cell_1725	1	3477	3	3711	3307	CCTATTACATGTATCG-1	cortex	0.263108445	0.509792434	-0.036057364	0.019544955
2871	1281	2826	1021	32	41	147	26	1559	_cell_1726	1	1388	0	1501	1419	CCTATTAGTGGAGTGT-1	epidermis	0.181176912	0.104857698	0.01273465	0.014765872
19142	5001	21817	9375	236	502	854	293	10557	_cell_1727	1	9316	0	10178	6834	CCTATTATCCCTACGT-1	epidermis	0.990198093	0.281690819	-0.031068563	0.065739674
12864	4224	11014	3808	120	140	276	18	6652	_cell_1728	1	5829	3	6203	5020	CCTATTATCCGTGCGA-1	cortex	1.443554705	0.630664704	0.00193529	0.048592829
15080	5410	15248	5320	157	222	790	43	8716	_cell_1729	1	7226	1	8018	6602	CCTATTATCGACCCGA-1	stele (xylem)	-0.310510969	-0.302400154	0.016265647	-0.026583869
8172	3062	8774	3392	78	144	412	87	4661	_cell_1730	1	4011	0	4218	3658	CCTCCCTAGTCGAAAT-1	epidermis	-0.076367671	-0.079378795	0.037088787	0.013767422
1842	880	2262	625	25	78	284	101	1149	_cell_1731	1	941	5	1057	1015	CCTCCCTAGTGCTAGG-1	NA_1	-0.580561641	-0.021985532	0.016105644	-0.006772734
5960	2512	5913	1677	47	85	603	119	3382	_cell_1732	1	2841	1	2868	2600	CCTCCCTCAATTCAGC-1	stele (xylem)	-0.407069621	-0.307343677	0.068469074	-0.003861981
13318	4254	14388	6168	128	194	604	191	7103	_cell_1733	1	6286	0	6949	5457	CCTCCCTCACTCCACT-1	epidermis	1.006342495	0.238441447	-0.014500497	0.030736825
4329	1976	4452	1382	32	35	400	97	2506	_cell_1734	1	2104	1	2326	2209	CCTCCCTCAGTAACTC-1	stele (xylem)	-0.343206488	-0.27816903	0.011696627	-0.018828673
17613	5212	19652	8152	193	317	962	411	9617	_cell_1735	1	8413	4	9087	6784	CCTCCCTCATACTGCA-1	endodermis sub-type 1	-0.361561418	-0.100485025	0.053586153	0.025119434
59129	11922	69728	23475	593	856	5839	1577	37388	_cell_1736	1	31281	1	34436	17848	CCTCCCTGTAACGGTG-1	stele (xylem)	-0.360103434	-0.332187714	0.159779386	0.008848244
15316	5206	15386	5517	134	249	962	54	8470	_cell_1737	1	7257	2	8225	6603	CCTCCCTGTACGTAAA-1	stele (peri)	-0.546683032	-0.386409975	0.084134319	-0.004236344
1253	595	1470	530	6	44	89	64	737	_cell_1738	1	614	10	661	641	CCTCCCTGTAGGGTTG-1	endodermis sub-type 2	0.941206714	-0.069014493	-0.040661985	0.005141365
2741	1262	2881	730	15	132	255	82	1667	_cell_1739	1	1453	5	1583	1498	CCTCCCTTCGGGACAA-1	NA_1	0.774808616	0.470849714	-0.072764831	0.000319807
9164	3653	10553	3356	98	242	998	469	5390	_cell_1740	1	4584	5	5036	4473	CCTCCCTTCTCCTTGG-1	NA_1	0.796614814	0.44097383	-0.105151271	-0.031203387
88682	13127	387664	220185	3329	7762	87652	11887	56849	_cell_1741	1	47060	7	48498	19115	CCTGCTAAGGAACCGT-1	c/e pre	-0.545125209	-0.143788045	0.05278714	-0.168378342
8592	3362	7564	2147	63	125	363	66	4800	_cell_1742	1	4018	2	4415	3887	CCTGCTACAACGGGTA-1	stele (peri)	-0.460625116	-0.371817151	0.070120957	0.008357995
1834	862	2889	890	51	204	399	220	1125	_cell_1743	1	945	7	1034	999	CCTGCTACAGCGTGAA-1	c/e pre	-0.316892637	-0.002197631	0.055887167	-0.008755981
115120	14731	402899	276537	5065	7787	35036	13298	65176	_cell_1744	1	54494	1	59568	21371	CCTGCTAGTGTGAGGT-1	stele (xylem)	-0.553407536	-0.050146216	0.063855162	-0.112994537
6516	2733	6547	2148	49	129	428	106	3687	_cell_1745	1	3067	1	3380	3099	CCTGCTATCACAACAC-1	stele (xylem)	-0.300476114	-0.28745702	0.020765078	-0.009699396
13693	4954	14985	4659	127	230	1283	655	8031	_cell_1746	1	6700	1	7349	6164	CCTGCTATCCTTTGCG-1	stele (xylem)	0.059804205	-0.333073409	0.084012047	-0.028156526
1003	482	1722	667	13	112	306	13	611	_cell_1747	1	494	2	544	517	CCTGCTATCGGTAGGA-1	stele (peri)	-0.574630157	-0.359313905	0.119450634	-0.002456564
5836	2237	10570	1801	50	208	2468	2304	3739	_cell_1748	1	3186	6	3567	2981	CCTGGGAAGCGCACAA-1	NA_2	-0.271410836	-0.25896132	-0.017748742	-0.014354246
122109	12844	178274	96743	1403	3559	8077	2176	66316	_cell_1749	1	58311	0	64843	19908	CCTGGGAAGCTGCTCG-1	epidermis	-0.074893441	-0.091594531	0.066651727	0.130292285
2096	884	2536	775	14	84	286	132	1245	_cell_1750	1	1059	6	1171	1048	CCTGGGAAGTGTTCCA-1	NA_2	0.359712386	0.336036934	0.017155516	0.043463377
100173	11646	226515	150401	1632	4200	13525	4225	52532	_cell_1751	1	46165	4	50502	17542	CCTGGGAGTCCAAGAG-1	endodermis sub-type 1	-0.112446649	-0.096786396	0.057392348	0.042140118
6517	2609	9996	2556	65	130	1961	1270	4014	_cell_1752	1	3401	11	3840	3323	CCTGGGATCATCGCCT-1	stele (phloem)	-0.746199131	-0.402279751	0.084846465	-0.027588023
10065	3951	10488	3387	77	150	609	261	6004	_cell_1753	1	5033	10	5502	4772	CCTGGGATCCACCTAC-1	endodermis sub-type 2	0.114398055	0.18034658	0.054210743	-0.023900829
6119	2575	5768	1187	36	84	465	231	3765	_cell_1754	1	3209	5	3589	3269	CCTGGGATCCACGCTT-1	NA_1	-0.585891464	-0.121634324	0.079670276	-0.001320527
46283	9132	49484	19143	383	813	2554	1698	24893	_cell_1755	1	21527	0	22512	12862	CCTGGGATCCAGGTCG-1	epidermis	0.779990932	0.206853995	0.003588037	0.071665857
23370	6855	26224	11047	171	372	1268	128	13238	_cell_1756	1	11220	2	12418	9142	CCTGGGATCTCAGATG-1	stele (peri)	-0.55938742	-0.422603071	0.098588873	-0.00914038
24622	7132	23483	8044	126	276	549	52	14436	_cell_1757	1	12433	0	14468	10309	CCTTAATAGAGAGTAG-1	epidermis	0.305591854	0.333613135	0.044351231	0.011207138
13100	4754	14240	5542	117	287	816	65	7413	_cell_1758	1	6153	2	6713	5626	CCTTAATAGGTTAGTA-1	stele (peri)	-0.462440494	-0.378932235	0.079738605	-0.023492685
21592	6461	21187	6965	123	313	1095	353	12338	_cell_1759	1	10431	6	11506	8707	CCTTAATAGTGTAATG-1	NA_2	0.849921231	0.618694707	-0.098108388	0.010619829
75859	12894	86391	31393	545	1351	7097	3974	42031	_cell_1760	1	35293	8	37900	18579	CCTTAATCACACTAGT-1	endodermis sub-type 3	-0.040627972	0.105755024	0.016686238	0.048170925
2152	983	2165	491	35	51	173	55	1360	_cell_1761	1	1154	6	1301	1195	CCTTAATGTATGCTAC-1	NA_2	1.537421585	0.133387405	-0.095812345	0.014043318
11923	4408	12606	4006	46	208	1046	413	6887	_cell_1762	1	5762	8	6289	5399	CCTTAATGTGCGCTCA-1	endodermis sub-type 3	0.946330695	0.173584324	0.019277675	-0.017612271
43687	10314	46973	15020	366	624	3261	1388	26314	_cell_1763	1	22099	7	24644	14932	CCTTAATGTTACCCAA-1	c/e pre	-0.618165318	-0.492631779	0.123083818	0.00159417
38182	9522	52170	21899	423	895	5273	936	22744	_cell_1764	1	19071	7	20834	13287	CCTTAATGTTCCAATG-1	c/e pre	-0.706897577	-0.420911239	0.090756941	-0.038103734
19556	6352	21513	7153	177	308	1703	385	11787	_cell_1765	1	9803	2	10537	8227	CCTTAATTCCGAGAGA-1	stele (peri)	-0.504836825	-0.40208568	0.095744986	-0.026989406
11474	4222	14515	4678	83	362	1825	952	6615	_cell_1766	1	5485	8	5913	4959	CCTTAATTCGATCGCG-1	endodermis sub-type 3	-0.078675522	-0.286135801	-0.009414764	-0.031733511
9570	3651	13263	4331	105	241	1855	1213	5518	_cell_1767	1	4756	2	5330	4565	CCTTGCAAGAAGCCGT-1	stele (peri)	-0.491302861	-0.396276722	0.097773944	-0.037016842
11919	4321	11880	4064	98	289	518	130	6781	_cell_1768	1	5643	2	6088	5063	CCTTGCAAGAGGCCTA-1	stele (peri)	-0.364629917	-0.298038615	0.045064657	-0.002515694
6990	2792	7086	2883	42	88	268	54	3751	_cell_1769	1	3253	4	3444	3100	CCTTGCAAGATTGACA-1	endodermis sub-type 1	-0.350997814	0.092814409	0.008986404	0.005011105
5484	2323	5391	1567	43	71	429	172	3109	_cell_1770	1	2664	10	2917	2621	CCTTGCAAGGCCAATG-1	endodermis sub-type 2	0.231940423	0.18903007	0.021977409	0.000761914
12032	4505	13694	4338	126	262	1397	239	7332	_cell_1771	1	6063	2	6733	5724	CCTTGCAAGGTTACAA-1	stele (peri)	-0.506763591	-0.326578936	0.074025535	-0.032543159
16049	5148	15881	4883	144	209	966	400	9279	_cell_1772	1	8025	4	8760	6859	CCTTGCAAGTTAGAGT-1	endodermis sub-type 1	-0.392011133	0.080738324	0.0519881	0.017063193
5137	2234	4914	1615	51	62	269	104	2813	_cell_1773	1	2303	1	2571	2399	CCTTGCACAAAGAGAG-1	stele (xylem)	-0.036048205	-0.298407339	0.100161052	-0.004227214
1890	892	2368	528	12	120	344	167	1197	_cell_1774	1	1020	5	1127	1077	CCTTGCACACCTGGTG-1	NA_1	-0.051047565	-0.196852401	0.04946766	-0.002971128
24544	7397	27133	7673	237	463	2885	1237	14638	_cell_1775	1	12284	1	13430	9885	CCTTGCACACTTACAG-1	stele (xylem)	0.093215363	0.146959802	0.094344554	-0.02556608
9920	3786	10247	3276	97	150	921	257	5546	_cell_1776	1	4736	3	5077	4393	CCTTGCACATAGTCCA-1	cortex	0.210013972	-0.186997627	0.007922	-0.009318058
12895	4523	13935	4447	113	251	962	147	8015	_cell_1777	1	6846	11	7648	6099	CCTTGCAGTCTTAGCA-1	stele (phloem)	-0.746199131	-0.402279751	0.084846465	-0.006203963
10391	3702	8698	2588	79	109	244	181	5497	_cell_1778	1	4817	4	5252	4421	CCTTGCATCCACGCTT-1	endodermis sub-type 1	0.427255167	-0.09429128	0.01198536	0.036478688
6954	2782	6738	2176	61	79	541	192	3689	_cell_1779	1	3195	3	3392	3026	CCTTGGTAGAAACGCC-1	cortex	-1.236877556	-0.178379091	0.166654127	0.008504002
3560	1637	3331	861	31	63	216	101	2059	_cell_1780	1	1699	1	1836	1732	CCTTGGTAGGGTAATT-1	stele (xylem)	-0.636120232	-0.313830691	0.067675535	-0.005787635
23578	6240	22578	8515	271	318	868	328	12278	_cell_1781	1	10820	3	11528	8187	CCTTGGTAGTCCAGAG-1	cortex	0.807806446	0.38506789	-0.020275045	0.055627575
5683	2475	6036	1320	47	72	1011	348	3238	_cell_1782	1	2662	1	2920	2723	CCTTGGTAGTCTAGAA-1	stele (xylem)	-0.203581703	-0.285088389	0.02823528	-0.019654353
24106	6553	25526	10066	215	362	1102	470	13311	_cell_1783	1	11783	0	13364	9228	CCTTGGTAGTGTCGGA-1	epidermis	0.05948862	-0.003924563	0.01659555	0.027563658
34480	8653	39335	15336	161	577	2941	803	19517	_cell_1784	1	16699	6	18542	12146	CCTTGGTCACTCGCAG-1	NA_2	-0.183411059	0.141770964	-0.006293167	0.001354213
22808	6335	22513	8157	160	315	1227	197	12457	_cell_1785	1	10809	0	11644	8360	CCTTGGTCAGCGCGTT-1	epidermis	0.355732161	0.207384934	-0.000772157	0.035026024
41099	8689	39058	13880	47	407	2039	668	22017	_cell_1786	1	19321	3	21982	12729	CCTTGGTCAGCGTACC-1	cortex	-1.077116794	-0.233730364	0.120530919	0.076846037
1978	949	1700	289	16	48	97	15	1235	_cell_1787	1	1049	1	1146	1109	CCTTGGTGTGTCGGTC-1	stele (xylem)	-0.610888916	-0.287905408	0.020081708	-0.001510944
1064	520	1170	229	4	60	151	52	674	_cell_1788	1	555	5	604	597	CCTTGGTTCAGGAAGC-1	NA_1	-0.573987883	-0.15051007	0.067470458	-0.005895152
6231	2625	6716	1925	49	137	654	284	3667	_cell_1789	1	3119	8	3384	3082	CCTTGGTTCCTCCTGA-1	endodermis sub-type 3	0.183841261	0.134335587	0.036090631	-0.013677887
1171	581	1453	482	19	15	135	47	755	_cell_1790	1	642	5	696	683	CGAGTTAAGACACTTC-1	NA_1	-0.426473257	-0.284262051	0.090046275	-0.013779659
1938	920	2357	585	13	75	316	138	1230	_cell_1791	1	1002	6	1121	1067	CGAGTTAAGACTCTTG-1	NA_2	-0.846296182	-0.381765095	0.164776494	-0.005346411
5421	2312	6042	1987	66	87	381	103	3418	_cell_1792	1	2920	0	3168	2928	CGAGTTAAGCTGAATA-1	epidermis	1.976804104	0.099772592	-0.154509376	-0.010641411
9360	3441	8015	2634	69	105	250	45	4912	_cell_1793	1	4283	3	4574	3966	CGAGTTAAGGCTCCTG-1	cortex	0.878404676	0.514287935	-0.005492273	0.030332946
15134	4862	15818	6672	110	246	544	39	8207	_cell_1794	1	7130	3	7786	6149	CGAGTTACACGGTTAT-1	cortex	0.979124991	0.453308873	-0.003680419	0.016881312
13485	4945	14945	5293	112	222	1321	160	7837	_cell_1795	1	6517	2	7423	6232	CGAGTTACAGGTCCTG-1	stele (peri)	-0.716036477	-0.044515976	0.068156657	-0.033695443
11972	4199	15816	6135	101	235	1713	569	7063	_cell_1796	1	6083	3	6766	5501	CGAGTTAGTACCCACG-1	cortex	-0.117591066	0.144544519	0.004715169	-0.021221095
7433	2826	6678	2002	60	128	287	69	4132	_cell_1797	1	3642	0	4172	3616	CGAGTTAGTACCGGCT-1	epidermis	0.126998222	0.097500549	0.006575567	0.031348114
11232	4231	11308	3646	89	160	636	197	6580	_cell_1798	1	5490	1	6154	5213	CGAGTTAGTATTGTCG-1	stele (xylem)	-0.481697183	-0.280068435	0.094650418	-0.01382635
2332	1076	2328	788	12	44	124	26	1334	_cell_1799	1	1164	4	1215	1163	CGAGTTAGTCTGGTCG-1	endodermis sub-type 1	1.104565716	0.583174192	-0.134656256	0.007413126
16448	5395	18712	6773	182	262	1210	803	9482	_cell_1800	1	8022	4	8685	6831	CGAGTTAGTGCGTCCA-1	endodermis sub-type 1	-0.151382573	0.130412829	-0.001289152	-0.013318776
7420	3095	8268	2341	45	147	959	150	4626	_cell_1801	1	3933	0	4393	3904	CGAGTTAGTGTTTCTT-1	epidermis	1.563257404	0.61411803	-0.066079463	-0.027324536
9899	3506	9832	3327	66	166	504	393	5376	_cell_1802	1	4692	3	4972	4166	CGAGTTATCACCCGGA-1	cortex	0.979814347	0.487424303	0.009194757	0.027260741
2175	966	2194	769	27	54	107	20	1217	_cell_1803	1	1067	0	1102	1031	CGAGTTATCCTGAAAC-1	epidermis	0.839078044	0.210344481	-0.016485003	0.025840965
28001	7657	26912	8578	219	324	1324	585	15882	_cell_1804	1	13673	9	15162	10640	CGAGTTATCGTGAACT-1	NA_3	-1.642606041	-0.27248113	0.210720929	0.017781322
19877	5982	20602	8052	187	270	936	573	10584	_cell_1805	1	9243	4	10037	7686	CGAGTTATCTCCACTG-1	endodermis sub-type 1	0.024115352	-0.088292535	0.01593531	0.011750743
15216	5052	16460	5642	99	240	1391	290	8798	_cell_1806	1	7583	2	8334	6736	CGATGATAGCCTTTGA-1	stele (peri)	-0.120611308	-0.260842073	-0.028131193	-0.002348561
12626	4598	13457	4783	118	197	824	320	7215	_cell_1807	1	6078	1	6684	5686	CGATGATCAAAGGTCG-1	stele (xylem)	0.024801098	-0.33325609	0.090950384	-0.018482732
1384	658	2106	395	6	756	98	16	835	_cell_1808	1	707	4	752	726	CGATGATCAAGTCTGT-1	endodermis sub-type 1	0.077371908	-0.203662504	0.023786734	-0.002539457
31099	8002	35352	12098	186	973	2816	1483	17796	_cell_1809	1	15108	7	16194	10933	CGATGATCACCGAAAG-1	c/e pre	0.095404274	-0.173021669	0.011699274	0.005946741
28663	7293	25185	7523	250	990	766	271	15385	_cell_1810	1	13475	4	14819	10059	CGATGATCATGGTTTG-1	endodermis sub-type 1	0.190497207	-0.094496047	0.016256283	0.058116233
18746	5763	20050	8667	232	310	586	83	10172	_cell_1811	1	8861	0	9641	7466	CGATGATGTCACCCGA-1	epidermis	0.82491025	0.417891376	-0.038993149	0.005990097
162220	15821	224738	109742	2184	3455	10790	3867	94700	_cell_1812	1	81917	0	92132	24397	CGATGATTCTACCCGT-1	epidermis	0.704260492	0.201581622	-0.025270904	0.11992934
4672	2005	5136	1656	73	94	309	32	2972	_cell_1813	1	2519	11	2887	2604	CGCAATAAGAAGAGTG-1	stele (phloem)	-0.746199131	-0.402279751	0.084846465	-0.001484742
17611	5543	14184	3539	125	200	416	158	9746	_cell_1814	1	8421	0	9019	7154	CGCAATACATGGCCGT-1	epidermis	0.869461979	0.42416013	-0.060769828	0.038791023
22649	6488	22318	7672	161	278	974	414	12819	_cell_1815	1	11089	0	11925	8746	CGCAATAGTAAGGTCG-1	epidermis	0.009865732	0.513045192	-0.062009036	0.0227693
9828	3556	10540	2824	74	159	1115	292	6076	_cell_1816	1	5171	6	5787	4737	CGCAATATCGAAGCCC-1	NA_2	0.172014187	-0.348814032	0.027182619	0.01099068
15920	5016	18596	8459	70	280	1087	183	8517	_cell_1817	1	7443	0	8201	6434	CGCAATATCGATAGGG-1	epidermis	1.163662016	0.548945817	-0.042197145	0.00494034
38327	9131	44892	15652	309	530	3035	524	24842	_cell_1818	1	20961	3	22763	13943	CGCAATATCGTCAACA-1	cortex	0.831041269	0.378816984	-0.032352741	0.004440001
18136	5246	17685	5007	131	261	1258	277	10751	_cell_1819	1	9183	6	10146	7247	CGCAATATCTTCCGTG-1	NA_2	0.101090785	0.198506474	-0.120992474	0.048475456
7830	3186	8854	2640	81	119	831	444	4739	_cell_1820	1	4084	11	4539	4007	CGCACAGAGAATACTG-1	stele (phloem)	-0.795459672	-0.427138345	0.062497415	-0.022892109
24277	6813	23235	6870	168	337	1764	601	13495	_cell_1821	1	11499	8	12334	9019	CGCACAGAGCTACGTT-1	endodermis sub-type 3	1.177347314	0.221423623	0.027260682	0.026364122
5992	2345	5947	2419	56	95	198	57	3122	_cell_1822	1	2715	3	2735	2445	CGCACAGCAACTAGAA-1	cortex	0.560552917	0.625513357	-0.045582299	0.027905634
5560	2374	6227	1996	55	97	719	297	3063	_cell_1823	1	2590	2	2840	2616	CGCACAGCACGTTGTA-1	stele (peri)	-0.57545709	-0.430597567	0.106186958	-0.013473544
5734	2284	6992	2548	46	125	658	273	3342	_cell_1824	1	2832	6	3162	2765	CGCACAGCATCAGAAA-1	NA_2	-0.53773965	-0.3757687	0.106498288	0.007330033
5223	2285	5507	1801	53	91	338	27	3197	_cell_1825	1	2673	2	2930	2686	CGCACAGGTAGTCTGT-1	stele (peri)	-0.201831257	-0.237485133	0.044806329	-0.01478549
7039	2874	6937	2328	39	109	295	114	4052	_cell_1826	1	3475	10	3772	3348	CGCACAGGTATTTGCG-1	endodermis sub-type 2	0.266555014	0.183376559	0.015953226	-0.002749423
6291	2509	5945	1990	28	128	289	117	3393	_cell_1827	1	2912	3	3176	2865	CGCACAGGTCACCCGA-1	cortex	-1.122522703	0.09138114	0.104218538	0.019721246
6082	2536	7070	2279	42	97	742	443	3467	_cell_1828	1	2954	4	3141	2875	CGCACAGGTCTGCACG-1	endodermis sub-type 1	0.301181293	-0.202552565	0.025113378	-0.013463481
9436	3672	10649	3308	94	140	735	398	5974	_cell_1829	1	5059	3	5527	4766	CGCACAGGTGACGCAA-1	cortex	1.824195843	0.117002761	-0.127468918	-0.021682072
17003	5465	17488	7107	174	201	475	137	9394	_cell_1830	1	8102	8	8733	7007	CGCACAGGTGTGACCC-1	endodermis sub-type 3	0.087130137	-0.125802523	0.007141522	0.00412039
31676	7855	34367	14898	335	497	1213	282	17142	_cell_1831	1	14895	3	16247	10891	CGCACAGTCACACGTA-1	cortex	0.24771944	0.129475137	-0.053263555	0.026025115
9427	3256	8700	3031	80	126	320	32	5111	_cell_1832	1	4474	3	5124	4146	CGCACAGTCCTCTCTT-1	cortex	-0.097541827	-0.08543249	0.076990969	0.049925412
9415	3599	11466	3226	52	268	1385	895	5640	_cell_1833	1	4884	4	5432	4651	CGCAGGTAGGCTCCTG-1	endodermis sub-type 1	-1.316372261	-0.427029399	0.212878765	-0.021685686
26716	7305	31477	14327	385	466	1638	245	14416	_cell_1834	1	12425	0	13600	9580	CGCAGGTAGTAGTCGG-1	epidermis	-0.165603503	-0.258061184	0.065691242	-0.003962792
14677	4871	13961	5238	80	194	521	98	7830	_cell_1835	1	6779	8	7292	5976	CGCAGGTCAAGTTGCT-1	endodermis sub-type 3	0.657077694	0.141709949	0.055111269	0.017605022
23699	6840	21532	6389	144	352	1415	577	12655	_cell_1836	1	10840	8	11725	8652	CGCAGGTCAATGGTAA-1	endodermis sub-type 3	0.943395293	0.192329894	0.032307297	0.024199928
28764	7764	31700	11504	240	541	2226	742	16447	_cell_1837	1	13962	8	15024	10574	CGCAGGTCAGCCACGT-1	endodermis sub-type 3	0.690856505	0.137037414	0.040335099	0.000655616
13061	4629	13156	4260	118	332	866	349	7231	_cell_1838	1	6160	4	6591	5556	CGCAGGTGTTCTACGA-1	endodermis sub-type 1	1.19783091	0.221142354	0.028235959	-0.004103074
4984	2001	5001	1354	49	98	353	141	3006	_cell_1839	1	2547	6	2707	2363	CGCAGGTTCTAGTCGA-1	NA_2	-0.564989267	-0.129532763	0.005526918	0.02928867
9578	3751	10276	3562	47	170	789	362	5346	_cell_1840	1	4529	8	4873	4286	CGCAGGTTCTCCTTGG-1	endodermis sub-type 3	0.385991874	0.226251347	-0.004802618	-0.020806679
7680	3005	9918	3139	27	161	1243	844	4504	_cell_1841	1	3904	4	4375	3775	CGCGCAAAGGCTAAAT-1	endodermis sub-type 1	1.04382604	-0.088288677	-0.020582729	-0.016865273
60907	10393	68303	32305	764	931	2322	151	31830	_cell_1842	1	27619	3	29463	14872	CGCGCAAAGTGAACCG-1	cortex	0.185489416	-0.020987808	-0.015943276	0.084620812
13453	4923	13375	3966	128	436	816	186	7843	_cell_1843	1	6499	1	7269	6117	CGCGCAAAGTGAATAC-1	stele (xylem)	0.021610217	-0.346904347	0.076572	-0.019889679
6011	2577	5839	1558	44	79	495	256	3407	_cell_1844	1	2819	2	3032	2823	CGCGCAAAGTTCGCGC-1	stele (peri)	-0.125523225	-0.246704135	-0.033023367	-0.010306874
27587	7806	35760	12778	370	624	4114	1504	16370	_cell_1845	1	13592	1	15242	10587	CGCGCAACAAGTAACA-1	stele (xylem)	-0.016377918	-0.308742426	0.095815409	-0.036972113
10676	4135	12410	3262	88	165	1671	748	6476	_cell_1846	1	5346	2	6015	5154	CGCGCAACACCATTCC-1	stele (peri)	-0.26936473	-0.258139317	0.046701498	-0.036067125
26294	7849	27902	9849	213	358	1606	239	15637	_cell_1847	1	12838	1	13902	10149	CGCGCAAGTGCAAAGC-1	stele (xylem)	-0.669825238	-0.358778498	0.124842173	-0.025261346
14250	5007	13807	4588	65	175	778	154	8047	_cell_1848	1	6803	4	7527	6229	CGCGCAAGTTACACTG-1	endodermis sub-type 1	-0.262622343	-0.267825649	0.053127628	-0.005896083
21884	6647	20245	6933	210	294	546	66	12196	_cell_1849	1	10491	10	11388	8506	CGCGCAAGTTCTTTGT-1	endodermis sub-type 2	0.425072375	0.198609734	0.044054313	0.009992723
25961	6935	26049	9657	119	339	1333	441	14160	_cell_1850	1	12360	3	13448	9401	CGCGCAATCACCCTTG-1	cortex	0.62743918	0.504064236	0.003410913	0.032396138
43325	9754	44098	14566	347	459	2972	1742	24012	_cell_1851	1	20380	0	21990	13651	CGCGCAATCCAGGTCG-1	epidermis	-0.779498063	-0.39949507	0.086139914	0.031667453
3434	1579	3568	851	15	82	433	83	2104	_cell_1852	1	1789	1	1979	1853	CGCGCAATCCCAATGA-1	stele (xylem)	-0.941113297	-0.311740537	0.105301613	-0.009261512
33447	8333	33672	11352	231	484	2481	792	18332	_cell_1853	1	15664	2	17443	11628	CGCTAGGAGGCGTCCT-1	stele (peri)	-0.408383084	-0.332874954	0.043569591	0.026907141
10440	3891	14794	6518	103	194	1451	507	6021	_cell_1854	1	5122	11	5623	4825	CGCTAGGAGTTCGACT-1	stele (phloem)	-0.449396272	-0.279700711	0.037500868	-0.039533456
3900	1735	4682	1317	29	91	565	215	2465	_cell_1855	1	1991	1	2247	2103	CGCTAGGCAAACTACC-1	stele (xylem)	-0.487195494	-0.2764152	0.055464603	-0.010885663
16796	5496	18648	6461	104	366	1461	679	9577	_cell_1856	1	8242	0	9277	7328	CGCTAGGCACTGATTG-1	epidermis	-0.09978068	0.374128355	0.086739071	-0.011843119
3062	1333	3322	822	23	72	348	102	1955	_cell_1857	1	1662	5	1873	1715	CGCTAGGGTACGAGAC-1	NA_1	0.822112801	0.278153898	-0.158418978	0.018119058
29811	7669	27528	9073	152	299	1555	402	16047	_cell_1858	1	13756	2	14999	10430	CGCTAGGTCAAGAGAT-1	stele (peri)	0.762851027	0.365151299	-0.037827636	0.041194569
30095	8008	32834	12768	220	455	2232	595	16564	_cell_1859	1	14150	8	15243	10557	CGCTAGGTCATCATGG-1	endodermis sub-type 3	0.853358604	0.174184528	0.023614066	0.001897947
25579	7297	28209	9563	170	373	2207	1163	14733	_cell_1860	1	12451	10	13511	9855	CGCTAGGTCCAGGGAA-1	endodermis sub-type 2	-0.341253872	-0.165642322	0.058689262	-0.007076391
4612	1976	7635	2254	41	444	1804	297	2795	_cell_1861	1	2324	3	2433	2199	CGCTAGGTCGGTCCGA-1	cortex	0.620208652	0.328589827	-0.013664481	-0.031851836
9243	3596	9957	4345	85	147	302	28	5050	_cell_1862	1	4367	4	4855	4240	CGCTATCAGGAGTCTG-1	endodermis sub-type 1	-0.378515752	0.093726098	0.010486198	-0.014778971
9654	3683	11240	3388	94	245	1156	716	5641	_cell_1863	1	4674	6	5168	4374	CGCTATCAGTCGCCTG-1	NA_2	-0.621374748	-0.409794179	0.082341855	-0.018693844
12051	4430	11391	3432	74	185	695	194	6811	_cell_1864	1	5840	1	6459	5467	CGCTATCCAAATGTCC-1	stele (xylem)	-0.356287915	-0.283195234	0.020037597	-0.004001499
6731	2842	7866	1831	61	90	1013	569	4302	_cell_1865	1	3601	2	4058	3636	CGCTATCCAAGACTTC-1	stele (peri)	-0.135514952	-0.053571686	-0.003709262	-0.028127266
20706	6199	18623	6614	168	190	406	114	11131	_cell_1866	1	9532	0	10379	7907	CGCTATCCATCTCACC-1	epidermis	0.95806182	0.430414445	-0.049677419	0.02694386
30367	7998	28173	9355	126	349	1433	326	16584	_cell_1867	1	14161	3	15487	10817	CGCTATCGTTGCAGAG-1	cortex	0.822296526	0.420772814	-0.010362415	0.027781476
13560	4630	15863	4752	82	222	1726	661	8420	_cell_1868	1	7255	5	7864	6411	CGCTATCGTTTGTGAC-1	NA_1	0.99143111	0.577212585	-0.011090042	-0.009928006
9000	3449	9972	3332	64	169	611	162	5634	_cell_1869	1	4833	0	5444	4608	CGCTATCTCAAGAGAT-1	epidermis	0.851777078	0.430491167	-0.115900363	-0.008372799
13786	4765	15622	5328	138	222	859	302	8773	_cell_1870	1	7368	6	8249	6363	CGCTATCTCAATCGTG-1	NA_2	0.668527322	0.13863543	0.046956066	-0.013354609
9828	3728	22912	9168	131	1907	4244	1304	6158	_cell_1871	1	5237	5	5999	4975	CGCTATCTCTCTATTG-1	NA_1	1.386224659	0.124684309	-0.089423801	-0.102646495
20359	5649	17464	5906	147	211	438	31	10731	_cell_1872	1	9335	3	9849	7243	CGCTGGAAGACCGCAA-1	cortex	0.628365685	0.502259307	-0.030938597	0.068144086
13744	4774	14081	4901	123	296	900	319	7542	_cell_1873	1	6484	4	7154	5904	CGCTGGAAGCTCGGCT-1	endodermis sub-type 1	-0.378515752	0.093726098	0.010486198	-0.003173351
2258	1052	3005	902	36	117	356	140	1454	_cell_1874	1	1232	5	1316	1252	CGCTGGAAGGAGAACA-1	NA_1	-0.605414366	-0.102239009	0.064074034	-0.006655586
19885	6438	21459	7400	199	387	1784	323	11366	_cell_1875	1	9511	1	10379	8187	CGCTGGAAGGTGTTGG-1	stele (xylem)	-0.396180731	-0.348838922	0.116427872	-0.025256941
1392	663	1704	386	17	106	224	74	897	_cell_1876	1	743	2	797	758	CGCTGGAAGTATACCC-1	stele (peri)	-0.049194316	0.087098566	0.00169018	0.001611492
14752	4695	22042	6828	143	616	2889	2189	9377	_cell_1877	1	7949	6	8604	6505	CGCTGGAAGTTGGAAT-1	NA_2	1.767635967	0.11425392	-0.140527223	-0.02131917
111263	14262	553433	340966	5843	15833	82154	41568	67069	_cell_1878	1	56669	2	62298	21700	CGCTGGACAAACCCTA-1	stele (peri)	-1.091269791	-0.566512157	0.128885521	-0.179994117
27487	8038	32531	11132	226	380	3584	1340	15869	_cell_1879	1	13154	1	14556	10560	CGCTGGACAAAGGTCG-1	stele (xylem)	-0.56551849	-0.310821213	0.089415624	-0.037781197
15144	4694	17211	7602	144	336	755	340	8034	_cell_1880	1	7108	0	7831	6064	CGCTGGACACTGTTAG-1	epidermis	0.063941119	-0.037604811	0.053174049	0.021904851
7056	2798	8010	2466	59	142	925	371	4047	_cell_1881	1	3450	2	3858	3396	CGCTGGACATGTCCCT-1	stele (peri)	0.002639174	-0.279708735	-0.034348566	-0.002491396
6453	2712	6259	1944	20	94	337	123	3741	_cell_1882	1	3169	5	3398	3089	CGCTGGAGTAAACGGC-1	NA_1	-0.661400686	-0.151938939	0.013777131	-0.006996661
29055	7846	30713	8711	112	374	3409	1631	16476	_cell_1883	1	14164	9	15674	10773	CGCTGGAGTCAAGACG-1	NA_3	-0.124980375	-0.259567861	-0.034718537	0.004910727
4642	2044	4672	1445	34	55	270	143	2725	_cell_1884	1	2316	10	2443	2271	CGCTGGAGTCCGTAGC-1	endodermis sub-type 2	0.418264099	0.192120607	0.033607088	-0.006287427
5453	2361	5527	1652	54	88	481	112	3140	_cell_1885	1	2601	1	2967	2737	CGCTGGAGTCGAGGAT-1	stele (xylem)	-0.556971015	-0.366437643	0.117603693	-0.010542869
11672	4096	12790	5173	81	191	899	207	6239	_cell_1886	1	5358	3	5621	4754	CGCTGGAGTGGTTCTA-1	cortex	0.702349464	0.49035977	-0.030936096	0.003395931
26447	7343	26977	9945	199	402	851	228	15352	_cell_1887	1	13306	0	14874	10386	CGCTGGAGTTACACTG-1	epidermis	0.759386081	0.471946539	-0.103887548	0.010838473
16918	4969	17775	7658	155	226	403	87	9246	_cell_1888	1	8051	0	8703	6381	CGCTGGATCCTGGGAC-1	epidermis	0.179216434	0.092386204	0.015508678	0.041196605
15637	5440	22430	5861	81	337	4141	2433	9577	_cell_1889	1	8073	5	8942	7192	CGCTGGATCGGTTAGT-1	NA_1	-0.985557861	-0.257046184	0.098805949	-0.062273292
4289	1775	5022	1623	33	69	378	355	2564	_cell_1890	1	2166	6	2361	2105	CGCTGGATCTCCAACC-1	NA_2	-0.375145918	-0.270204067	0.033119889	0.015829518
1280	633	1606	524	13	42	176	57	794	_cell_1891	1	666	5	734	722	CGGACCACAACATAAG-1	NA_1	0.260139369	0.042985271	-0.020069471	-0.0136967
6245	2521	6477	1849	46	98	538	166	3780	_cell_1892	1	3236	5	3547	3180	CGGACCACAATGGCTT-1	NA_1	0.681173265	0.405340897	-0.099570039	0.007780905
6386	2660	8182	2151	49	145	1034	881	3922	_cell_1893	1	3267	8	3524	3131	CGGACCAGTATTCGCA-1	endodermis sub-type 3	0.766308741	0.1738844	0.021709506	-0.025770462
6042	2533	5242	1746	22	43	176	28	3227	_cell_1894	1	2826	3	3122	2872	CGGACCAGTGGTAAGC-1	cortex	0.558458032	0.461131147	0.013802706	0.007246336
10633	3665	11809	5132	51	163	632	166	5665	_cell_1895	1	5047	0	5695	4704	CGGACCAGTGTCGTCG-1	epidermis	-0.061128835	-0.105757142	0.072421427	0.020065923
7256	2985	7798	2265	24	89	801	240	4379	_cell_1896	1	3728	8	4161	3736	CGGACCATCTGCTACC-1	endodermis sub-type 3	0.213586815	0.131308674	0.060414334	-0.016060015
13281	4538	11330	3002	26	125	553	296	7328	_cell_1897	1	6352	0	6973	5763	CGGACCATCTGTAGAC-1	epidermis	0.10541422	-0.115430876	0.006320352	0.02831879
6892	2563	13734	2982	69	215	3710	2800	3958	_cell_1898	1	3388	11	3800	3133	CGGACTGAGAGCCTGA-1	stele (phloem)	-1.268471745	-0.418358767	0.1333774	-0.029925516
2968	1376	2903	901	27	36	246	57	1636	_cell_1899	1	1395	2	1480	1424	CGGACTGAGTAGTCGG-1	stele (peri)	-0.108859319	-0.254335523	-0.034404735	-0.003009446
6262	2663	6758	2066	39	115	630	241	3667	_cell_1900	1	3071	2	3397	3087	CGGACTGAGTCGCCTG-1	stele (peri)	-0.045460196	-0.306787863	-0.02064609	-0.018274267
6320	2518	6790	2174	54	118	682	212	3550	_cell_1901	1	3079	10	3308	2906	CGGACTGAGTTGTCCA-1	endodermis sub-type 2	0.464067017	0.252934662	0.026474396	0.009657669
20286	6675	19351	5413	210	306	1058	132	12232	_cell_1902	1	10110	1	11102	8692	CGGACTGAGTTTGGAA-1	stele (xylem)	-0.52071303	-0.266553245	0.07419589	-0.018990956
17386	5694	18890	7035	142	290	1360	575	9488	_cell_1903	1	8127	2	8765	6987	CGGACTGCAAGACTAA-1	stele (peri)	-0.132837151	-0.070551885	-0.026171459	-0.013869292
3656	1661	3932	763	19	37	467	386	2260	_cell_1904	1	1929	11	2181	2039	CGGACTGCACTCGTGG-1	stele (phloem)	-0.779844083	-0.39937445	0.078573008	-0.009353904
6568	2585	7773	2800	56	104	722	526	3565	_cell_1905	1	3108	0	3424	3042	CGGACTGGTCTCAAAC-1	epidermis	0.134077206	0.093639587	0.012736719	0.003443494
4140	1497	5208	1566	54	535	318	275	2460	_cell_1906	1	2091	6	2295	1876	CGGACTGGTGCCCGAT-1	NA_2	-0.874211253	-0.007402406	0.131910412	0.071935625
77615	11574	263559	176906	3542	5234	21713	15078	41086	_cell_1907	1	35091	2	38032	16348	CGGACTGGTTACCCAA-1	stele (peri)	-0.147641894	-0.29075436	-0.014607086	-0.094987756
22380	6731	22193	7277	161	346	990	212	13207	_cell_1908	1	11244	10	12346	9062	CGGACTGGTTTGTACG-1	endodermis sub-type 2	0.205211187	0.164122849	0.001258849	0.002349948
12099	4447	12210	4022	121	343	798	252	6674	_cell_1909	1	5617	2	6122	5203	CGGACTGTCCAGTTAG-1	stele (peri)	-0.510900001	-0.398360036	0.09331238	-0.011509043
56330	9746	90795	51762	954	1713	3843	617	31906	_cell_1910	1	27181	0	29432	14346	CGGACTGTCGGGAATG-1	epidermis	0.796767469	0.36591382	-0.076917575	0.032216599
1386	665	2084	330	16	93	507	275	863	_cell_1911	1	724	5	802	776	CGGTGCAAGATCACCT-1	NA_1	1.530004649	0.081495917	-0.069664699	-0.006214814
27999	7810	28785	9040	232	434	2109	232	16738	_cell_1912	1	13905	2	14816	10354	CGGTGCAAGCGCACAA-1	stele (peri)	-0.460625116	-0.371817151	0.070120957	-0.000124599
39653	9670	43274	15621	425	1145	2611	1143	22329	_cell_1913	1	18660	2	20372	13086	CGGTGCAAGCGTCAAG-1	stele (peri)	-0.239325919	-0.292896512	0.014381737	-0.000237566
43455	9030	38949	14051	275	473	1162	157	22831	_cell_1914	1	19697	3	21125	12577	CGGTGCAAGGATCCTT-1	cortex	0.821493725	0.346702921	-0.038817495	0.084743924
16660	5480	18872	6421	145	321	1767	308	9910	_cell_1915	1	8217	1	8890	6981	CGGTGCACAACACGGA-1	stele (xylem)	-0.616953635	-0.353052635	0.119885264	-0.015635104
10159	3580	10535	4469	69	135	278	148	5436	_cell_1916	1	4742	0	5197	4392	CGGTGCACACGCGACT-1	epidermis	0.481560949	0.374955085	-0.077252395	0.022503732
18187	5589	18858	7896	193	261	767	126	9615	_cell_1917	1	8339	3	8909	6934	CGGTGCACAGATTAAG-1	cortex	-0.421085515	-0.15322932	0.090155776	0.013992353
10555	4026	9887	2457	45	155	907	425	5898	_cell_1918	1	4985	3	5406	4708	CGGTGCACAGCGCGTT-1	cortex	0.091863808	-0.163543342	0.020440448	-0.005486798
4843	2056	4548	1592	7	56	282	14	2597	_cell_1919	1	2279	3	2690	2449	CGGTGCACATAGTCCA-1	cortex	0.048362224	-0.201080968	0.018119849	0.011311949
6213	2600	5479	1478	31	65	336	129	3440	_cell_1920	1	2873	2	3172	2922	CGGTGCAGTAGAACGC-1	stele (peri)	-0.39490878	-0.330453834	0.041948917	0.004877602
7845	3164	9500	3069	75	159	1405	333	4459	_cell_1921	1	3711	1	4080	3640	CGGTGCAGTATTCGAC-1	stele (xylem)	-0.773066434	-0.416895218	0.090358668	-0.025791604
5822	2355	5561	1939	63	98	269	132	3060	_cell_1922	1	2677	3	2815	2550	CGGTGCAGTCTAACCA-1	cortex	0.943113082	0.467655356	0.006171272	0.018552532
21061	6221	24307	8914	148	334	2264	577	12070	_cell_1923	1	10479	0	11413	8408	CGGTGCAGTCTTAGCA-1	epidermis	-0.532840728	-0.365994288	0.09102706	-0.001897979
5816	2393	6739	2342	77	136	569	254	3361	_cell_1924	1	2898	11	3115	2815	CGGTGCATCACAAGCT-1	stele (phloem)	-0.746199131	-0.402279751	0.084846465	-0.003703997
1204	594	1239	341	12	42	96	41	707	_cell_1925	1	593	5	659	644	CGGTGCATCGAGAACG-1	NA_1	-0.532673884	-0.01008346	0.051420984	-0.010134392
1102	542	1118	288	4	31	101	43	651	_cell_1926	1	561	5	616	607	CGGTGCATCTGTCGGG-1	NA_1	-0.125523225	-0.246704135	-0.033023367	-0.00864676
6729	2798	5460	1319	39	58	272	78	3694	_cell_1927	1	3148	2	3386	3086	CGTAAACAGATGGCAC-1	stele (peri)	-0.368523568	-0.291323813	0.020719458	0.007903152
9587	3749	8919	2701	65	130	506	157	5360	_cell_1928	1	4454	1	4944	4324	CGTAAACAGGATTGCG-1	stele (xylem)	-0.103067721	-0.285499177	0.037432972	-0.006330384
11060	4020	11956	3776	95	164	981	766	6174	_cell_1929	1	5280	4	5666	4764	CGTAAACCACAAGGGT-1	endodermis sub-type 1	-0.212903935	0.141694299	0.002008665	-0.004341528
32522	8235	36058	12254	164	3076	1543	714	18307	_cell_1930	1	15583	0	16794	11353	CGTAAACCACATCATG-1	epidermis	0.129671332	0.46387303	-0.08990742	0.010072565
23475	6962	23558	7283	219	322	1904	180	13650	_cell_1931	1	11574	6	12595	9337	CGTAAACCATCGTACA-1	NA_2	0.292053387	-0.168470996	0.022166002	0.000541851
1535	726	1633	666	12	29	59	13	854	_cell_1932	1	747	4	824	794	CGTAAACGTAGCGAGT-1	endodermis sub-type 1	-1.406961843	-0.350143385	0.208073533	0.005400467
3961	1764	3878	1274	34	93	246	45	2186	_cell_1933	1	1848	1	2024	1897	CGTAAACGTCATTGGT-1	stele (xylem)	0.004760532	-0.283020101	0.088021577	9.92E-05
7806	3049	8128	2926	61	154	509	97	4381	_cell_1934	1	3755	3	3968	3472	CGTAAACGTGAGGGTT-1	cortex	0.778791862	0.412819767	-0.019925103	0.00275256
5884	2394	6489	2097	61	103	705	182	3341	_cell_1935	1	2909	4	3166	2828	CGTAAACGTGCAAGAC-1	endodermis sub-type 1	-0.325331945	0.078182906	0.040812071	0.004221753
9010	3580	8806	2812	80	131	565	42	5176	_cell_1936	1	4326	1	4668	4179	CGTAAACGTGCTTCCT-1	stele (xylem)	-0.171779122	-0.280070138	0.046002512	-0.012055412
16688	5638	17588	7076	176	295	651	57	9333	_cell_1937	1	7771	2	8548	6903	CGTAAACGTGGCGCTT-1	stele (peri)	-0.141833025	-0.291444728	-0.015165758	-0.018259619
17398	5527	15204	5242	112	176	387	42	9245	_cell_1938	1	8026	4	8708	6890	CGTAAACGTTCACGTA-1	endodermis sub-type 1	0.440814611	0.529080053	-0.012058043	0.026570276
4809	1964	5952	1271	50	117	895	589	3030	_cell_1939	1	2511	6	2792	2424	CGTAAACTCACCACAA-1	NA_2	-0.982975794	-0.218833582	0.121061987	0.00932612
19206	5806	20504	8663	166	267	816	188	10404	_cell_1940	1	8879	3	9134	7059	CGTAAACTCTGGCCAG-1	cortex	0.820614448	0.350071684	-0.017883277	0.010419796
8128	2996	7378	2486	66	119	373	64	4270	_cell_1941	1	3729	4	4113	3512	CGTACAAAGCATTCCA-1	endodermis sub-type 1	0.317817104	-0.099776235	0.010419053	0.036457506
4435	1900	5787	1854	48	198	687	450	2550	_cell_1942	1	2229	4	2375	2183	CGTACAAAGTCAACTC-1	endodermis sub-type 1	-0.251089587	0.111556336	0.020135532	-0.009329145
12146	4428	31541	12601	267	2031	7069	1973	7600	_cell_1943	1	6337	5	6937	5732	CGTACAAAGTCGAAAT-1	NA_1	-0.620936523	-0.54631674	0.109256281	-0.129174269
77659	12901	110178	47269	872	2638	9337	3665	46397	_cell_1944	1	39393	9	43436	19974	CGTACAAAGTTGACAA-1	NA_3	-0.163217451	-0.146614798	0.05501673	0.017185943
8158	3064	9900	2677	86	890	710	347	5190	_cell_1945	1	4536	0	4994	4217	CGTACAACATGTGAGG-1	epidermis	0.961676644	0.304027306	-0.020973456	0.001093298
14088	4626	14735	6619	93	180	408	46	7389	_cell_1946	1	6440	3	6934	5634	CGTACAAGTCTAAGAA-1	cortex	0.785492384	0.422965593	-0.014498298	0.015944001
17877	5769	17749	6714	126	203	552	136	10018	_cell_1947	1	8668	0	9583	7575	CGTACAAGTGAGGGTT-1	epidermis	0.621497115	0.374433109	-0.075857698	0.000496924
23088	6519	24334	8508	186	394	1425	777	13044	_cell_1948	1	11194	3	11971	8676	CGTACAAGTGGTCGAA-1	cortex	0.821015614	0.351298197	-0.025020622	0.017539506
7564	3011	7659	2531	70	123	394	81	4460	_cell_1949	1	3860	4	4259	3732	CGTACAAGTTCTTTCA-1	endodermis sub-type 1	-0.227104677	0.126149711	0.013474317	-0.00018831
2492	1136	2297	698	13	51	128	3	1404	_cell_1950	1	1218	5	1462	1382	CGTACAAGTTTCAGCA-1	NA_1	0.142405767	-0.178348475	0.00607052	0.013101725
12987	4808	15848	3561	105	247	2767	1614	7554	_cell_1951	1	6390	7	7250	6020	CGTACAAGTTTCCGGG-1	c/e pre	-0.621448321	-0.125606971	0.095419368	-0.044945971
9603	3643	9446	2880	81	119	587	43	5736	_cell_1952	1	4951	2	5492	4689	CGTACAATCCAGCACG-1	stele (peri)	-0.530035834	-0.376966636	0.063090206	0.001353709
43195	8323	41594	15860	311	491	1160	151	23621	_cell_1953	1	20958	0	22963	12278	CGTACAATCCGATGCG-1	epidermis	-0.066886085	-0.095930867	0.064173828	0.107918664
21628	6562	20205	4965	183	251	1317	535	12954	_cell_1954	1	11068	0	12201	9117	CGTACAATCTTCCACG-1	epidermis	0.993317907	0.25035731	0.020861509	0.01072517
23293	6577	24193	9129	192	248	1271	496	12857	_cell_1955	1	11048	4	11806	8647	CGTGGCACAAGCGAAC-1	endodermis sub-type 1	-0.099061552	-0.08577485	0.022407378	0.018311609
15691	4999	16980	6259	108	240	1273	591	8509	_cell_1956	1	7511	0	8283	6409	CGTGGCACACTGTCAA-1	epidermis	-0.022488866	-0.090348406	0.042452234	0.011680462
9415	3738	9650	3173	105	110	759	118	5385	_cell_1957	1	4526	1	4975	4416	CGTGGCACATAGCAGG-1	stele (xylem)	0.022684894	-0.261152704	0.061021956	-0.020497424
31636	7973	29073	9621	81	404	1577	537	16853	_cell_1958	1	14465	3	16015	10889	CGTGGCAGTACGCAAG-1	cortex	-0.213262512	-0.302688906	0.005595686	0.042560855
6152	2548	6012	1987	48	122	321	101	3433	_cell_1959	1	2971	0	3310	3007	CGTGGCATCAGAATGA-1	epidermis	-0.097613766	-0.246238906	-0.045087401	0.002465121
7048	2827	7305	2669	56	111	415	171	3883	_cell_1960	1	3381	0	3642	3241	CGTTCCAAGAGGTCCA-1	epidermis	0.095009494	0.238337559	-0.017695591	0.000608147
5320	2309	4616	1289	26	70	224	32	2975	_cell_1961	1	2573	10	2759	2533	CGTTCCACAGTTGCAT-1	endodermis sub-type 2	0.318801065	0.173313152	0.028024249	0.0007567
24830	7031	24219	7048	77	357	2075	1146	13516	_cell_1962	1	11576	3	12450	9079	CGTTCCACATAGGCGA-1	cortex	0.831710867	0.365946439	-0.032387836	0.016929579
7437	2966	6175	1368	65	65	407	182	4088	_cell_1963	1	3481	2	3628	3226	CGTTCCAGTACTATGC-1	stele (peri)	-0.065156903	-0.29852466	0.0001791	0.016812435
10913	4036	11120	2952	46	180	1262	724	5956	_cell_1964	1	5123	2	5711	4912	CGTTCCAGTGCTAGTT-1	stele (peri)	-0.404000394	-0.280351906	0.024370407	-0.004071874
21180	6131	20560	8340	123	245	574	111	11167	_cell_1965	1	9672	3	10685	7936	CGTTCCAGTTACCCAA-1	cortex	0.861170374	0.399773939	-0.033960642	0.028903663
2995	1386	3561	1044	14	97	423	240	1743	_cell_1966	1	1463	7	1579	1501	CGTTCCATCCCTACGT-1	c/e pre	-0.588438619	-0.01075082	0.078827108	-0.011943334
4600	1918	4768	2055	36	79	134	30	2434	_cell_1967	1	2143	0	2264	2101	CGTTCCATCCGTGCAG-1	epidermis	0.266848254	0.108673779	-0.065393247	0.016065627
5173	2255	21277	13066	248	1228	2769	721	3245	_cell_1968	1	2744	5	2970	2742	CGTTCCATCGGTCCGA-1	NA_1	0.636746274	0.233223448	-0.089424712	-0.153327773
8231	3329	9511	2439	60	208	1224	805	4775	_cell_1969	1	4061	2	4436	3964	CGTTCCATCTCCTTGG-1	stele (peri)	-0.469730692	-0.263067473	0.056047081	-0.027121926
23345	7004	37306	17083	205	1059	4096	931	13932	_cell_1970	1	11916	7	13537	9740	CGTTCCATCTGTCGGG-1	c/e pre	-0.621448321	-0.125606971	0.095419368	-0.068502224
7212	2830	6513	2242	54	110	241	34	3832	_cell_1971	1	3384	0	3702	3265	CTAACTTAGATAGGTT-1	epidermis	0.553241923	0.44392867	-0.089392364	0.019646714
39519	8945	41570	14607	265	518	2491	731	22958	_cell_1972	1	19733	0	21361	13249	CTAACTTAGGTAGGAA-1	epidermis	0.796462086	0.483786215	-0.069826412	0.038075705
21240	6656	17837	4845	205	252	597	37	11901	_cell_1973	1	10104	0	10905	8424	CTAACTTAGTGATTAG-1	epidermis	0.55157873	0.342083451	-0.04582027	0.01261459
16233	5373	14722	4791	121	219	623	135	8833	_cell_1974	1	7532	4	8087	6503	CTAACTTCACATTGCA-1	endodermis sub-type 1	-0.124795507	0.128190773	-9.31E-05	0.012586549
9749	3693	11454	4264	85	180	1092	129	5704	_cell_1975	1	4923	0	5311	4553	CTAACTTCATGTAGAA-1	epidermis	-0.166264868	-0.159107979	0.036345797	-0.017630997
16612	5181	14034	4559	109	198	323	29	8816	_cell_1976	1	7680	4	8246	6341	CTAACTTCATTTCTTG-1	endodermis sub-type 1	-0.826977104	-0.009656658	0.114716327	0.043991129
6649	2768	6725	2252	59	96	467	139	3712	_cell_1977	1	3069	2	3340	3045	CTAACTTGTACATGGG-1	stele (peri)	-0.321096293	-0.276239288	0.026425238	-0.00862545
15754	5050	16175	6688	160	241	487	96	8503	_cell_1978	1	7462	0	8347	6589	CTAACTTGTCAAACAA-1	epidermis	0.819184286	0.481501087	-0.076671103	0.015086865
4891	2130	4708	1495	43	60	231	4	2875	_cell_1979	1	2409	11	2851	2586	CTAACTTGTCATCAAC-1	stele (phloem)	-0.826392038	-0.395654386	0.075952515	-0.001994033
35856	8287	35493	14443	257	415	1139	199	19040	_cell_1980	1	16496	0	17709	11403	CTAACTTGTCCGTGCA-1	epidermis	0.443931979	0.329063906	-0.057718837	0.051992434
47509	10131	40360	11420	290	491	1892	632	25635	_cell_1981	1	21886	0	23785	14165	CTAACTTGTTACTACG-1	epidermis	0.294970741	0.324034087	0.031713822	0.068314374
2091	978	2539	624	13	68	443	88	1303	_cell_1982	1	1112	5	1218	1162	CTAACTTTCGCGTTCT-1	NA_1	-1.126801171	-0.417112465	0.140546177	-0.001503877
13966	4710	14116	5657	93	201	601	114	7450	_cell_1983	1	6358	3	6644	5468	CTAACTTTCGTGGTAT-1	cortex	0.876890545	0.383791492	-0.031075878	0.009359652
44069	7858	119901	88831	1607	1950	4130	438	22945	_cell_1984	1	20501	0	22219	11090	CTACAGAAGGACCGAT-1	epidermis	-0.082506676	-0.125641367	0.063053547	-0.028141473
12559	4381	17826	4703	108	347	3523	2224	6921	_cell_1985	1	5978	2	6474	5382	CTACAGAAGTAGGAAG-1	stele (peri)	-0.79208102	-0.005007757	0.086658197	-0.033866267
2330	1047	3207	1184	20	179	432	89	1303	_cell_1986	1	1128	0	1268	1195	CTACAGACAAGGTTCT-1	epidermis	0.059613964	-0.020261157	0.021366292	0.006054173
10092	3708	9554	2206	32	134	1029	246	5907	_cell_1987	1	5123	5	5909	4934	CTACAGACACCTACCT-1	NA_1	0.541569112	0.545425129	-0.084248608	0.014137057
4450	1887	4383	1721	36	71	173	45	2337	_cell_1988	1	2014	0	2149	2022	CTACAGACATCGGCTG-1	epidermis	0.884944283	0.433939269	-0.09273855	0.014133899
4044	1814	4744	1659	34	235	397	26	2393	_cell_1989	1	2006	2	2163	2028	CTACAGACATGTGAGG-1	stele (peri)	-0.470928539	-0.276416745	0.0424895	-0.015337514
22601	6860	25048	9761	79	408	1488	99	13213	_cell_1990	1	11351	0	13288	9688	CTACAGATCAAACCCA-1	epidermis	0.726115054	0.189012713	-0.030619018	-0.017758116
15356	4921	16453	6193	114	169	1020	471	8486	_cell_1991	1	7330	3	7791	6158	CTACAGATCCATACCC-1	cortex	0.858804649	0.425871258	-0.037837696	0.013092105
10880	3958	11496	3948	43	134	926	131	6314	_cell_1992	1	5355	6	6049	5069	CTACTTAAGAGGTCCA-1	NA_2	0.012428286	0.15878546	-0.116390377	-0.000451858
15707	4787	21989	10126	183	372	1809	965	8534	_cell_1993	1	7476	3	8023	6029	CTACTTAAGCAGGAGG-1	cortex	1.797870955	0.653390169	-0.029314761	-0.002189065
19785	6119	31999	14430	276	1439	2702	1256	11896	_cell_1994	1	10181	3	11153	8578	CTACTTAAGCCGCTGT-1	cortex	-0.568338168	-0.570541834	0.072537208	-0.059776095
25893	7028	27881	10350	207	353	1760	623	14588	_cell_1995	1	12546	2	13832	9612	CTACTTACACCGTTGG-1	stele (peri)	-0.472597604	-0.385403852	0.100419425	0.016150863
13411	4719	13800	4998	124	158	903	52	7565	_cell_1996	1	6420	6	7117	5821	CTACTTACACTCGCAG-1	NA_2	-0.007358043	0.088298064	0.019778845	-0.006463677
16466	5437	20053	6358	132	294	2921	1111	9237	_cell_1997	1	7768	3	8446	6789	CTACTTACAGTTAAAG-1	cortex	-0.246411544	-0.279757859	0.044863911	-0.025060235
2852	1327	4012	996	14	66	615	633	1688	_cell_1998	1	1437	10	1516	1428	CTACTTACATCGCTAA-1	endodermis sub-type 2	0.152713834	0.15444084	0.005782252	-0.020869022
[truncated: 3,284 more rows]
